# Supplementary material for: Transcriptome variations among human embryonic stem cell lines are associated with their differentiation propensity
Source: PLoS One. 2018 Feb 14;13(2):e0192625. doi: 10.1371/journal.pone.0192625 (PMC5812638; doi:10.1371/journal.pone.0192625)
Supplement: S1 Table — (XLSX) [file pone.0192625.s007.xlsx]

## Sheet: Table S1. expressed genes
ensembl_id	entrez_id	refseq_mrna	hgnc_symbol	chromosome_name	strand	start_position	end_position	gene_biotype	length	CPM				TPM				lgFC (max(CPM)+1)/(min(CPM)+1)	P Value	FDR
										H7	HUES1	HUES8	HUES9	H7	HUES1	HUES8	HUES9
ENSG00000227232	653635		WASH7P	1	-1	14363	29806	pseudogene	2073	3.15871	1.79864	2.25428	2.86173	4.67916	2.86814	3.63911	4.98425	0.574363	0.000612962	0.000807954
ENSG00000237683	728728		AL627309.1	1	-1	134901	139379	protein_coding	2661	21.3674	13.1579	12.1554	14.6353	24.6354	16.3455	15.2909	19.8581	0.766474	1.77e-19	5.64e-19
ENSG00000268903				1	-1	135141	135895	pseudogene	755	3.90986	2.52146	2.25439	2.86078	15.8744	11.0397	9.99326	13.6815	0.595404	0.000228821	0.000311853
ENSG00000269981				1	-1	137682	137965	pseudogene	284	3.50435	2.07266	2.09785	1.87526	37.8373	24.1251	24.7277	23.8411	0.650377	2.49e-05	3.64e-05
ENSG00000241860	101928670		RP11-34P13.13	1	-1	141474	173862	processed_transcript	6195	2.12675	2.07255	2.17616	2.39711	1.053	1.10592	1.17581	1.39712	0.145778	0.771749	0.780263
ENSG00000237094	101928706		RP4-669L17.10	1	1	317720	453948	lincRNA	6869	2.67325	0.782157	0.31372	0.386333	1.19431	0.376409	0.152909	0.2031	1.49488	7.18e-20	2.33e-19
ENSG00000225630				1	1	565020	566063	pseudogene	1044	98.0449	72.5535	76.8159	58.641	288.144	229.728	246.305	202.805	0.731979	1.02e-37	7.25e-37
ENSG00000237973	101926970		hsa-mir-6723	1	1	566454	567996	pseudogene	1543	37.0918	45.1601	40.4687	32.9464	73.8384	96.7485	87.8045	77.0935	0.443625	0.347683	0.36316
ENSG00000229344				1	1	568137	568818	pseudogene	682	2.57264	1.6616	1.45045	0.986588	11.5659	8.0537	7.116	5.22263	0.852099	3.41e-06	5.27e-06
ENSG00000248527				1	1	569076	569756	pseudogene	681	350.129	227.511	209.369	162.326	1577.25	1104.36	1029.16	860.62	1.10441	2.25e-65	4.75e-64
ENSG00000198744	101929612		RP5-857K21.11	1	1	569756	570302	pseudogene	547	1.23567	0.9776	1.01958	0.541838	6.92639	5.90788	6.2404	3.57598	0.541029	0.00790867	0.00951028
ENSG00000224956				1	-1	661611	663527	pseudogene	1236	0.830292	0.879879	1.0589	1.29653	2.06181	2.35322	2.86875	3.78686	0.329326	0.165331	0.178228
ENSG00000237491	100287934		RP11-206L10.9	1	1	714150	745440	lincRNA	5517	1.03233	1.01681	0.843115	0.967313	0.575253	0.609252	0.511638	0.63299	0.142564	0.815884	0.822531
ENSG00000228794	643837		LINC01128	1	1	762988	794826	processed_transcript	8525	5.20488	5.06327	5.60678	5.97297	1.87346	1.96332	2.20127	2.52982	0.202338	0.281087	0.296067
ENSG00000272438				1	1	840214	851356	lincRNA	351	0.364684	1.44641	1.29413	2.20448	3.18381	13.6219	12.3445	22.6759	1.2413	3.64e-11	7.56e-11
ENSG00000230699	284600		RP11-54O7.1	1	1	846815	850328	lincRNA	3043	3.0385	9.87159	11.1157	18.1312	3.06174	10.7236	12.2266	21.5139	2.24891	1.44e-46	1.47e-45
ENSG00000241180				1	1	849551	850351	lincRNA	443	0.404941	1.54424	1.68567	2.70611	2.80754	11.523	12.732	22.0565	1.40975	1.18e-13	2.8e-13
ENSG00000223764	100130417		LOC100130417	1	-1	852245	856396	lincRNA	4152	2.6735	15.3843	16.3503	44.9137	1.97538	12.2483	13.1808	39.0569	3.64949	7.18e-87	3.78e-85
ENSG00000187634	148398	NM_152486	SAMD11	1	1	860260	879955	protein_coding	3205	15.8769	35.3451	33.388	56.8181	15.2042	36.4549	34.871	64.0092	1.77737	6.43e-65	1.33e-63
ENSG00000268179				1	-1	861264	866445	protein_coding	336	0.242915	2.52261	2.27401	5.64671	2.22212	24.8183	22.6509	60.6764	2.43382	1.35e-32	7.76e-32
ENSG00000188976	26155	NM_015658	NOC2L	1	-1	879584	894689	protein_coding	5539	160.203	152.605	151.567	131.626	88.7379	91.0736	91.594	85.8003	0.281572	1.64e-14	4.07e-14
ENSG00000187961	339451	NM_198317	KLHL17	1	1	895967	901095	protein_coding	3395	45.3665	38.1779	53.3066	45.6079	41.0005	37.1729	52.5577	48.5043	0.471173	1.77e-15	4.62e-15
ENSG00000187583	84069	NM_032129	PLEKHN1	1	1	901877	911245	protein_coding	2833	3.05803	3.14777	4.3722	3.65414	3.3126	3.67294	5.16642	4.65712	0.406017	0.00777057	0.00935057
ENSG00000187642	84808		C1orf170	1	-1	910579	917497	protein_coding	3081	0.465795	1.09506	1.15658	0.889975	0.463948	1.17492	1.25629	1.04283	0.562199	0.00258719	0.00324132
ENSG00000272512				1	-1	931346	933431	lincRNA	2086	0.0607287	1.68096	1.05864	2.57248	0.0894813	2.66375	1.69864	4.45233	1.76698	5.93e-21	2.03e-20
ENSG00000188290	57801	NM_021170	HES4	1	-1	934342	935552	protein_coding	1118	10.0268	17.9073	17.5472	42.1592	27.5023	52.9473	52.5398	136.158	1.97052	3.28e-62	6.08e-61
ENSG00000187608	9636	NM_005101	ISG15	1	1	948803	949920	protein_coding	711	22.1778	23.3031	24.4065	14.542	95.6931	108.343	114.886	73.8445	0.709909	9.9e-19	3.04e-18
ENSG00000188157	375790	NM_198576	AGRN	1	1	955503	991496	protein_coding	10756	546.481	748.679	839.82	937.61	155.873	230.092	261.351	314.742	0.777721	1.18e-68	2.83e-67
ENSG00000242590				1	1	990413	991496	sense_intronic	402	25.3173	32.688	36.8977	39.3754	193.203	268.793	307.244	353.665	0.617973	5.35e-20	1.75e-19
ENSG00000217801	100288175		RP11-465B22.3	1	1	995114	1004735	pseudogene	2171	2.30906	1.62266	3.52893	2.93859	3.26223	2.47072	5.44099	4.88722	0.791879	1.05e-06	1.68e-06
ENSG00000131591	54991	NM_017891	C1orf159	1	-1	1017198	1051741	protein_coding	6322	20.6786	26.8234	26.5641	34.5429	10.0353	14.0254	14.064	19.7287	0.713876	2.37e-20	7.88e-20
ENSG00000162571	254173	NM_153254	TTLL10	1	1	1109264	1133315	protein_coding	3943	0.526649	0.390942	0.941271	0.88879	0.409615	0.327746	0.799399	0.813949	0.485514	0.00402756	0.00496613
ENSG00000078808	51150	NM_016547	SDF4	1	-1	1152288	1167411	protein_coding	4709	97.765	91.7032	83.6928	92.9941	63.6916	64.374	59.4893	71.3029	0.221761	6.4e-07	1.04e-06
ENSG00000176022	126792	NM_080605	B3GALT6	1	1	1167629	1170421	protein_coding	2793	33.9254	34.3891	33.9959	41.1431	37.2622	40.7011	40.7437	53.1868	0.27114	1.96e-07	3.28e-07
ENSG00000184163	388581	NM_001014980	FAM132A	1	-1	1177826	1182102	protein_coding	1794	5.18479	3.71518	4.70517	8.04181	8.86728	6.84568	8.77879	16.1853	0.941956	3.18e-13	7.37e-13
ENSG00000160087	118424	NM_194458	UBE2J2	1	-1	1189289	1209265	protein_coding	4712	58.3707	54.4661	50.8744	46.4987	38.0045	38.21	36.1388	35.6298	0.321978	6.4e-10	1.24e-09
ENSG00000230415				1	1	1210603	1215800	lincRNA	513	1.43802	1.32944	1.92142	2.88148	8.59957	8.5666	12.5384	20.2796	0.740432	3.25e-06	5.03e-06
ENSG00000162572	6339	NM_001130413	SCNN1D	1	1	1215816	1227409	protein_coding	4025	14.8876	13.6467	16.5659	22.8708	11.3443	11.2078	13.7761	20.5162	0.705389	9.26e-18	2.72e-17
ENSG00000131584	116983	NM_030649	ACAP3	1	-1	1227756	1244989	protein_coding	8809	81.458	78.2387	86.9448	104.094	28.3717	29.3596	33.035	42.6657	0.407461	3.3e-21	1.14e-20
ENSG00000169972	126789	NM_153339	PUSL1	1	1	1243947	1247057	protein_coding	2489	35.8084	32.5881	30.0152	24.6301	44.1369	43.2802	40.3647	35.7293	0.522411	1.11e-14	2.79e-14
ENSG00000127054	54973	NM_017871	CPSF3L	1	-1	1246965	1260071	protein_coding	8220	152.145	155.007	164.736	161.514	56.7841	62.3353	67.0786	70.9442	0.114036	0.00171878	0.00218549
ENSG00000240731				1	-1	1252961	1254069	sense_intronic	386	3.32092	2.69782	3.52878	4.00228	26.4133	23.1037	30.5985	37.4366	0.437483	0.0136156	0.0160832
ENSG00000224051	80772	NM_001029885	GLTPD1	1	1	1260136	1264277	protein_coding	2556	17.4398	12.3951	12.4293	11.9888	20.9265	16.0305	16.2764	16.9349	0.50615	5.47e-10	1.07e-09
ENSG00000107404	1855	NM_004421	DVL1	1	-1	1270656	1284730	protein_coding	3486	137.644	111.237	109.692	106.99	121.134	105.482	105.329	110.815	0.36051	3.56e-22	1.29e-21
ENSG00000162576	54587	NM_032348	MXRA8	1	-1	1288069	1297157	protein_coding	3371	51.5434	31.3968	35.8172	80.7863	46.9155	30.788	35.5629	86.53	1.33652	8.93e-67	1.98e-65
ENSG00000175756	54998	NM_017900	AURKAIP1	1	-1	1309110	1310875	protein_coding	1669	108.679	90.8863	87.6925	66.8145	199.781	180.01	175.868	144.543	0.693721	3.15e-38	2.28e-37
ENSG00000221978	81669	NM_030937	CCNL2	1	-1	1321091	1334708	protein_coding	6835	166.561	220.053	246.36	311.19	74.7683	106.425	120.651	164.386	0.897754	2.99e-67	6.76e-66
ENSG00000224870	148413		LOC148413	1	1	1334902	1337426	protein_coding	2525	31.2702	34.2506	33.9953	30.6831	37.9994	44.8397	45.0661	43.8748	0.154048	0.00929753	0.011126
ENSG00000242485	55052	NM_017971	MRPL20	1	-1	1337288	1342693	protein_coding	2788	62.7662	65.43	61.4439	46.5172	69.0666	77.578	73.7727	60.242	0.483579	3.21e-21	1.11e-20
ENSG00000264293				1	-1	1340841	1341132	misc_RNA	292	0.729431	1.62255	1.23552	1.23776	7.65257	18.3684	14.171	15.3041	0.605515	0.00407169	0.00501769
ENSG00000272455				1	1	1344476	1345998	lincRNA	1523	2.309	1.99463	2.80356	3.32706	4.65056	4.32936	6.16182	7.88686	0.533192	0.00181599	0.00230576
ENSG00000235098	441869	NM_001243536	ANKRD65	1	-1	1353800	1357149	protein_coding	2644	1.51928	2.14988	3.1172	5.02517	1.7618	2.68783	3.94633	6.86264	1.26377	1.28e-15	3.35e-15
ENSG00000205116	643965	NM_001146685	TMEM88B	1	1	1361508	1363167	protein_coding	492	1.43777	1.97467	1.68571	3.53731	8.97057	13.2674	11.4646	25.9599	0.900746	1.31e-08	2.34e-08
ENSG00000225285				1	-1	1365919	1369953	lincRNA	851	2.75333	2.50254	1.52954	1.66264	9.94073	9.72095	6.01856	7.05425	0.572769	0.000278476	0.00037696
ENSG00000179403	64856	NM_199121	VWA1	1	1	1370241	1378262	protein_coding	5065	106.194	82.3641	70.5577	58.9754	64.3131	53.7544	46.6279	42.0422	0.83772	1.7e-36	1.14e-35
ENSG00000215915	219293	NM_001039211	ATAD3C	1	1	1385069	1405538	protein_coding	3976	1.98507	2.73648	3.39194	7.09508	1.53109	2.27509	2.85595	6.44309	1.44433	1.46e-22	5.38e-22
ENSG00000160072	83858	NM_031921	ATAD3B	1	1	1407143	1433228	protein_coding	7748	27.4619	53.4298	30.6998	47.4595	10.8766	22.7955	13.2615	22.1167	0.935688	4.55e-44	4.19e-43
ENSG00000197785	55210	NM_018188	ATAD3A	1	1	1447531	1470067	protein_coding	3069	49.681	49.6164	41.7203	37.1977	49.667	53.4422	45.5044	43.7623	0.408108	2.92e-16	7.93e-16
ENSG00000205090	339453	NM_001114748	TMEM240	1	-1	1470554	1475833	protein_coding	752	4.63835	3.91035	4.27333	4.69868	18.9189	17.1892	19.0168	22.5594	0.21543	0.294602	0.309647
ENSG00000160075	29101	NM_014188	SSU72	1	-1	1477053	1510249	protein_coding	5428	100.582	123.18	127.354	101.295	56.8436	75.0163	78.5351	67.3787	0.337574	2.38e-23	9.08e-23
ENSG00000215791				1	-1	1497726	1499904	pseudogene	2178	7.29138	8.97449	8.91993	7.34731	10.2701	13.621	13.7076	12.1799	0.267003	0.00520168	0.006353
ENSG00000228594	643988	NM_001242659	C1orf233	1	-1	1533392	1535476	protein_coding	2085	46.8496	46.3332	42.1713	37.7209	68.9194	73.4584	67.7041	65.3212	0.305457	7.52e-09	1.37e-08
ENSG00000272106				1	-1	1549138	1551175	antisense	2038	8.66929	6.12005	7.19467	9.27898	13.0463	9.92681	11.8156	16.4394	0.531025	2.03e-06	3.19e-06
ENSG00000197530	142678	NM_080875	MIB2	1	1	1550795	1565990	protein_coding	8767	81.5787	74.6192	89.0244	129.246	28.551	28.1355	33.9882	53.2299	0.784607	1e-41	8.45e-41
ENSG00000189409	8510	NM_006983	MMP23B	1	1	1567474	1570639	protein_coding	2273	1.94419	2.50227	3.41089	6.86057	2.62484	3.63906	5.02193	10.8986	1.422	8.69e-22	3.1e-21
ENSG00000248333	984		CDK11B	1	-1	1570603	1590473	protein_coding	3130	28.3766	29.3045	27.2705	29.4251	27.8091	30.9489	29.1631	33.9434	0.106034	0.262721	0.277609
ENSG00000272004				1	1	1590786	1594063	antisense	400	1.74191	0.0783088	1.39195	1.48905	13.3573	0.647194	11.6479	13.4404	1.35963	2.26e-15	5.87e-15
ENSG00000189339	728661	NM_001110781	SLC35E2B	1	-1	1592939	1624167	protein_coding	7790	71.1311	53.1172	60.1288	91.6079	28.0126	22.54	25.8367	42.4591	0.775181	2.36e-43	2.12e-42
ENSG00000269737				1	1	1603429	1604850	antisense	1422	2.43058	2.91306	2.99928	3.92554	5.24271	6.77184	7.05879	9.967	0.523766	0.00213099	0.00269078
ENSG00000269227				1	1	1604714	1605836	pseudogene	502	0.56703	0.821092	0.941048	1.50844	3.46685	5.40685	6.27484	10.8489	0.684107	0.000285144	0.00038561
ENSG00000008128	984	NM_033529	CDK11A	1	-1	1634169	1655766	protein_coding	4707	27.6268	24.3192	28.2116	41.9525	18.0045	17.0789	20.0618	32.1807	0.762882	5.54e-29	2.73e-28
ENSG00000268575				1	-1	1634175	1669127	processed_transcript	5079	30.8067	26.8804	31.2697	47.1744	18.6063	17.4949	20.6076	33.5357	0.789333	2.84e-32	1.61e-31
ENSG00000227775				1	1	1655951	1668690	pseudogene	2759	7.77665	12.6104	12.2133	18.6158	8.65023	15.109	14.816	24.3623	1.16177	7.72e-26	3.3e-25
ENSG00000215790	9906	NM_182838	SLC35E2	1	-1	1656277	1677431	protein_coding	2504	5.04248	4.24206	4.64674	7.6174	6.18093	5.60012	6.21242	10.9838	0.718801	1.86e-09	3.51e-09
ENSG00000008130	65220	NM_023018	NADK	1	-1	1682671	1711896	protein_coding	5637	79.9629	73.1961	79.2425	61.962	43.516	42.9236	47.0531	39.688	0.362797	2.47e-16	6.73e-16
ENSG00000078369	2782	NM_002074	GNB1	1	-1	1716729	1822495	protein_coding	6351	473.242	448.082	443.748	396.539	228.61	233.223	233.882	225.435	0.254562	8.39e-17	2.35e-16
ENSG00000169885	163688	NM_138705	CALML6	1	1	1846266	1848735	protein_coding	2321	0.668016	0.860247	0.862851	0.889857	0.884635	1.22519	1.24495	1.38415	0.18122	0.65998	0.671665
ENSG00000178821	339456	NM_178545	TMEM52	1	-1	1849029	1850712	protein_coding	1594	9.88374	8.11298	7.01832	4.44668	19.0229	16.8247	14.7368	10.0723	1.00082	9.03e-16	2.4e-15
ENSG00000142609	85452	NM_001080484	C1orf222	1	-1	1853396	1935276	protein_coding	10416	0.384844	0.84067	0.744848	1.21825	0.113324	0.266797	0.239281	0.42228	0.685939	0.000375715	0.000503432
ENSG00000187730	2563	NM_000815	GABRD	1	1	1950780	1962192	protein_coding	1913	1.09374	0.625594	0.568606	0.871056	1.75378	1.08102	0.995098	1.64371	0.420337	0.0344707	0.0393497
ENSG00000067606	5590	NM_002744	PRKCZ	1	1	1981909	2116834	protein_coding	7636	49.0546	52.392	55.2453	52.7003	19.7081	22.6806	24.2155	24.919	0.168339	0.00607907	0.00738097
ENSG00000271806				1	-1	2072523	2076718	antisense	4196	3.62481	3.83165	3.9013	3.42272	2.65179	3.0186	3.11202	2.94511	0.148945	0.661406	0.673046
ENSG00000182873				1	-1	2113233	2115828	antisense	2596	5.79232	7.87877	10.4487	13.2246	6.84612	10.0325	13.4706	18.3931	1.06814	4.33e-21	1.49e-20
ENSG00000162585	199990	NM_182533	C1orf86	1	-1	2115903	2144159	protein_coding	10712	71.1529	81.4233	80.2236	79.9548	20.3761	25.1266	25.068	26.9502	0.192092	1.2e-05	1.79e-05
ENSG00000269554				1	1	2121237	2123179	protein_coding	1943	5.87265	7.58571	8.72451	9.04767	9.27763	12.9057	15.0307	16.8131	0.5489	1.12e-06	1.8e-06
ENSG00000157933	6497	NM_003036	SKI	1	1	2160134	2241558	protein_coding	6080	149.815	138.962	139.413	123.352	75.5967	75.5522	76.754	73.2521	0.278405	5.53e-13	1.26e-12
ENSG00000116151	79906	NM_024848	MORN1	1	-1	2252692	2323146	protein_coding	8403	9.01269	12.8048	11.9197	14.7701	3.29071	5.03724	4.74801	6.34646	0.656256	8.05e-11	1.64e-10
ENSG00000269896	100129534		RP4-740C4.6	1	-1	2281853	2284259	processed_transcript	2407	2.34988	3.12775	3.01912	3.51851	2.993	4.29547	4.19836	5.27796	0.433763	0.0211279	0.0245908
ENSG00000178642				1	1	2316811	2319922	pseudogene	3110	3.07857	4.18355	4.01893	4.54246	3.03683	4.44672	4.32533	5.27382	0.444177	0.0068544	0.00828764
ENSG00000157916	11079	NM_007033	RER1	1	1	2323267	2336883	protein_coding	5638	78.135	84.8656	89.3005	93.4987	42.5235	49.7579	53.0169	59.8769	0.255984	3e-09	5.6e-09
ENSG00000157911	5192	NM_153818	PEX10	1	-1	2336236	2345236	protein_coding	2961	40.8922	41.4662	45.7399	47.7531	42.3678	46.2927	51.7092	58.2297	0.218928	1.22e-05	1.82e-05
ENSG00000149527	9651	NM_014638	PLCH2	1	1	2357419	2436969	protein_coding	10781	0.850452	4.59434	3.84273	8.87467	0.24221	1.40871	1.19316	2.97214	2.42587	2.62e-38	1.91e-37
ENSG00000157881	55229	NM_018216	PANK4	1	-1	2439972	2458039	protein_coding	5079	45.5291	35.0544	33.9777	41.6482	27.5034	22.815	22.3952	29.6068	0.411926	2.57e-14	6.32e-14
ENSG00000197921	388585	NM_001010926	HES5	1	-1	2460184	2461684	protein_coding	1306	0.384907	3.4797	3.21573	7.44215	0.903445	8.80752	8.24415	20.5754	2.62211	7.87e-38	5.61e-37
ENSG00000272449				1	1	2477904	2478899	lincRNA	996	1.35688	1.27071	1.19582	2.51335	4.18072	4.21738	4.0183	9.11118	0.682014	1.19e-05	1.78e-05
ENSG00000157870	127281	NM_152371	FAM213B	1	1	2517930	2522908	protein_coding	3346	67.6223	72.7045	74.0883	67.5149	62.0164	71.8275	74.1177	72.8537	0.132224	0.00120514	0.00155012
ENSG00000142606	79258	NM_033467	MMEL1	1	-1	2522078	2564481	protein_coding	3896	12.6167	14.4266	12.7247	12.0834	9.9387	12.2405	10.9339	11.1982	0.238019	0.0314415	0.0360314
ENSG00000215912	100287898	NM_001242672	TTC34	1	-1	2567415	2718286	protein_coding	5900	1.37741	1.19306	1.23503	1.62397	0.715923	0.668458	0.700589	0.993822	0.260853	0.346964	0.362487
ENSG00000177133	440556		LINC00982	1	-1	2976179	2985001	antisense	5600	0.486142	2.81545	2.43086	13.59	0.26622	1.66195	1.4528	8.76233	3.30954	4.45e-61	7.9e-60
ENSG00000142611	63976	NM_199454	PRDM16	1	1	2985732	3355185	protein_coding	9770	5.38776	10.9289	7.56711	43.4032	1.69149	3.69775	2.59228	16.0401	2.80047	4.73e-86	2.39e-84
ENSG00000130762	27237	NM_014448	ARHGEF16	1	1	3370990	3397677	protein_coding	5563	25.5818	45.768	46.7772	31.9219	14.105	27.1962	28.1453	20.7183	0.846365	2.46e-38	1.79e-37
ENSG00000162591	1953	NM_001409	MEGF6	1	-1	3406484	3528059	protein_coding	7039	67.282	77.749	97.3957	120.953	29.3251	36.5123	46.3128	62.0417	0.836885	4.65e-52	5.81e-51
ENSG00000158109	127262	NM_182752	TPRG1L	1	1	3541566	3546691	protein_coding	2414	31.1486	29.9308	28.8393	31.3965	39.5926	40.9861	39.9893	46.9598	0.11873	0.154586	0.167091
ENSG00000116213	49856	NM_017818	WRAP73	1	-1	3547331	3569325	protein_coding	7604	35.9278	37.924	38.3672	38.2205	14.4984	16.4864	16.8892	18.1484	0.0922849	0.292557	0.307597
ENSG00000078900	7161	NM_005427	TP73	1	1	3569084	3652765	protein_coding	6763	4.92171	8.22946	7.29346	6.67043	2.2325	4.0224	3.61014	3.56115	0.641789	3.49e-07	5.75e-07
ENSG00000227372	57212		TP73-AS1	1	-1	3652548	3663900	antisense	6597	103.475	84.9816	94.4746	85.7432	48.122	42.5828	47.9336	46.9282	0.281082	2.69e-13	6.26e-13
ENSG00000235169	388588	NM_001288583	SMIM1	1	1	3689352	3692546	protein_coding	954	1.41742	0.899401	1.21563	0.947208	4.56196	3.11647	4.26598	3.58499	0.350765	0.0978231	0.107518
ENSG00000130764	57470	NM_020710	LRRC47	1	-1	3696784	3713068	protein_coding	2854	118.871	95.4426	96.8098	79.0338	127.771	110.546	113.542	99.9864	0.582848	2.26e-32	1.28e-31
ENSG00000272153				1	1	3701572	3702102	antisense	531	10.3092	8.85653	7.93996	7.59777	59.5606	55.1348	50.0502	51.6624	0.396029	0.000257933	0.000350079
ENSG00000116198	9731	NM_014704	CEP104	1	-1	3728645	3773778	protein_coding	7876	38.4009	29.9117	29.3496	30.2945	14.958	12.5542	12.474	13.888	0.376733	3.04e-11	6.33e-11
ENSG00000169598	1677	NM_004402	DFFB	1	1	3773845	3801993	protein_coding	3856	9.03254	9.55989	8.43067	8.12033	7.18804	8.19543	7.31914	7.60352	0.211801	0.127963	0.139243
ENSG00000198912	339448	NM_207356	C1orf174	1	-1	3805689	3816857	protein_coding	4388	25.2356	17.7326	20.3704	20.5703	17.6446	13.3587	15.5399	16.9261	0.486382	9.48e-10	1.82e-09
ENSG00000196581	55966	NM_018836	AJAP1	1	1	4714792	4852594	protein_coding	12405	11.6879	4.28155	3.48976	4.44656	2.88915	1.14093	0.941675	1.29423	1.50195	1.43e-32	8.19e-32
ENSG00000131697	261734	NM_015102	NPHP4	1	-1	5922871	6052533	protein_coding	13167	37.7514	62.851	65.2834	70.4113	8.79716	15.779	16.5954	19.308	0.882175	9.55e-44	8.69e-43
ENSG00000069424	8514	NM_172130	KCNAB2	1	1	6051526	6161253	protein_coding	9253	14.7638	15.1695	12.9772	17.4157	4.89629	5.41928	4.69368	6.79603	0.398366	5.91e-05	8.41e-05
ENSG00000116254	26038	NM_015557	CHD5	1	-1	6161853	6240183	protein_coding	9890	11.1598	11.1431	18.4678	9.82046	3.46173	3.72446	6.25033	3.58528	0.84818	6.08e-21	2.07e-20
ENSG00000116251	6146	NM_000983	RPL22	1	-1	6241329	6269449	protein_coding	4900	230.136	262.511	270.898	272.685	144.102	177.095	185.05	200.927	0.243728	1.22e-15	3.2e-15
ENSG00000158286	388591	NM_207396	RNF207	1	1	6265535	6281359	protein_coding	6585	6.31997	11.5143	15.3503	11.9094	2.94303	5.7801	7.80236	6.53002	1.16135	1.63e-23	6.29e-23
ENSG00000116237	23463	NM_012405	ICMT	1	-1	6281253	6296032	protein_coding	4910	202.412	206.994	202.895	145.725	126.477	139.358	138.321	107.159	0.503518	3.21e-40	2.54e-39
ENSG00000225077	148645		LINC00337	1	1	6296300	6299504	antisense	1685	3.1999	3.08914	4.88074	2.57094	5.8272	6.06032	9.6924	5.50915	0.72227	1.6e-06	2.53e-06
ENSG00000173673	390992	NM_001024598	HES3	1	1	6304252	6305638	protein_coding	697	32.4866	96.1667	60.3449	47.2811	142.996	456.087	289.804	244.933	1.53733	1.03e-71	2.79e-70
ENSG00000158292	387509	NM_207370	GPR153	1	-1	6307406	6321035	protein_coding	4082	42.4326	75.1899	66.3046	69.6772	31.8875	60.8895	54.3706	61.6309	0.811083	4.37e-41	3.58e-40
ENSG00000097021	11332	NM_181866	ACOT7	1	-1	6324329	6454451	protein_coding	4892	119.495	101.908	107.198	53.2939	74.9409	68.8616	73.3451	39.3353	1.15018	2.43e-55	3.43e-54
ENSG00000271746				1	1	6453615	6454451	antisense	837	1.31656	0.820928	1.11774	0.869752	4.82469	3.24214	4.47171	3.75207	0.349892	0.105625	0.115858
ENSG00000069812	54626	NM_019089	HES2	1	-1	6472478	6484730	protein_coding	5407	2.04518	2.95178	1.64695	3.30636	1.1613	1.8046	1.01969	2.20784	0.705495	4.02e-06	6.19e-06
ENSG00000187017	83715	NM_031475	ESPN	1	1	6484848	6521430	protein_coding	4109	10.4315	16.4617	12.2131	12.704	7.78613	13.2433	9.94781	11.1628	0.61194	2.53e-10	5.02e-10
ENSG00000215788	8718	NM_148970	TNFRSF25	1	-1	6521211	6526255	protein_coding	3918	18.0867	20.2334	23.7812	36.2116	14.1617	17.071	20.3174	33.3706	0.96381	3.79e-35	2.41e-34
ENSG00000171680	57449	NM_198681	PLEKHG5	1	-1	6526152	6580121	protein_coding	6954	58.5132	74.0172	73.8487	110.682	25.8135	35.1847	35.5436	57.4676	0.908332	5.59e-50	6.48e-49
ENSG00000162408	79707	NM_024654	NOL9	1	-1	6581407	6614595	protein_coding	7293	29.2032	28.5238	26.2701	26.1767	12.2884	12.9288	12.0566	12.9596	0.152447	0.0230275	0.0267089
ENSG00000204859	3104	NM_005341	ZBTB48	1	1	6640061	6649340	protein_coding	4503	26.1259	28.3292	28.544	30.5287	17.8026	20.7965	21.2166	24.4785	0.217052	0.00615809	0.00747411
ENSG00000162413	9903	NM_014851	KLHL21	1	-1	6650784	6674667	protein_coding	6670	46.5009	48.4069	40.877	31.9744	21.3906	23.9904	20.5141	17.3087	0.583454	1.03e-22	3.81e-22
ENSG00000116273	148479	NM_153812	PHF13	1	1	6673745	6684093	protein_coding	3681	61.066	71.1613	81.733	74.4589	50.891	63.9049	74.322	73.0341	0.414801	3.26e-17	9.31e-17
ENSG00000041988	90326	NM_138350	THAP3	1	1	6684926	6695646	protein_coding	4072	65.1584	62.3436	60.2655	52.4959	49.0844	50.6103	49.5387	46.5469	0.306623	8.48e-10	1.64e-09
ENSG00000007923	55735	NM_018198	DNAJC11	1	-1	6694228	6761984	protein_coding	5147	133.998	128.44	126.768	103.407	79.8694	82.49	82.443	72.5382	0.370852	5.88e-21	2.01e-20
ENSG00000171735	23261	NM_015215	CAMTA1	1	1	6845384	7829766	protein_coding	10033	44.9224	42.6948	40.0533	39.6166	13.7365	14.0669	13.3629	14.2568	0.177231	0.00156621	0.0019975
ENSG00000270171				1	-1	7753184	7754904	lincRNA	1721	0.850951	0.95764	0.254923	0.889146	1.51504	1.83938	0.496009	1.86547	0.648432	0.000105727	0.00014757
ENSG00000049245	9341	NM_004781	VAMP3	1	1	7831329	7841492	protein_coding	2760	51.0596	35.4251	35.5446	35.9075	56.7548	42.4286	43.109	46.9727	0.515427	4.01e-23	1.52e-22
ENSG00000049246	8863	NM_016831	PER3	1	1	7844380	7905237	protein_coding	8059	20.2137	29.3823	42.2689	33.7581	7.69416	12.052	17.5565	15.1242	1.02894	3.73e-37	2.58e-36
ENSG00000236266				1	-1	7870302	7887402	antisense	830	1.98507	2.79532	3.43089	3.2276	7.33447	11.1329	13.8363	14.0413	0.572474	0.000527661	0.000698836
ENSG00000049247	10911	NM_021995	UTS2	1	-1	7903143	7913572	protein_coding	1783	2.73417	3.61565	5.56824	3.67188	4.70494	6.70324	10.4547	7.43612	0.817331	8.44e-08	1.44e-07
ENSG00000116288	11315	NM_007262	PARK7	1	1	8014351	8045565	protein_coding	2397	140.114	116.396	115.651	95.1014	179.332	160.518	161.503	143.251	0.554301	1.46e-32	8.36e-32
ENSG00000116285	54206	NM_018948	ERRFI1	1	-1	8064464	8086368	protein_coding	4186	62.8846	53.3882	54.1895	50.9641	46.0953	42.16	43.3332	43.9586	0.298077	2.15e-09	4.06e-09
ENSG00000162426	50651	NM_001080397	SLC45A1	1	1	8377886	8404227	protein_coding	2888	4.92171	2.36545	2.48939	2.45529	5.22798	2.70751	2.88435	3.06964	0.818134	4.15e-10	8.14e-10
ENSG00000142599	473	NM_012102	RERE	1	-1	8412457	8877702	protein_coding	11503	207.967	212.721	215.79	228.318	55.4628	61.1302	62.7917	71.6648	0.134067	9.04e-05	0.000126745
ENSG00000074800	2023	NM_001428	ENO1	1	-1	8921061	8939308	protein_coding	3958	1454.06	1457.31	1391.66	1072.87	1127.03	1217.11	1176.9	978.698	0.441516	5.17e-46	5.15e-45
ENSG00000180758	80045	NM_024980	GPR157	1	-1	9160364	9189229	protein_coding	5372	10.269	6.43192	5.21561	6.38166	5.86374	3.95786	3.25054	4.28904	0.860129	2.02e-13	4.72e-13
ENSG00000228526	106614088		MIR34AHG	1	-1	9242066	9262678	lincRNA	450	1.37685	1.36882	0.843115	0.812164	9.39627	10.0553	6.27268	6.51625	0.394668	0.0121866	0.0144529
ENSG00000234546	102724571		LOC102724571	1	1	9242263	9252148	lincRNA	985	3.11901	2.87391	1.54901	1.74093	9.71503	9.64478	5.26519	6.38097	0.695927	1.28e-06	2.04e-06
ENSG00000049239	9563	NM_004285	H6PD	1	1	9294834	9331396	protein_coding	9321	64.0018	54.6249	41.2292	64.1733	21.065	19.3725	14.8056	24.858	0.626148	8.37e-31	4.47e-30
ENSG00000171621	80176	NM_025106	SPSB1	1	1	9352939	9429591	protein_coding	3403	7.23103	11.436	9.97909	9.97561	6.51742	11.1088	9.81584	10.5843	0.596473	7.16e-08	1.23e-07
ENSG00000171612	84275	NM_032315	SLC25A33	1	1	9599541	9645237	protein_coding	3854	19.057	19.3147	17.8808	12.1819	15.1746	16.5665	15.5314	11.4123	0.624755	2.23e-14	5.5e-14
ENSG00000188807	199953	NM_001130924	TMEM201	1	1	9648932	9674935	protein_coding	7018	48.304	43.5553	40.701	34.9535	21.1173	20.5155	19.4132	17.9829	0.455697	1.99e-14	4.93e-14
ENSG00000171608	5293	NM_005026	PIK3CD	1	1	9711790	9789172	protein_coding	6593	40.3462	40.7216	39.6425	42.1233	18.7725	20.4172	20.1274	23.0689	0.0856407	0.404489	0.419921
ENSG00000231789	101929074		RP11-558F24.4	1	-1	9732484	9747613	antisense	939	3.76699	4.73155	4.2934	3.73041	12.3096	16.657	15.3041	14.3447	0.277476	0.089661	0.0988495
ENSG00000171603	22883	NM_014944	CLSTN1	1	-1	9789084	9884584	protein_coding	5559	247.787	276.435	272.823	340.167	136.74	164.381	164.275	220.94	0.455577	1.02e-35	6.62e-35
ENSG00000178585	56998	NM_020248	CTNNBIP1	1	-1	9908334	9970394	protein_coding	3343	71.5785	79.9577	66.6168	94.5054	65.681	79.0641	66.6996	102.07	0.498249	3.82e-26	1.66e-25
ENSG00000223989				1	1	9908376	9910212	antisense	424	11.7876	14.3884	11.0178	16.1218	85.2913	112.177	86.9767	137.29	0.511355	2.56e-09	4.79e-09
ENSG00000162441	84328	NM_032368	LZIC	1	-1	9982173	10003465	protein_coding	2792	18.8556	15.8741	15.7829	16.6878	20.7208	18.7944	18.9236	21.58	0.242826	0.00441954	0.00543223
ENSG00000173614	64802	NM_022787	NMNAT1	1	1	10003486	10045559	protein_coding	4610	5.04304	5.02367	4.86223	8.91192	3.35633	3.60225	3.53063	6.98003	0.759456	4.66e-13	1.07e-12
ENSG00000162444	116362	NM_052960	RBP7	1	1	10057264	10076078	protein_coding	861	2.8148	3.14793	2.37213	2.22352	10.0353	12.0859	9.22147	9.32421	0.365301	0.0431053	0.0487907
ENSG00000130939	10277	NM_006048	UBE4B	1	1	10092890	10241297	protein_coding	9140	121.116	116.693	119.044	112.766	40.6538	42.204	43.5979	44.5469	0.102148	0.0258669	0.029897
ENSG00000054523	23095	NM_183416	KIF1B	1	1	10270863	10441661	protein_coding	17693	245.67	231.334	242.104	222.243	42.6019	43.2209	45.8031	45.3523	0.144052	3.53e-06	5.45e-06
ENSG00000264501				1	1	10366523	10366813	misc_RNA	291	1.1745	2.95178	3.43051	2.20412	12.39	33.5308	39.4524	27.3476	1.03222	6.67e-10	1.29e-09
ENSG00000142657	5226	NM_002631	PGD	1	1	10458649	10480201	protein_coding	3171	260.759	257.311	257.395	225.197	252.302	268.236	271.703	256.417	0.210691	8.85e-13	2e-12
ENSG00000271989				1	-1	10489938	10490734	antisense	797	1.03289	1.60298	1.54868	1.00515	3.97653	6.64849	6.50329	4.55373	0.379044	0.0200264	0.0233479
ENSG00000175279	378708	NM_199294	APITD1	1	1	10490159	10512210	protein_coding	2857	9.90509	13.1766	13.234	12.1822	10.6322	15.2457	15.5063	15.3951	0.384929	4.76e-05	6.82e-05
ENSG00000251503	100526739		APITD1-CORT	1	1	10490159	10512210	protein_coding	1790	6.94785	9.52062	9.97961	8.37375	11.9027	17.582	18.6638	16.8899	0.467082	2.74e-05	4e-05
ENSG00000241563	1325	NM_001302	CORT	1	1	10509776	10511959	protein_coding	1130	1.25589	2.28779	2.41123	2.35939	3.40807	6.69265	7.14151	7.53842	0.600252	0.000351462	0.000472336
ENSG00000160049	1676	NM_213566	DFFA	1	-1	10516579	10532583	protein_coding	6622	148.46	153.253	141.903	135.504	68.7782	76.5025	71.7302	73.883	0.176349	1.17e-06	1.86e-06
ENSG00000203469				1	1	10518612	10519395	antisense	467	7.10963	9.07128	6.86155	6.74729	46.6916	64.2107	49.178	52.1668	0.379128	0.000447686	0.0005967
ENSG00000142655	5195	NM_004565	PEX14	1	1	10532345	10690815	protein_coding	2995	41.5788	37.2231	32.3289	34.0903	42.5976	41.0839	36.1317	41.0963	0.353539	2.19e-09	4.13e-09
ENSG00000130940	54897	NM_017766	CASZ1	1	-1	10696661	10856707	protein_coding	11336	10.5936	27.6241	24.1332	51.7202	2.86603	8.05536	7.12563	16.4731	2.18666	4.64e-72	1.28e-70
ENSG00000272078				1	1	10699298	10714390	antisense	7923	4.76043	12.9428	11.9977	22.6802	1.84216	5.40002	5.06832	10.3355	2.0426	1.67e-48	1.84e-47
ENSG00000175262	148345	NM_001170754	C1orf127	1	-1	11006528	11042094	protein_coding	3573	0.161964	0.918485	1.21548	1.00586	0.139265	0.849742	1.13864	1.01636	0.940565	4.23e-08	7.36e-08
ENSG00000120948	23435	NM_007375	TARDBP	1	1	11072414	11085796	protein_coding	4622	193.417	230.586	252.18	238.012	128.395	164.914	182.63	185.928	0.381036	2.71e-26	1.18e-25
ENSG00000009724	10747	NM_139208	MASP2	1	-1	11086580	11107290	protein_coding	4251	6.05552	5.51288	5.13678	8.60541	4.37099	4.28689	4.04508	7.30877	0.647553	1.04e-08	1.87e-08
ENSG00000271895				1	1	11089716	11090585	antisense	870	3.26069	3.89082	3.45058	6.03305	11.5	14.7836	13.2765	25.0372	0.72504	1.41e-08	2.53e-08
ENSG00000116649	6723	NM_003132	SRM	1	-1	11114641	11120081	protein_coding	1898	91.7278	84.1421	86.2611	52.7414	148.272	146.546	152.124	100.331	0.787129	3.03e-45	2.92e-44
ENSG00000171824	5394	NM_002685	EXOSC10	1	-1	11126675	11159938	protein_coding	6003	90.3321	100.717	122.573	113.17	46.1633	55.4613	68.3486	68.0667	0.43625	1.51e-24	6.06e-24
ENSG00000226849				1	1	11128528	11133154	antisense	2682	14.1174	15.9315	19.722	17.461	16.1461	19.6359	24.6124	23.5061	0.455472	1.96e-07	3.28e-07
ENSG00000230337	101929136		RP4-635E18.6	1	1	11159732	11162157	antisense	536	2.69403	3.63512	4.41081	4.29259	15.4137	22.4183	27.5414	28.9152	0.552827	0.000270777	0.000366922
ENSG00000198793	2475	NM_004958	MTOR	1	-1	11166592	11322564	protein_coding	12119	223.068	230.57	216.305	229.521	56.4736	62.8915	59.7448	68.3805	0.0917366	0.00621648	0.00754262
ENSG00000225602	100873935		MTOR-AS1	1	1	11203955	11209594	antisense	763	3.34195	3.69445	3.68536	3.442	13.4359	16.0058	16.1646	16.2875	0.113169	0.781428	0.789555
ENSG00000120942	29914	NM_013319	UBIAD1	1	1	11333263	11356106	protein_coding	5082	29.6701	33.9216	32.0751	25.9072	17.9142	22.0647	21.1277	18.4062	0.376251	1.24e-08	2.22e-08
ENSG00000204624	57540	NM_020780	PTCHD2	1	1	11539223	11597641	protein_coding	6146	16.2229	14.7215	14.7427	15.3896	8.09844	7.91802	8.02892	9.04096	0.13175	0.286325	0.301322
ENSG00000116661	26232	NM_012168	FBXO2	1	-1	11708424	11715842	protein_coding	2333	39.1657	65.8045	72.1054	65.9127	51.5253	93.2387	103.448	102.007	0.864191	1.36e-41	1.14e-40
ENSG00000132879	93611	NM_183412	FBXO44	1	1	11714432	11723384	protein_coding	3527	34.1056	38.0636	42.1894	42.2647	29.6707	35.6747	40.0384	43.2663	0.301552	1.79e-08	3.19e-08
ENSG00000116663	26270	NM_018438	FBXO6	1	1	11724181	11734411	protein_coding	1811	2.14641	2.24793	2.17638	2.20472	3.63891	4.10314	4.0233	4.39533	0.0459882	0.991682	0.991937
ENSG00000116670	10459	NM_006341	MAD2L2	1	-1	11734537	11751707	protein_coding	3324	163.951	181.612	209.108	120.614	151.325	180.609	210.571	131.015	0.788858	5.95e-55	8.32e-54
ENSG00000162490	374946	NM_198545	DRAXIN	1	1	11751786	11785914	protein_coding	7346	55.1498	58.1232	58.4426	45.7415	23.0333	26.155	26.6298	22.4824	0.346865	5.6e-13	1.28e-12
ENSG00000177674	57085	NM_020350	AGTRAP	1	1	11796141	11814859	protein_coding	2433	52.1326	52.5116	55.4221	41.5484	65.7376	71.3459	76.2451	61.6583	0.407329	1.59e-14	3.95e-14
ENSG00000215910	284498		C1orf167	1	1	11821844	11849642	protein_coding	6505	9.98442	8.36732	7.90127	7.80932	4.70989	4.25202	4.06614	4.3347	0.318726	0.00386797	0.00477694
ENSG00000177000	4524	NM_005957	MTHFR	1	-1	11845780	11866977	protein_coding	10214	40.0391	34.6242	33.7609	34.6444	12.0287	11.2057	11.0644	12.2467	0.2397	4.1e-05	5.91e-05
ENSG00000011021	1185	NM_001286	CLCN6	1	1	11866207	11903201	protein_coding	6884	65.1946	52.0244	64.3054	63.6903	29.0571	24.9817	31.2684	33.4046	0.3202	2.51e-12	5.55e-12
ENSG00000242349	100379251		NPPA-AS1	1	1	11901074	11908136	antisense	1427	3.05878	2.93236	2.64675	3.36537	6.57236	6.7928	6.20869	8.51453	0.260217	0.303773	0.318786
ENSG00000120937	4879	NM_002521	NPPB	1	-1	11917521	11918988	protein_coding	694	1.51922	2.11105	1.54842	0.482945	6.71279	10.0552	7.46501	2.51291	1.07694	5.91e-09	1.08e-08
ENSG00000116685	90231	NM_138346	KIAA2013	1	-1	11979648	11986485	protein_coding	3281	43.3219	36.6574	32.9759	36.1157	40.5101	36.9327	33.6421	39.7438	0.383664	2.81e-10	5.57e-10
ENSG00000083444	5351	NM_000302	PLOD1	1	1	11994262	12035595	protein_coding	5320	109.734	103.557	95.0049	107.247	63.2801	64.3461	59.7743	72.7863	0.205925	2.54e-07	4.23e-07
ENSG00000116688	9927	NM_014874	MFN2	1	1	12040238	12073571	protein_coding	4973	141.732	133.782	128.924	119.958	87.4413	88.9273	86.7777	87.0931	0.23892	5.72e-10	1.11e-09
ENSG00000116691	60672	NM_021933	MIIP	1	1	12079523	12092102	protein_coding	2821	85.8738	81.6763	83.5366	84.6006	93.3954	95.7079	99.1194	108.281	0.0714327	0.308704	0.323751
ENSG00000120949	943	NM_001281430	TNFRSF8	1	1	12123434	12204264	protein_coding	3738	24.2238	21.6212	15.4691	10.8834	19.8798	19.1203	13.8533	10.5127	1.08669	9.31e-32	5.19e-31
ENSG00000028137	7133	NM_001066	TNFRSF1B	1	1	12227060	12269285	protein_coding	3766	4.88102	3.12742	2.17608	2.43483	3.97652	2.7451	1.934	2.33455	0.892147	7e-10	1.36e-09
ENSG00000048707	55187	NM_018156	VPS13D	1	1	12290124	12572099	protein_coding	20346	91.4645	74.2733	71.8954	77.5867	13.792	12.0673	11.8291	13.7685	0.343174	5.84e-15	1.49e-14
ENSG00000162496	9249	NM_004753	DHRS3	1	-1	12627939	12677737	protein_coding	3037	4.942	16.5767	14.7817	8.81424	4.99186	18.0429	16.2909	10.4794	1.56735	4.36e-38	3.14e-37
ENSG00000116726	390999	NM_001080830	PRAMEF12	1	1	12834984	12838049	protein_coding	1786	3.78696	0.0195224	0	0	6.50785	0.036131	0	0	2.27765	6.08e-44	5.57e-43
ENSG00000162493	10630	NM_198389	PDPN	1	1	13909960	13944452	protein_coding	3707	93.0072	81.2865	69.0093	45.5915	76.9647	72.4855	62.3117	44.4055	1.01298	5.9e-54	7.89e-53
ENSG00000116731	7799	NM_015866	PRDM2	1	1	14026693	14151574	protein_coding	10923	45.209	42.4225	41.917	49.9592	12.6947	12.8384	12.8459	16.514	0.247882	2.03e-06	3.18e-06
ENSG00000189337	23254	NM_201628	KAZN	1	1	14925200	15444539	protein_coding	12644	36.8025	29.1091	25.8199	34.474	8.92816	7.61026	6.83537	9.84425	0.495363	2.06e-15	5.36e-15
ENSG00000175147	200197		TMEM51-AS1	1	-1	15442448	15478960	processed_transcript	2963	2.38995	6.19683	4.1172	6.14811	2.47446	6.9134	4.65142	7.49185	1.08981	3.32e-16	8.99e-16
ENSG00000171729	55092	NM_018022	TMEM51	1	1	15479028	15546976	protein_coding	2240	13.5293	28.2889	16.1151	24.244	18.5301	41.7469	24.0803	39.0785	1.01219	4.86e-34	2.96e-33
ENSG00000142621	114827	NM_052929	FHAD1	1	1	15573768	15726779	protein_coding	12805	1.57926	2.62033	3.39164	6.20629	0.378811	0.676453	0.886568	1.74997	1.4878	1.85e-20	6.16e-20
ENSG00000142634	79180	NM_024329	EFHD2	1	1	15736391	15756839	protein_coding	2531	28.2744	25.2199	25.3884	23.1851	34.2706	32.9387	33.5759	33.0738	0.275838	0.000397672	0.000531832
ENSG00000132906	842	NM_032996	CASP9	1	-1	15817327	15853029	protein_coding	5269	15.8574	14.4659	14.8792	18.4047	9.2355	9.07551	9.45121	12.612	0.327601	0.000120119	0.000167057
ENSG00000116138	23341	NM_015291	DNAJC16	1	1	15853308	15918874	protein_coding	8563	24.9295	32.6862	34.1135	36.4241	8.93501	12.6181	13.3354	15.3583	0.52956	2.05e-15	5.35e-15
ENSG00000116771	79814	NM_024758	AGMAT	1	-1	15898848	15911605	protein_coding	2500	5.63136	6.52947	6.43035	5.21875	6.90687	8.63363	8.60937	7.53745	0.276339	0.0425665	0.0482315
ENSG00000197312	6248	NM_032341	DDI2	1	1	15943995	15995539	protein_coding	12136	112.262	120.367	129.278	107.364	28.3823	32.786	35.6579	31.9418	0.265779	2.05e-12	4.54e-12
ENSG00000215695	6248	NM_006511	RSC1A1	1	1	15986364	15988217	protein_coding	1854	26.0647	27.5839	29.782	24.4212	43.1405	49.1814	53.7753	47.5586	0.276273	0.000154531	0.000213192
ENSG00000116786	23207	NM_015164	PLEKHM2	1	1	16010827	16061264	protein_coding	4122	120.649	98.5938	89.2026	109.714	89.8005	79.0675	72.4362	96.0999	0.43154	2e-23	7.65e-23
ENSG00000237938				1	-1	16049214	16063391	antisense	645	8.04128	6.29526	5.72471	8.1985	38.2377	32.2634	29.709	45.8929	0.452728	1.31e-05	1.95e-05
ENSG00000162461	284723	NM_207348	SLC25A34	1	1	16062900	16067891	protein_coding	3195	1.92428	1.73974	1.47052	1.60399	1.84709	1.79998	1.54085	1.81276	0.244706	0.443396	0.458499
ENSG00000162460	388595	NM_001013641	TMEM82	1	1	16068917	16074477	protein_coding	1520	2.30913	2.30671	1.35292	1.44967	4.6591	5.01654	2.98002	3.44367	0.49485	0.000555366	0.000734327
ENSG00000162458	54751	NM_017556	FBLIM1	1	1	16083102	16113089	protein_coding	4716	108.375	74.2721	75.8131	51.5278	70.5058	52.0605	53.8101	39.4496	1.05843	3.36e-57	5.11e-56
ENSG00000233954	440567		UQCRHL	1	-1	16133679	16134194	pseudogene	516	5.60964	6.27524	5.05799	3.98206	33.3652	40.2009	32.8095	27.8644	0.54759	7.17e-05	0.000101238
ENSG00000178715				1	1	16154724	16155167	pseudogene	444	0.607475	6.29466	0.784058	7.13505	4.20072	46.8645	5.90901	58.0209	2.35074	2.72e-47	2.86e-46
ENSG00000179743	729614		RP11-169K16.9	1	-1	16160560	16174642	antisense	2882	9.64108	7.64384	8.60587	13.0497	10.2616	8.76744	9.99365	16.3489	0.701846	6.13e-12	1.33e-11
ENSG00000065526	23013	NM_015001	SPEN	1	1	16174359	16266955	protein_coding	13294	206.869	231.236	228.794	251.723	47.7408	57.4984	57.6091	68.3672	0.281893	5.14e-16	1.38e-15
ENSG00000116809	7709	NM_003443	ZBTB17	1	-1	16268364	16302627	protein_coding	4240	26.9981	23.5573	24.5444	28.2479	19.5347	18.366	19.375	24.0545	0.252271	0.000219697	0.000299964
ENSG00000173641	27129	NM_014424	HSPB7	1	-1	16340523	16346089	protein_coding	3910	0.911056	0.820983	1.54857	1.52677	0.715831	0.694081	1.32534	1.40995	0.488654	0.00182712	0.00231944
ENSG00000186510	1187	NM_004070	CLCNKA	1	1	16345370	16360545	protein_coding	3476	1.37679	1.19273	2.96047	2.80473	1.21657	1.13428	2.85102	2.91311	0.857757	1.4e-09	2.66e-09
ENSG00000184908	1188	NM_001165945	CLCNKB	1	1	16370272	16383803	protein_coding	2898	3.48419	3.75351	3.82251	3.65367	3.68631	4.28149	4.41412	4.55217	0.10558	0.870782	0.875558
ENSG00000185519	348487	NM_182623	FAM131C	1	-1	16384264	16400127	protein_coding	1701	0.972471	1.44674	1.76435	1.37363	1.75203	2.81153	3.47158	2.91539	0.490555	0.0262555	0.0303101
ENSG00000142627	1969	NM_004431	EPHA2	1	-1	16450832	16482582	protein_coding	4159	142.521	97.7538	63.8325	64.7107	105.14	77.6965	51.3716	56.1779	1.14665	2.61e-75	8.4e-74
ENSG00000234166				1	1	16524349	16524852	antisense	439	1.86337	5.29764	6.5873	4.60218	13.021	39.8908	50.2265	37.8501	1.41095	1.03e-19	3.33e-19
ENSG00000142632	128272	NM_153213	ARHGEF19	1	-1	16524349	16539104	protein_coding	3745	28.3932	91.4709	106.727	86.0738	23.2665	80.7395	95.3876	82.9848	1.87435	4.24e-86	2.16e-84
ENSG00000132881	79363	NM_030907	RSG1	1	-1	16558195	16563657	protein_coding	1545	2.45049	3.6752	2.45096	4.00347	4.86728	7.86335	5.3113	9.3554	0.53785	2.47e-05	3.61e-05
ENSG00000037637	54455	NM_018994	FBXO42	1	-1	16573334	16678949	protein_coding	8984	34.1687	34.4283	31.3883	33.431	11.667	12.6678	11.6951	13.4355	0.129472	0.094438	0.103892
ENSG00000055070	26099	NM_001271869	SZRD1	1	1	16679070	16724640	protein_coding	4747	141.494	114.697	101.435	107.895	91.4403	79.8708	71.5239	82.0641	0.476211	2.27e-29	1.14e-28
ENSG00000187144	374955	NM_198546	SPATA21	1	-1	16713612	16763919	protein_coding	4506	39.5748	32.9804	29.7594	30.9371	26.9462	24.1947	22.1051	24.7891	0.399698	2.77e-11	5.78e-11
ENSG00000157191	55707	NM_018090	NECAP2	1	1	16767167	16786573	protein_coding	5559	40.2421	35.3858	31.113	38.6908	22.2124	21.042	18.734	25.1295	0.361134	1.13e-09	2.16e-09
ENSG00000226029	107984921		LOC107984921	1	1	16787443	16794976	lincRNA	3245	4.45492	4.6335	4.03811	5.06443	4.21471	4.7201	4.1644	5.6352	0.268323	0.191088	0.204678
ENSG00000080947	114819		CROCCP3	1	-1	16793931	16825752	pseudogene	6813	16.423	17.2035	18.4084	24.0093	7.39959	8.34704	9.04353	12.7242	0.521842	1e-11	2.14e-11
ENSG00000219481	55672	NM_017940	NBPF1	1	-1	16888814	16940057	protein_coding	12212	40.5675	41.5443	53.2286	77.0308	10.1918	11.2456	14.5902	22.7747	0.908785	9.24e-51	1.1e-49
ENSG00000215908	84809		CROCCP2	1	-1	16944751	16971178	lincRNA	4534	44.9826	30.6348	37.033	54.5185	30.4387	22.3352	27.3388	43.4156	0.811816	6.99e-35	4.4e-34
ENSG00000186301	101930052		MST1P2	1	1	16972069	16976914	pseudogene	2686	0.729182	1.75954	3.17574	12.0843	0.832648	2.16545	3.95696	16.2439	2.93133	6.7e-56	9.7e-55
ENSG00000268869	284729		ESPNP	1	-1	17013834	17046652	pseudogene	3178	8.89211	6.11956	6.25388	5.87861	8.5814	6.36537	6.58673	6.67861	0.525284	1.2e-06	1.91e-06
ENSG00000058453	9696	NM_014675	CROCC	1	1	17066768	17299474	protein_coding	8871	172.351	184.469	207.89	203.742	59.6141	68.7393	78.4415	82.9251	0.269066	4.98e-17	1.41e-16
ENSG00000186715				1	-1	17081405	17096732	pseudogene	5295	0.668578	1.81767	3.74476	7.98541	0.386943	1.13475	2.36748	5.44509	2.44042	9.15e-40	7.1e-39
ENSG00000228549	440570		U1	1	1	17197440	17200587	lincRNA	2963	1.51884	1.36843	1.27458	2.82223	1.57327	1.52667	1.44037	3.43916	0.753211	1.23e-06	1.97e-06
ENSG00000238142	105376805		LOC105376805	1	-1	17215033	17216144	lincRNA	508	4.65832	3.89104	2.88157	2.89981	28.1325	25.3199	18.9826	20.6106	0.545478	4.67e-05	6.7e-05
ENSG00000235241				1	1	17215590	17216097	pseudogene	508	5.4277	5.2201	3.72495	3.82715	32.7845	33.9682	24.5439	27.2025	0.445327	0.000122345	0.000169983
ENSG00000117122	4237	NM_017459	MFAP2	1	-1	17300997	17307330	protein_coding	2915	78.9469	93.6414	96.6146	120.59	83.0942	106.19	110.943	149.365	0.604961	9.74e-35	6.11e-34
ENSG00000226526				1	1	17305421	17331586	antisense	636	7.04772	7.27297	7.0379	5.10571	34.0056	37.8017	37.0375	28.9838	0.439496	0.000227686	0.00031037
ENSG00000159363	23400	NM_022089	ATP13A2	1	-1	17312453	17338423	protein_coding	5253	113.14	109.009	111.26	75.0115	66.0702	68.5981	70.8982	51.5588	0.586548	7.3e-38	5.21e-37
ENSG00000117118	6390	NM_003000	SDHB	1	-1	17345217	17380665	protein_coding	2462	56.6696	38.237	30.8017	25.872	70.616	51.3393	41.8823	37.9413	1.1023	1.34e-46	1.37e-45
ENSG00000117115	11240	NM_007365	PADI2	1	-1	17393256	17445948	protein_coding	6002	29.0238	8.28792	6.76388	5.4717	14.8347	4.56459	3.77229	3.29156	2.21672	1.06e-66	2.33e-65
ENSG00000142623	29943	NM_013358	PADI1	1	1	17531621	17572500	protein_coding	5061	5.46883	0.957968	0.823492	0.250932	3.31435	0.625707	0.544736	0.179067	2.38503	2.6e-37	1.81e-36
ENSG00000142619	51702	NM_016233	PADI3	1	1	17575593	17610728	protein_coding	3189	12.7391	6.25676	4.56817	3.96302	12.2569	6.48565	4.79524	4.48702	1.47189	1.23e-32	7.1e-32
ENSG00000227751				1	1	17733256	17733878	antisense	311	51.6074	41.466	37.2676	29.0819	509.045	440.746	401.077	337.623	0.806812	3.07e-31	1.68e-30
ENSG00000179051	55920	NM_018715	RCC2	1	-1	17733256	17766220	protein_coding	4126	625.5	505.428	474.811	354.239	465.073	404.935	385.191	309.988	0.818574	1.5e-67	3.44e-66
ENSG00000266727				1	-1	17740127	17740190	miRNA	64	22.3608	16.3249	17.134	12.5654	1071.75	843.196	896.054	708.897	0.784696	9.92e-18	2.9e-17
ENSG00000074964	55160	NM_018125	ARHGEF10L	1	1	17866330	18024369	protein_coding	7847	71.0743	63.3025	60.6371	62.3899	27.7815	26.6669	25.8647	28.7072	0.225643	2.32e-06	3.62e-06
ENSG00000117154	84966	NM_032880	IGSF21	1	1	18434240	18704977	protein_coding	3085	21.0033	15.1316	16.2922	15.1818	20.8857	16.2138	17.678	17.7675	0.448187	2.72e-09	5.09e-09
ENSG00000179023	127707	NM_152375	KLHDC7A	1	1	18807424	18812478	protein_coding	5055	73.1786	38.0839	22.5251	8.62196	44.4075	24.9044	14.9141	6.15845	2.94853	1.13e-94	8.52e-93
ENSG00000009709	5081	NM_013945	PAX7	1	1	18957500	19075360	protein_coding	6313	1.94482	3.34348	5.21423	38.9987	0.944304	1.75074	2.76401	22.3043	3.77117	1.51e-92	1.04e-90
ENSG00000255275				1	-1	19175767	19247615	protein_coding	4369	38.5456	33.9552	32.7203	27.0087	27.0591	25.6908	25.0675	22.3204	0.497776	4.75e-13	1.09e-12
ENSG00000159423	8659	NM_170726	ALDH4A1	1	-1	19197926	19229275	protein_coding	3687	61.6316	56.4402	60.6961	50.4012	51.2831	50.6024	55.1013	49.3571	0.285127	2.31e-09	4.33e-09
ENSG00000169991	126917	NM_001136265	IFFO2	1	-1	19230775	19283180	protein_coding	6188	35.5256	28.1511	18.0573	10.6154	17.6116	15.0383	9.76877	6.19378	1.65432	1.03e-54	1.43e-53
ENSG00000272084				1	-1	19398604	19402005	3prime_overlapping_ncrna	3402	19.3214	20.1762	21.3705	21.8461	17.4256	19.6047	21.0285	23.1858	0.169103	0.0667825	0.0744075
ENSG00000127481	23352	NM_020765	UBR4	1	-1	19401000	19536770	protein_coding	24695	745.344	785.074	848.23	852.499	92.5993	105.089	114.977	124.642	0.193527	7.11e-15	1.8e-14
ENSG00000230424	101927895		RP1-43E13.2	1	1	19536995	19567198	antisense	507	4.19259	6.04136	5.05784	4.83325	25.3677	39.3898	33.3892	34.4202	0.440533	0.00333401	0.00413854
ENSG00000127463	23065	NM_015047	EMC1	1	-1	19542158	19578046	protein_coding	10650	91.1589	113.682	114.081	109.467	26.2624	35.2855	35.855	37.1118	0.320504	3.49e-17	9.96e-17
ENSG00000053372	51154	NM_016183	MRTO4	1	1	19578033	19586622	protein_coding	2822	51.1802	58.942	61.3238	40.5205	55.6426	69.0436	72.7364	51.8445	0.586091	1.44e-26	6.39e-26
ENSG00000162482	22977	NM_012067	AKR7A3	1	-1	19609052	19615744	protein_coding	1710	1.13419	1.40753	1.0786	0.985521	2.03494	2.72093	2.11243	2.08107	0.279824	0.33927	0.354888
ENSG00000270728				1	1	19623574	19624397	pseudogene	525	1.41773	1.40759	1.52924	1.52688	8.28511	8.86281	9.75056	10.5014	0.0715651	0.944141	0.946138
ENSG00000053371	8574	NM_003689	AKR7A2	1	-1	19630459	19638640	protein_coding	1781	37.2093	31.1433	27.134	26.6974	64.0748	57.8039	50.9986	54.1242	0.464206	4.05e-14	9.86e-14
ENSG00000040487	54896	NM_017765	PQLC2	1	1	19638820	19655794	protein_coding	2686	19.7679	22.2095	19.7226	20.2819	22.5769	27.3331	24.578	27.2633	0.163577	0.0580392	0.0650276
ENSG00000077549	832	NM_004930	CAPZB	1	-1	19665267	19812066	protein_coding	3476	277.396	222.342	220.675	177.925	244.82	211.445	212.504	184.812	0.637888	5.26e-47	5.48e-46
ENSG00000270136	4681	NM_001204089	MINOS1-NBL1	1	1	19923473	19984549	protein_coding	2493	41.1353	32.6274	26.5846	29.8129	50.6205	43.2629	35.6946	43.1779	0.611434	1.77e-20	5.91e-20
ENSG00000173436	440574	NM_001204083	MINOS1	1	1	19923477	19956314	protein_coding	5220	35.585	27.5453	24.3291	20.0884	20.9153	17.4435	15.6	13.8948	0.795305	1.11e-25	4.72e-25
ENSG00000158747	4681	NM_182744	NBL1	1	1	19967048	19984945	protein_coding	3461	13.6114	12.5506	10.058	17.9016	12.0623	11.9872	9.72848	18.6757	0.774416	1.38e-15	3.61e-15
ENSG00000158748	3362	NM_000871	HTR6	1	1	19991780	20006055	protein_coding	1984	4.0506	1.09484	0.744959	1.00622	6.26419	1.82418	1.25674	1.83092	1.54197	1.07e-21	3.8e-21
ENSG00000162542	255104	NM_181719	TMCO4	1	-1	20008706	20126438	protein_coding	4054	3.28116	3.98833	3.01897	2.24386	2.48284	3.2521	2.49238	1.99827	0.623737	0.000182197	0.000250222
ENSG00000169914	23252	NM_015207	OTUD3	1	1	20209006	20239438	protein_coding	6767	71.2911	51.9847	45.6812	55.6655	32.3232	25.3943	22.5972	29.7005	0.631183	5.33e-29	2.63e-28
ENSG00000188257	5320	NM_001161729	PLA2G2A	1	-1	20301925	20306932	protein_coding	1654	1.13387	3.92981	0.254849	10.79	2.10531	7.85405	0.515686	23.5534	3.24839	4.46e-57	6.75e-56
ENSG00000162543	127733	NM_152376	UBXN10	1	1	20512578	20522541	protein_coding	5571	2.14698	2.30617	1.72548	2.55226	1.18214	1.36838	1.03698	1.65411	0.38424	0.0832155	0.0919574
ENSG00000158816	127731	NM_001039500	VWA5B1	1	1	20617412	20681387	protein_coding	6377	1.29671	0.430151	1.8036	2.04957	0.623015	0.222978	0.946645	1.16043	1.10107	3.24e-10	6.39e-10
ENSG00000162545	55450	NM_018584	CAMK2N1	1	-1	20808884	20812713	protein_coding	2615	7.85841	9.42345	8.2926	23.0085	9.21939	11.9123	10.614	31.7682	1.44003	8.99e-46	8.86e-45
ENSG00000090432	79594	NM_024544	MUL1	1	-1	20825943	20834654	protein_coding	2436	26.7329	25.8838	19.1131	22.6976	33.6758	35.1242	26.2586	33.6421	0.463724	1.55e-10	3.12e-10
ENSG00000183114	163933	NM_207334	FAM43B	1	1	20878932	20881512	protein_coding	2581	6.74488	1.03611	0.411802	1.19861	8.01547	1.32701	0.534278	1.67678	2.46921	2.89e-41	2.38e-40
ENSG00000158825	978	NM_001785	CDA	1	1	20915441	20945401	protein_coding	963	10.0453	2.44375	2.70544	2.59117	32.0078	8.38856	9.4034	9.71485	1.68605	2e-37	1.41e-36
ENSG00000158828	65018	NM_032409	PINK1	1	1	20959948	20978004	protein_coding	4836	50.1677	24.3369	18.6831	31.6317	31.8269	16.6353	12.931	23.6163	1.37896	3.46e-54	4.67e-53
ENSG00000117242	100861548		PINK1-AS	1	-1	20969150	20978686	antisense	4443	44.1307	28.3269	26.2708	32.5014	30.477	21.0755	19.7919	26.4121	0.727108	1.92e-28	9.24e-28
ENSG00000257033				1	-1	20976856	20977207	pseudogene	348	6.62212	3.6945	2.66619	4.09937	58.4047	35.0938	25.6433	42.5311	1.05925	2.23e-13	5.2e-13
ENSG00000244038	1650	NM_005216	DDOST	1	-1	20978270	20988000	protein_coding	2674	229.715	227.733	215.379	201.936	263.56	281.526	269.602	272.664	0.185152	1.68e-09	3.18e-09
ENSG00000117245	57576	NM_020816	KIF17	1	-1	20990507	21044510	protein_coding	4470	27.7676	39.2374	43.8941	26.4907	19.0579	29.0168	32.8669	21.3972	0.70809	4.07e-31	2.21e-30
ENSG00000189410	400745	NM_001103161	SH2D5	1	-1	21046225	21059330	protein_coding	4423	19.8283	18.2788	22.2316	19.682	13.7534	13.6611	16.8239	16.0668	0.269294	0.00191719	0.00242903
ENSG00000127483	50809	NM_016287	HP1BP3	1	-1	21069154	21113816	protein_coding	7442	173.142	168.83	175.19	204.908	71.3856	74.9919	78.7968	99.4135	0.277884	1.63e-17	4.71e-17
ENSG00000203394				1	1	21069480	21070455	antisense	572	14.1149	13.5074	13.6843	16.4322	75.74	78.0599	80.0783	103.726	0.265204	0.00342191	0.00424413
ENSG00000075151	8672	NM_003760	EIF4G3	1	-1	21132963	21503377	protein_coding	8353	179.04	178.3	181.664	205.748	65.76	70.5611	72.8004	88.9337	0.205468	1.81e-11	3.83e-11
ENSG00000117298	1889	NM_001397	ECE1	1	-1	21543740	21671997	protein_coding	7265	130.153	82.832	73.5388	66.1843	54.9568	37.6893	33.8823	32.8923	0.965269	1.32e-61	2.38e-60
ENSG00000227001				1	-1	21751118	21754460	pseudogene	710	5.61113	4.94619	5.46927	6.61391	24.2321	23.0286	25.7801	33.6326	0.357278	0.0190156	0.0222094
ENSG00000142794	84224	NM_032264	NBPF3	1	1	21766621	21811498	protein_coding	6812	17.7635	14.4086	12.3511	14.1903	7.99836	6.99202	6.06894	7.5214	0.491381	1.09e-07	1.85e-07
ENSG00000162551	249	NM_001177520	ALPL	1	1	21835858	21904905	protein_coding	3014	262.083	371.615	332.302	280.913	266.765	407.573	369.038	336.515	0.502211	8.6e-44	7.85e-43
ENSG00000076864	5909	NM_002885	RAP1GAP	1	-1	21922708	21995801	protein_coding	5650	20.6999	15.9897	19.115	17.3661	11.2385	9.35504	11.3244	11.0972	0.35314	3.16e-05	4.58e-05
ENSG00000090686	84196	NM_032236	USP48	1	-1	22004791	22110099	protein_coding	9497	115.564	97.357	102.949	80.4893	37.3348	33.8872	36.287	30.6005	0.516578	4.79e-28	2.25e-27
ENSG00000187942	401944	NM_001013693	LDLRAD2	1	1	22138758	22151714	protein_coding	4490	74.3314	91.5946	85.5566	84.1617	50.7871	67.4342	63.7821	67.6777	0.297722	6.16e-11	1.26e-10
ENSG00000142798	3339	NM_005529	HSPG2	1	-1	22148738	22263790	protein_coding	17694	573.996	717.751	636.815	679.839	99.53	134.092	120.471	138.728	0.32194	9.32e-26	3.98e-25
ENSG00000218510	29092		LINC00339	1	1	22351681	22357716	lincRNA	1424	17.9047	16.2846	15.0172	15.0999	38.5702	37.8028	35.2986	38.2861	0.239274	0.00566806	0.00689745
ENSG00000070831	998	NM_044472	CDC42	1	1	22379120	22419437	protein_coding	3470	98.4317	79.1811	79.9691	82.484	87.0282	75.4309	77.1406	85.8251	0.310542	5.8e-15	1.48e-14
ENSG00000162552	54361	NM_030761	WNT4	1	-1	22443798	22470462	protein_coding	4527	2.65334	9.44133	6.842	44.5853	1.79786	6.89407	5.05876	35.5597	3.64713	1.66e-93	1.18e-91
ENSG00000184677	9923	NM_014870	ZBTB40	1	1	22778344	22857650	protein_coding	8992	37.8935	49.4834	46.5806	67.4986	12.9298	18.1911	17.3389	27.1027	0.816724	3.82e-37	2.64e-36
ENSG00000070886	2046	NM_020526	EPHA8	1	1	22890057	22930087	protein_coding	5358	8.24394	5.92269	4.58716	4.36732	4.71888	3.654	2.86524	2.94325	0.78554	6.29e-11	1.29e-10
ENSG00000133216	2048	NM_017449	EPHB2	1	1	23037332	23241818	protein_coding	6341	20.4962	41.3884	43.2481	36.2295	9.91727	21.5763	22.8291	20.6294	1.0421	1.4e-41	1.17e-40
ENSG00000264014	100422914		MIR4253	1	-1	23189652	23189719	miRNA	68	0.466169	1.03562	1.13703	0.773376	20.9781	50.3428	55.9636	41.0638	0.548878	0.00481432	0.00589472
ENSG00000272796				1	1	23243175	23247993	lincRNA	4819	0.648106	1.7007	1.39206	2.51347	0.412622	1.16661	0.967045	1.88319	1.09956	1.75e-09	3.31e-09
ENSG00000004487	23028	NM_015013	KDM1A	1	1	23345941	23410182	protein_coding	5447	380.354	348.733	365.853	334.748	214.243	211.637	224.826	221.891	0.18379	3.69e-10	7.25e-10
ENSG00000240553				1	-1	23346640	23414551	antisense	666	4.51621	5.94336	5.7443	4.98934	20.8094	29.4995	28.8705	27.0477	0.332724	0.0175125	0.0205093
ENSG00000169641	7798	NM_033631	LUZP1	1	-1	23410516	23504301	protein_coding	9739	103.998	162.228	145.471	117.407	32.7654	55.064	49.9984	43.5275	0.63657	5.03e-45	4.81e-44
ENSG00000179546	3352	NM_000864	HTR1D	1	-1	23516993	23521222	protein_coding	2849	4.15109	8.4067	5.64629	6.0509	4.47347	9.75414	6.63384	7.66855	0.870612	2.81e-11	5.87e-11
ENSG00000261326				1	-1	23607802	23613245	lincRNA	5444	3.20127	3.6162	4.33235	6.65139	1.80164	2.19577	2.66337	4.41131	0.867662	2.21e-10	4.41e-10
ENSG00000125944	10236	NM_005826	HNRNPR	1	-1	23630264	23670829	protein_coding	8676	206.175	260.089	261.473	261.334	72.9132	99.0963	100.879	108.755	0.341335	1.1e-27	5.12e-27
ENSG00000125945	80818	NM_030634	ZNF436	1	-1	23685941	23695935	protein_coding	4392	2.93701	4.77054	4.60746	8.2568	2.05097	3.59056	3.51183	6.78762	1.23674	1.29e-18	3.94e-18
ENSG00000249087	148898		C1orf213	1	1	23695490	23698332	protein_coding	2655	1.59992	1.5834	1.66638	5.51274	1.84921	1.97142	2.10077	7.49631	1.33895	1.1e-22	4.08e-22
ENSG00000088280	55616	NM_017707	ASAP3	1	-1	23755056	23811061	protein_coding	4988	101.103	53.1965	58.0902	40.9798	62.1912	35.2544	38.9827	29.6645	1.2824	1.1e-65	2.36e-64
ENSG00000007968	1870	NM_004091	E2F2	1	-1	23832922	23857712	protein_coding	5457	10.7136	17.3198	16.4495	13.6519	6.02425	10.4916	10.0909	9.03245	0.645969	4.82e-13	1.11e-12
ENSG00000117318	3399	NM_002167	ID3	1	-1	23884409	23886285	protein_coding	1797	199.233	189.453	116.788	168.614	340.148	348.505	217.543	338.784	0.765563	2.42e-56	3.56e-55
ENSG00000142676	6135	NM_001199802	RPL11	1	1	24018269	24022915	protein_coding	1987	713.429	724.744	735.809	754.737	1101.66	1205.71	1239.51	1371.43	0.0810505	0.00996556	0.011899
ENSG00000011007	6924	NM_003198	TCEB3	1	1	24069645	24088549	protein_coding	5391	62.8275	67.8731	68.9709	56.5295	35.7522	41.6182	42.8243	37.8607	0.282493	7.57e-10	1.46e-09
ENSG00000236810	100506963		RP5-886K2.3	1	-1	24086872	24104777	antisense	1347	10.0673	11.2414	11.0178	10.8065	22.9189	27.5874	27.3782	28.9669	0.145789	0.415013	0.430364
ENSG00000057757	57095	NM_020362	PITHD1	1	1	24104895	24114722	protein_coding	2186	62.9681	67.7411	60.7748	53.7307	88.3732	102.437	93.0576	88.746	0.328942	6.49e-11	1.33e-10
ENSG00000011009	11313	NM_007260	LYPLA2	1	1	24117460	24122029	protein_coding	2196	100.902	72.3928	73.1472	69.4286	140.972	108.973	111.497	114.152	0.533073	1.8e-32	1.03e-31
ENSG00000117308	2582	NM_001127621	GALE	1	-1	24122089	24127271	protein_coding	3955	24.0201	15.1517	15.6252	16.3392	18.6343	12.664	13.2241	14.916	0.631964	2.18e-17	6.27e-17
ENSG00000117305	3155	NM_001166059	HMGCL	1	-1	24128375	24165110	protein_coding	5658	25.0142	17.4368	17.4091	20.2383	13.5613	10.1873	10.2989	12.9153	0.499177	4.09e-12	8.94e-12
ENSG00000179163	2517	NM_000147	FUCA1	1	-1	24171567	24194784	protein_coding	2047	12.516	7.76136	6.33294	7.90902	18.7618	12.5336	10.3571	13.9499	0.883769	6.82e-16	1.82e-15
ENSG00000189266	55629	NM_017761	PNRC2	1	1	24285599	24289952	protein_coding	2564	2.97689	1.97434	3.09799	2.55273	3.56358	2.54541	4.04527	3.59458	0.464309	0.00721591	0.00870633
ENSG00000188529	10772	NM_054016	SRSF10	1	-1	24291294	24307417	protein_coding	10277	5.38801	6.94054	7.7244	5.95417	1.60786	2.23246	2.51588	2.0919	0.450785	0.000246067	0.000334511
ENSG00000185436	163702	NM_173065	IFNLR1	1	-1	24480647	24514449	protein_coding	4923	13.8934	9.05028	9.56792	8.13878	8.65931	6.07694	6.50623	5.96919	0.705513	1.43e-12	3.2e-12
ENSG00000158055	57822	NM_198174	GRHL3	1	1	24645812	24690972	protein_coding	3940	3.4435	8.46499	4.882	13.2281	2.68023	7.10208	4.14807	12.1216	1.68241	3.96e-36	2.62e-35
ENSG00000001460	90529	NM_178122	STPG1	1	-1	24683489	24743424	protein_coding	8514	17.4585	17.2249	16.6447	16.5909	6.29108	6.68776	6.5438	7.03567	0.0696679	0.740956	0.750419
ENSG00000001461	57185	NM_020448	NIPAL3	1	1	24742284	24799466	protein_coding	9404	12.6585	13.1759	13.901	12.5098	4.1296	4.63151	4.94858	4.80299	0.141571	0.319069	0.334243
ENSG00000117602	11123	NM_013441	RCAN3	1	1	24829387	24867530	protein_coding	6964	25.661	26.4701	29.7015	19.3905	11.3051	12.5647	14.276	10.0534	0.590741	2.65e-15	6.85e-15
ENSG00000264443	100506985		RP4-594I10.3	1	-1	24865292	24882515	lincRNA	1445	2.9166	3.98893	2.98017	2.86232	6.19166	9.12532	6.90424	7.15166	0.37073	0.0172266	0.0201928
ENSG00000133226	10250	NM_005839	SRRM1	1	1	24958207	24999758	protein_coding	8168	203.205	187.367	199.163	241.842	76.3227	75.8287	81.6134	106.903	0.366452	7.52e-25	3.05e-24
ENSG00000169504	25932	NM_013943	CLIC4	1	1	25071848	25170815	protein_coding	4495	353.94	469.491	467.706	375.731	241.598	345.266	348.294	301.803	0.4066	3.46e-42	2.97e-41
ENSG00000020633	864	NM_004350	RUNX3	1	-1	25226002	25291612	protein_coding	4605	2.49081	0.996849	0.607853	1.66335	1.6603	0.715569	0.441957	1.30408	1.12641	9.34e-11	1.9e-10
ENSG00000117614	25949	NM_207170	SYF2	1	-1	25549170	25558993	protein_coding	3370	23.8597	26.2751	29.8191	30.4541	21.7179	25.7733	29.6176	32.6278	0.339576	8.59e-08	1.47e-07
ENSG00000117616	57035	NM_020317	C1orf63	1	-1	25568728	25664704	protein_coding	6804	30.804	24.6713	30.4665	44.4307	13.8922	11.9862	14.9884	23.5774	0.823835	5.08e-31	2.75e-30
ENSG00000183726	23585	NM_014313	TMEM50A	1	1	25664408	25688852	protein_coding	3410	71.7966	72.9603	75.5193	68.9932	64.6016	70.7275	74.1311	73.0501	0.128781	0.0196182	0.0228858
ENSG00000188672	6006	NM_138618	RHCE	1	-1	25688740	25756683	protein_coding	2433	0.850452	1.44663	1.39206	1.14055	1.07327	1.96549	1.91541	1.69263	0.405889	0.0503582	0.0566865
ENSG00000204178	55219	NM_018202	TMEM57	1	1	25757388	25826700	protein_coding	3940	15.0081	21.7956	15.7441	21.4459	11.6856	18.2863	13.3773	19.6522	0.510521	3.81e-13	8.79e-13
ENSG00000157978	26119	NM_015627	LDLRAP1	1	1	25870071	25895377	protein_coding	5397	32.9103	23.4599	20.017	19.0655	18.7114	14.3691	12.415	12.7546	0.757652	9.69e-26	4.13e-25
ENSG00000117643	57134	NM_020379	MAN1C1	1	1	25943959	26112698	protein_coding	9014	23.7154	17.4191	15.5081	15.6784	8.07338	6.38798	5.75913	6.28013	0.582778	3.51e-15	9.01e-15
ENSG00000162430	57190	NM_206926	SEPN1	1	1	26126667	26144713	protein_coding	4421	278.913	256.321	234.574	253.429	193.547	191.654	177.601	206.973	0.248802	1.27e-13	3.02e-13
ENSG00000255054				1	1	26137961	26150235	protein_coding	792	43.0376	39.7268	36.5444	42.1069	166.729	165.811	154.453	191.96	0.230254	6.94e-05	9.81e-05
ENSG00000228172				1	-1	26143240	26146263	antisense	615	20.7384	18.8662	19.193	18.7188	103.475	101.406	104.459	109.892	0.141038	0.179942	0.193208
ENSG00000117640	56181	NM_019557	MTFR1L	1	1	26145131	26159432	protein_coding	5816	30.4013	29.5205	29.0153	35.8874	16.0353	16.7786	16.6989	22.2786	0.297447	4.6e-07	7.53e-07
ENSG00000223474				1	-1	26145212	26147288	protein_coding	2077	2.00555	1.56415	1.82326	2.61044	2.96006	2.48943	2.93832	4.53781	0.496278	0.00969555	0.011588
ENSG00000272478				1	-1	26158404	26158625	antisense	222	4.55703	4.22292	3.58795	5.66741	62.9769	62.8806	54.1043	92.1675	0.540468	0.000273183	0.000370027
ENSG00000127423	79000	NM_024037	AUNIP	1	-1	26158414	26185903	protein_coding	2352	21.9342	25.9228	25.8586	19.9361	28.6127	36.4334	36.7995	30.6035	0.363252	1.55e-08	2.77e-08
ENSG00000236528				1	1	26186104	26189911	antisense	849	3.84769	3.46007	2.95984	3.61666	13.9101	13.472	11.6658	15.3799	0.292869	0.178641	0.191885
ENSG00000182749	164091	NM_178422	PAQR7	1	-1	26187701	26197744	protein_coding	3297	13.4677	11.26	10.3706	12.2986	12.5351	11.2895	10.5278	13.468	0.347964	0.000771857	0.00100823
ENSG00000117632	3925	NM_203401	STMN1	1	-1	26210672	26233482	protein_coding	6261	407.842	389.395	399.223	367.965	199.852	205.59	213.438	212.196	0.148112	5.85e-07	9.5e-07
ENSG00000264021	100500808		MIR3917	1	-1	26232853	26232945	miRNA	93	13.9126	13.2938	13.3704	13.1472	459.139	472.522	481.216	510.419	0.0762279	0.808644	0.81557
ENSG00000158006	5051	NM_000437	PAFAH2	1	-1	26286258	26324648	protein_coding	3835	13.3069	17.4375	18.7033	19.0079	10.6444	15.0305	16.3246	17.8952	0.484206	2.5e-09	4.68e-09
ENSG00000158008	2134	NM_004455	EXTL1	1	1	26346375	26362955	protein_coding	4537	2.97714	4.28078	4.07773	8.93036	2.01346	3.11894	3.00826	7.10713	1.32376	7.14e-23	2.67e-22
ENSG00000175087	149420	NM_152835	PDIK1L	1	1	26437664	26452034	protein_coding	4527	4.41479	8.83608	7.88083	8.75831	2.99305	6.45214	5.82657	6.98535	0.863051	6.08e-14	1.47e-13
ENSG00000197245	79927	NM_024869	FAM110D	1	1	26485511	26489119	protein_coding	1524	0.668328	0.742838	0.686051	1.60576	1.34567	1.61125	1.50633	3.80389	0.647854	4.43e-05	6.36e-05
ENSG00000142684	51042	NM_015871	ZNF593	1	1	26496362	26498551	protein_coding	1956	18.1247	16.6767	20.252	20.4364	28.4405	28.1836	34.6568	37.7236	0.278452	0.0002883	0.000389688
ENSG00000236782				1	-1	26496438	26498312	antisense	1290	17.6182	15.8749	19.4483	19.1793	41.9204	40.6797	50.4641	53.681	0.277373	0.000771278	0.00100761
ENSG00000142675	10256	NM_006314	CNKSR1	1	1	26503894	26516377	protein_coding	4043	27.0406	26.5097	22.6432	36.194	20.5133	21.6749	18.7457	32.3229	0.653926	4.21e-20	1.38e-19
ENSG00000236155	101928303		RP11-231P20.2	1	1	26536232	26556331	pseudogene	3191	1.53938	0.996794	0.980333	0.579914	1.47964	1.03259	1.02849	0.656188	0.69007	0.000450174	0.00059981
ENSG00000130695	64793	NM_022778	CEP85	1	1	26560691	26605299	protein_coding	5145	86.641	77.7679	77.0871	78.1333	51.6713	49.9655	50.1518	54.8308	0.166574	4.86e-05	6.95e-05
ENSG00000142669	83442	NM_031286	SH3BGRL3	1	1	26605667	26608007	protein_coding	1780	34.5508	38.1599	44.3079	38.6497	59.5611	70.8668	83.3218	78.3975	0.349977	9e-09	1.63e-08
ENSG00000158062	91544	NM_183008	UBXN11	1	-1	26607819	26644854	protein_coding	4704	23.1493	30.4783	33.0936	39.4981	15.099	21.418	23.549	30.3172	0.74626	8.62e-25	3.49e-24
ENSG00000176092	55057	NM_001039775	AIM1L	1	-1	26648350	26680621	protein_coding	5135	14.7246	19.2571	28.3101	15.7188	8.79667	12.3967	18.4545	11.0524	0.899082	4.72e-29	2.33e-28
ENSG00000131914	79727	NM_024674	LIN28A	1	1	26737269	26756213	protein_coding	4008	831.078	1418.56	1571.3	1139.7	636.167	1169.98	1312.29	1026.69	0.918102	1.9e-83	8.61e-82
ENSG00000117682	79947	NM_205861	DHDDS	1	1	26758773	26797785	protein_coding	5596	44.9851	52.3899	54.3653	52.0059	24.6586	30.9474	32.5193	33.555	0.267956	6.15e-07	9.99e-07
ENSG00000198830	3151	NM_005517	HMGN2	1	1	26798941	26802463	protein_coding	2509	92.1734	154.71	152.53	128.799	112.709	203.832	203.497	185.35	0.741008	1.21e-51	1.5e-50
ENSG00000117676	6195	NM_002953	RPS6KA1	1	1	26856252	26901521	protein_coding	5884	82.3282	65.7631	58.8139	51.2569	42.9306	36.9458	33.4565	31.4524	0.673431	8.75e-34	5.26e-33
ENSG00000117713	8289	NM_139135	ARID1A	1	1	27022524	27108595	protein_coding	9246	265.636	375.997	385.461	431.637	88.1286	134.427	139.549	168.557	0.69833	3.32e-56	4.86e-55
ENSG00000060642	55650	NM_017837	PIGV	1	1	27113963	27124889	protein_coding	3382	13.4885	10.7147	10.9599	13.3603	12.2372	10.4728	10.8485	14.2632	0.307117	0.00013623	0.000188707
ENSG00000204160	84243	NM_032283	ZDHHC18	1	1	27153201	27184093	protein_coding	5436	53.8754	62.7921	60.9115	63.3943	30.4039	38.184	37.5053	42.1067	0.230873	1.14e-06	1.83e-06
ENSG00000175793	2810	NM_006142	SFN	1	1	27189633	27190947	protein_coding	1315	5.48943	1.34902	1.64657	1.04382	12.8011	3.39117	4.19014	2.86611	1.67437	4.19e-26	1.82e-25
ENSG00000142751	54707	NM_018066	GPN2	1	-1	27202624	27216788	protein_coding	4979	32.628	29.5599	26.3292	29.0249	20.1056	19.6253	17.7	21.0473	0.299358	2.97e-05	4.32e-05
ENSG00000198746	63906	NM_022078	GPATCH3	1	-1	27216979	27226957	protein_coding	2225	17.5989	19.8629	18.3095	18.4846	24.2731	29.51	27.5404	29.9954	0.165772	0.155651	0.168204
ENSG00000090273	10726	NM_006600	NUDC	1	1	27226729	27273353	protein_coding	2856	136.915	140.933	134.451	106.916	147.071	163.12	157.576	135.165	0.395374	1.41e-24	5.68e-24
ENSG00000175707	126695	NM_152365	C1orf172	1	-1	27276053	27286897	protein_coding	1793	11.6247	15.3641	14.8801	8.38971	19.8956	28.3256	27.7786	16.8949	0.802421	3.46e-17	9.88e-17
ENSG00000253368	388610	NM_001013642	TRNP1	1	1	27320198	27327389	protein_coding	1976	26.6548	33.0576	34.3865	20.7089	41.378	55.3018	58.2469	37.8391	0.705483	2.55e-24	1.01e-23
ENSG00000158246	115572	NM_052943	FAM46B	1	-1	27331511	27339327	protein_coding	2368	115.344	92.6473	82.8897	50.2492	149.437	129.332	117.167	76.6171	1.18306	7.18e-65	1.48e-63
ENSG00000090020	6548	NM_003047	SLC9A1	1	-1	27425306	27493472	protein_coding	5974	43.4237	39.7231	39.8949	42.3771	22.3	21.9802	22.352	25.6124	0.125462	0.0357607	0.0407767
ENSG00000142784	23038	NM_015023	WDTC1	1	1	27561007	27635110	protein_coding	6010	53.3474	49.0922	46.877	84.4954	27.2332	27.0019	26.1094	50.7612	0.83667	2.18e-48	2.39e-47
ENSG00000186501	84065	NM_032125	TMEM222	1	1	27648651	27662891	protein_coding	4461	31.7571	34.2687	32.0932	35.8073	21.8412	25.3933	24.0804	28.9812	0.168221	0.00818449	0.00982918
ENSG00000241547				1	1	27651820	27652287	pseudogene	468	0.749466	1.01648	0.823603	1.04406	4.91109	7.17971	5.89304	8.05482	0.226485	0.410729	0.426081
ENSG00000142765	84958	NM_032872	SYTL1	1	1	27668513	27680421	protein_coding	5575	21.8316	38.4943	43.0324	50.5015	12.0173	22.8249	25.8361	32.7066	1.17403	7.34e-47	7.58e-46
ENSG00000142733	9064	NM_004672	MAP3K6	1	-1	27681675	27693383	protein_coding	4951	20.1723	18.788	21.3505	33.2324	12.5005	12.5442	14.4352	24.2355	0.791321	7.24e-28	3.38e-27
ENSG00000174950	388611	NM_207397	CD164L2	1	-1	27705666	27709870	protein_coding	2041	2.65384	2.17017	2.3527	3.32528	3.9858	3.51485	3.8587	5.88257	0.45027	0.00976818	0.011672
ENSG00000181773	2827	NM_005281	GPR3	1	1	27719148	27722318	protein_coding	2115	19.9294	8.28814	7.56689	5.83733	28.9093	12.9539	11.9737	9.96555	1.61604	1.52e-42	1.33e-41
ENSG00000158195	10163	NM_006990	WASF2	1	-1	27730730	27816669	protein_coding	5666	211.942	151.92	157.194	146.324	114.781	88.6324	92.8649	93.2429	0.531583	7.87e-42	6.64e-41
ENSG00000126705	27245	NM_001029882	AHDC1	1	-1	27860546	27930942	protein_coding	7157	56.9109	65.9828	72.1051	136.766	24.3979	30.4759	33.721	68.9966	1.25052	1.75e-76	5.93e-75
ENSG00000126709	2537	NM_022873	IFI6	1	-1	27992572	27998729	protein_coding	865	3.2806	6.3144	4.0581	9.41698	11.6414	24.1308	15.7025	39.3065	1.28596	1.39e-23	5.36e-23
ENSG00000009780	199870	NM_152660	FAM76A	1	1	28052490	28089633	protein_coding	4034	12.6573	11.1424	12.135	11.9859	9.62927	9.13055	10.0685	10.728	0.169819	0.275966	0.290941
ENSG00000117758	23673	NM_177424	STX12	1	1	28099694	28150963	protein_coding	3846	19.2	17.1828	15.4881	19.6046	15.3168	14.7686	13.4798	18.4047	0.321808	5.14e-05	7.35e-05
ENSG00000117751	5511	NM_138558	PPP1R8	1	1	28157289	28178187	protein_coding	2819	48.8301	54.7168	53.7173	50.7751	53.1467	64.1624	63.7824	65.0322	0.161186	0.0026392	0.00330436
ENSG00000268552				1	-1	28177085	28177255	protein_coding	171	4.27342	4.71115	4.21468	4.13875	76.675	91.072	82.487	87.3835	0.153187	0.608065	0.620945
ENSG00000130775	9473	NM_004848	THEMIS2	1	1	28199055	28213196	protein_coding	4620	20.5362	13.704	14.311	11.0974	13.6393	9.8053	10.3676	8.67278	0.832922	3.9e-19	1.22e-18
ENSG00000117748	6118	NM_002946	RPA2	1	-1	28218035	28241257	protein_coding	2019	58.9584	72.0024	75.2231	63.8227	89.5875	117.887	124.706	114.134	0.346389	1.49e-14	3.71e-14
ENSG00000130768	27293	NM_014474	SMPDL3B	1	1	28261504	28285668	protein_coding	2670	20.1327	43.8694	49.3453	26.6209	23.1306	54.3133	61.8606	35.9994	1.25308	6.59e-55	9.21e-54
ENSG00000227050				1	-1	28265386	28286704	antisense	491	5.3676	10.8696	12.4295	6.72861	33.5296	73.1795	84.7334	49.4787	1.0786	1.05e-23	4.08e-23
ENSG00000158156	55113	NM_018053	XKR8	1	1	28285973	28294607	protein_coding	2743	27.6253	20.2324	20.2914	21.2485	30.8998	24.3824	24.7617	27.9691	0.431227	4.33e-11	8.95e-11
ENSG00000158161	2140	NM_001990	EYA3	1	-1	28296855	28415207	protein_coding	6483	40.8317	46.487	40.8583	44.1381	19.3217	23.7034	21.097	24.5821	0.183079	0.000446836	0.000595608
ENSG00000228589				1	-1	28421582	28422933	pseudogene	1352	2.32897	2.99142	2.47059	1.91417	5.28633	7.31407	6.11817	5.11184	0.455939	0.0208292	0.0242489
ENSG00000169403	5724	NM_001164723	PTAFR	1	-1	28473677	28520447	protein_coding	4706	2.38995	1.62272	1.33297	0.850121	1.55798	1.13985	0.947883	0.652313	0.878967	1.52e-06	2.41e-06
ENSG00000126698	22826	NM_014280	DNAJC8	1	-1	28525967	28559536	protein_coding	2609	104.24	98.0263	101.65	90.5155	122.598	124.201	130.41	125.261	0.201798	1.93e-06	3.04e-06
ENSG00000215902				1	-1	28527013	28527152	protein_coding	66	3.03793	3.46029	3.11713	2.47528	141.231	173.31	158.082	135.408	0.361682	0.0700317	0.0778812
ENSG00000269804				1	1	28527070	28527419	protein_coding	350	20.2921	19.2964	20.1922	16.7056	177.932	182.249	193.094	172.333	0.266497	0.000939954	0.00121895
ENSG00000130770	93974	NM_178191	ATPIF1	1	1	28562620	28573417	protein_coding	2225	74.8122	66.1733	69.815	59.3193	103.176	98.3122	105.033	96.2589	0.329992	1.29e-11	2.74e-11
ENSG00000270605				1	-1	28566020	28567964	antisense	1945	3.68604	3.10845	0.646952	4.48689	5.81474	5.28299	1.11333	8.32878	1.74577	6.6e-23	2.48e-22
ENSG00000130766	83667	NM_031459	SESN2	1	1	28586038	28609002	protein_coding	3453	82.0242	148.288	134.98	97.0691	72.8854	141.959	130.844	101.5	0.846586	2.94e-59	4.9e-58
ENSG00000130772	54797	NM_017638	MED18	1	1	28655513	28662476	protein_coding	2017	12.1516	6.74466	8.09744	9.91814	18.4858	11.0538	13.4395	17.7543	0.765221	7.9e-13	1.79e-12
ENSG00000204138	65979	NM_023923	PHACTR4	1	1	28696114	28826881	protein_coding	7165	71.1102	84.5131	83.0874	77.2716	30.4482	38.9909	38.8168	38.9393	0.246012	6.09e-09	1.11e-08
ENSG00000180198	1104	NM_001269	RCC1	1	1	28832455	28865812	protein_coding	3888	118.157	119.001	118.612	81.153	93.2413	101.177	102.117	75.3615	0.546853	1.59e-37	1.12e-36
ENSG00000242125	6080	NR_002907	SNHG3	1	1	28832492	28837404	sense_intronic	4088	76.3947	80.8611	95.8317	47.5832	57.3365	65.3861	78.4704	42.026	0.995312	6.93e-53	8.88e-52
ENSG00000200087	6081		SNORA73B	1	1	28835071	28835274	snoRNA	204	2.22874	2.03318	2.17601	1.4505	33.4726	32.9459	35.6998	25.671	0.400104	0.0437281	0.0494727
ENSG00000180098	54952	NM_017846	TRNAU1AP	1	1	28879597	28905051	protein_coding	4305	19.1196	21.8366	22.1149	23.067	13.6249	16.7674	17.1955	19.346	0.258585	0.00178101	0.00226269
ENSG00000197989	85028	NR_003035	SNHG12	1	-1	28905050	28909495	antisense	3377	26.6137	26.7828	31.0344	21.9228	24.1763	26.2168	30.7603	23.4396	0.483068	3.79e-11	7.86e-11
ENSG00000120656	6883	NM_005644	TAF12	1	-1	28915835	28969597	protein_coding	2337	23.6972	22.8921	23.0168	20.6685	31.1063	32.3804	32.9679	31.9321	0.188883	0.0307975	0.0353247
ENSG00000188060	115273	NM_152304	RAB42	1	1	28918712	28921955	protein_coding	2180	6.35929	3.61554	4.15611	3.26734	8.95109	5.48234	6.38103	5.41151	0.788531	4.35e-09	8.03e-09
ENSG00000162419	10691	NM_024482	GMEB1	1	1	28995244	29045865	protein_coding	6459	23.7157	19.9029	18.3306	20.4953	11.2666	10.1861	9.49944	11.4568	0.354826	1.1e-05	1.64e-05
ENSG00000198492	51441	NM_016258	YTHDF2	1	1	29063133	29096287	protein_coding	3859	105.46	121.854	116.944	96.1265	83.8421	104.381	101.436	89.9391	0.339059	2.71e-18	8.19e-18
ENSG00000116329	4985	NM_000911	OPRD1	1	1	29138654	29190208	protein_coding	1774	1.13406	1.40781	1.74495	1.75996	1.96207	2.6233	3.2928	3.58183	0.373208	0.0608498	0.0680549
ENSG00000226852				1	1	29194087	29197779	lincRNA	1747	1.68118	1.91566	2.23525	2.08883	2.9515	3.62476	4.28368	4.3168	0.272473	0.32601	0.341348
ENSG00000159023	2035	NM_203343	EPB41	1	1	29213603	29446553	protein_coding	8282	141.548	209.419	208.445	214.419	52.4397	83.5865	84.2479	93.4772	0.595706	9.6e-48	1.02e-46
ENSG00000253304	399474	NM_001171868	TMEM200B	1	-1	29445940	29450447	protein_coding	2639	37.1634	25.6885	21.3303	21.6962	43.2115	32.1777	27.0549	29.6832	0.773645	2.81e-29	1.4e-28
ENSG00000116350	6429	NM_005626	SRSF4	1	-1	29474255	29508499	protein_coding	3211	145.982	128.755	119.786	117.284	139.497	132.55	124.868	131.879	0.313488	8.04e-18	2.37e-17
ENSG00000116353	51102	NM_016011	MECR	1	-1	29519385	29557454	protein_coding	3922	32.3028	36.9283	31.5426	25.4624	25.2728	31.1248	26.9174	23.4408	0.519626	6.29e-14	1.51e-13
ENSG00000060656	10076	NM_133178	PTPRU	1	1	29563028	29653325	protein_coding	6700	98.9004	124.416	94.9655	132.497	45.2828	61.3843	47.4427	71.4019	0.476242	5.75e-34	3.48e-33
ENSG00000162511	7805	NM_006762	LAPTM5	1	-1	31205316	31230667	protein_coding	3274	1.11396	0.136876	0.0979701	0.193581	1.04379	0.1382	0.100063	0.213439	0.955259	1.52e-11	3.21e-11
ENSG00000162512	9672	NM_014654	SDC3	1	-1	31342314	31381608	protein_coding	7067	131.469	118.51	135.92	159.756	57.0689	55.4341	64.377	81.6209	0.427763	1.76e-25	7.4e-25
ENSG00000134644	9698	NM_014676	PUM1	1	-1	31404353	31538838	protein_coding	6621	170.574	189.981	201.898	221.977	79.0404	94.851	102.074	121.049	0.378066	2.43e-24	9.68e-24
ENSG00000084628	79570	NM_024522	NKAIN1	1	-1	31652592	31712401	protein_coding	2987	76.2774	81.7186	74.3828	62.739	78.3348	90.436	83.3567	75.8369	0.376136	2.34e-15	6.07e-15
ENSG00000060688	9410	NM_004814	SNRNP40	1	-1	31732417	31769662	protein_coding	4011	76.7984	78.8441	74.5	69.848	58.7497	64.9788	62.1729	62.8732	0.172696	0.000380005	0.000508864
ENSG00000121766	51538	NM_016505	ZCCHC17	1	1	31769842	31837783	protein_coding	1891	51.7252	41.7581	44.9149	43.1965	83.932	72.997	79.5033	82.4761	0.302421	1.22e-08	2.2e-08
ENSG00000229044				1	-1	31805914	31819646	antisense	439	8.58797	6.7055	7.50869	7.1749	60.0052	50.492	57.2512	59.0079	0.315846	0.0195872	0.0228537
ENSG00000121769	2170	NM_004102	FABP3	1	-1	31838472	31849697	protein_coding	1026	6.96652	6.58843	7.25406	5.29644	20.8386	21.2271	23.667	18.6393	0.391231	0.00251925	0.00316029
ENSG00000168528	347735	NM_178865	SERINC2	1	1	31882412	31907525	protein_coding	3520	54.662	41.0343	41.8569	42.5877	47.6491	38.5354	39.8031	43.6846	0.40527	7.06e-16	1.88e-15
ENSG00000268950				1	-1	31902192	31902614	protein_coding	423	7.77677	6.29521	6.6264	6.99894	56.4184	49.1955	52.4342	59.7406	0.267369	0.0717571	0.0796941
ENSG00000215899				1	-1	31960436	31961777	pseudogene	1342	1.15441	1.30997	1.05875	0.792889	2.63944	3.22677	2.64113	2.13314	0.368569	0.128103	0.139388
ENSG00000142910	64129	NM_022164	TINAGL1	1	1	32042116	32053288	protein_coding	5925	9.54009	4.02732	4.03852	1.60482	4.93858	2.2469	2.28139	0.977937	2.02332	1.72e-34	1.07e-33
ENSG00000121764	3061	NM_001525	HCRTR1	1	1	32083287	32098119	protein_coding	2506	2.79452	2.34603	2.4116	1.95272	3.42318	3.09463	3.2216	2.81344	0.363752	0.107987	0.118322
ENSG00000162517	553115	NM_012392	PEF1	1	-1	32095463	32110497	protein_coding	2775	44.2297	39.4323	37.4458	38.2587	48.9143	46.9727	45.1682	49.7797	0.23461	4.63e-05	6.64e-05
ENSG00000235790				1	1	32109650	32125539	antisense	1992	1.74154	1.73952	2.01957	2.59105	2.68365	2.88663	3.39435	4.69631	0.392217	0.0297993	0.0342282
ENSG00000084636	1307	NM_001856	COL16A1	1	-1	32117848	32169920	protein_coding	9365	17.8023	27.3293	42.4056	49.3005	5.83265	9.64664	15.1567	19.0074	1.42041	6.19e-58	9.7e-57
ENSG00000121753	576	NM_001703	BAI2	1	-1	32192718	32230494	protein_coding	7761	52.1148	46.6246	49.5237	62.779	20.5976	19.8588	21.3603	29.2061	0.421419	3.06e-16	8.31e-16
ENSG00000134668	90853	NM_144569	SPOCD1	1	-1	32256023	32281652	protein_coding	7085	4.21194	4.74948	4.74412	9.24457	1.82507	2.21594	2.24107	4.71089	0.976657	4.78e-16	1.29e-15
ENSG00000184007	8073	NM_080391	PTP4A2	1	-1	32372022	32410457	protein_coding	6431	118.954	150.414	142.945	131.49	56.7386	77.315	74.4055	73.823	0.336105	4.42e-18	1.32e-17
ENSG00000121774	10657	NM_006559	KHDRBS1	1	1	32479430	32526451	protein_coding	3588	338.802	323.816	332.665	345.452	289.691	298.332	310.355	347.625	0.0929882	0.00626764	0.00760232
ENSG00000121775	55116	NM_018056	TMEM39B	1	1	32537632	32568467	protein_coding	3464	17.1764	19.4511	21.3311	21.7912	15.2082	18.5618	20.6135	22.7131	0.326668	2.81e-05	4.1e-05
ENSG00000025800	23633	NM_012316	KPNA6	1	1	32573639	32642169	protein_coding	7687	132.779	104.746	106.71	95.0275	52.9972	45.0441	46.4659	44.6344	0.47844	2.67e-28	1.27e-27
ENSG00000250135				1	1	32636334	32642169	sense_intronic	667	13.9142	11.2795	10.5669	9.06742	63.999	55.9006	53.0264	49.0838	0.567717	2.44e-08	4.31e-08
ENSG00000084652	200081	NM_175852	TXLNA	1	1	32645287	32663886	protein_coding	5103	92.4138	113.036	113.554	96.9719	55.5659	73.2228	74.4857	68.6127	0.29434	3.02e-17	8.65e-17
ENSG00000160050	79140	NM_024296	CCDC28B	1	1	32665987	32670988	protein_coding	2818	11.4235	10.8109	9.82162	13.4571	12.4348	12.6816	11.6652	17.2419	0.418274	4.07e-05	5.87e-05
ENSG00000224066				1	-1	32670370	32672415	antisense	1357	4.51646	4.84852	5.05761	8.1577	10.2116	11.811	12.4733	21.7059	0.733038	1.23e-10	2.48e-10
ENSG00000160051	55721	NM_018134	IQCC	1	1	32671236	32674288	protein_coding	2293	8.36527	9.52046	9.56688	12.412	11.1897	13.7249	13.9645	19.5442	0.518976	6.31e-07	1.02e-06
ENSG00000222046	149069	NM_001099434	DCDC2B	1	1	32674695	32681797	protein_coding	1869	2.49125	2.15059	3.62701	6.55549	4.08897	3.80369	6.496	12.6637	1.26605	1.14e-19	3.67e-19
ENSG00000160055	56063	NM_019118	TMEM234	1	-1	32680073	32687972	protein_coding	3583	10.4922	10.2836	14.5662	21.1903	8.98127	9.48761	13.6072	21.3534	0.97672	2.9e-28	1.38e-27
ENSG00000084623	8668	NM_003757	EIF3I	1	1	32687529	32697205	protein_coding	1725	170.172	141.895	143	121.687	302.644	271.915	277.484	254.703	0.480515	1.07e-29	5.43e-29
ENSG00000220785	339483		MTMR9LP	1	-1	32697259	32707221	pseudogene	2961	14.5418	25.356	25.428	43.1745	15.068	28.3072	28.7455	52.6459	1.50797	1.08e-52	1.38e-51
ENSG00000183615	84734	NM_032648	FAM167B	1	1	32712834	32714457	protein_coding	936	4.45654	3.71545	3.9411	7.34767	14.5984	13.1219	14.097	28.3429	0.826257	2.66e-11	5.56e-11
ENSG00000182866	3932	NM_005356	LCK	1	1	32716840	32751766	protein_coding	3337	67.2825	19.1783	24.4865	9.41497	61.8567	18.9981	24.5614	10.187	2.71466	7.75e-92	5.11e-90
ENSG00000116478	3065	NM_004964	HDAC1	1	1	32757687	32799236	protein_coding	4009	124.076	154.226	146.22	154.198	94.9424	127.168	122.092	138.873	0.311638	2.16e-18	6.56e-18
ENSG00000175130	65108	NM_023009	MARCKSL1	1	-1	32799433	32801980	protein_coding	1699	462.896	474.299	459.498	445.12	835.858	922.815	905.254	945.933	0.0914436	0.00632552	0.00766917
ENSG00000162526	81629	NM_052841	TSSK3	1	1	32817122	32829913	protein_coding	2191	3.86823	4.96516	4.6266	8.66288	5.41745	7.49108	7.06768	14.2754	0.991226	6.61e-16	1.77e-15
ENSG00000225828	100128071	NM_001167676	FAM229A	1	-1	32826871	32829879	protein_coding	2845	7.67679	9.9114	8.82184	15.1394	8.27569	11.5162	10.3784	19.2132	0.896622	6.3e-19	1.95e-18
ENSG00000160058	55108	NM_018045	BSDC1	1	-1	32830704	32860332	protein_coding	6275	66.0242	61.9915	66.7947	75.1755	32.2842	32.6568	35.6304	43.255	0.274141	8.27e-09	1.5e-08
ENSG00000254553				1	1	32930658	33066393	protein_coding	3447	19.1568	18.1427	16.0964	16.3582	17.0597	17.3987	15.6318	17.1343	0.237963	0.00432778	0.00532248
ENSG00000273274	728116	NM_001145720	ZBTB8B	1	1	32930670	32962287	protein_coding	12834	19.5414	17.5779	16.3884	22.5075	4.67407	4.52757	4.27361	6.33191	0.435109	0.000157517	0.000217219
ENSG00000160062	653121	NM_001040441	ZBTB8A	1	1	33005028	33071540	protein_coding	7075	32.1794	31.631	27.526	25.3915	13.9593	14.7789	13.0233	12.9576	0.33075	8.29e-08	1.42e-07
ENSG00000176261	339487	NM_178547	ZBTB8OS	1	-1	33065773	33116504	protein_coding	3531	22.3185	20.5083	18.7226	17.4396	19.3943	19.1995	17.748	17.8327	0.338995	1.86e-05	2.75e-05
ENSG00000162521	5928	NM_005610	RBBP4	1	1	33116743	33151812	protein_coding	9470	208.486	236.95	225.522	245.656	67.5461	82.7109	79.7163	93.6593	0.235596	9.77e-13	2.21e-12
ENSG00000162520	81493	NM_030786	SYNC	1	-1	33145507	33169197	protein_coding	3941	37.6677	43.7342	42.114	45.5172	29.3337	36.6835	35.7728	41.7004	0.266518	1.12e-05	1.68e-05
ENSG00000162522	57648	NM_020888	KIAA1522	1	1	33207486	33240571	protein_coding	5965	139.706	162.599	154.293	146.094	71.8594	90.1081	86.5824	88.4293	0.217485	8.92e-10	1.72e-09
ENSG00000134684	8565	NM_003680	YARS	1	-1	33240840	33283754	protein_coding	8210	244.262	307.206	323.33	227.787	91.2704	123.692	131.826	100.175	0.503545	3.23e-46	3.26e-45
ENSG00000116497	64766	NM_022753	S100PBP	1	1	33282368	33324476	protein_coding	9190	71.5555	78.2577	88.9672	79.9293	23.8879	28.1493	32.4041	31.4027	0.310394	1.5e-11	3.17e-11
ENSG00000160097	252995	NM_153756	FNDC5	1	-1	33327869	33338083	protein_coding	3139	1.39763	4.41853	6.01836	6.90256	1.36551	4.65311	6.41692	7.93952	1.72748	1.29e-26	5.71e-26
ENSG00000121905	3208	NM_002143	HPCA	1	1	33351595	33364042	protein_coding	1991	2.89607	6.23642	6.49007	5.49085	4.46358	10.3543	10.9135	9.95742	0.945653	1.3e-12	2.93e-12
ENSG00000121900	113452	NM_033504	TMEM54	1	-1	33360195	33367039	protein_coding	1417	8.68945	21.3284	19.3511	17.1485	18.8082	49.7558	45.7151	43.6956	1.20586	6.18e-32	3.46e-31
ENSG00000116514	127544	NM_153341	RNF19B	1	-1	33402046	33430286	protein_coding	2610	32.6702	18.2592	13.6437	19.1036	38.3972	23.1258	17.4946	26.4269	1.20192	1.98e-37	1.39e-36
ENSG00000004455	204	NM_013411	AK2	1	-1	33473585	33546597	protein_coding	5683	57.7806	69.2842	68.5991	53.226	31.1978	40.3007	40.4057	33.8162	0.374328	8.03e-18	2.36e-17
ENSG00000142920	113451	NM_052998	ADC	1	1	33546705	33586131	protein_coding	6559	2.38983	1.89592	1.23507	3.49959	1.11798	0.955507	0.630251	1.92644	1.01463	2.36e-09	4.43e-09
ENSG00000116525	55223	NM_018207	TRIM62	1	-1	33611003	33647660	protein_coding	3646	17.7835	10.968	10.2332	10.1524	14.9614	9.94411	9.39378	10.0535	0.753121	8.59e-19	2.64e-18
ENSG00000160094	149076	NM_152493	ZNF362	1	1	33722146	33766320	protein_coding	3331	37.9753	43.6559	39.0325	47.8533	34.9765	43.3236	39.2209	51.8696	0.325974	5.49e-10	1.07e-09
ENSG00000256142				1	1	33764975	33766320	pseudogene	1345	12.8214	14.0574	12.2135	16.2408	29.238	34.5495	30.3936	43.5976	0.384145	2.14e-05	3.14e-05
ENSG00000134686	1912	NM_198040	PHC2	1	-1	33789224	33896653	protein_coding	5410	27.7276	51.8852	49.6976	127.749	15.723	31.7031	30.7475	85.2576	2.16464	2.46e-98	2.23e-96
ENSG00000266239	100500853		MIR3605	1	-1	33797994	33798093	miRNA	100	0.526586	1.54424	1.29387	3.63499	16.156	51.0469	43.3052	131.243	1.61242	4.86e-19	1.52e-18
ENSG00000121903	7579	NM_145238	ZSCAN20	1	1	33938246	33962107	protein_coding	5308	7.3317	6.74526	5.68554	8.50785	4.23777	4.20074	3.58542	5.78708	0.50899	4.13e-05	5.95e-05
ENSG00000121904	114784	NM_052896	CSMD2	1	-1	33979609	34631443	protein_coding	18147	54.4792	56.2062	61.5993	62.4323	9.21194	10.2385	11.3622	12.4217	0.193222	1.13e-05	1.69e-05
ENSG00000142698	84970	NM_032884	C1orf94	1	1	34632484	34684732	protein_coding	2576	5.06283	5.45404	5.23482	2.90004	6.03201	6.99886	6.80277	4.06479	0.729122	3.23e-08	5.67e-08
ENSG00000163866	113444	NM_138428	SMIM12	1	-1	35178338	35325417	protein_coding	8091	33.5175	25.7066	22.4674	21.731	12.7119	10.5026	9.29483	9.69746	0.60306	2.98e-19	9.4e-19
ENSG00000187513	2701	NM_002060	GJA4	1	1	35258599	35261348	protein_coding	1717	3.01796	0.937953	1.78398	0.348375	5.39133	1.80575	3.47755	0.732453	1.58701	3.88e-18	1.16e-17
ENSG00000116544	58512	NM_001080418	DLGAP3	1	-1	35331037	35395186	protein_coding	3977	11.1597	8.60154	11.9198	8.15853	8.60875	7.14949	10.0322	7.40693	0.497106	2.8e-08	4.92e-08
ENSG00000241014	653160		RP11-244H3.1	1	-1	35439957	35450914	processed_transcript	3346	5.59041	3.44044	4.4501	7.84894	5.12441	3.39893	4.45133	8.46973	0.997375	2.77e-14	6.8e-14
ENSG00000271741	9204		RP11-244H3.4	1	-1	35447134	35497342	protein_coding	3099	21.6915	17.4379	18.6253	19.8713	21.4743	18.6006	20.1184	23.1525	0.299671	0.000413877	0.000552889
ENSG00000243749	100506144	NM_001195156	ZMYM6NB	1	-1	35447136	35450954	protein_coding	922	10.2489	7.487	7.2538	9.68482	34.0961	26.843	26.334	37.9272	0.44731	1.67e-06	2.63e-06
ENSG00000163867	9204	NM_007167	ZMYM6	1	-1	35449523	35497569	protein_coding	9617	23.3907	21.0546	22.4485	22.2907	7.46429	7.23706	7.81375	8.36888	0.145407	0.197988	0.211741
ENSG00000197056	79830	NM_024772	ZMYM1	1	1	35525387	35581460	protein_coding	4828	32.3439	22.9715	26.6631	24.9455	20.5551	15.7282	18.4859	18.6548	0.476414	6.02e-12	1.3e-11
ENSG00000116560	6421	NM_005066	SFPQ	1	-1	35641979	35658749	protein_coding	7426	863.741	984.697	1034.54	1107.68	356.858	438.332	466.321	538.567	0.358482	4.27e-31	2.32e-30
ENSG00000146463	9202	NM_005095	ZMYM4	1	1	35734568	35887659	protein_coding	7647	122.125	120.092	127.513	132.214	49.0016	51.9135	55.816	62.4252	0.137573	0.000244401	0.000332316
ENSG00000227409				1	-1	35824423	35831678	antisense	459	4.61732	4.94597	4.54877	4.91023	30.8735	35.62	33.1771	38.6257	0.100126	0.78622	0.794191
ENSG00000142687	79932	NM_024874	KIAA0319L	1	-1	35899091	36023551	protein_coding	9629	132.883	124.981	123.531	119.76	42.3392	42.9061	42.9415	44.9061	0.148898	0.000220388	0.000300865
ENSG00000020129	23154	NM_014284	NCDN	1	1	36023074	36032875	protein_coding	4917	72.482	74.7368	81.6521	61.5196	45.2368	50.2446	55.5813	45.1745	0.402871	6.3e-16	1.68e-15
ENSG00000116819	339488	NM_178548	TFAP2E	1	1	36038971	36060929	protein_coding	2189	1.70109	1.38823	1.27458	2.43483	2.38514	2.0964	1.94966	4.01642	0.598596	0.000563279	0.000744385
ENSG00000126067	5690	NM_002794	PSMB2	1	-1	36067185	36107445	protein_coding	2701	118.564	92.5283	84.7721	77.2647	134.671	113.241	105.055	103.283	0.611537	5.5e-37	3.78e-36
ENSG00000142686	127703	NM_152374	C1orf216	1	-1	36179476	36185073	protein_coding	3629	18.1678	20.7056	22.0752	17.1509	15.3578	18.8607	20.3612	17.0636	0.346702	5.02e-06	7.68e-06
ENSG00000092853	63967	NM_022111	CLSPN	1	-1	36185819	36235568	protein_coding	5411	38.1352	45.2425	42.563	36.6176	21.6264	27.6393	26.33	24.4339	0.297827	5.54e-08	9.57e-08
ENSG00000232335				1	1	36204990	36209177	antisense	539	3.13892	3.83253	3.96047	2.82306	17.8741	23.5048	24.5977	18.9105	0.377194	0.014994	0.0176546
ENSG00000134698	192670	NM_017629	AGO4	1	1	36273773	36323491	protein_coding	7267	37.6131	42.5976	41.975	53.5978	15.8758	19.3769	19.3347	26.6296	0.499915	5.58e-18	1.66e-17
ENSG00000092847	26523	NM_012199	AGO1	1	1	36335409	36395211	protein_coding	12886	168.548	127.563	129.337	159.859	40.1301	32.7238	33.5974	44.7913	0.399262	1.14e-31	6.35e-31
ENSG00000126070	192669	NM_177422	AGO3	1	1	36396319	36538101	protein_coding	21248	32.6899	32.0225	28.1153	37.6233	4.71964	4.98188	4.42955	6.39321	0.407942	8.12e-10	1.57e-09
ENSG00000271554				1	-1	36457710	36479231	antisense	659	0.809571	0.723535	0.607667	0.947208	3.77831	3.6294	3.08573	5.1898	0.278983	0.357982	0.373415
ENSG00000092850	27285	NM_014466	TEKT2	1	1	36549676	36553876	protein_coding	1978	1.7421	3.75356	3.7449	9.28289	2.70044	6.27297	6.33831	16.944	1.91298	1.3e-32	7.49e-32
ENSG00000116863	54936	NM_017825	ADPRHL2	1	1	36554476	36559533	protein_coding	1668	35.6661	29.8927	25.6817	24.9789	65.6027	59.2414	51.5335	54.0701	0.497357	1.74e-15	4.55e-15
ENSG00000171812	1296	NM_005202	COL8A2	1	-1	36560837	36590821	protein_coding	4670	9.80379	4.77043	4.96042	2.89933	6.43805	3.37674	3.55586	2.24171	1.47368	2.36e-25	9.85e-25
ENSG00000054116	27095	NM_014408	TRAPPC3	1	-1	36602173	36615098	protein_coding	3313	41.3568	31.2209	27.1924	31.9624	38.3007	31.1516	27.4738	34.8329	0.587572	5.2e-19	1.62e-18
ENSG00000116871	55700	NM_018067	MAP7D1	1	1	36621180	36646450	protein_coding	5271	137.265	109.105	81.7331	121.513	79.8796	68.4236	51.9029	83.2357	0.740958	3.61e-45	3.47e-44
ENSG00000054118	9967	NM_005119	THRAP3	1	1	36690017	36770958	protein_coding	4736	251.067	248.868	258.593	221.374	162.629	173.705	182.769	168.769	0.223302	1.96e-12	4.37e-12
ENSG00000214193	79729	NM_024676	SH3D21	1	1	36771988	36790484	protein_coding	4474	29.5713	27.5861	35.8762	42.5142	20.2751	20.3822	26.8397	34.3098	0.606509	2.07e-22	7.6e-22
ENSG00000142694	55194	NM_018166	EVA1B	1	-1	36787632	36789755	protein_coding	1211	21.8743	12.4156	13.4878	20.183	55.4121	33.8907	37.2789	60.1763	0.770622	5.98e-23	2.25e-22
ENSG00000116883				1	1	36789335	36794822	protein_coding	1838	13.1032	5.9041	8.64549	15.4318	21.8763	10.6185	15.7436	30.3134	1.2527	2.79e-29	1.4e-28
ENSG00000196182	83931	NM_032017	STK40	1	-1	36805225	36851497	protein_coding	5590	54.9504	53.7418	50.4639	48.9317	30.1533	31.7801	30.218	31.6053	0.164153	0.00158718	0.00202304
ENSG00000181817	84967	NM_032881	LSM10	1	-1	36856839	36863493	protein_coding	1496	31.3109	27.0567	25.0565	19.7952	64.219	59.7858	56.0683	47.7769	0.636055	6.11e-17	1.72e-16
ENSG00000116885	127700	NM_206837	OSCP1	1	-1	36881428	36916086	protein_coding	2822	2.04518	2.93225	3.23532	5.80115	2.22506	3.43478	3.83852	7.42205	1.16313	1.7e-14	4.21e-14
ENSG00000116898	64960	NM_031280	MRPS15	1	-1	36921319	36930038	protein_coding	2916	64.9734	65.7446	63.7752	46.0776	68.3587	74.5294	73.2072	57.0524	0.503895	1.34e-24	5.39e-24
ENSG00000163873	2899	NM_000831	GRIK3	1	-1	37261128	37499730	protein_coding	10111	2.9166	15.9523	15.0185	10.3447	0.884873	5.21537	4.97246	3.69398	2.11842	1.45e-47	1.54e-46
ENSG00000163874	80149	NM_025079	ZC3H12A	1	1	37940153	37949980	protein_coding	3117	14.8672	10.615	10.1561	9.30181	14.6294	11.2574	10.9078	10.7744	0.624109	5.56e-11	1.14e-10
ENSG00000163875	64769	NM_022756	MEAF6	1	-1	37958176	37980375	protein_coding	3487	28.5788	34.0535	30.2905	36.721	25.1409	32.2823	29.0779	38.0215	0.350853	1.1e-08	1.98e-08
ENSG00000163877	79753	NM_024700	SNIP1	1	-1	38000050	38019903	protein_coding	4888	18.6123	18.8072	17.5077	17.6135	11.6836	12.7189	11.9896	13.0104	0.0979819	0.407838	0.423239
ENSG00000163879	7802	NM_003462	DNALI1	1	1	38022520	38032458	protein_coding	4456	14.0557	22.0521	27.2111	32.7164	9.67785	16.3591	20.4395	26.5089	1.16387	1.76e-37	1.24e-36
ENSG00000134697	29889	NM_013285	GNL2	1	-1	38032417	38061536	protein_coding	5745	138.114	113.664	114.827	87.3153	73.7463	65.4018	66.9026	54.8752	0.655641	4.46e-39	3.36e-38
ENSG00000169218	284654	NM_001242910	RSPO1	1	-1	38076951	38100595	protein_coding	3160	2.02533	9.65706	5.09682	27.2227	1.9664	10.1021	5.39795	31.1044	3.2285	7.35e-75	2.31e-73
ENSG00000116922	54955	NM_017850	C1orf109	1	-1	38147242	38157914	protein_coding	4423	34.1858	37.7496	38.5444	32.795	23.7176	28.2131	29.171	26.7706	0.226907	5.63e-05	8.02e-05
ENSG00000134690	55143	NM_018101	CDCA8	1	1	38158090	38175391	protein_coding	2469	84.7216	65.1641	63.9323	50.9506	105.269	87.2457	86.6747	74.5073	0.722799	1.44e-34	8.97e-34
ENSG00000183317	284656	NM_173641	EPHA10	1	-1	38179552	38230805	protein_coding	8151	1.31656	1.32884	1.68619	2.3977	0.495431	0.538901	0.692562	1.06207	0.555714	0.000878275	0.00114209
ENSG00000185090	149175	NM_152496	MANEAL	1	1	38259474	38266809	protein_coding	3018	6.62299	9.81346	7.60632	6.80725	6.73228	10.7487	8.43532	8.14354	0.505376	1.77e-06	2.79e-06
ENSG00000233728				1	-1	38265392	38266551	antisense	700	2.24846	3.22558	2.58811	2.55238	9.84954	15.2323	12.3778	13.1649	0.381208	0.0582294	0.0652294
ENSG00000196449	79693	NM_024640	YRDC	1	-1	38268616	38273857	protein_coding	1826	31.1316	29.0493	26.8792	21.8882	52.2943	52.5883	49.2745	43.2794	0.489725	4.23e-12	9.23e-12
ENSG00000197982	127687	NM_198446	C1orf122	1	1	38272651	38275126	protein_coding	2231	40.1227	46.1545	41.4257	41.6812	55.1721	68.3862	62.1535	67.4565	0.19761	0.000849289	0.00110573
ENSG00000188786	4520	NM_005955	MTF1	1	-1	38275239	38325292	protein_coding	8024	19.8901	24.5522	23.2716	25.6593	7.60339	10.1147	9.70817	11.5458	0.351995	3.89e-06	5.99e-06
ENSG00000230955				1	1	38326369	38327252	antisense	481	3.03725	3.06979	3.60798	3.16942	19.39	21.0971	25.1158	23.7927	0.191103	0.491779	0.506562
ENSG00000204084	3633	NM_005540	INPP5B	1	-1	38326369	38412729	protein_coding	9099	34.7335	39.998	44.2701	37.7405	11.7128	14.5311	16.2869	14.9759	0.341356	1.22e-08	2.19e-08
ENSG00000183431	10946	NM_006802	SF3A3	1	-1	38422647	38456593	protein_coding	4740	144.666	123.535	115.067	95.4126	93.6451	86.1525	81.2642	72.6786	0.595485	8.13e-36	5.31e-35
ENSG00000183386	2275	NM_004468	FHL3	1	-1	38462442	38471278	protein_coding	2004	33.2949	26.5667	23.1741	20.7817	50.9816	43.8222	38.7104	37.4429	0.655208	1.4e-19	4.5e-19
ENSG00000183520	51118	NM_016037	UTP11L	1	1	38474930	38490496	protein_coding	3385	39.2086	36.7727	35.4645	29.1422	35.5432	35.9106	35.0674	31.0834	0.416183	6.18e-11	1.27e-10
ENSG00000185668	5453	NM_002699	POU3F1	1	-1	38509523	38512450	protein_coding	2928	27.5448	35.3836	37.3497	30.1949	28.8614	39.9471	42.7019	37.2351	0.426159	2.8e-12	6.18e-12
ENSG00000224592				1	1	38512986	38584697	lincRNA	684	2.18773	1.66143	0.902135	0.851425	9.80705	8.02932	4.41735	4.49373	0.789519	8.44e-07	1.36e-06
ENSG00000116954	64121	NM_022157	RRAGC	1	-1	39303870	39325495	protein_coding	5167	23.7585	23.6546	21.1538	21.9072	14.1045	15.1333	13.7037	15.3081	0.160411	0.0391439	0.0444935
ENSG00000214114	26292	NM_012333	MYCBP	1	-1	39328636	39347289	protein_coding	5313	29.8912	23.6945	24.9761	21.8843	17.2665	14.7423	15.7345	14.8723	0.43312	1.59e-09	3.03e-09
ENSG00000131233	81025	NM_030772	GJA9	1	-1	39330175	39347289	protein_coding	3250	11.5622	9.05198	9.39008	8.27418	10.9231	9.20697	9.66975	9.19235	0.438581	0.000106663	0.000148812
ENSG00000174574	79647	NM_024595	AKIRIN1	1	1	39456895	39471731	protein_coding	2741	223.419	224.685	228.753	182.952	250.06	270.969	279.353	240.995	0.320788	6.38e-23	2.39e-22
ENSG00000168653	4725	NM_004552	NDUFS5	1	1	39491990	39500308	protein_coding	548	135.297	125.873	109.203	74.2842	757.386	759.29	667.054	489.431	0.856501	1.52e-52	1.93e-51
ENSG00000127603	23499	NM_012090	MACF1	1	1	39546988	39952849	protein_coding	36470	738.142	643.14	606.521	641.646	62.0996	58.2942	55.6702	63.5239	0.282935	1.21e-21	4.29e-21
ENSG00000226438				1	-1	39715510	39723321	antisense	558	2.97727	2.28725	2.7254	2.9192	16.3693	13.5498	16.3519	18.8892	0.276085	0.206611	0.220466
ENSG00000255103	643314	NM_015038	KIAA0754	1	1	39876151	39882154	protein_coding	6004	53.7959	26.218	27.2497	31.2436	27.4843	14.435	15.1905	18.7888	1.00995	4.59e-46	4.59e-45
ENSG00000183682	353500	NM_181809	BMP8A	1	1	39957318	39991607	protein_coding	1692	0.303831	1.54424	1.47037	1.81803	0.550728	3.01695	2.90878	3.8793	1.12131	1.46e-10	2.93e-10
ENSG00000182109	728448		RP11-69E11.4	1	-1	39987952	40011859	antisense	3059	0.607787	6.31402	7.52831	10.4977	0.608922	6.82307	8.23768	12.3907	2.85084	4.35e-47	4.55e-46
ENSG00000243970				1	-1	39997510	40024379	pseudogene	813	0.182186	1.87634	2.48988	3.51922	0.688775	7.62909	10.2515	15.6288	1.94896	1.25e-23	4.85e-23
ENSG00000090621	8761	NM_003819	PABPC4	1	-1	40026488	40042462	protein_coding	6782	211.583	223.648	264.945	187.107	95.7215	109.009	130.766	99.6123	0.499611	9.33e-37	6.34e-36
ENSG00000228060	101929516		LOC101929516	1	1	40030832	40038875	antisense	551	19.6864	21.4273	26.4667	18.6934	109.613	128.55	160.781	122.497	0.48019	2.99e-11	6.24e-11
ENSG00000163909	26508	NM_014571	HEYL	1	-1	40089825	40105617	protein_coding	3750	9.64151	12.1214	11.0761	14.9872	7.88548	10.6851	9.88543	14.4295	0.587807	3.44e-09	6.38e-09
ENSG00000116983	51440	NM_016257	HPCAL4	1	-1	40144320	40157361	protein_coding	4856	3.07894	0.860247	0.607853	0.212856	1.94432	0.5856	0.419113	0.158243	1.76338	6.69e-23	2.51e-22
ENSG00000084072	10450	NM_203456	PPIE	1	1	40157854	40229586	protein_coding	8071	41.397	39.4502	43.6596	35.4823	15.7374	16.1576	18.1062	15.8728	0.292061	9.58e-07	1.54e-06
ENSG00000116985	656	NM_001720	BMP8B	1	-1	40222854	40254533	protein_coding	5143	2.37036	1.25146	1.99984	1.15947	1.41252	0.80438	1.30171	0.814062	0.645553	4.91e-05	7.02e-05
ENSG00000043514	54802	NM_017646	TRIT1	1	-1	40306723	40349183	protein_coding	3054	29.7332	35.7556	36.2122	28.8642	29.8652	38.7017	39.6927	34.125	0.317439	1.01e-09	1.93e-09
ENSG00000116990	4610	NM_005376	MYCL	1	-1	40361098	40367928	protein_coding	5065	30.8247	50.3992	51.0707	49.686	18.6734	32.8927	33.7501	35.419	0.710594	1.12e-32	6.48e-32
ENSG00000236546	105378668		LOC105378668	1	1	40363417	40364770	antisense	785	2.67294	4.06614	4.60779	5.06502	10.4537	17.1225	19.6523	23.2968	0.725976	1.1e-06	1.77e-06
ENSG00000168389	84879	NM_032793	MFSD2A	1	1	40420802	40435638	protein_coding	3987	19.0987	11.4758	9.72372	4.96829	14.6973	9.51466	8.16292	4.49932	1.75434	4.41e-41	3.6e-40
ENSG00000131236	10487	NM_006367	CAP1	1	1	40505905	40538321	protein_coding	3814	230.279	157.393	156.705	141.155	185.245	136.414	137.531	133.627	0.702246	5.35e-55	7.49e-54
ENSG00000131238	5538	NM_001142604	PPT1	1	-1	40538379	40563375	protein_coding	3304	135.067	153.58	159.294	160.143	125.429	153.656	161.384	175	0.243938	1.24e-12	2.77e-12
ENSG00000117000	6018	NM_012421	RLF	1	1	40627045	40706593	protein_coding	6246	43.1172	44.6155	44.5626	44.8367	21.183	23.6124	23.8816	25.9184	0.0550888	0.684188	0.69538
ENSG00000259943				1	-1	40722099	40723639	antisense	1541	7.0069	5.94309	6.07693	9.58738	13.9557	12.7487	13.1975	22.4643	0.610052	1.03e-08	1.86e-08
ENSG00000084073	10269	NM_005857	ZMPSTE24	1	1	40723779	40759856	protein_coding	3572	34.1672	48.3049	50.1488	41.6247	29.3472	44.7027	46.992	42.0746	0.540695	5.25e-21	1.8e-20
ENSG00000049089	1298	NM_001852	COL9A2	1	-1	40766159	40783488	protein_coding	4151	20.8193	39.0028	39.0144	135.289	15.3907	31.0599	31.4607	117.677	2.64385	3.17e-111	5.56e-109
ENSG00000084070	64744	NM_022733	SMAP2	1	1	40810522	40888998	protein_coding	3436	6.17804	7.38994	7.0382	8.77913	5.514	7.10958	6.85641	9.22496	0.446919	0.000391045	0.000523396
ENSG00000187801	65243	NM_023070	ZFP69B	1	1	40915774	40929390	protein_coding	2386	10.2281	14.6805	16.3116	15.1958	13.1511	20.3388	22.8837	22.9951	0.625365	1.65e-11	3.48e-11
ENSG00000260920				1	1	40929991	40932436	sense_overlapping	2446	7.04697	10.5173	11.6251	10.6923	8.84439	14.2135	15.907	15.783	0.650713	1.24e-09	2.37e-09
ENSG00000187815	339559	NM_198494	ZFP69	1	1	40942887	40962015	protein_coding	3248	7.73627	8.15225	7.19486	7.34684	7.30934	8.29692	7.41438	8.16702	0.159671	0.395	0.410509
ENSG00000164002	64789	NM_022774	EXO5	1	1	40974413	40982228	protein_coding	3092	7.29157	9.01178	10.3316	9.92146	7.23379	9.63441	11.1839	11.5849	0.45147	4.43e-05	6.37e-05
ENSG00000227278				1	-1	40980133	40980729	antisense	432	1.82292	2.34576	2.25476	2.18591	12.9432	17.9495	17.473	18.2679	0.246554	0.395879	0.411378
ENSG00000238186				1	-1	40981426	40982846	antisense	546	1.05311	1.38812	1.54875	1.00539	5.91883	8.4041	9.49415	6.64842	0.34843	0.0785049	0.086925
ENSG00000117010	127396	NM_152373	ZNF684	1	1	40997233	41013841	protein_coding	3039	4.2532	3.18703	3.05867	2.70539	4.29386	3.46668	3.36947	3.21451	0.504988	0.00202744	0.00256352
ENSG00000117016	9783	NM_014747	RIMS3	1	-1	41086351	41131329	protein_coding	7235	92.1133	154.285	165.625	135.578	39.0596	70.4919	76.6278	67.659	0.839668	4.91e-57	7.41e-56
ENSG00000272145	100130557		NFYC-AS1	1	-1	41156052	41157738	antisense	1687	5.65071	6.17736	6.48952	7.15255	10.2764	12.1044	12.877	15.3086	0.294519	0.0572604	0.0641846
ENSG00000066136	4802	NM_014223	NFYC	1	1	41157320	41237275	protein_coding	5990	39.2308	47.0176	47.9345	45.2405	20.0936	25.9471	26.7863	27.2697	0.282661	1.47e-07	2.47e-07
ENSG00000117013	9132	NM_172163	KCNQ4	1	1	41249684	41306124	protein_coding	4183	13.3273	8.95436	7.44959	8.39078	9.77341	7.07626	5.96075	7.2426	0.762838	5.74e-14	1.39e-13
ENSG00000179862	163732	NM_133467	CITED4	1	-1	41326729	41328018	protein_coding	1290	20.195	14.817	12.5465	12.7206	48.0102	37.9684	32.552	35.6044	0.646233	1.11e-14	2.77e-14
ENSG00000171793	1503	NM_001905	CTPS1	1	1	41445007	41478235	protein_coding	5749	108.354	158.178	164.035	120.925	57.8275	90.9516	95.5061	75.9445	0.593835	4.79e-46	4.79e-45
ENSG00000171790	200172	NM_144990	SLFNL1	1	-1	41481269	41488909	protein_coding	4310	3.01753	3.61685	3.03863	4.29331	2.14856	2.77402	2.35968	3.59645	0.398932	0.00694915	0.00839646
ENSG00000010803	22955	NM_012236	SCMH1	1	-1	41492872	41707826	protein_coding	4447	36.5976	39.002	35.3683	48.2763	25.2495	28.9918	26.6228	39.1964	0.438389	9.18e-16	2.44e-15
ENSG00000204060	100132074		FOXO6	1	1	41827594	41849262	protein_coding	2398	4.53662	4.88691	3.99964	5.87553	5.80482	6.73656	5.58344	8.84709	0.461265	0.0018485	0.00234567
ENSG00000127124	59269	NM_024503	HIVEP3	1	-1	41972036	42501596	protein_coding	14224	2.1873	1.85731	1.47029	1.29487	0.471838	0.431639	0.345962	0.328709	0.476527	0.0111305	0.013243
ENSG00000198815	22887	NM_014947	FOXJ3	1	-1	42642210	42801548	protein_coding	6893	83.7057	91.6491	100.263	92.4584	37.2592	43.9517	48.6899	48.43	0.25759	5.4e-09	9.91e-09
ENSG00000177181	284716	NM_173642	RIMKLA	1	1	42846466	42888249	protein_coding	8981	6.42008	8.52399	7.15594	4.56256	2.19347	3.13744	2.66712	1.83429	0.777473	4.62e-10	9.04e-10
ENSG00000127125	79717	NM_024664	PPCS	1	1	42921788	42939056	protein_coding	2628	28.5982	26.5485	21.6048	25.735	33.3849	33.3942	27.5179	35.3568	0.389098	9.35e-08	1.6e-07
ENSG00000186409	728621	NM_001080850	CCDC30	1	1	42929001	43120335	protein_coding	13539	1.4784	2.50238	3.03916	5.62827	0.335093	0.610973	0.751536	1.50086	1.4247	1.56e-18	4.76e-18
ENSG00000171960	10465	NM_006347	PPIH	1	1	43124096	43142429	protein_coding	2212	28.4575	30.0056	31.2887	26.8563	39.4629	44.8405	47.3446	43.8364	0.213249	0.00406075	0.00500484
ENSG00000065978	4904	NM_004559	YBX1	1	1	43148098	43168020	protein_coding	1930	461.376	490.18	471.595	383.788	733.402	839.563	817.888	717.983	0.352226	1.32e-28	6.4e-28
ENSG00000164007	149461	NM_148960	CLDN19	1	-1	43198764	43205925	protein_coding	3602	18.8748	14.5838	15.3696	18.3861	16.0808	13.3839	14.2814	18.4301	0.351256	2.17e-06	3.41e-06
ENSG00000117385	64175	NM_022356	LEPRE1	1	-1	43212006	43232755	protein_coding	6766	102.807	57.4196	53.8564	77.4752	46.6164	28.0534	26.6449	41.3433	0.920378	5.8e-56	8.42e-55
ENSG00000164008	79078	NM_024097	C1orf50	1	1	43232940	43263968	protein_coding	2786	6.68303	6.68615	7.215	7.52434	7.36182	7.93324	8.66924	9.75064	0.149654	0.409432	0.424803
ENSG00000228452				1	-1	43241484	43242461	antisense	484	0.951875	0.899346	0.980593	1.43051	6.0346	6.14241	6.78577	10.6717	0.358554	0.0932979	0.102667
ENSG00000177868	374969	NM_199342	CCDC23	1	-1	43272723	43282954	protein_coding	1239	16.7106	18.4744	17.9184	18.7365	41.3654	49.2895	48.405	54.5995	0.156372	0.162734	0.175517
ENSG00000164010	114625	NM_018538	ERMAP	1	1	43282795	43310660	protein_coding	4631	10.4913	11.2208	12.4486	12.3946	6.95037	8.00944	8.99693	9.66334	0.227272	0.0284867	0.0327729
ENSG00000228192				1	-1	43300352	43312093	antisense	1617	2.28828	2.15053	2.64675	2.45434	4.34403	4.39635	5.47916	5.48069	0.212023	0.506169	0.520694
ENSG00000164011	51058	NM_015911	ZNF691	1	1	43312280	43318148	protein_coding	2141	15.1107	17.8869	17.4101	17.3774	21.6451	27.6168	27.2215	29.3064	0.229766	0.0180973	0.0211713
ENSG00000117394	6513	NM_006516	SLC2A1	1	-1	43391052	43424530	protein_coding	4208	430.928	190.159	165.623	198.721	314.195	149.382	131.744	170.508	1.37428	3.88e-104	4.49e-102
ENSG00000227533	440584		SLC2A1-AS1	1	1	43424720	43449029	lincRNA	3364	3.68704	1.89603	2.2942	4.25476	3.35966	1.86312	2.28349	4.56642	0.862738	2.09e-09	3.94e-09
ENSG00000186973	440585	NM_001101376	FAM183A	1	1	43610824	43622067	protein_coding	843	2.04587	1.58367	2.11762	2.64757	7.44221	6.21005	8.41024	11.3405	0.500534	0.0137212	0.0162041
ENSG00000117395	10969	NM_006824	EBNA1BP2	1	-1	43629846	43736607	protein_coding	3561	52.4327	50.4951	52.7198	38.4379	45.184	46.874	49.5585	38.9729	0.446071	8.62e-18	2.53e-17
ENSG00000243710	149465	NM_152498	WDR65	1	1	43637820	43720029	protein_coding	5665	6.23758	5.49369	6.62711	5.85684	3.37899	3.20568	3.91636	3.73301	0.232579	0.188104	0.201615
ENSG00000179178	128218	NM_144626	TMEM125	1	1	43735665	43739673	protein_coding	2127	10.9173	18.0047	19.6042	11.5616	15.7435	27.9816	30.8486	19.6259	0.790823	4.31e-23	1.63e-22
ENSG00000253313	149466	NM_182517	C1orf210	1	-1	43747554	43751288	protein_coding	1516	2.89644	4.3592	5.37238	2.95858	5.86021	9.5052	11.8643	7.04613	0.711961	2.07e-08	3.67e-08
ENSG00000066056	7075	NM_005424	TIE1	1	1	43766664	43788779	protein_coding	6694	4.77959	0.938446	1.39202	1.97128	2.19093	0.463426	0.696123	1.06333	1.5841	1.48e-21	5.2e-21
ENSG00000117399	991	NM_001255	CDC20	1	1	43824626	43828874	protein_coding	2038	216.71	135.48	136.488	97.1926	326.243	219.75	224.163	172.19	1.14888	1.43e-75	4.66e-74
ENSG00000066322	64834	NM_022821	ELOVL1	1	-1	43829068	43833696	protein_coding	2458	18.8767	14.1359	13.39	13.1284	23.559	19.0107	18.2337	19.2843	0.492988	6.06e-10	1.18e-09
ENSG00000159479	112950	NM_201542	MED8	1	-1	43849588	43855479	protein_coding	2704	19.5852	20.8389	19.1739	19.3137	22.2212	25.4755	23.7354	25.7894	0.114557	0.34021	0.355813
ENSG00000229431				1	1	43850784	43854826	antisense	731	3.05841	3.65568	4.80277	3.80799	12.834	16.5312	21.9881	18.8093	0.517688	0.00141237	0.00180686
ENSG00000198198	23334	NM_015284	SZT2	1	1	43855553	43918321	protein_coding	17331	54.0586	57.3615	57.5401	77.0483	9.56829	10.9409	11.1129	16.0515	0.503523	3.67e-25	1.52e-24
ENSG00000229372	102465440		SZT2-AS1	1	-1	43913447	43914315	antisense	699	2.81524	3.2847	3.29352	3.94517	12.3562	15.5337	15.7704	20.3774	0.375397	0.0516973	0.0581467
ENSG00000178922	81888	NM_031207	HYI	1	-1	43916824	43919660	protein_coding	2590	19.2007	22.2469	22.3491	33.8002	22.7424	28.3938	28.8821	47.1182	0.785064	8.44e-26	3.61e-25
ENSG00000142949	5792	NM_130440	PTPRF	1	1	43990858	44089343	protein_coding	10719	468.672	558.419	556.45	661.355	134.136	172.211	173.764	222.772	0.495952	7.7e-42	6.51e-41
ENSG00000066135	9682	NM_014663	KDM4A	1	1	44115829	44171186	protein_coding	5172	148.94	137.847	161.686	137.231	88.358	88.1039	104.645	95.8019	0.235037	7.84e-13	1.78e-12
ENSG00000236200				1	-1	44165436	44173809	antisense	1931	23.0885	20.3898	25.6643	20.3974	36.6857	34.9048	44.4912	38.1391	0.318125	1.66e-06	2.63e-06
ENSG00000126091	6487	NM_174971	ST3GAL3	1	1	44171495	44396831	protein_coding	4425	13.6298	12.2973	10.372	12.6821	9.45191	9.18656	7.84701	10.3481	0.364013	0.000554975	0.000733861
ENSG00000117407	9048	NM_057091	ARTN	1	1	44398992	44402913	protein_coding	2658	10.5926	6.70627	5.8216	3.80941	12.2263	8.34034	7.3288	5.17452	1.27225	4.94e-20	1.62e-19
ENSG00000117408	9670	NM_014652	IPO13	1	1	44412611	44433694	protein_coding	5083	31.2925	26.5885	29.2114	29.7218	18.8854	17.2914	19.2362	21.1115	0.227247	0.00268231	0.0033566
ENSG00000132768	1802	NM_001384	DPH2	1	1	44435672	44439041	protein_coding	2930	60.8011	55.8542	57.111	35.9643	63.6634	63.015	65.2473	44.3176	0.741849	5.1e-35	3.22e-34
ENSG00000117410	533	NM_004047	ATP6V0B	1	1	44440159	44443967	protein_coding	3535	61.2287	48.1904	50.2675	45.0843	53.1318	45.0637	47.5981	46.0488	0.433352	1.74e-16	4.78e-16
ENSG00000117411	8704	NM_030587	B4GALT2	1	1	44444615	44456840	protein_coding	3778	115.587	102.028	96.6115	86.4371	93.862	89.2716	85.5932	82.6078	0.415117	1.02e-20	3.45e-20
ENSG00000159214	149473	NM_152499	CCDC24	1	1	44457031	44462200	protein_coding	3554	18.1492	14.468	14.939	15.2741	15.6608	13.457	14.0698	15.5172	0.308243	0.000418698	0.000559137
ENSG00000196517	6536	NM_201649	SLC6A9	1	-1	44457172	44497139	protein_coding	5159	22.3007	62.5989	83.6138	66.2225	13.2585	40.1104	54.2483	46.3463	1.86136	1.86e-78	6.73e-77
ENSG00000233514				1	-1	44587825	44588184	pseudogene	360	1.66065	1.09457	1.0586	0.772902	14.1564	10.0506	9.84174	7.75252	0.589796	0.00338021	0.00419401
ENSG00000178028	55929	NM_019100	DMAP1	1	1	44679127	44686353	protein_coding	5599	45.8949	48.0717	52.7565	53.0161	25.147	28.3814	31.5389	34.1879	0.203983	1.58e-05	2.35e-05
ENSG00000117419	79033	NM_024066	ERI3	1	-1	44686742	44820932	protein_coding	2644	64.303	67.8345	66.9312	62.7008	74.6215	84.8093	84.7328	85.6228	0.111921	0.0355731	0.04057
ENSG00000187147	55182	NM_018150	RNF220	1	1	44870866	45117396	protein_coding	9779	101.412	110.534	119.236	105.116	31.8126	37.3644	40.8122	38.8111	0.231564	3.95e-09	7.31e-09
ENSG00000126106	79639	NM_024587	TMEM53	1	-1	45100910	45140227	protein_coding	3635	28.3966	32.3938	33.3482	33.2551	23.9633	29.4587	30.7083	33.0317	0.224759	0.000295447	0.000399154
ENSG00000198520	339541	NM_001145636	C1orf228	1	1	45140364	45191263	protein_coding	3166	0.729182	0.938336	1.7645	3.24984	0.70641	0.97972	1.86561	3.70588	1.30492	2.18e-15	5.66e-15
ENSG00000142945	11004	NM_006845	KIF2C	1	1	45205490	45233439	protein_coding	3658	170.532	109.42	109.67	82.3881	143.032	98.8797	100.352	81.3194	1.04079	1.13e-66	2.48e-65
ENSG00000225721				1	-1	45224709	45241482	antisense	765	74.1422	82.5155	82.8082	75.7405	297.424	356.557	362.3	357.482	0.15748	0.000924298	0.00119929
ENSG00000142937	6202	NM_001012	RPS8	1	1	45240923	45244451	protein_coding	2847	843.066	999.625	1018.1	984.821	908.519	1160.66	1196.98	1248.96	0.271876	4.8e-23	1.81e-22
ENSG00000202031	94162	NR_001456	SNORD38A	1	1	45243515	45243584	snoRNA	70	1.60023	1.036	1.19582	1.25691	70.1032	48.9233	57.1747	64.8297	0.355205	0.155273	0.167824
ENSG00000142959	266675	NM_153274	BEST4	1	-1	45249257	45253377	protein_coding	2047	2.57195	2.73686	2.3725	3.13336	3.85602	4.41968	3.88037	5.5264	0.294505	0.201023	0.214846
ENSG00000173846	1263	NM_004073	PLK3	1	1	45265897	45271662	protein_coding	3479	20.7002	12.9219	10.3522	9.24256	18.251	12.278	9.96134	9.592	1.08438	3.37e-29	1.68e-28
ENSG00000222009	149478	NM_001136537	BTBD19	1	1	45274154	45281257	protein_coding	3520	1.92516	2.99126	1.92142	5.14153	1.67461	2.8091	1.82733	5.27408	1.07635	9.82e-14	2.34e-13
ENSG00000117425	8643	NM_003738	PTCH2	1	-1	45285516	45308735	protein_coding	5149	1.41748	2.16951	2.15661	3.03615	0.84514	1.3928	1.40202	2.12893	0.743007	5.35e-05	7.64e-05
ENSG00000070785	8891	NM_020365	EIF2B3	1	-1	45316450	45452282	protein_coding	3043	31.5759	25.0241	22.919	20.3582	31.8324	27.1839	25.212	24.1556	0.609348	6.13e-17	1.73e-16
ENSG00000126107	79654	NM_024602	HECTD3	1	-1	45468212	45477001	protein_coding	5077	46.0577	40.4096	46.3665	44.8571	27.8293	26.3107	30.57	31.9006	0.19397	0.000384022	0.000514138
ENSG00000126088	7389	NM_000374	UROD	1	1	45477819	45481247	protein_coding	2908	63.8767	46.352	46.0115	43.7905	67.4009	52.6902	52.9586	54.3708	0.534695	5.76e-25	2.35e-24
ENSG00000162415	57643	NM_020883	ZSWIM5	1	-1	45482071	45771881	protein_coding	6046	5.28633	10.3607	9.68429	11.639	2.68217	5.66467	5.36094	6.95064	1.00947	3.7e-18	1.11e-17
ENSG00000186603	84842	NM_032756	HPDL	1	1	45792545	45794347	protein_coding	1803	5.34719	18.0237	6.27328	20.5498	9.09711	33.0448	11.6452	41.1527	1.7662	4.83e-54	6.48e-53
ENSG00000132781	4595	NM_012222	MUTYH	1	-1	45794835	45806142	protein_coding	3909	47.7774	48.0755	54.8935	54.7412	37.4995	40.6551	47.0041	50.5613	0.196543	1.71e-06	2.7e-06
ENSG00000132773	114034	NM_025077	TOE1	1	1	45805342	45809647	protein_coding	2742	16.5266	22.0516	22.7026	17.2453	18.4923	26.5844	27.7139	22.7083	0.435847	3.51e-11	7.29e-11
ENSG00000070759	10420	NM_007170	TESK2	1	-1	45809555	45956872	protein_coding	3460	15.2925	14.7023	14.1354	14.5009	13.5562	14.0465	13.6751	15.132	0.106311	0.606316	0.619191
ENSG00000236624				1	-1	45959538	45965751	protein_coding	2757	1.96498	2.0521	2.21563	1.91369	2.18508	2.46043	2.69053	2.50627	0.142783	0.799466	0.8069
ENSG00000132763	25974	NM_015506	MMACHC	1	1	45965725	45976739	protein_coding	2981	9.74337	11.4751	10.4494	10.7495	10.0223	12.7248	11.7329	13.0198	0.216124	0.129755	0.141091
ENSG00000117450	5052	NM_181697	PRDX1	1	-1	45976708	45988719	protein_coding	1522	509.294	326.991	316.152	231.335	1026.61	710.193	695.304	548.779	1.13525	4.71e-86	2.38e-84
ENSG00000117448	10327	NM_153326	AKR1A1	1	1	46016215	46035721	protein_coding	3121	186.273	162.815	151.367	123.3	183.102	172.447	162.333	142.641	0.591434	5.05e-39	3.79e-38
ENSG00000132780	4678	NM_152298	NASP	1	1	46049518	46084566	protein_coding	8293	644.52	681.563	712.506	530.418	238.473	271.675	287.585	230.929	0.425148	1.58e-37	1.11e-36
ENSG00000159588	149483	NM_001190182	CCDC17	1	-1	46085716	46089729	protein_coding	3323	2.02546	1.81816	2.01943	1.95307	1.86965	1.80866	2.03436	2.12204	0.102928	0.897552	0.90131
ENSG00000159592	60313	NM_021639	GPBP1L1	1	-1	46092976	46153785	protein_coding	7433	138.429	142.945	146.765	147.08	57.1418	63.5712	66.0937	71.4436	0.0867891	0.0290819	0.0334378
ENSG00000159596	51249	NM_016486	TMEM69	1	1	46152886	46160115	protein_coding	2439	33.5389	30.5557	32.681	29.1517	42.1917	41.413	44.8496	43.1559	0.195977	0.00335475	0.00416348
ENSG00000197429	3652	NM_005897	IPP	1	-1	46159996	46216322	protein_coding	3705	10.4703	9.01337	7.9012	11.6793	8.67223	8.04186	7.13888	11.3814	0.511068	8.81e-07	1.42e-06
ENSG00000086015	23139	NM_015112	MAST2	1	1	46252659	46501796	protein_coding	7877	120.205	71.6116	63.6585	51.8765	46.8176	30.0523	27.0518	23.7785	1.19707	2.24e-69	5.49e-68
ENSG00000117461	8503	NM_003629	PIK3R3	1	-1	46505812	46642160	protein_coding	7676	20.9202	29.2082	29.7021	38.9001	8.36377	12.5784	12.9525	18.2976	0.864509	1.37e-28	6.63e-28
ENSG00000085998	55624	NM_017739	POMGNT1	1	-1	46654354	46685977	protein_coding	6366	74.6142	72.763	71.3626	100.956	35.9582	37.7833	37.5229	57.2594	0.494743	1.77e-30	9.33e-30
ENSG00000171357	541468	NM_001013615	LURAP1	1	1	46669006	46686933	protein_coding	1854	4.57687	3.94917	4.56765	5.74238	7.57615	7.0413	8.24553	11.183	0.447297	0.00293861	0.00366317
ENSG00000085999	8438	NM_003579	RAD54L	1	1	46713360	46744145	protein_coding	3212	59.9349	71.3396	71.1651	56.7619	57.2308	73.4195	74.1598	63.8063	0.324692	8.48e-15	2.14e-14
ENSG00000132128	10489	NM_006369	LRRC41	1	-1	46726868	46769280	protein_coding	7668	104.953	95.0323	82.6739	115.225	41.9927	40.968	36.0886	54.2558	0.474149	3.06e-26	1.34e-25
ENSG00000173660	7388	NM_006004	UQCRH	1	1	46769303	46782448	protein_coding	1408	146.306	129.494	127.335	104.101	318.835	304.021	302.719	266.947	0.487195	2.03e-28	9.72e-28
ENSG00000117481	387338	NM_199044	NSUN4	1	1	46805849	46830824	protein_coding	8468	16.9104	23.7335	22.3105	22.1014	6.12825	9.26483	8.8189	9.42343	0.465954	1.53e-09	2.9e-09
ENSG00000117480	2166	NM_001441	FAAH	1	1	46859937	46879520	protein_coding	2776	8.3654	51.2592	15.3894	14.248	9.24245	61.039	18.555	18.5318	2.48241	9.37e-83	4.12e-81
ENSG00000197587	127343	NM_172225	DMBX1	1	1	46972668	46979898	protein_coding	2896	1.13425	14.9956	14.7629	105.82	1.2014	17.1167	17.0639	131.931	5.65595	1.93e-128	9.15e-126
ENSG00000269956	100507423		MKNK1-AS1	1	1	47004368	47035927	antisense	2445	1.49837	1.2513	1.01925	1.72106	1.88186	1.69176	1.39485	2.54145	0.433044	0.0423195	0.04796
ENSG00000079277	8569	NM_198973	MKNK1	1	-1	47023090	47082515	protein_coding	8060	17.7629	15.4832	11.8414	17.7885	6.76045	6.3501	4.91758	7.96852	0.54952	2e-11	4.21e-11
ENSG00000142961	148932	NM_201403	MOB3C	1	-1	47073387	47082563	protein_coding	5916	3.54367	4.9849	4.33232	6.39963	1.83896	2.78537	2.45082	3.90575	0.70536	3.45e-07	5.69e-07
ENSG00000123472	64756	NM_022745	ATPAF1	1	-1	47098409	47139539	protein_coding	5654	82.1322	113.234	103.615	91.9925	44.5581	66.2031	61.3439	58.7454	0.458635	5.27e-25	2.16e-24
ENSG00000159658	9813	NM_014774	EFCAB14	1	-1	47124366	47184824	protein_coding	6526	87.8994	88.389	89.6748	81.86	41.3239	44.7721	45.9964	45.2901	0.130063	0.00442606	0.00543922
ENSG00000228237	100130197		EFCAB14-AS1	1	1	47139708	47157770	antisense	584	1.88365	1.818	2.31389	1.66181	9.89407	10.2904	13.2674	10.2751	0.317293	0.201695	0.215516
ENSG00000186377	260293	NM_178033	CYP4X1	1	1	47427036	47516423	protein_coding	2941	2.32935	3.32363	3.62705	2.41615	2.42918	3.73572	4.12831	2.96637	0.476865	0.000680934	0.000894333
ENSG00000123473	6491	NM_003035	STIL	1	-1	47715811	47779819	protein_coding	7291	43.5433	39.9972	40.602	35.417	18.325	18.1342	18.6401	17.5392	0.290677	2.2e-06	3.44e-06
ENSG00000162368	51727	NM_016308	CMPK1	1	1	47799469	47844511	protein_coding	3844	50.1261	35.4244	28.2703	31.8824	40.0101	30.4632	24.6168	29.9464	0.804961	1.46e-33	8.71e-33
ENSG00000186790	2301	NM_012186	FOXE3	1	1	47881744	47883723	protein_coding	1980	0.546933	1.29023	0.235374	1.4298	0.846973	2.15406	0.398244	2.60756	0.9857	6.64e-10	1.29e-09
ENSG00000269113	388630	NM_001194986	TRABD2B	1	-1	48226200	48462567	protein_coding	7034	13.2455	9.46315	8.93944	47.0547	5.77764	4.44725	4.25361	24.1538	2.27527	6.9e-82	2.91e-80
ENSG00000223814	388630		RP11-543D5.2	1	-1	48226804	48231219	lincRNA	407	0.870736	0.664694	0.333232	3.32564	6.56797	5.39862	2.7398	29.5022	1.70996	2.46e-23	9.38e-23
ENSG00000273395				1	-1	48226979	48227290	protein_coding	312	0.445635	0.312852	0.254923	1.75949	4.37999	3.31469	2.736	20.3614	1.14694	6.52e-14	1.57e-13
ENSG00000117834	200010	NM_001135181	SLC5A9	1	1	48688357	48714316	protein_coding	4535	1.41767	1.11464	1.29394	0.889264	0.959243	0.812491	0.955062	0.708011	0.358461	0.130157	0.141512
ENSG00000132122	54558	NM_019073	SPATA6	1	-1	48761044	48937845	protein_coding	5904	17.4984	16.9896	16.9588	25.2528	9.09399	9.5125	9.61512	15.4431	0.54809	8.39e-16	2.23e-15
ENSG00000162373	79656	NM_024603	BEND5	1	-1	49193195	49242641	protein_coding	2138	4.47558	6.56994	6.17554	7.55887	6.42457	10.1581	9.66829	12.7654	0.645922	1.09e-06	1.74e-06
ENSG00000142700	63950	NM_032110	DMRTA2	1	-1	50883222	50889172	protein_coding	3225	0.526524	3.14782	0.960449	1.81637	0.501111	3.22655	0.996497	2.03373	1.45161	1.5e-16	4.15e-16
ENSG00000185104	11124	NM_007051	FAF1	1	-1	50905150	51425935	protein_coding	5263	44.5567	59.8999	63.2851	52.13	25.9755	37.6226	40.2492	35.7622	0.496963	2.57e-21	8.93e-21
ENSG00000123091	26994	NM_014372	RNF11	1	1	51701943	51739127	protein_coding	3122	73.5157	67.5645	64.0332	68.8935	72.2587	71.5388	68.6592	79.6741	0.196499	0.000145289	0.000200827
ENSG00000085831	22996	NM_001144832	TTC39A	1	-1	51752930	51810788	protein_coding	9362	8.06069	6.50979	5.19483	3.07506	2.64175	2.29854	1.85703	1.18588	1.15625	4.76e-17	1.35e-16
ENSG00000085832	2060	NM_001981	EPS15	1	-1	51819935	51985000	protein_coding	7551	64.3207	94.2116	107.104	83.5245	26.1397	41.2435	47.4795	39.938	0.726887	7.25e-41	5.87e-40
ENSG00000117859	114883	NM_148909	OSBPL9	1	1	52042851	52254889	protein_coding	9798	95.0662	98.353	103.438	103.118	29.7713	33.1822	35.3385	37.9987	0.120534	0.00271104	0.00339124
ENSG00000078618	4898	NM_002525	NRD1	1	-1	52254863	52344477	protein_coding	6619	225.073	204.553	210.952	192.4	104.33	102.157	106.681	104.951	0.225272	4.29e-11	8.86e-11
ENSG00000266993	105378721		LOC105378721	1	1	52259637	52264824	antisense	1786	15.5948	14.4268	14.0175	13.1466	26.7908	26.7019	26.2705	26.5774	0.23051	0.0404197	0.0458926
ENSG00000212076	100313892		MIR761	1	-1	52302013	52302082	miRNA	70	1.51866	1.60319	1.43097	1.52795	66.615	75.7086	68.4098	78.8067	0.0992359	0.939695	0.941973
ENSG00000169213	5865	NM_002867	RAB3B	1	-1	52373628	52456436	protein_coding	12844	163.16	243.989	208.33	203.596	38.9745	62.7951	54.2956	57.2328	0.57764	1.92e-40	1.53e-39
ENSG00000117862	51060	NM_015913	TXNDC12	1	-1	52485803	52521843	protein_coding	3630	101.913	97.2975	97.1044	78.1367	86.142	88.6034	89.5419	77.7176	0.379197	5.08e-19	1.58e-18
ENSG00000198841	112970	NM_138417	KTI12	1	-1	52497775	52499488	protein_coding	1714	11.4636	12.2771	9.44958	10.0937	20.5183	23.6777	18.4539	21.2623	0.345967	0.000518606	0.000687172
ENSG00000223390				1	1	52499063	52509951	antisense	762	2.51085	2.8744	2.19544	2.2435	10.1175	12.4696	9.64152	10.6298	0.278942	0.206957	0.220811
ENSG00000134717	91408	NM_152265	BTF3L4	1	1	52521797	52556388	protein_coding	6022	66.1652	81.7786	85.6554	71.4361	33.7137	44.8906	47.6114	42.8291	0.367616	8.47e-16	2.25e-15
ENSG00000157077	9372	NM_007324	ZFYVE9	1	1	52608046	52812358	protein_coding	5529	38.5009	57.4571	56.2871	49.6322	21.3655	34.3521	34.0774	32.411	0.565663	7.4e-25	3.01e-24
ENSG00000154222	200014	NM_032449	CC2D1B	1	-1	52811395	52831865	protein_coding	7491	39.2113	37.7137	36.6616	43.0358	16.0583	16.6424	16.3819	20.743	0.225687	0.000132105	0.000183163
ENSG00000272100				1	1	52819159	52819549	antisense	391	2.08631	1.97494	2.27409	2.08871	16.3646	16.697	19.4665	19.2867	0.13914	0.830093	0.835988
ENSG00000085840	4998	NM_004153	ORC1	1	-1	52838501	52870131	protein_coding	3157	49.9844	61.5861	62.3827	43.1756	48.5789	64.4859	66.1411	49.3784	0.521097	5.5e-25	2.25e-24
ENSG00000134748	84950	NM_032864	PRPF38A	1	1	52870236	52886511	protein_coding	5658	55.6767	65.7836	67.2052	60.6393	30.1901	38.4335	39.7576	38.6955	0.267221	1.04e-08	1.87e-08
ENSG00000134744	23318	NM_015269	ZCCHC11	1	-1	52873954	53019159	protein_coding	16199	82.5931	100.273	98.789	121.324	15.6429	20.4621	20.4129	27.0418	0.549301	1.41e-30	7.45e-30
ENSG00000116157	2882	NM_015696	GPX7	1	1	53068044	53074723	protein_coding	1691	14.521	13.3717	9.48879	13.8605	26.35	26.1396	18.7825	29.5953	0.566119	1.14e-09	2.18e-09
ENSG00000182183	348378	NM_001042693	FAM159A	1	1	53099016	53135355	protein_coding	2508	0.668453	1.07527	1.00003	0.928289	0.817319	1.41725	1.33508	1.33633	0.317578	0.219257	0.233537
ENSG00000162377	65260	NM_023077	COA7	1	-1	53152508	53164038	protein_coding	1780	36.7801	42.738	37.6031	28.77	63.3945	79.369	70.714	58.3573	0.555284	1.3e-17	3.79e-17
ENSG00000162378	79699	NM_024646	ZYG11B	1	1	53192126	53293014	protein_coding	8211	49.498	41.0741	36.605	43.1539	18.4964	16.5359	14.924	18.9759	0.425539	9.25e-13	2.09e-12
ENSG00000203995	440590	NM_001004339	ZYG11A	1	1	53308183	53360670	protein_coding	4694	7.95933	4.41826	3.9013	2.80213	5.20283	3.11146	2.78186	2.15554	1.23971	6.54e-19	2.03e-18
ENSG00000121310	55268	NM_018281	ECHDC2	1	-1	53361656	53392884	protein_coding	11498	11.8882	31.6295	34.6622	36.0203	3.17267	9.09337	10.091	11.311	1.52334	4.52e-54	6.08e-53
ENSG00000116171	6342	NM_002979	SCP2	1	1	53392901	53517375	protein_coding	8305	33.5371	28.5801	26.4473	27.5538	12.3925	11.3757	10.6595	11.9788	0.331721	3.98e-07	6.53e-07
ENSG00000174348	127435	NM_153703	PODN	1	1	53527854	53551174	protein_coding	4770	0.810382	1.62288	0.980035	1.46906	0.520669	1.12468	0.687454	1.11203	0.538905	0.00225255	0.002838
ENSG00000157184	1376	NM_000098	CPT2	1	1	53662101	53679869	protein_coding	3401	40.9931	33.9586	28.9192	26.8929	36.9787	33.0065	28.4654	28.5504	0.590514	1.86e-20	6.2e-20
ENSG00000236723				1	-1	53676128	53679447	antisense	524	8.22129	7.5266	6.45068	6.26293	48.1685	47.4813	41.2132	43.1558	0.345091	0.00367937	0.00455038
ENSG00000162384	54987	NM_017887	C1orf123	1	-1	53679771	53686289	protein_coding	4487	42.4322	36.6757	36.5427	36.2386	29.01	27.0195	27.2591	29.1595	0.222223	4.93e-05	7.05e-05
ENSG00000162385	4116	NM_002370	MAGOH	1	-1	53692564	53704282	protein_coding	1463	30.825	29.8896	28.4268	23.8795	64.6469	67.5351	65.0368	58.9322	0.355529	1.04e-07	1.77e-07
ENSG00000226754	100507564		RP5-1024G6.5	1	1	53704282	53708455	antisense	1181	1.88359	1.17272	1.54875	0.772784	4.89299	3.28242	4.38934	2.36287	0.706508	0.000131012	0.000181675
ENSG00000270172				1	-1	53708036	53710212	lincRNA	2177	11.4615	11.4755	9.01849	5.60686	16.1621	17.4248	13.8669	9.29907	0.918744	7.48e-18	2.2e-17
ENSG00000157193	7804	NM_033300	LRP8	1	-1	53711217	53793742	protein_coding	7077	140.841	92.2365	71.4629	42.8591	61.0588	43.0833	33.8024	21.8665	1.6936	9.97e-87	5.23e-85
ENSG00000228838				1	1	53753696	53755378	antisense	675	7.22996	4.76988	3.25464	1.83707	32.8697	23.3592	16.1413	9.82621	1.54206	2.51e-23	9.59e-23
ENSG00000058804	55706	NM_018087	NDC1	1	-1	54231133	54304533	protein_coding	5135	121.454	110.886	111.358	82.6365	72.5775	71.3828	72.5912	58.1041	0.550206	1.74e-32	9.9e-32
ENSG00000058799	54432	NM_018982	YIPF1	1	-1	54317392	54356407	protein_coding	2259	18.8554	25.159	27.0747	25.5759	25.6106	36.8156	40.1179	40.8791	0.500059	8.52e-12	1.83e-11
ENSG00000081870	51668	NM_016126	HSPB11	1	-1	54382247	54411602	protein_coding	3236	17.7443	15.4252	15.5274	14.6575	16.8154	15.7572	16.0618	16.3538	0.259885	0.00782298	0.00941131
ENSG00000116212	115353	NM_052940	LRRC42	1	1	54411750	54433841	protein_coding	2411	46.0585	49.5385	50.0703	43.7509	58.5996	67.9205	69.5116	65.5196	0.190633	0.00022677	0.000309209
ENSG00000219102				1	-1	54440642	54441704	pseudogene	1063	1.03245	0.958023	1.07838	0.753864	2.98467	2.9792	3.39624	2.56067	0.246841	0.425393	0.440634
ENSG00000272091				1	-1	54492356	54494172	lincRNA	1817	4.35418	1.4468	1.45075	1.66335	7.35384	2.63214	2.67246	3.30507	1.13503	1.08e-15	2.86e-15
ENSG00000116209	9528	NM_004872	TMEM59	1	-1	54497347	54519177	protein_coding	4156	51.6416	51.6307	52.7976	59.5437	38.1343	41.0665	42.5251	51.7303	0.202181	1.53e-05	2.27e-05
ENSG00000116205	127428	NM_153035	TCEANC2	1	1	54519260	54578192	protein_coding	5826	14.0554	13.3515	12.606	15.0434	7.40257	7.57552	7.24258	9.32278	0.237863	0.0286743	0.0329809
ENSG00000212670				1	1	54569968	54571750	protein_coding	1783	1.41798	1.62255	1.52917	2.37843	2.43844	3.00817	2.87064	4.81622	0.48528	0.00662345	0.00801988
ENSG00000256407				1	-1	54606897	54665746	protein_coding	2684	4.05072	6.3734	4.9599	4.89048	4.6301	7.84956	6.1852	6.57904	0.547276	0.000114721	0.000159711
ENSG00000248835				1	-1	54635333	54637997	protein_coding	2665	8.48623	10.8506	7.97914	10.4408	9.76932	13.459	10.0216	14.1453	0.40087	1.93e-05	2.84e-05
ENSG00000215883	606495	NM_001031672	CYB5RL	1	-1	54638009	54665709	protein_coding	6244	14.7854	20.8016	14.7827	18.3272	7.26419	11.0126	7.92513	10.5979	0.466493	9.86e-11	2e-10
ENSG00000116221	51253	NM_016491	MRPL37	1	1	54649714	54691137	protein_coding	2544	108.844	95.986	91.107	68.8791	131.253	124.723	119.879	97.759	0.65254	2.85e-35	1.82e-34
ENSG00000157216	23648	NM_145716	SSBP3	1	-1	54691105	54879152	protein_coding	5227	119.234	157.475	187.918	172.164	69.9807	99.59	120.343	118.924	0.651998	2.3e-45	2.23e-44
ENSG00000198711	619518		SSBP3-AS1	1	1	54703710	54704736	protein_coding	1027	0.83023	1.48529	1.74458	1.45026	2.48188	4.78069	5.68451	5.09851	0.588809	0.00335065	0.00415867
ENSG00000162390	26027	NM_147161	ACOT11	1	1	55007930	55104865	protein_coding	9768	8.44398	7.68316	8.43041	6.67043	2.65403	2.6001	2.88904	2.46561	0.300898	0.0126606	0.0150008
ENSG00000162391	338094	NM_176782	FAM151A	1	-1	55074855	55089229	protein_coding	2005	2.55198	2.05254	2.15653	1.83612	3.90471	3.384	3.60017	3.30665	0.326102	0.178531	0.191789
ENSG00000271723	100527960		MROH7-TTC4	1	1	55107459	55207981	protein_coding	7090	32.6472	32.8808	32.4079	29.0176	14.1292	15.3303	15.3008	14.7775	0.17473	0.00849175	0.0101887
ENSG00000184313	374977	NM_001039464	MROH7	1	1	55107463	55175939	protein_coding	9052	2.65272	1.93453	1.90187	2.66756	0.899665	0.706442	0.703392	1.06405	0.33972	0.0295432	0.0339501
ENSG00000243725	7268	NM_004623	TTC4	1	1	55181495	55208330	protein_coding	3527	32.9716	34.2305	33.0548	28.9018	28.6836	32.0821	31.3715	29.5872	0.236673	0.000326235	0.000439193
ENSG00000162396	25973	NM_152268	PARS2	1	-1	55222571	55230187	protein_coding	2347	15.7578	13.9598	12.2338	12.1624	20.5958	19.6619	17.4482	18.7101	0.348869	4.31e-05	6.2e-05
ENSG00000116133	1718	NM_014762	DHCR24	1	-1	55315306	55352891	protein_coding	4441	523.129	227.773	180.443	109.972	361.387	169.542	136.002	89.4086	2.23991	2.42e-128	1.07e-125
ENSG00000242396				1	1	55352548	55353674	antisense	575	31.4548	13.8803	10.6062	7.13185	167.808	79.7968	61.7407	44.7854	1.99852	1.49e-59	2.51e-58
ENSG00000169174	255738	NM_174936	PCSK9	1	1	55505221	55530525	protein_coding	5163	41.6827	23.2844	15.9591	23.0635	24.7666	14.908	10.3472	16.129	1.33242	1.09e-47	1.16e-46
ENSG00000162402	23358	NM_015306	USP24	1	-1	55532032	55680786	protein_coding	11708	151.288	142.876	136.862	147.671	39.6488	40.3397	39.1279	45.5398	0.1436	0.000160895	0.000221751
ENSG00000162407	8613	NM_003713	PPAP2B	1	-1	56960419	57110974	protein_coding	5286	39.0513	55.3278	54.5807	49.7475	22.6598	34.5997	34.5624	33.9798	0.492213	6.68e-20	2.17e-19
ENSG00000162409	5563	NM_006252	PRKAA2	1	1	57110995	57181008	protein_coding	9347	41.0729	47.0572	39.877	39.6795	13.4827	16.6422	14.2805	15.3272	0.240694	3.22e-06	4.99e-06
ENSG00000187889	199920	NM_001004303	C1orf168	1	-1	57184477	57285369	protein_coding	4633	0.405253	2.01338	2.7839	3.75088	0.267928	1.43654	2.01129	2.92312	1.76917	4.66e-21	1.6e-20
ENSG00000236341				1	1	57429559	57462430	antisense	610	1.0131	0.781938	0.941309	0.715788	5.08773	4.23737	5.16783	4.23633	0.232609	0.447472	0.462492
ENSG00000173406	1600	NM_021080	DAB1	1	-1	57460451	59012406	protein_coding	7846	35.7293	23.8703	29.2899	24.9808	13.968	10.0569	12.4956	11.4956	0.562741	4.57e-18	1.36e-17
ENSG00000162600	115209	NM_145243	OMA1	1	-1	58881056	59012474	protein_coding	3718	12.0107	8.95376	7.92012	7.9847	9.9096	7.96071	7.12986	7.75407	0.545291	8.9e-09	1.61e-08
ENSG00000162601	114803	NM_001085487	MYSM1	1	-1	59120411	59165764	protein_coding	8938	171.93	125.555	134.158	113.013	59.0173	46.4355	50.2428	45.6523	0.601121	1.24e-40	9.95e-40
ENSG00000177606	3725	NM_002228	JUN	1	-1	59246465	59249785	protein_coding	3321	66.7322	31.1394	23.272	16.4539	61.6576	30.9952	23.4575	17.8885	1.95737	6.09e-76	2.03e-74
ENSG00000172456	55277	NM_018291	FGGY	1	1	59762310	60233347	protein_coding	6229	6.70413	8.5433	8.60613	8.17899	3.30159	4.53381	4.62419	4.74082	0.319027	0.00712589	0.00860145
ENSG00000134709	51361	NM_015888	HOOK1	1	1	60280458	60342050	protein_coding	6845	61.6488	57.6715	60.954	37.1198	27.6358	27.8511	29.8087	19.58	0.716994	9.37e-36	6.11e-35
ENSG00000134716	1573	NM_000775	CYP2J2	1	-1	60358980	60392462	protein_coding	2990	0.992568	0.80157	1.05842	0.599307	1.01791	0.886189	1.18438	0.723706	0.36746	0.0936926	0.103089
ENSG00000226476				1	-1	61005921	61106163	lincRNA	1798	1.45849	1.17299	1.17631	1.85658	2.48722	2.15655	2.18991	3.72805	0.396958	0.0337093	0.0385122
ENSG00000162599	4774	NM_005595	NFIA	1	1	61330931	61928465	protein_coding	10872	0.566843	0.996958	1.15684	1.29452	0.160211	0.303125	0.35624	0.429956	0.555267	0.00520689	0.00635856
ENSG00000162604	83941	NM_032027	TM2D1	1	-1	62146718	62191095	protein_coding	5516	14.6234	11.4372	11.4097	13.3626	8.1327	6.85414	6.9233	8.74643	0.33254	0.000102456	0.000143148
ENSG00000132849	10207	NM_176877	INADL	1	1	62208149	62629592	protein_coding	11456	40.0993	44.5943	54.2114	44.3667	10.7413	12.8677	15.8415	13.9833	0.425888	4.45e-13	1.02e-12
ENSG00000240563	54596	NM_019079	L1TD1	1	1	62660503	62678000	protein_coding	3849	658.733	389.139	410.164	182.11	525.153	334.204	356.707	170.827	1.84937	1.25e-109	2e-107
ENSG00000200174				1	1	62677229	62677338	misc_RNA	110	4.41516	3.04961	3.27408	2.18414	123.151	91.6444	99.6313	71.6944	0.768897	1.66e-06	2.63e-06
ENSG00000132854	163782	NM_181712	KANK4	1	-1	62702651	62785085	protein_coding	5980	1.90356	1.25141	1.11796	8.13949	0.977081	0.691762	0.626235	4.91446	2.11814	4.1e-38	2.96e-37
ENSG00000162607	7398	NM_003368	USP1	1	1	62901968	62917475	protein_coding	4263	67.401	94.8937	92.9097	80.3973	48.5132	73.583	72.9537	68.0924	0.487497	4.08e-27	1.85e-26
ENSG00000116641	85440	NM_033407	DOCK7	1	-1	62920399	63153969	protein_coding	10873	53.2853	65.7872	65.3839	82.1323	15.0368	20.0008	20.129	27.2736	0.614938	5.03e-29	2.49e-28
ENSG00000235545	400756		RP11-230B22.1	1	1	63154153	63176365	antisense	1228	0.384719	0.664694	0.627366	1.19885	0.962017	1.78928	1.71008	3.52482	0.673227	0.000297778	0.000402163
ENSG00000125703	84938	NM_178221	ATG4C	1	1	63249806	63331184	protein_coding	3110	34.8359	20.8782	18.1353	16.5892	34.3653	22.1916	19.52	19.2593	1.02744	1.61e-37	1.14e-36
ENSG00000230798	100996301		FOXD3-AS1	1	-1	63786555	63790112	antisense	1208	35.3828	18.3363	17.761	32.8308	89.8621	50.1763	49.2086	98.1271	0.95603	1.96e-41	1.63e-40
ENSG00000187140	27022	NM_012183	FOXD3	1	1	63788730	63790797	protein_coding	2068	14.2589	10.9476	10.9208	57.6157	21.1514	17.4994	17.6788	100.593	2.2994	7.18e-90	4.27e-88
ENSG00000088035	29929	NM_013339	ALG6	1	1	63833261	63904233	protein_coding	4950	18.7941	22.5214	22.35	21.4822	11.6508	15.04	15.1137	15.6692	0.249034	0.00131947	0.0016917
ENSG00000142856	23421	NM_014288	ITGB3BP	1	-1	63906441	64059392	protein_coding	5459	40.4226	34.857	33.6631	36.4674	22.7242	21.1073	20.6423	24.1192	0.257229	2.91e-05	4.24e-05
ENSG00000203965	84455	NM_032437	EFCAB7	1	1	63989043	64038364	protein_coding	5704	3.88864	5.16066	4.74423	7.96625	2.09161	2.99074	2.78384	5.04251	0.877135	4.1e-12	8.96e-12
ENSG00000079739	5236	NM_002633	PGM1	1	1	64058947	64125916	protein_coding	4090	132.377	62.2854	43.6986	51.3877	99.2972	50.3406	35.7615	45.3646	1.57751	3.05e-88	1.71e-86
ENSG00000185483	4919	NM_005012	ROR1	1	1	64239693	64647181	protein_coding	6836	137.296	133.718	168.588	214.09	61.6221	64.6611	82.5535	113.076	0.675011	4.57e-54	6.14e-53
ENSG00000158966	57685	NM_020925	CACHD1	1	1	64936428	65158741	protein_coding	6392	75.2029	135.11	147.53	272.95	36.0922	69.8725	77.2574	154.178	1.8462	1.69e-104	1.98e-102
ENSG00000162437	55225	NM_018211	RAVER2	1	1	65210778	65298915	protein_coding	6070	31.0877	45.1797	44.0525	40.4083	15.7151	24.6043	24.2925	24.0359	0.525418	3.44e-19	1.08e-18
ENSG00000162434	3716	NM_002227	JAK1	1	-1	65298912	65432187	protein_coding	6317	56.9098	24.1454	18.8798	15.7776	27.6435	12.6351	10.0041	9.01786	1.78837	3.59e-73	1.05e-71
ENSG00000162433	205	NM_203464	AK4	1	1	65613232	65697828	protein_coding	7578	184.243	37.6936	32.8394	23.2427	74.595	16.4426	14.5061	11.0739	2.93481	3.05e-128	1.32e-125
ENSG00000116675	9829	NM_014787	DNAJC6	1	1	65713902	65881552	protein_coding	6907	9.2958	10.7918	11.1357	9.43507	4.12989	5.1649	5.39665	4.93212	0.237496	0.0168212	0.0197319
ENSG00000116678	3953	NM_002303	LEPR	1	1	65886248	66107242	protein_coding	11457	12.8813	16.2475	14.0169	12.4309	3.44929	4.68785	4.09476	3.91755	0.36106	6.32e-05	8.96e-05
ENSG00000213625	54741	NM_017526	LEPROT	1	1	65886270	65901690	protein_coding	5105	36.0519	39.6464	39.7192	43.0382	21.6647	25.6722	26.0425	30.4393	0.249301	8.21e-05	0.000115489
ENSG00000184588	5142	NM_002600	PDE4B	1	1	66258197	66840259	protein_coding	8641	4.77991	7.03815	3.5296	2.10798	1.69699	2.69247	1.36773	0.880769	1.37568	1.65e-19	5.25e-19
ENSG00000118473	84251	NM_032291	SGIP1	1	1	66999066	67213982	protein_coding	10493	1.15422	1.11475	0.980407	1.29582	0.337709	0.351189	0.312836	0.44586	0.214687	0.611364	0.624084
ENSG00000152760	200132	NM_152665	TCTEX1D1	1	1	67218142	67244470	protein_coding	3100	1.29596	1.54435	1.60785	0.618108	1.28348	1.6468	1.73654	0.720027	0.693487	8e-05	0.000112615
ENSG00000152763	79819	NM_207014	WDR78	1	-1	67278568	67390570	protein_coding	6700	1.21545	1.36838	1.098	2.43744	0.556172	0.675127	0.548656	1.3134	0.716268	1.34e-05	2e-05
ENSG00000198160	57708	NM_020948	MIER1	1	1	67390578	67454302	protein_coding	8273	33.2742	32.5524	29.9968	32.9455	12.3424	13.007	12.1375	14.3784	0.145164	0.0534336	0.0600232
ENSG00000116704	23169	NM_015139	SLC35D1	1	-1	67465015	67519782	protein_coding	7154	10.572	12.6677	10.1556	15.0224	4.5342	5.85335	4.75186	7.58176	0.522954	2.72e-09	5.09e-09
ENSG00000081985	3595	NM_001559	IL12RB2	1	1	67773047	67862583	protein_coding	4233	3.78684	4.14467	4.43077	2.22363	2.74604	3.23667	3.50369	1.89665	0.755491	2.57e-07	4.27e-07
ENSG00000142864	26135	NM_015640	SERBP1	1	-1	67873493	67896098	protein_coding	7676	434.42	452.149	451.952	345.481	173.655	194.716	197.08	162.505	0.387252	2.67e-35	1.71e-34
ENSG00000116717	1647	NM_001924	GADD45A	1	1	68150744	68154021	protein_coding	2069	44.0084	34.0181	27.1333	55.5284	65.2696	54.3508	43.8963	96.9018	1.00706	2.97e-44	2.75e-43
ENSG00000172380	55970	NM_018841	GNG12	1	-1	68167149	68299150	protein_coding	4724	51.9478	38.3366	42.4861	42.1551	33.7426	26.8262	30.1065	32.2186	0.428869	1.11e-13	2.63e-13
ENSG00000232284	100289178		GNG12-AS1	1	1	68297986	68668670	antisense	3465	0.911805	1.25124	1.33326	5.97332	0.806079	1.1937	1.28816	6.22446	1.8761	9.24e-32	5.15e-31
ENSG00000116729	79971	NM_024911	WLS	1	-1	68564142	68698803	protein_coding	4513	62.8451	89.8708	106.613	515.28	42.7261	65.8278	79.0749	412.242	3.01577	3.07e-151	6.63e-148
ENSG00000234383				1	-1	68627444	68628773	pseudogene	1330	0.141867	0.195553	0.529284	1.83718	0.326496	0.486042	1.33184	4.98725	1.3252	2.76e-17	7.91e-17
ENSG00000024526	55635	NM_017779	DEPDC1	1	-1	68939835	68962904	protein_coding	5904	53.5665	40.0392	39.8964	35.8292	27.8427	22.4179	22.6192	21.911	0.567543	4.22e-22	1.53e-21
ENSG00000233589				1	1	68944812	68949222	antisense	960	8.50546	5.78669	5.64648	4.69868	27.1931	19.9257	19.6891	17.6716	0.739988	1.54e-09	2.92e-09
ENSG00000033122	57554	NM_020794	LRRC7	1	1	70034081	70617628	protein_coding	14652	1.4377	1.75965	1.62717	1.85551	0.301256	0.396996	0.371711	0.457263	0.229692	0.489197	0.503956
ENSG00000066557	55631	NM_017768	LRRC40	1	-1	70610488	70671303	protein_coding	2884	52.5322	42.208	41.191	40.9907	55.9032	48.3788	47.8092	51.3173	0.350626	1.45e-12	3.24e-12
ENSG00000116754	9295	NM_004768	SRSF11	1	1	70671365	70718735	protein_coding	8477	246.129	307.735	329.053	314.581	89.0934	120.003	129.933	133.989	0.41744	7.23e-33	4.19e-32
ENSG00000118454	81573	NM_030816	ANKRD13C	1	-1	70726271	70820417	protein_coding	4595	29.4294	25.6492	25.1346	29.7913	19.6467	18.452	18.3108	23.4093	0.236786	3.86e-05	5.57e-05
ENSG00000197568	11147	NM_001036646	HHLA3	1	1	70820488	70851022	protein_coding	1222	9.09377	7.33093	6.11704	7.05617	22.8313	19.8309	16.7568	20.8489	0.505108	3.46e-05	5.01e-05
ENSG00000116761	1491	NM_153742	CTH	1	1	70876901	70905534	protein_coding	2414	28.2712	38.3356	39.4858	27.7629	35.942	52.4953	54.7542	41.5248	0.493407	1.05e-20	3.55e-20
ENSG00000235079				1	1	71514538	71532867	antisense	967	11.9289	12.9032	12.9397	14.735	37.8512	44.1088	44.7933	55.016	0.283485	0.00817147	0.00981475
ENSG00000132485	9406	NM_203350	ZRANB2	1	-1	71528974	71546980	protein_coding	4993	124.091	146.35	141.669	158.665	76.2521	96.8916	94.9778	114.734	0.352035	5.3e-19	1.65e-18
ENSG00000172260	257194	NM_173808	NEGR1	1	-1	71861623	72748417	protein_coding	13406	2.16714	1.42744	1.72511	0.502458	0.495939	0.35198	0.43067	0.135335	1.08381	1.85e-09	3.5e-09
ENSG00000162620	127255	NM_001105659	LRRIQ3	1	-1	74491699	74663871	protein_coding	8759	0.182124	0.508569	0.392141	1.47072	0.0639868	0.191938	0.149884	0.606161	1.07308	3.8e-10	7.46e-10
ENSG00000254685	8790	NM_003838	FPGT	1	1	74663896	74699770	protein_coding	4382	1.33672	2.32629	5.76336	11.2118	0.935904	1.75488	4.40174	9.23835	2.39389	1.13e-46	1.15e-45
ENSG00000259030	51086	NM_001199327	FPGT-TNNI3K	1	1	74663919	75009666	protein_coding	9358	0.303706	1.03628	2.80337	5.12415	0.0996798	0.366059	1.00264	1.97701	2.24574	4.6e-33	2.69e-32
ENSG00000116783	51086	NM_015978	TNNI3K	1	1	74663947	75010112	protein_coding	5075	0.283484	0.860137	1.98003	3.65438	0.171512	0.560255	1.30585	2.59987	1.87154	1.02e-24	4.13e-24
ENSG00000116791	1429	NM_001889	CRYZ	1	-1	75171170	75199092	protein_coding	4081	22.6632	39.9598	30.2327	29.9128	17.0387	32.3678	24.7994	26.4643	0.791966	5.31e-26	2.29e-25
ENSG00000162623	127253	NM_138467	TYW3	1	1	75198836	75232362	protein_coding	4616	20.6784	34.1339	28.4475	21.0899	13.7447	24.4442	20.6292	16.4968	0.697005	1.44e-25	6.1e-25
ENSG00000137968	204962	NM_152697	SLC44A5	1	-1	75667816	76076801	protein_coding	6314	14.9451	19.7065	17.2146	24.7868	7.26523	10.3172	9.12731	14.174	0.693901	8.41e-17	2.35e-16
ENSG00000117054	34	NM_001286043	ACADM	1	1	76190036	76253260	protein_coding	4779	44.3358	52.0587	50.5809	43.5795	28.4601	36.009	35.4272	32.9248	0.251371	3.56e-08	6.22e-08
ENSG00000181227				1	-1	76209103	76210461	pseudogene	1359	0.992381	1.32944	1.23514	0.908776	2.24063	3.23375	3.04231	2.4144	0.28957	0.217851	0.232065
ENSG00000137955	5876	NM_004582	RABGGTB	1	1	76251879	76260764	protein_coding	5916	86.6579	94.3293	90.2242	65.0024	44.9521	52.7078	51.0504	39.6714	0.530538	1.22e-28	5.91e-28
ENSG00000201487	26804	NR_002748	SNORD45B	1	1	76255162	76255233	snoRNA	72	1.2959	1.46588	1.3136	1.25632	55.2678	67.3003	61.0743	63.0041	0.128981	0.857245	0.862438
ENSG00000184005	256435	NM_152996	ST6GALNAC3	1	1	76540404	77100286	protein_coding	7225	12.1107	17.6325	21.0758	15.1613	5.14388	8.06731	9.76444	7.57634	0.752358	1.01e-16	2.81e-16
ENSG00000117069	81849	NM_030965	ST6GALNAC5	1	1	77333126	77531396	protein_coding	4263	28.1898	19.5896	12.743	21.1521	20.2952	15.1903	10.0053	17.9149	1.08772	1.93e-30	1.01e-29
ENSG00000142892	10026	NM_005482	PIGK	1	-1	77554675	77685115	protein_coding	5513	23.3107	21.5243	23.9969	24.0921	12.9745	12.9061	14.5703	15.7783	0.155756	0.0691677	0.0769679
ENSG00000226084				1	1	77594768	77595384	pseudogene	617	1.21514	1.38774	1.15639	0.928407	6.04341	7.43486	6.27053	5.43254	0.310937	0.282289	0.297268
ENSG00000154027	26289	NM_174858	AK5	1	1	77747736	78025651	protein_coding	6916	3.78665	7.03793	7.64583	5.87885	1.68095	3.36392	3.70037	3.06902	0.854987	2.23e-11	4.68e-11
ENSG00000036549	26009	NM_015534	ZZZ3	1	-1	78028101	78149104	protein_coding	9008	48.5059	60.6648	65.5204	65.967	16.5217	22.262	24.3468	26.441	0.435944	2.73e-19	8.62e-19
ENSG00000077254	23032	NM_201626	USP33	1	-1	78161672	78225537	protein_coding	6918	74.1281	67.174	67.6596	77.5917	32.8735	32.0979	32.7392	40.4957	0.205142	4.19e-07	6.88e-07
ENSG00000180488	374986	NM_198549	FAM73A	1	1	78245309	78344106	protein_coding	8476	12.6371	10.0872	10.3317	10.7499	4.57552	3.93398	4.08001	4.57922	0.299058	0.00358025	0.00443203
ENSG00000232015				1	1	78319040	78319578	pseudogene	251	7.6155	5.41571	4.76385	2.97774	93.076	71.3245	63.5252	42.8335	1.1182	2.48e-15	6.44e-15
ENSG00000235927	374987		NEXN-AS1	1	-1	78347033	78355224	antisense	2583	0.951438	2.03313	1.78435	1.89406	1.13207	2.60193	2.31297	2.64773	0.640247	0.00046087	0.000613346
ENSG00000162614	91624	NM_144573	NEXN	1	1	78354198	78409580	protein_coding	4624	5.04248	10.3998	11.3911	6.95671	3.34711	7.43466	8.24662	5.43252	1.03789	2.81e-19	8.87e-19
ENSG00000162613	8880	NM_003902	FUBP1	1	-1	78409740	78444794	protein_coding	5666	191.108	260.659	295.13	273.49	103.486	152.073	174.348	174.277	0.624359	3.06e-49	3.48e-48
ENSG00000162616	11080	NM_007034	DNAJB4	1	1	78444859	78483648	protein_coding	3783	20.0093	12.2585	19.7224	15.2328	16.2306	10.7117	17.4502	14.5389	0.664869	1.13e-16	3.14e-16
ENSG00000137960	54810	NM_017655	GIPC2	1	1	78445226	78604133	protein_coding	3973	1.37704	1.05564	1.6274	0.637502	1.0639	0.878314	1.37135	0.579429	0.687047	0.0002161	0.000295219
ENSG00000235400				1	1	79214758	79216344	pseudogene	1587	1.7826	1.85677	2.09762	2.01054	3.44407	3.86751	4.42382	4.57427	0.155753	0.735652	0.745396
ENSG00000162618	64123	NM_022159	ELTD1	1	-1	79355449	79472403	protein_coding	3527	3.0986	1.7597	0.843301	0.541601	2.69588	1.64927	0.800801	0.554395	1.42037	1.22e-16	3.4e-16
ENSG00000230787				1	-1	79520630	79521740	pseudogene	1111	0.425226	1.13394	1.23529	0.618227	1.17519	3.37392	3.72266	2.0094	0.655038	6.26e-05	8.89e-05
ENSG00000117114	23266	NM_012302	LPHN2	1	1	81771845	82458120	protein_coding	7754	167.186	255.695	266.38	266.574	66.1579	109.006	114.997	124.127	0.669852	2.25e-56	3.32e-55
ENSG00000227288				1	1	81967479	81969153	pseudogene	1675	0.405004	1.21231	0.117668	1.58554	0.74224	2.39253	0.235277	3.4177	1.2218	2.36e-14	5.83e-14
ENSG00000137941	79739	NM_024686	TTLL7	1	-1	84330711	84464833	protein_coding	10543	10.0251	14.6234	18.4093	26.8378	2.91764	4.58502	5.84477	9.19084	1.3374	8.55e-39	6.36e-38
ENSG00000271576				1	-1	84542014	84543614	lincRNA	1601	3.96965	3.06918	3.17574	5.20173	7.60719	6.33704	6.6386	11.7307	0.609681	4.64e-06	7.11e-06
ENSG00000142875	5567	NM_207578	PRKACB	1	1	84543745	84704181	protein_coding	6676	19.3424	30.0684	31.2713	28.9449	8.88832	14.8885	15.6801	15.6541	0.666179	7.48e-21	2.54e-20
ENSG00000203943	148418	NM_001134664	SAMD13	1	1	84764049	84855640	protein_coding	3589	2.10628	1.40792	1.17612	1.48905	1.80074	1.29677	1.09661	1.49795	0.516548	0.00983271	0.0117462
ENSG00000117133	80135	NM_025065	RPF1	1	1	84944942	84963473	protein_coding	1728	26.5508	27.7797	29.1707	23.3353	47.1489	53.1421	56.5001	48.7585	0.310324	1.74e-05	2.57e-05
ENSG00000174021	2787	NM_005274	GNG5	1	-1	84964008	84972248	protein_coding	1112	55.4532	46.0204	47.5828	43.273	153.001	136.805	143.237	140.503	0.350846	5.63e-11	1.16e-10
ENSG00000122432				1	1	84971974	85031877	pseudogene	3687	1.96435	0.918431	0.941011	1.41159	1.63524	0.823417	0.854252	1.3823	0.631895	0.000152424	0.000210419
ENSG00000117151	1486	NM_004388	CTBS	1	-1	85015289	85040163	protein_coding	6939	11.4823	4.35969	3.68547	8.43075	5.07889	2.0769	1.77758	4.3867	1.41674	9.44e-31	5.02e-30
ENSG00000117155	117178	NM_014021	SSX2IP	1	-1	85109390	85156486	protein_coding	8651	26.9368	37.086	38.8803	33.1193	9.55322	14.171	15.046	13.8227	0.513674	3e-15	7.75e-15
ENSG00000171517	23566	NM_012152	LPAR3	1	-1	85277285	85358896	protein_coding	3543	23.3517	16.5984	18.8996	9.64686	20.2225	15.4864	17.8561	9.83104	1.19476	8.9e-32	4.97e-31
ENSG00000153898	255231	NM_153259	MCOLN2	1	-1	85391268	85462796	protein_coding	3440	4.96247	6.70567	5.09686	3.38394	4.42463	6.44376	4.95868	3.55166	0.81611	6.67e-09	1.22e-08
ENSG00000055732	55283	NM_018298	MCOLN3	1	-1	85483765	85514182	protein_coding	6623	1.80239	8.91389	9.99923	9.54847	0.835199	4.44904	5.05419	5.20567	1.97871	1.32e-37	9.35e-37
ENSG00000097096	84144	NM_032184	SYDE2	1	-1	85622556	85666729	protein_coding	6451	17.1554	25.7086	27.4879	26.5864	8.15759	13.1737	14.2643	14.8801	0.650416	1.51e-18	4.61e-18
ENSG00000162642	148423	NM_198077	C1orf52	1	-1	85715639	85725355	protein_coding	3417	31.7393	33.6853	39.719	38.7485	28.4905	32.5875	38.907	40.9433	0.314922	9.22e-09	1.67e-08
ENSG00000142867	8915	NM_003921	BCL10	1	-1	85731931	85742773	protein_coding	2819	12.4959	13.2333	13.862	10.635	13.6015	15.5177	16.4621	13.6211	0.353649	0.000574664	0.000758863
ENSG00000153904	23576	NM_012137	DDAH1	1	-1	85784164	86043933	protein_coding	5982	72.3252	54.31	43.878	28.6523	37.0932	30.0116	24.554	17.2939	1.30661	2.78e-59	4.64e-58
ENSG00000142871	3491	NM_001554	CYR61	1	1	86046444	86049645	protein_coding	2455	223.882	166.387	140.449	64.482	279.782	224.039	191.49	94.8335	1.78031	1.75e-98	1.62e-96
ENSG00000117174	54680	NM_017953	ZNHIT6	1	-1	86115106	86174116	protein_coding	6197	28.7809	27.801	27.7809	24.0161	14.2475	14.8298	15.0061	13.9923	0.251803	0.00040227	0.000537827
ENSG00000171502	255631	NM_152890	COL24A1	1	-1	86194916	86622626	protein_coding	9568	2.89625	1.50553	1.64698	1.74057	0.928672	0.520147	0.576277	0.656792	0.640364	7.72e-05	0.000108848
ENSG00000122417	57489	NM_020729	ODF2L	1	-1	86814344	86862023	protein_coding	9059	30.7628	30.4209	33.2125	38.8253	10.421	11.1007	12.2729	15.4742	0.342078	3.2e-09	5.96e-09
ENSG00000097033	51100	NM_016009	SH3GLB1	1	1	87170259	87213867	protein_coding	6827	52.8179	62.2083	56.7184	66.6245	23.7408	30.1213	27.8098	35.2357	0.329483	1.08e-11	2.32e-11
ENSG00000183291	9403	NM_203341	SELENOF	1	-1	87328132	87380107	protein_coding	2099	87.5735	76.1663	79.3233	71.0987	128.013	119.952	126.5	122.298	0.297096	7.43e-11	1.52e-10
ENSG00000153936	9653	NM_012262	HS2ST1	1	1	87380331	87602334	protein_coding	10267	43.2168	44.0244	41.9152	45.7206	12.9184	14.1744	13.665	16.0788	0.12267	0.108317	0.118649
ENSG00000267561				1	1	87458692	87634884	protein_coding	2010	8.34461	9.12979	8.74376	8.46776	12.7358	15.0148	14.5607	15.2109	0.116618	0.633095	0.645284
ENSG00000267272	339524		LINC01140	1	1	87595448	87634881	lincRNA	6717	0.58744	1.3879	1.68627	1.46918	0.268168	0.683025	0.840518	0.789746	0.764886	2.58e-05	3.77e-05
ENSG00000143013	8543	NM_006769	LMO4	1	1	87794151	87814606	protein_coding	5833	59.6857	80.7389	81.2253	74.0997	31.3951	45.7558	46.6126	45.868	0.438302	1.38e-21	4.88e-21
ENSG00000065243	5586	NM_006256	PKN2	1	1	89149905	89301938	protein_coding	7014	63.6138	71.1036	69.7178	71.3093	27.8287	33.5106	33.273	36.7074	0.162261	0.000392523	0.0005253
ENSG00000241975				1	1	89294785	89295102	pseudogene	318	1.07339	1.58384	1.07815	1.45002	10.3572	16.4643	11.3463	16.4637	0.319589	0.095165	0.104656
ENSG00000137947	2959	NM_001514	GTF2B	1	-1	89318615	89357627	protein_coding	2225	15.2904	13.8808	11.6848	12.4698	21.0881	20.6224	17.5789	20.2354	0.36139	0.000106849	0.00014905
ENSG00000137944	56267	NM_001008662	CCBL2	1	-1	89401456	89458636	protein_coding	2306	37.2638	39.9398	34.8393	33.3362	49.5891	57.2535	50.5738	52.1946	0.254046	3.04e-05	4.42e-05
ENSG00000213516	494115	NM_019610	RBMXL1	1	-1	89445139	89458643	protein_coding	5087	33.0721	38.3936	31.544	32.6734	19.9497	24.9489	20.7555	23.1907	0.275726	4.96e-06	7.59e-06
ENSG00000197147	23507	NM_015350	LRRC8B	1	1	89990395	90063423	protein_coding	8074	48.6257	68.8177	70.2461	74.8408	18.4808	28.1753	29.123	33.468	0.611989	5.69e-30	2.92e-29
ENSG00000231999	400761		RP5-1007M22.2	1	-1	90048800	90098453	antisense	2088	3.30132	4.12575	4.4705	5.29632	4.85072	6.53178	7.16818	9.1588	0.55164	0.00042769	0.000570753
ENSG00000171488	84230	NM_032270	LRRC8C	1	1	90098631	90235462	protein_coding	11724	3.66569	6.27612	5.21505	9.90076	0.959421	1.76959	1.48898	3.04901	1.22688	8.35e-21	2.83e-20
ENSG00000271949				1	1	90098699	90398809	protein_coding	654	7.27072	8.23006	9.48887	7.48224	34.1122	41.5987	48.5655	41.3078	0.34334	0.00243778	0.00306223
ENSG00000272931				1	-1	90285733	90286427	lincRNA	695	0.50599	1.13433	1.11722	1.14079	2.23904	5.39532	5.37843	5.92644	0.511686	0.00467518	0.00573122
ENSG00000171492	55144	NM_018103	LRRC8D	1	1	90286573	90402170	protein_coding	4852	65.2766	76.9467	83.7153	64.0394	41.2759	52.4233	57.755	47.6539	0.381476	1.09e-19	3.5e-19
ENSG00000228175	492303		GEMIN8P4	1	-1	90459152	90459880	pseudogene	729	1.8834	2.03291	2.05838	1.99174	7.92878	9.21813	9.44995	9.86442	0.0854553	0.947291	0.949246
ENSG00000162664	284695	NM_182976	ZNF326	1	1	90460671	90501090	protein_coding	10984	59.8453	84.9995	84.9486	80.7092	16.7193	25.5806	25.8871	26.5297	0.499273	7.22e-27	3.24e-26
ENSG00000143032	343472	NM_020063	BARHL2	1	-1	91177096	91182794	protein_coding	1979	0.0607911	0.469141	0.0392475	1.74081	0.0940737	0.783629	0.0664944	3.1758	1.41276	1.12e-20	3.78e-20
ENSG00000233593	149351		RP4-665J23.1	1	-1	91248543	91317207	lincRNA	3898	3.07882	1.83779	0.901726	4.60242	2.42242	1.55852	0.774164	4.26293	1.56655	2.86e-20	9.47e-20
ENSG00000122482	84146	NM_201269	ZNF644	1	-1	91380859	91487829	protein_coding	7600	64.9932	85.8254	94.8896	85.3467	26.2368	37.3301	41.7931	40.5458	0.539168	1.77e-27	8.12e-27
ENSG00000162669	164045	NM_001017975	HFM1	1	-1	91726323	91870426	protein_coding	5827	6.07525	9.95034	9.25427	9.64769	3.20016	5.64478	5.31672	5.97801	0.631206	3.91e-09	7.23e-09
ENSG00000097046	8317	NM_003503	CDC7	1	1	91966408	91991321	protein_coding	3599	67.296	84.4962	92.3985	79.3893	57.3854	77.6089	85.9354	79.6444	0.451616	1.51e-20	5.05e-20
ENSG00000069702	7049	NM_003243	TGFBR3	1	-1	92145902	92371892	protein_coding	8654	5.06302	6.86174	8.94011	13.2029	1.79536	2.62103	3.45806	5.50861	1.23035	5.46e-25	2.24e-24
ENSG00000230667	646817		SETSIP	1	-1	92540090	92540968	pseudogene	879	2.06559	2.79543	3.07818	1.6812	7.2128	10.5127	11.7231	6.90632	0.607599	0.000147754	0.000204162
ENSG00000189195	284697	NM_183242	BTBD8	1	1	92545862	92613393	protein_coding	1955	1.13425	0.704012	1.07856	1.37339	1.77967	1.19041	1.84753	2.53625	0.481695	0.029135	0.0334969
ENSG00000069712	23285	NM_015237	KIAA1107	1	1	92632542	92650280	protein_coding	4623	3.98993	3.55818	3.68596	5.08833	2.64785	2.54425	2.66907	3.97356	0.418256	0.00520037	0.00635179
ENSG00000174842	11146	NM_053274	GLMN	1	-1	92711959	92764544	protein_coding	2910	25.9036	27.9366	32.6439	28.9417	27.3119	31.7348	37.5521	35.9097	0.322665	3.35e-06	5.19e-06
ENSG00000122484	79871	NM_024813	RPAP2	1	1	92764522	92867613	protein_coding	17142	17.9841	23.8908	22.2917	22.1177	3.21929	4.60708	4.35308	4.65864	0.391022	6.41e-07	1.04e-06
ENSG00000067208	7813	NM_005665	EVI5	1	-1	92974253	93257961	protein_coding	8276	14.742	13.8602	11.8409	16.8209	5.46824	5.53609	4.7887	7.33849	0.473236	8.16e-07	1.32e-06
ENSG00000122406	6083	NM_000969	RPL5	1	1	93297582	93307481	protein_coding	2890	735.512	815.019	842.887	859.905	780.779	932.235	976.265	1074.3	0.225113	1.59e-16	4.4e-16
ENSG00000251795				1	1	93303575	93303627	snoRNA	53	0.708897	1.01659	0.705972	0.676527	41.0302	63.4053	44.6075	46.0898	0.268677	0.272562	0.287507
ENSG00000154511	388650	NM_001252271	FAM69A	1	-1	93307724	93427057	protein_coding	2574	5.28546	6.43115	6.23463	5.00898	6.30272	8.25911	8.10811	7.02583	0.307623	0.0170565	0.0199983
ENSG00000143033	22823	NM_007358	MTF2	1	1	93544792	93604638	protein_coding	5909	153.196	128.304	128.981	122.009	79.5423	71.7763	73.0633	74.5504	0.32613	2.54e-18	7.69e-18
ENSG00000117500	50999	NM_016040	TMED5	1	-1	93615299	93646285	protein_coding	9423	39.8376	45.5333	39.0526	40.5241	12.9716	15.9734	13.872	15.5275	0.216386	0.000100662	0.000140733
ENSG00000122483	343099	NM_206886	CCDC18	1	1	93645476	93744287	protein_coding	5633	33.903	34.4682	39.2889	36.2507	18.4676	20.2272	23.3468	23.2357	0.207087	0.000691478	0.00090763
ENSG00000223745	100131564		RP4-717I23.3	1	-1	93727743	93811582	processed_transcript	4786	30.903	34.055	35.4641	69.335	19.8184	23.5214	24.8013	52.3064	1.14076	1.97e-56	2.91e-55
ENSG00000117505	1810	NM_001938	DR1	1	1	93811445	93835055	protein_coding	10949	85.5503	96.4213	99.1416	82.0301	23.972	29.1108	30.3084	27.0509	0.270375	7.1e-13	1.62e-12
ENSG00000137942	54874	NM_017737	FNBP1L	1	1	93913688	94020218	protein_coding	5798	157.871	180.953	201.74	173.734	83.545	103.168	116.471	108.189	0.351783	5.26e-21	1.8e-20
ENSG00000137936	8412	NM_003567	BCAR3	1	-1	94027347	94312706	protein_coding	5072	22.3402	20.842	17.6832	19.6052	13.5118	13.5837	11.6694	13.9562	0.321247	0.000125556	0.000174295
ENSG00000224093	100129046		RP5-1033H22.2	1	1	94057756	94071130	antisense	1954	1.0332	1.23172	1.45078	1.06321	1.62071	2.08375	2.48526	1.96465	0.271606	0.294784	0.309821
ENSG00000230439				1	-1	94218480	94241000	sense_intronic	1671	1.9646	0.664913	0.431277	0.425476	3.60693	1.31538	0.863789	0.919295	1.06499	5.82e-12	1.26e-11
ENSG00000067334	30836	NM_014597	DNTTIP2	1	-1	94333373	94345474	protein_coding	5985	72.9735	79.3175	78.7721	57.9443	37.4066	43.8088	44.0543	34.9562	0.446448	3.47e-22	1.26e-21
ENSG00000023909	2730	NM_002061	GCLM	1	-1	94350761	94374966	protein_coding	5374	17.2958	17.2438	14.6252	11.2313	9.87542	10.607	9.10923	7.54611	0.581441	3.55e-12	7.78e-12
ENSG00000198691	24	NM_000350	ABCA4	1	-1	94458393	94586688	protein_coding	8669	0.627634	2.1309	5.39107	3.13229	0.2224	0.81255	2.08137	1.30457	1.98381	9.77e-27	4.35e-26
ENSG00000137962	9411	NM_004815	ARHGAP29	1	-1	94614544	94740624	protein_coding	15524	8.95103	10.4999	13.0776	9.45482	1.76967	2.23584	2.82016	2.199	0.500986	5.31e-07	8.66e-07
ENSG00000117528	5825	NM_002858	ABCD3	1	1	94883933	94984222	protein_coding	7669	38.2176	29.794	27.057	23.0877	15.2899	12.8424	11.8111	10.8695	0.703735	1.77e-22	6.52e-22
ENSG00000117525	2152	NM_001993	F3	1	-1	94994781	95007356	protein_coding	2875	7.99897	4.37883	4.46957	2.74655	8.54022	5.03471	5.20298	3.44905	1.26832	1.82e-18	5.55e-18
ENSG00000235565				1	-1	95086707	95089740	lincRNA	2272	0.992194	1.11415	1.33311	1.10224	1.34088	1.62101	1.96396	1.75159	0.229496	0.538174	0.552448
ENSG00000224081	101928079		LINC01057	1	-1	95104017	95285837	lincRNA	2357	1.05342	1.58406	2.31322	1.48833	1.37007	2.22164	3.28467	2.28002	0.694721	0.000307695	0.000415009
ENSG00000143036	126969	NM_152369	SLC44A3	1	1	95285898	95360802	protein_coding	2869	1.64086	2.89332	3.82306	2.62901	1.75341	3.33366	4.46053	3.30865	0.873069	2.3e-07	3.83e-07
ENSG00000117519	1266	NM_001839	CNN3	1	-1	95362507	95392834	protein_coding	2829	230.32	296.961	287.945	302.231	249.784	346.994	340.706	385.731	0.39052	1.38e-31	7.62e-31
ENSG00000235501	729970		RP4-639F20.1	1	1	95393122	95428826	antisense	1012	4.29526	5.23837	4.66581	6.36238	13.0051	17.1107	15.4314	22.6987	0.476812	0.00107403	0.00138616
ENSG00000172339	199857	NM_144988	ALG14	1	-1	95439963	95538501	protein_coding	9633	1.61989	2.54224	2.94078	2.93824	0.516348	0.872403	1.02187	1.10133	0.591772	0.000298115	0.000402544
ENSG00000152078	148534	NM_152487	TMEM56	1	1	95582894	95663163	protein_coding	7402	6.58049	5.3567	4.92118	5.00779	2.73025	2.39224	2.22565	2.44271	0.357593	0.00846749	0.0101609
ENSG00000271092	100527978	NM_001199691	TMEM56-RWDD3	1	1	95583479	95712781	protein_coding	1961	11.0388	10.2446	10.2934	11.0968	17.2666	17.2693	17.5722	20.4316	0.105654	0.494983	0.509754
ENSG00000122481	25950	NM_015485	RWDD3	1	1	95699711	95712781	protein_coding	2769	15.2315	12.9036	14.0767	14.8457	16.8726	15.4044	17.017	19.3585	0.223567	0.0367762	0.0418929
ENSG00000228502				1	1	96912486	96913874	pseudogene	1389	7.02781	7.46743	7.23295	5.64671	15.5239	17.7714	17.4247	14.6777	0.350339	0.00986726	0.011786
ENSG00000117569	58155	NM_021190	PTBP2	1	1	97187221	97289294	protein_coding	13174	51.2418	64.5736	71.2481	64.9481	11.9328	16.2029	18.1043	17.8001	0.467861	7.36e-19	2.27e-18
ENSG00000188641	1806	NM_001160301	DPYD	1	-1	97543299	98386605	protein_coding	6556	0.405129	0.684381	0.627403	1.21836	0.189488	0.345079	0.320367	0.670961	0.664761	0.00035846	0.000481241
ENSG00000162627	51375	NM_152238	SNX7	1	1	99127236	99226056	protein_coding	2088	13.9139	12.9215	13.6649	16.5691	20.4455	20.4568	21.9068	28.6514	0.335985	0.000224755	0.000306612
ENSG00000117598	163404	NM_001037317	LPPR5	1	-1	99355806	99470588	protein_coding	4566	4.47601	4.80958	5.07828	2.35832	3.00752	3.482	3.72354	1.86491	0.858771	1.04e-09	2e-09
ENSG00000117600	9890	NM_014839	LPPR4	1	1	99729509	99775146	protein_coding	5540	1.70134	3.16685	3.82321	1.74022	0.942082	1.88961	2.31022	1.13414	0.840084	4.71e-10	9.2e-10
ENSG00000156869	391059	NM_001013660	FRRS1	1	-1	100174259	100232187	protein_coding	3887	1.9847	2.44337	2.31371	3.09493	1.5669	2.07791	1.99291	2.87462	0.457901	0.0184826	0.0216063
ENSG00000162688	178	NM_000646	AGL	1	1	100315640	100389579	protein_coding	8434	28.7812	39.9619	44.1915	39.8477	10.4682	15.6628	17.5398	17.0588	0.601931	1.46e-20	4.9e-20
ENSG00000117620	23443	NM_012243	SLC35A3	1	1	100435345	100492535	protein_coding	6241	19.5437	21.0169	23.4476	23.3574	9.60897	11.1319	12.5757	13.5127	0.251146	0.000404833	0.00054118
ENSG00000156875	64645	NM_033055	HIAT1	1	1	100503653	100548933	protein_coding	2943	60.2551	51.8628	51.1317	55.4078	62.8101	58.2532	58.1587	67.9772	0.232737	1.87e-06	2.94e-06
ENSG00000241073				1	-1	100523546	100550027	antisense	384	1.19491	1.46621	1.50995	1.27643	9.54793	12.6218	13.1676	12.0011	0.194649	0.567162	0.580763
ENSG00000156876	163786	NM_194292	SASS6	1	-1	100549119	100598511	protein_coding	3972	21.8535	23.9486	24.232	21.9498	16.8797	19.9308	20.421	19.9518	0.142945	0.0519498	0.0584139
ENSG00000122435	54482	NM_019083	TRMT13	1	1	100598706	100616053	protein_coding	4133	11.8276	18.6306	21.859	22.6593	8.78096	14.9011	17.7025	19.7952	0.883941	2.97e-24	1.18e-23
ENSG00000122477	127495	NM_144620	LRRC39	1	-1	100614409	100643771	protein_coding	1506	1.82242	2.65916	2.99928	2.68802	3.71538	5.83684	6.66508	6.44421	0.505155	0.00635773	0.00770679
ENSG00000137992	1629	NM_001918	DBT	1	-1	100652475	100715390	protein_coding	11303	60.2739	44.5753	40.3673	42.478	16.3605	13.0364	11.9546	13.569	0.566968	1.28e-25	5.41e-25
ENSG00000224616	100506007		RP11-305E17.6	1	-1	100729565	100731676	antisense	423	0.465857	0.821202	1.01921	2.08859	3.3781	6.41753	8.06161	17.8268	1.08339	1.3e-09	2.47e-09
ENSG00000137996	8634	NM_003729	RTCA	1	1	100731763	100758325	protein_coding	3037	33.0336	25.3362	26.0746	23.938	33.3698	27.5774	28.7382	28.4586	0.448974	6.6e-12	1.43e-11
ENSG00000079335	8556	NM_033313	CDC14A	1	1	100810584	100985833	protein_coding	5729	13.2654	17.2429	17.6644	21.5577	7.10503	9.9492	10.321	13.5863	0.661623	9.09e-14	2.17e-13
ENSG00000228086				1	-1	100927955	100951553	antisense	592	1.15422	1.17315	1.41187	1.93261	5.98579	6.55076	7.98598	11.7877	0.448049	0.0154884	0.018219
ENSG00000162692	7412	NM_080682	VCAM1	1	1	101185298	101204601	protein_coding	6049	0.344338	2.36572	2.27427	2.99689	0.174592	1.29282	1.25857	1.78881	1.58347	4.19e-18	1.25e-17
ENSG00000162694	2135	NM_001439	EXTL2	1	-1	101337943	101361554	protein_coding	4950	50.5737	55.5202	60.5219	60.9835	31.3435	37.0767	40.9271	44.4816	0.265266	1.31e-08	2.36e-08
ENSG00000162695	148867	NM_133496	SLC30A7	1	1	101361632	101447309	protein_coding	8376	23.3507	21.036	22.7622	21.596	8.55491	8.30199	9.09685	9.30926	0.14428	0.125932	0.137133
ENSG00000117543	51611	NM_015958	DPH5	1	-1	101455179	101491644	protein_coding	2970	41.0715	36.3618	38.4456	36.9817	42.4355	40.471	43.3292	44.959	0.171378	0.00750879	0.00904509
ENSG00000269175				1	1	101455761	101457653	protein_coding	1893	13.2453	11.553	12.2529	11.7132	21.4693	20.1744	21.6651	22.3421	0.182615	0.146231	0.158324
ENSG00000233184	102606465		RP11-421L21.3	1	1	101491434	101552821	antisense	2837	5.16488	6.02255	6.27366	6.51433	5.58445	7.01747	7.40211	8.29092	0.286475	0.0730943	0.0811561
ENSG00000170989	1901	NM_001400	S1PR1	1	1	101702444	101707074	protein_coding	3071	1.357	3.16751	3.09769	7.38586	1.35559	3.40955	3.37653	8.68355	1.83805	3.43e-28	1.63e-27
ENSG00000228399				1	1	101721830	101722172	pseudogene	343	1.92372	0.527434	1.84266	0.444158	17.2181	5.08293	17.9785	4.67635	1.02542	5.81e-12	1.26e-11
ENSG00000183298				1	-1	102251892	102254059	pseudogene	914	6.56245	8.52356	8.60665	5.81533	22.024	30.8269	31.5196	22.9752	0.49552	4.55e-06	6.97e-06
ENSG00000118733	118427	NM_058170	OLFM3	1	-1	102268130	102462586	protein_coding	4554	0.506239	3.05021	2.99946	23.0826	0.34128	2.21409	2.20451	18.3011	4.0134	3.65e-81	1.51e-79
ENSG00000060718	1301	NM_080630	COL11A1	1	-1	103342023	103574052	protein_coding	8265	80.8058	59.7031	33.3297	33.6969	30.0025	23.8786	13.4991	14.7207	1.25322	1.77e-68	4.2e-67
ENSG00000185946	55599	NM_017619	RNPC3	1	1	104068313	104097861	protein_coding	6867	22.0962	28.8562	35.1714	47.5271	9.87245	13.8909	17.144	24.9888	1.07155	2.8e-42	2.42e-41
ENSG00000240038	280	NM_020978	AMY2B	1	1	104096437	104122156	protein_coding	7491	6.25855	12.611	16.0374	20.671	2.56288	5.56504	7.16653	9.963	1.58003	1.14e-38	8.4e-38
ENSG00000198890	55170	NM_018137	PRMT6	1	1	107599267	107601916	protein_coding	2650	40.7901	51.1443	49.3462	47.6402	47.2253	63.7982	62.3308	64.9089	0.31942	3.58e-09	6.64e-09
ENSG00000162631	22854	NM_014917	NTNG1	1	1	107682629	108026080	protein_coding	9165	1.37741	0.958352	0.940937	0.309113	0.460878	0.345666	0.343583	0.121792	0.868504	3.05e-06	4.74e-06
ENSG00000134215	10451	NM_006113	VAV3	1	-1	108113782	108507766	protein_coding	7271	11.7452	9.34432	7.62658	11.0237	4.95858	4.24823	3.51113	5.47381	0.564129	6.6e-08	1.14e-07
ENSG00000085491	29957	NM_213651	SLC25A24	1	-1	108676658	108743471	protein_coding	6548	42.8327	44.9658	67.5608	37.3761	20.0742	22.7002	34.538	20.609	0.837539	1.73e-40	1.39e-39
ENSG00000260879				1	1	108742548	108744113	antisense	1566	6.78533	7.44719	9.97898	6.32134	13.2904	15.72	21.3297	14.5749	0.585497	9.06e-08	1.55e-07
ENSG00000162636	284611	NM_001010883	FAM102B	1	1	109102711	109187522	protein_coding	9355	40.2426	23.7318	23.1151	21.7366	13.1988	8.38575	8.27121	8.38898	0.859859	4.65e-34	2.83e-33
ENSG00000162639	113802	NM_144584	HENMT1	1	-1	109190912	109204148	protein_coding	2426	6.8865	4.55459	5.03885	4.44632	8.70738	6.206	6.95317	6.61754	0.535271	9.42e-06	1.42e-05
ENSG00000134186	55119	NM_018061	PRPF38B	1	1	109234945	109244425	protein_coding	5817	88.607	91.0419	102.24	85.5934	46.7362	51.7366	58.8314	53.1273	0.253764	4.5e-10	8.82e-10
ENSG00000116266	6814	NM_007269	STXBP3	1	1	109289296	109352148	protein_coding	5895	41.056	34.0952	33.9756	33.351	21.363	19.119	19.2919	20.4269	0.292036	1.03e-07	1.75e-07
ENSG00000162641	254268	NM_152763	AKNAD1	1	-1	109358520	109506106	protein_coding	5257	1.25564	0.645007	0.803682	0.734708	0.732939	0.405581	0.511584	0.504607	0.459211	0.0216047	0.0251217
ENSG00000121957	29899	NM_013296	GPSM2	1	1	109417972	109477167	protein_coding	8099	39.0274	22.6582	21.6052	24.1277	14.7853	9.24802	8.92964	10.7564	0.824809	8.46e-33	4.89e-32
ENSG00000121940	23155	NM_015127	CLCC1	1	-1	109472130	109506111	protein_coding	4996	42.0246	28.1511	24.2318	26.468	25.8097	18.6264	16.2351	19.1284	0.77031	5.48e-30	2.82e-29
ENSG00000085433	22911	NM_014969	WDR47	1	-1	109512836	109584850	protein_coding	4536	9.94522	6.15833	5.23482	7.9841	6.72473	4.48793	3.8633	6.35534	0.813441	9.1e-13	2.06e-12
ENSG00000197780	6884	NM_005645	TAF13	1	-1	109605108	109618624	protein_coding	1400	19.4219	13.5672	14.6649	12.0086	42.5705	32.0344	35.0639	30.9692	0.651554	1.92e-13	4.5e-13
ENSG00000273382				1	-1	109630593	109633480	antisense	2888	1.47784	1.30937	1.0586	1.37304	1.57244	1.4987	1.22681	1.71651	0.269586	0.397536	0.413012
ENSG00000215717	56900	NM_020141	TMEM167B	1	1	109632425	109639556	protein_coding	4574	23.8564	24.7699	22.095	26.1643	16.0067	17.9013	16.1692	20.6527	0.234057	0.00455377	0.00559191
ENSG00000116299	57535	NM_020775	KIAA1324	1	1	109656301	109749401	protein_coding	9298	3.28185	1.91599	1.56841	1.74057	1.08196	0.681178	0.564632	0.675864	0.740776	3.07e-06	4.77e-06
ENSG00000031698	6301	NM_006513	SARS	1	1	109756540	109780791	protein_coding	3836	163.321	233.482	230.396	176.152	130.63	201.201	201.039	165.801	0.513	2.17e-46	2.19e-45
ENSG00000143126	1952	NM_001408	CELSR2	1	1	109792641	109818372	protein_coding	12349	120.327	189.286	186.19	244.317	29.8929	50.6689	50.4682	71.4335	1.01584	3.29e-69	8e-68
ENSG00000134222	84722	NM_032636	PSRC1	1	-1	109822178	109825808	protein_coding	2855	60.2133	52.5267	59.0694	46.6331	64.706	60.8175	69.2528	58.9749	0.361993	1.11e-13	2.64e-13
ENSG00000134243	6272	NM_002959	SORT1	1	-1	109852192	109940573	protein_coding	8760	93.3097	94.0526	93.7099	90.4997	32.677	35.4913	35.8057	37.3013	0.0549778	0.444879	0.459935
ENSG00000143106	5686	NM_002790	PSMA5	1	-1	109941653	109969062	protein_coding	5737	104.408	80.8725	83.2261	64.4665	55.831	46.5984	48.5611	40.5714	0.687397	2.03e-35	1.31e-34
ENSG00000143028	284612	NM_001040709	SYPL2	1	1	110009180	110024759	protein_coding	4033	3.13836	0.997013	1.9607	0.637858	2.38991	0.817199	1.62761	0.571074	1.34594	2.63e-15	6.81e-15
ENSG00000162650	127002	NM_153340	ATXN7L2	1	1	110026101	110035426	protein_coding	5232	15.9789	16.8326	16.9187	20.998	9.37207	10.6351	10.8234	14.4905	0.3738	1.87e-06	2.94e-06
ENSG00000174151	284613	NM_182580	CYB561D1	1	1	110036674	110045554	protein_coding	5690	10.2081	11.7294	11.6059	15.4907	5.50339	6.81425	6.82704	9.8292	0.557537	6.05e-09	1.11e-08
ENSG00000181754	57463	NM_020703	AMIGO1	1	-1	110046797	110052360	protein_coding	5144	4.69908	8.48478	7.95944	14.0576	2.80203	5.4525	5.17906	9.86687	1.40415	2.05e-28	9.84e-28
ENSG00000156097	83873	NM_031936	GPR61	1	1	110082494	110091028	protein_coding	5057	1.23492	2.11116	2.1178	3.34574	0.75036	1.38001	1.40232	2.38868	0.963899	1.24e-07	2.09e-07
ENSG00000065135	2773	NM_006496	GNAI3	1	1	110091233	110136975	protein_coding	3206	83.6421	87.3892	93.4179	78.6915	80.057	90.1053	97.5337	88.6219	0.244731	2.25e-08	3.99e-08
ENSG00000116337	271	NM_203404	AMPD2	1	1	110158726	110174673	protein_coding	6828	56.9943	44.927	44.5035	55.0037	25.6071	21.7506	21.8168	29.0857	0.350012	1.09e-15	2.87e-15
ENSG00000228703				1	-1	110171039	110172927	antisense	688	8.54684	6.37379	6.41098	7.05795	38.1146	30.6243	31.1919	37.0389	0.373426	0.000971245	0.00125752
ENSG00000168765	2948	NM_147148	GSTM4	1	1	110198703	110208118	protein_coding	5370	10.9363	10.9473	7.64579	11.5243	6.24927	6.73887	4.76563	7.74836	0.535332	8.71e-08	1.49e-07
ENSG00000213366	2946	NM_001142368	GSTM2	1	1	110210644	110252171	protein_coding	5864	8.54733	8.62073	8.68492	16.2796	4.47117	4.85964	4.95737	10.0236	0.856998	6.55e-23	2.46e-22
ENSG00000134184	2944	NM_146421	GSTM1	1	1	110230436	110251661	protein_coding	2512	0.24304	0.234433	1.62725	0.638095	0.296839	0.30849	2.16839	0.91714	1.09955	9.79e-13	2.21e-12
ENSG00000134202	2947	NM_000849	GSTM3	1	-1	110276554	110284384	protein_coding	4837	5.02263	3.22597	2.01928	1.7602	3.18622	2.20466	1.39731	1.31381	1.13058	7.27e-15	1.84e-14
ENSG00000184371	1435	NM_172212	CSF1	1	1	110452864	110473614	protein_coding	5418	15.2932	12.4729	9.64641	12.2372	8.65626	7.60999	5.96039	8.15509	0.614599	2.13e-09	4.01e-09
ENSG00000168710	10768	NM_006621	AHCYL1	1	1	110527308	110566357	protein_coding	4736	202.895	156.084	148.019	158.622	131.444	108.944	104.617	120.928	0.452379	2.4e-33	1.42e-32
ENSG00000143093	85369	NM_033088	STRIP1	1	1	110574199	110617263	protein_coding	7352	67.3804	78.2956	87.7506	93.1178	28.122	35.2036	39.9503	45.73	0.460877	3.29e-23	1.25e-22
ENSG00000258634				1	1	110600962	110605177	antisense	4216	28.0911	23.4982	29.0933	31.6712	20.443	18.4242	23.0976	27.123	0.415466	2.66e-09	4.97e-09
ENSG00000156150	257	NM_006492	ALX3	1	-1	110602616	110613322	protein_coding	1859	8.56743	6.95963	9.74357	10.7702	14.1379	12.3755	17.5435	20.9177	0.565166	1.89e-07	3.17e-07
ENSG00000116396	3749	NM_004978	KCNC4	1	1	110753965	110825722	protein_coding	9343	25.4797	20.8805	20.0364	19.7752	8.36586	7.38774	7.17836	7.64234	0.350059	5.34e-07	8.7e-07
ENSG00000162775	64783	NM_022768	RBM15	1	1	110881128	110889299	protein_coding	4666	43.6465	38.727	33.722	37.8196	28.6976	27.4362	24.193	29.2649	0.362864	5.01e-09	9.22e-09
ENSG00000168679	9122	NM_004696	SLC16A4	1	-1	110905470	110933704	protein_coding	3167	1.29609	1.60292	2.15702	3.57645	1.25602	1.67308	2.28064	4.07746	1.00009	7e-10	1.36e-09
ENSG00000273373				1	1	110912776	110915625	antisense	2850	4.11102	6.13968	6.82275	9.58927	4.4271	7.12131	8.01356	12.1485	1.05319	7.55e-16	2.01e-15
ENSG00000224699	101410535		LAMTOR5-AS1	1	1	110925441	110974982	antisense	5287	4.2736	7.09524	6.4302	6.30456	2.47966	4.43619	4.07075	4.30531	0.62004	2.67e-06	4.17e-06
ENSG00000134248	10542	NM_006402	LAMTOR5	1	-1	110943871	110950564	protein_coding	2388	19.9087	30.0456	28.5252	27.671	25.5796	41.5911	39.9835	41.8368	0.57071	1.56e-15	4.09e-15
ENSG00000259834	3738		RP11-284N8.3	1	-1	111196182	111199662	lincRNA	3481	1.41742	1.09452	0.803868	0.65737	1.25025	1.03937	0.773086	0.68184	0.549155	0.00381447	0.00471297
ENSG00000177272	3738	NM_002232	KCNA3	1	-1	111214310	111217655	protein_coding	3346	2.61277	1.99425	1.48977	1.41052	2.39543	1.9702	1.48995	1.52222	0.586531	0.000454884	0.000605836
ENSG00000232811				1	1	111486089	111495470	antisense	2359	3.22156	4.18278	4.09731	4.87227	4.18399	5.86123	5.81346	7.45728	0.478015	0.00633683	0.00768193
ENSG00000121931	55791	NM_018372	LRIF1	1	-1	111489807	111506701	protein_coding	3621	21.1657	23.3786	20.7031	23.8559	17.9306	21.3424	19.1382	23.7877	0.1959	0.00787608	0.00947226
ENSG00000273010				1	1	111505924	111507271	antisense	1348	3.62575	3.94928	3.35261	3.90602	8.24896	9.68468	8.32564	10.462	0.185963	0.458355	0.473212
ENSG00000156171	128338	NM_178454	DRAM2	1	-1	111659955	111682838	protein_coding	3138	41.2172	34.9936	31.9383	37.2772	40.2926	36.8631	34.0714	42.891	0.358225	8.84e-09	1.6e-08
ENSG00000134255	10390	NM_006090	CEPT1	1	1	111682249	111727724	protein_coding	8413	37.1253	31.9444	27.6426	29.501	13.5376	12.5516	10.9977	12.6611	0.412734	8.09e-11	1.65e-10
ENSG00000273221				1	-1	111727037	111727683	antisense	647	6.11687	4.75009	5.01904	4.85193	28.9998	24.2689	25.9673	27.0771	0.308267	0.0319758	0.0366243
ENSG00000162777	79961	NM_024901	DENND2D	1	-1	111729796	111747157	protein_coding	5515	0.0608535	0.977546	0.823789	1.02431	0.0336692	0.585933	0.500391	0.670643	0.943023	5.48e-09	1.01e-08
ENSG00000173947	128344	NM_181643	PIFO	1	1	111888910	111895635	protein_coding	4261	11.1607	7.72138	6.13707	6.16928	8.03314	5.99014	4.82198	5.22734	0.770172	1.23e-13	2.92e-13
ENSG00000085465	5016	NM_002557	OVGP1	1	-1	111956936	111970399	protein_coding	2988	8.89124	6.78425	5.64573	7.36694	9.12934	7.50548	6.32351	8.90181	0.57476	3.43e-06	5.3e-06
ENSG00000260948				1	-1	111973668	111975690	sense_overlapping	2023	3.7263	3.69478	3.11728	4.09972	5.65293	6.03737	5.15808	7.3168	0.309612	0.13043	0.141785
ENSG00000233337				1	1	111980136	111980659	pseudogene	524	1.29634	1.34918	1.07827	1.12104	7.58756	8.51136	6.88772	7.72484	0.17794	0.618826	0.63137
ENSG00000243960				1	-1	111981260	111983986	sense_overlapping	861	25.5418	26.1604	27.174	21.9096	90.9846	100.438	105.652	91.8748	0.298771	0.000109051	0.000151994
ENSG00000116455	79084	NM_024102	WDR77	1	-1	111982512	111991998	protein_coding	2805	69.5902	70.7353	69.9119	54.0801	76.1172	83.3605	83.4278	69.6112	0.38127	2.3e-17	6.63e-17
ENSG00000116459	515	NM_001688	ATP5F1	1	1	111991486	112005395	protein_coding	3383	87.2319	81.8753	81.8122	69.6446	79.1081	80.0031	80.9485	74.3293	0.320844	1.08e-12	2.44e-12
ENSG00000143110	128346	NM_174896	C1orf162	1	1	112016414	112021134	protein_coding	2768	0.749217	0.508295	0.7056	1.1603	0.831045	0.607024	0.852875	1.51345	0.522833	0.0100908	0.0120397
ENSG00000116473	5906	NM_002884	RAP1A	1	1	112084840	112259313	protein_coding	5733	27.3234	19.3545	19.193	20.7843	14.6191	11.1598	11.2057	13.0897	0.488382	5.37e-13	1.23e-12
ENSG00000197852	55924	NM_198926	FAM212B	1	-1	112223252	112298446	protein_coding	9199	31.616	37.6141	30.4264	32.8275	10.5439	13.5166	11.0709	12.8848	0.297252	1.26e-06	2e-06
ENSG00000227811	100506343		FAM212B-AS1	1	1	112282463	112290420	antisense	2131	1.76251	2.17006	2.03879	3.03521	2.53514	3.36623	3.20205	5.14267	0.549562	0.0020162	0.00254998
ENSG00000064703	11218	NM_007204	DDX20	1	1	112297867	112310638	protein_coding	6019	37.043	40.6029	37.0937	32.0593	18.8825	22.2991	20.6294	19.2309	0.331952	1.63e-07	2.74e-07
ENSG00000143079	55917	NM_018704	CTTNBP2NL	1	1	112938803	113006078	protein_coding	7404	37.5717	38.4133	37.8176	37.5675	15.5663	17.1502	17.0964	18.3198	0.0314226	0.926333	0.928963
ENSG00000134245	7482	NM_024494	WNT2B	1	1	113009163	113072787	protein_coding	12561	5.73247	6.15926	6.97944	18.5224	1.3995	1.62093	1.85991	5.32413	1.53828	2.12e-43	1.91e-42
ENSG00000007341	54879	NM_138729	ST7L	1	-1	113066140	113163447	protein_coding	8111	11.8894	11.2411	11.9393	17.5545	4.49631	4.58132	4.92705	7.81438	0.600698	3.89e-13	8.98e-13
ENSG00000116489	829	NM_006135	CAPZA1	1	1	113161795	113214241	protein_coding	4130	79.5325	77.8662	81.7342	80.777	59.0884	62.3239	66.2447	70.6182	0.0690807	0.325985	0.34134
ENSG00000155363	4343	NM_020963	MOV10	1	1	113215763	113243368	protein_coding	6509	62.2776	76.8738	94.4968	97.4918	29.3572	39.041	48.5955	54.0803	0.638477	2.83e-37	1.97e-36
ENSG00000225075				1	-1	113236310	113239243	antisense	449	3.20027	4.14505	4.23505	4.75709	21.8617	30.517	31.5767	38.2525	0.456228	0.00623958	0.0075697
ENSG00000155366	389	NM_175744	RHOC	1	-1	113243728	113250056	protein_coding	4028	52.0696	37.4775	33.2882	36.2697	39.6651	30.7565	27.6607	32.5113	0.630397	6.46e-26	2.77e-25
ENSG00000271810				1	-1	113245236	113254055	protein_coding	1078	32.5877	23.6348	20.0761	21.7937	92.7457	72.4749	62.3406	72.9923	0.67275	9.45e-21	3.2e-20
ENSG00000155367	333926	NM_005167	PPM1J	1	-1	113252616	113258099	protein_coding	2874	34.8969	24.4969	23.7615	23.8595	37.2516	28.1761	27.6747	29.9743	0.536038	8.35e-19	2.57e-18
ENSG00000215866	100996702		RP11-426L16.8	1	-1	113362792	113393265	lincRNA	1823	42.0454	20.117	4.90126	4.14005	70.7639	36.478	8.99931	8.19885	3.07065	2.38e-87	1.27e-85
ENSG00000155380	6566	NM_003051	SLC16A1	1	-1	113454469	113499635	protein_coding	6438	638.753	579.711	559.673	390.604	304.394	297.657	290.993	219.059	0.708187	1.26e-62	2.38e-61
ENSG00000229020	246182		AKR7A2P1	1	1	113466045	113466959	pseudogene	915	2.02552	2.17017	1.43142	1.23764	6.78948	7.84023	5.23805	4.88355	0.505739	0.00256193	0.00321092
ENSG00000226419	100506392		SLC16A1-AS1	1	1	113499037	113542118	antisense	3028	9.15437	8.46488	8.3909	6.53467	9.27592	9.24102	9.27549	7.792	0.431271	0.000260686	0.000353667
ENSG00000198799	9860	NM_014813	LRIG2	1	1	113615831	113674882	protein_coding	12456	62.2977	57.0869	65.6193	60.2509	15.3459	15.15	17.6342	17.4645	0.197792	0.000140741	0.00019472
ENSG00000237278				1	-1	113667943	113669505	pseudogene	1563	4.73903	3.96848	4.84224	4.9677	9.3041	8.39305	10.3692	11.476	0.265323	0.133791	0.145301
ENSG00000081026	260425	NM_152900	MAGI3	1	1	113933371	114228545	protein_coding	8180	18.7553	18.8851	18.9787	25.3093	7.03353	7.63169	7.76687	11.1712	0.413605	2.56e-10	5.08e-10
ENSG00000116793	10745	NM_006608	PHTF1	1	-1	114239453	114302111	protein_coding	7170	30.5212	36.7153	34.8197	39.5381	13.0609	16.9271	16.2563	19.9102	0.36308	8.3e-09	1.51e-08
ENSG00000232450				1	-1	114241506	114242253	pseudogene	748	0.668515	0.938336	0.941197	1.58495	2.73977	4.14678	4.21303	7.65088	0.636811	0.000911662	0.00118377
ENSG00000081019	54665	NM_018364	RSBN1	1	-1	114304454	114355098	protein_coding	6819	26.5105	28.2112	25.7215	31.5364	11.9295	13.676	12.6258	16.698	0.284087	1.73e-05	2.55e-05
ENSG00000226167	100287722		AP4B1-AS1	1	1	114399257	114443859	antisense	1734	4.57825	5.16071	6.17557	6.10884	8.09428	9.83818	11.9211	12.7203	0.364434	0.00488912	0.00598178
ENSG00000134262	10717	NM_006594	AP4B1	1	-1	114437370	114447823	protein_coding	5864	17.4379	16.5974	19.8995	20.629	9.12386	9.35623	11.3594	12.7018	0.297827	6.43e-05	9.12e-05
ENSG00000118655	64858	NM_022836	DCLRE1B	1	1	114447763	114456708	protein_coding	3940	12.5978	18.475	16.1943	16.0284	9.80916	15.5004	13.7588	14.6883	0.518761	1.33e-08	2.39e-08
ENSG00000163349	204851	NM_198269	HIPK1	1	1	114471814	114520426	protein_coding	9215	115.423	129.654	134.294	128.637	38.4302	46.5098	48.7802	50.4017	0.216754	1.37e-08	2.45e-08
ENSG00000116774	56944	NM_020190	OLFML3	1	1	114522063	114524876	protein_coding	2265	135.843	114.499	76.1275	89.8904	183.986	167.105	112.505	143.291	0.827321	2.33e-53	3.03e-52
ENSG00000134207	148281	NM_205848	SYT6	1	-1	114631913	114696541	protein_coding	5104	98.1439	125.569	120.631	71.695	59.0028	81.3256	79.1129	50.7168	0.800207	3.89e-52	4.88e-51
ENSG00000197323	51592	NM_033020	TRIM33	1	-1	114935399	115053781	protein_coding	9574	110.417	150.028	149.822	149.519	35.3886	51.8005	52.3813	56.3867	0.438858	1.62e-31	8.98e-31
ENSG00000116752	10286	NM_005872	BCAS2	1	-1	115110178	115124260	protein_coding	1299	38.3009	39.9599	39.7588	37.0055	90.4459	101.688	102.45	102.857	0.108071	0.137712	0.1494
ENSG00000175984	163259	NM_198459	DENND2C	1	-1	115125469	115213043	protein_coding	7408	5.63048	4.55535	4.33339	2.66898	2.3318	2.03272	1.95856	1.30076	0.856856	1.37e-08	2.46e-08
ENSG00000213281	4893	NM_002524	NRAS	1	-1	115247090	115259515	protein_coding	4449	105.599	112.544	117.142	110.503	72.8252	83.6206	88.1365	89.6777	0.148329	0.000699542	0.000917656
ENSG00000009307	7812	NM_007158	CSDE1	1	-1	115259534	115301297	protein_coding	5755	637.69	652.064	684.781	606.264	339.97	374.542	398.303	380.357	0.175466	1.2e-09	2.29e-09
ENSG00000052723	80143	NM_025073	SIKE1	1	-1	115312100	115323306	protein_coding	5894	66.6941	72.0219	69.5774	70.3823	34.717	40.3934	39.5128	43.1147	0.109318	0.0703548	0.0782127
ENSG00000134198	10100	NM_005725	TSPAN2	1	-1	115590632	115632121	protein_coding	3410	16.7699	21.3488	22.6448	13.1463	15.0878	20.6955	22.2298	13.9198	0.741669	7.21e-20	2.34e-19
ENSG00000134259	4803	NM_002506	NGF	1	-1	115828539	115880857	protein_coding	1047	1.66021	0.50835	0.490222	0.522444	4.87079	1.605	1.56778	1.80141	0.843199	2.62e-08	4.62e-08
ENSG00000173218	81839	NM_138959	VANGL1	1	1	116184574	116240845	protein_coding	9062	24.5885	25.6115	24.7602	22.621	8.32362	9.34258	9.14516	9.01293	0.172068	0.0584465	0.0654538
ENSG00000177551	4808	NM_005599	NHLH2	1	-1	116378998	116386538	protein_coding	7541	5.16444	6.39227	4.78381	7.07592	2.10138	2.80208	2.12355	3.38794	0.482803	4.69e-05	6.72e-05
ENSG00000163393	55356	NM_018420	SLC22A15	1	1	116519119	116612675	protein_coding	5292	10.3673	7.27281	6.03795	5.29715	6.01536	4.54296	3.81863	3.61415	0.85393	2.51e-13	5.84e-13
ENSG00000163399	476	NM_001160234	ATP1A1	1	1	116915290	116952883	protein_coding	7261	449.464	511.093	468.15	416.344	189.912	232.68	215.814	207.028	0.295226	2.55e-21	8.89e-21
ENSG00000269279				1	-1	116915890	116926718	protein_coding	342	17.9056	20.4883	17.5055	15.9845	160.576	198.032	171.301	168.761	0.339324	0.000603622	0.000796237
ENSG00000203865	84852		ATP1A1OS	1	-1	116934869	116961244	processed_transcript	2458	67.1571	79.0976	71.0287	65.6663	83.8377	106.374	96.7248	96.4562	0.265003	1.98e-09	3.73e-09
ENSG00000116815	965	NM_001779	CD58	1	-1	117057157	117113661	protein_coding	1783	2.40999	3.08882	2.50909	1.83659	4.14788	5.72659	4.70919	3.71916	0.53	0.00486353	0.00595272
ENSG00000143061	3321	NM_001542	IGSF3	1	-1	117117031	117210375	protein_coding	7388	98.5135	104.336	109.045	101.372	40.9082	46.6836	49.4059	49.5411	0.145156	0.000693306	0.000909844
ENSG00000134247	5738	NM_020440	PTGFRN	1	1	117452679	117532980	protein_coding	6352	73.2123	61.1728	51.601	48.7442	35.3678	31.835	27.1923	27.7068	0.577408	9.21e-29	4.49e-28
ENSG00000134256	9398	NM_004258	CD101	1	1	117544382	117579167	protein_coding	3771	0.870799	1.23178	0.823566	0.464144	0.708745	1.07977	0.731264	0.444381	0.613656	0.00200798	0.00254041
ENSG00000116830	8458	NM_003594	TTF2	1	1	117602925	117650075	protein_coding	10181	98.3701	120.333	125.516	93.9497	29.6442	39.0706	41.2694	33.318	0.414198	1.36e-27	6.29e-27
ENSG00000134253	80263	NM_025188	TRIM45	1	-1	117653682	117665209	protein_coding	4368	22.7634	40.096	33.7613	37.3511	15.9923	30.3441	25.8736	30.8748	0.790621	1.79e-28	8.6e-28
ENSG00000198162	10905	NM_006699	MAN1A2	1	1	117910071	118071494	protein_coding	9667	28.9398	42.3454	39.9181	55.5679	9.18718	14.4801	13.8232	20.7543	0.918149	7.85e-37	5.35e-36
ENSG00000183508	54855	NM_017709	FAM46C	1	1	118148556	118170994	protein_coding	5751	1.62002	1.11409	0.646841	0.599544	0.864721	0.640368	0.376352	0.376386	0.717844	1.36e-05	2.02e-05
ENSG00000196505	54834	NM_017686	GDAP2	1	-1	118406107	118472253	protein_coding	10496	16.2819	15.465	13.3517	17.0156	4.76113	4.87062	4.25834	5.85321	0.328281	0.000424059	0.000566063
ENSG00000065183	10885	NM_006784	WDR3	1	1	118472343	118509165	protein_coding	10275	79.4741	84.104	82.2258	58.8894	23.7304	27.0577	26.7877	20.6936	0.507021	3.2e-27	1.45e-26
ENSG00000155761	200162	NM_206996	SPAG17	1	-1	118496484	118727846	protein_coding	9552	3.64485	4.24327	4.88182	7.42406	1.17156	1.46847	1.71081	2.80626	0.860934	3.02e-11	6.29e-11
ENSG00000092607	6913	NM_152380	TBX15	1	-1	119425669	119532179	protein_coding	3806	17.9442	0.0390449	0.0587969	0.289601	14.4657	0.0339096	0.0516819	0.274797	4.20956	3.9e-86	1.99e-84
ENSG00000116874	10352	NM_201263	WARS2	1	-1	119573839	119683294	protein_coding	3847	9.23551	9.73586	13.2146	12.0417	7.3655	8.36581	11.4992	11.3022	0.474371	2.09e-07	3.5e-07
ENSG00000231365	101929147		RP11-418J17.1	1	1	119683019	119818596	antisense	5462	5.26542	6.9401	9.09632	11.4454	2.95851	4.2002	5.57401	7.56587	0.991889	8.23e-18	2.42e-17
ENSG00000143067	90874	NM_001080470	ZNF697	1	-1	120162045	120190396	protein_coding	5041	41.4193	26.1187	24.2911	19.4336	25.2059	17.1274	16.13	13.9189	1.05451	5.1e-39	3.83e-38
ENSG00000092621	26227	NM_006623	PHGDH	1	1	120202421	120286838	protein_coding	5622	597.595	907.965	893.293	662.364	326.12	533.868	531.843	425.389	0.60266	9.28e-65	1.91e-63
ENSG00000134250	4853	NM_024408	NOTCH2	1	-1	120454176	120612240	protein_coding	16803	210.662	202.659	197.328	311.962	38.4599	39.869	39.3102	67.0334	0.658108	1.29e-58	2.09e-57
ENSG00000273131				1	-1	120693320	120697146	processed_transcript	3827	1.41748	1.7398	1.72503	2.14594	1.13709	1.50278	1.50846	2.02461	0.382126	0.108231	0.118563
ENSG00000188610	653820	NM_001100910	FAM72B	1	1	120837756	120855681	protein_coding	3012	6.48081	3.57753	3.80348	2.84186	6.60233	3.92631	4.22703	3.40669	0.964297	2.73e-12	6.02e-12
ENSG00000171943	653464		SRGAP2C	1	1	121107124	121129949	pseudogene	969	2.3492	1.99419	1.6271	2.16569	7.44015	6.80299	5.61983	8.06941	0.352255	0.123566	0.134663
ENSG00000269996				1	1	121133256	121134581	lincRNA	1326	4.47645	2.93269	3.47032	3.40321	10.3536	7.31106	8.76124	9.26648	0.479357	0.00377432	0.00466514
ENSG00000231752	647121		EMBP1	1	1	121261143	121310591	pseudogene	903	1.72125	1.62294	1.37232	1.54652	5.85154	5.94118	5.08678	6.18379	0.199324	0.631022	0.643205
ENSG00000215784	728833	NM_207418	FAM72D	1	-1	143896452	143913143	protein_coding	2393	4.4757	2.99099	3.13657	2.12643	5.73956	4.13168	4.38675	3.20846	0.811658	3.94e-07	6.47e-07
ENSG00000196369	647135		SRGAP2B	1	1	143913615	144094424	pseudogene	1427	7.16905	5.62991	5.72523	6.47827	15.4182	13.0416	13.4318	16.3907	0.301846	0.0219377	0.0254875
ENSG00000236943	728875		RP11-640M9.1	1	-1	144456138	144521970	antisense	6056	1.1139	1.25102	0.901726	2.33929	0.564374	0.682862	0.498297	1.3947	0.817452	1.15e-06	1.84e-06
ENSG00000225241				1	1	144593363	144621656	pseudogene	7729	3.92989	2.89288	2.33322	7.19287	1.55893	1.23726	1.01063	3.36009	1.30156	3.38e-20	1.11e-19
ENSG00000168614	25832	NM_001277444	NBPF9	1	1	144811744	144830413	protein_coding	7327	5.28633	4.69228	4.84216	8.15924	2.21324	2.11697	2.21186	4.02068	0.687779	5.02e-10	9.79e-10
ENSG00000178104	9659	NM_022359	PDE4DIP	1	-1	144836157	145076186	protein_coding	28338	61.6298	34.0949	35.8761	55.2803	6.67284	3.97719	4.23741	7.04327	0.835893	1.98e-45	1.93e-44
ENSG00000223380	100996517		SEC22B	1	1	145096220	145116922	processed_transcript	2356	29.3886	26.5114	25.8597	29.4646	38.2658	37.1975	36.7416	45.1548	0.181805	0.00295676	0.00368509
ENSG00000177144				1	-1	145139025	145139569	pseudogene	545	1.23567	1.27066	1.39173	0.830965	6.95181	7.70701	8.54513	5.50553	0.388294	0.0862864	0.0952371
ENSG00000213240	388677	NM_203458	NOTCH2NL	1	1	145209119	145291972	protein_coding	6436	10.5338	8.48583	8.92037	13.205	5.01793	4.3585	4.63941	7.408	0.583503	2.66e-09	4.98e-09
ENSG00000255168				1	1	145209145	145319796	protein_coding	3636	8.20418	5.90454	5.72438	10.0556	6.91794	5.36808	5.26931	9.98498	0.718388	5.79e-12	1.25e-11
ENSG00000163386	25832	NM_001039703	NBPF10	1	1	145289772	145370303	protein_coding	13221	13.1229	10.4392	9.52767	15.0987	3.04632	2.61009	2.41202	4.12343	0.613526	1.3e-11	2.77e-11
ENSG00000233396	101928979		RP11-458D21.1	1	-1	145373054	145382434	lincRNA	2454	1.74172	2.40416	2.68611	2.58927	2.17782	3.23848	3.6644	3.80998	0.429101	0.0247559	0.0286537
ENSG00000117289	10628	NM_006472	TXNIP	1	1	145438469	145442635	protein_coding	3626	49.113	126.76	153.608	169.722	41.5597	115.56	141.805	169	1.76864	1.65e-95	1.32e-93
ENSG00000121851	84265	NM_032305	POLR3GL	1	-1	145456236	145470388	protein_coding	1802	11.4025	9.1492	7.92042	11.0788	19.4146	16.7836	14.7123	22.198	0.476175	7.66e-07	1.24e-06
ENSG00000181039	284615	NM_001039888	ANKRD34A	1	1	145470508	145475646	protein_coding	3611	1.49862	0.645062	0.529358	1.00503	1.27367	0.59051	0.490731	1.00498	0.714187	3.52e-05	5.1e-05
ENSG00000234222	105371260		LOC105371260	1	-1	145475982	145508503	antisense	3175	25.8426	25.9221	27.1721	23.8821	24.9743	26.9887	28.6455	27.1577	0.179508	0.0447042	0.0505328
ENSG00000152022	128077	NM_153713	LIX1L	1	1	145477085	145501669	protein_coding	3979	18.7549	5.29786	4.62697	9.47374	14.4602	4.40131	3.89262	8.59657	1.81474	3.55e-48	3.85e-47
ENSG00000131795	9939	NM_005105	RBM8A	1	1	145507598	145513536	protein_coding	5240	81.6229	101.756	104.142	105.596	47.7865	64.1924	66.525	72.759	0.367508	1.71e-19	5.47e-19
ENSG00000211451	114814		GNRHR2	1	-1	145509752	145516076	pseudogene	2494	6.78551	7.41007	8.11583	8.11939	8.34452	9.82162	10.8909	11.7547	0.228774	0.0918593	0.101175
ENSG00000131779	8799	NM_003846	PEX11B	1	1	145516252	145523730	protein_coding	1838	13.1642	8.71982	9.68525	11.1754	21.9768	15.6826	17.6394	21.953	0.544101	4.53e-08	7.87e-08
ENSG00000198483	148741	NM_144698	ANKRD35	1	1	145549230	145568526	protein_coding	3342	4.6381	6.3342	5.37215	4.85276	4.25761	6.26529	5.38126	5.24278	0.380391	0.00544072	0.00663494
ENSG00000131788	10401	NM_006099	PIAS3	1	1	145575233	145586546	protein_coding	4805	63.9017	66.7055	77.0294	71.0421	40.7964	45.8906	53.6618	53.3816	0.265852	9.19e-09	1.66e-08
ENSG00000186364	200035	NM_001012758	NUDT17	1	-1	145586115	145589439	protein_coding	1657	9.29749	9.54064	9.78274	10.4232	17.207	19.0332	19.7612	22.7113	0.149805	0.419419	0.434793
ENSG00000186141	10623	NM_006468	POLR3C	1	-1	145592605	145611025	protein_coding	2793	19.6683	33.938	37.644	28.7675	21.5962	40.1672	45.1192	37.1889	0.903425	2.69e-30	1.4e-29
ENSG00000121848	27246	NM_014455	RNF115	1	1	145611036	145696218	protein_coding	9360	30.8647	35.9504	36.6406	32.9669	10.1185	12.6965	13.1024	12.7167	0.240438	6.82e-05	9.65e-05
ENSG00000117262	51463	NM_001097613	GPR89A	1	-1	145764411	145827103	protein_coding	5587	4.45554	4.26087	4.09743	3.76968	2.44709	2.52099	2.4548	2.4362	0.194384	0.482821	0.497598
ENSG00000186275				1	1	146373546	146467744	protein_coding	13053	2.34982	1.99436	2.35247	3.20999	0.551953	0.505069	0.603198	0.88789	0.493763	0.00630088	0.00764074
ENSG00000131791	5565	NM_005399	PRKAB2	1	-1	146626685	146644129	protein_coding	5460	88.425	76.1472	72.9703	70.2234	49.6892	46.1017	44.7349	46.4371	0.328452	4.12e-14	1e-13
ENSG00000237188	100505794		RP11-337C18.8	1	1	146644350	146683136	antisense	3618	1.2152	1.48568	2.66615	3.3079	1.03049	1.35741	2.46643	3.30083	0.964204	3.82e-10	7.5e-10
ENSG00000273071				1	1	146644765	146724314	processed_transcript	573	2.14691	2.97163	3.25483	3.67449	11.4942	17.1434	19.0176	23.1526	0.573046	0.000768918	0.00100473
ENSG00000131781	2330	NM_001461	FMO5	1	-1	146646930	146714700	protein_coding	5988	2.63306	3.65645	3.90134	4.05987	1.34887	2.01854	2.18076	2.44801	0.479805	0.00243648	0.0030608
ENSG00000271721				1	1	146647181	146649319	antisense	2139	0.850514	0.859973	1.58785	2.16605	1.22056	1.329	2.48435	3.65607	0.77967	4.37e-07	7.15e-07
ENSG00000180867	171423		PDIA3P1	1	1	146649692	146651206	pseudogene	1515	1.03289	1.15369	1.43146	2.37831	2.09195	2.5173	3.1638	5.66797	0.737224	1.04e-05	1.57e-05
ENSG00000131778	9557	NM_024568	CHD1L	1	1	146714291	146767443	protein_coding	3370	62.0726	84.5138	89.6748	89.4856	56.5233	82.8998	89.0719	95.8728	0.523735	2.04e-29	1.03e-28
ENSG00000116128	607	NM_004326	BCL9	1	1	147013182	147098017	protein_coding	6420	125.77	128.206	136.236	151.738	60.11	66.0128	71.0313	85.3366	0.268816	2.24e-14	5.53e-14
ENSG00000162836	51205	NM_016361	ACP6	1	-1	147101453	147142618	protein_coding	9166	30.9849	33.8986	34.1903	41.8943	10.3744	12.2252	12.4851	16.5028	0.423526	6.92e-12	1.49e-11
ENSG00000143140	2702	NM_005266	GJA5	1	-1	147228332	147245484	protein_coding	3256	6.07525	1.32972	1.62695	0.812045	5.72707	1.35	1.67207	0.900477	1.97482	1.93e-31	1.06e-30
ENSG00000234482				1	1	147229426	147230517	antisense	510	1.25583	0.332539	0.352856	0.116125	7.55216	2.15546	2.31548	0.821975	1.02581	2.66e-10	5.27e-10
ENSG00000122497	25832		NBPF14	1	-1	148003642	148025863	protein_coding	3704	2.59236	2.99088	2.82318	6.7298	2.14746	2.6692	2.55136	6.55983	1.10871	4.33e-18	1.29e-17
ENSG00000203832	25832	NM_001278267	NBPF20	1	-1	148250249	148347506	protein_coding	16242	3.88901	3.32391	3.27405	4.7565	0.73437	0.6765	0.674738	1.05736	0.430902	0.00242451	0.00304635
ENSG00000243452	284565	NM_173638	NBPF15	1	1	148555979	148596267	protein_coding	5306	5.58985	4.34044	3.07777	8.52713	3.23231	2.70411	1.94135	5.80239	1.22733	1.23e-19	3.97e-19
ENSG00000223779	100293748		RP11-403I13.4	1	1	149239531	149265510	lincRNA	6772	0.101235	0.684216	0.50992	1.52771	0.0459147	0.333988	0.252208	0.814495	1.21049	5.52e-12	1.2e-11
ENSG00000235999				1	1	149287451	149291743	lincRNA	1986	0.972221	1.70114	1.56819	3.40321	1.50159	2.83151	2.64244	6.18698	1.16517	1.15e-11	2.45e-11
ENSG00000269501	728855		RP11-353N4.6	1	1	149575482	149616786	pseudogene	5057	0.56703	0.899127	0.901801	1.52748	0.344149	0.587733	0.596871	1.09058	0.695216	0.00027836	0.000376829
ENSG00000261716				1	-1	149816065	149820591	sense_overlapping	4527	5.20526	4.18328	6.33223	6.65175	3.52735	3.05464	4.68178	5.30511	0.563136	5.66e-06	8.63e-06
ENSG00000272993				1	1	149817383	149818053	lincRNA	671	1.13462	0.820983	1.54883	1.35471	5.18084	4.0445	7.72652	7.2884	0.488688	0.0213911	0.0248867
ENSG00000184678	8349	NM_003528	HIST2H2BE	1	-1	149856010	149858232	protein_coding	2223	4.75962	1.36838	1.58811	4.48641	6.5685	2.03479	2.39156	7.28657	1.28777	4.79e-22	1.73e-21
ENSG00000178096	51027	NM_016074	BOLA1	1	1	149859440	149872351	protein_coding	1461	5.95379	5.88507	5.19517	7.5014	12.5079	13.3155	11.9018	18.5384	0.457541	0.000495718	0.000658055
ENSG00000159164	9900	NM_014849	SV2A	1	-1	149874870	149889434	protein_coding	4824	83.9124	88.2462	96.3002	88.9007	53.3616	60.4706	66.8208	66.5386	0.196538	1.06e-05	1.59e-05
ENSG00000143368	10262	NM_005850	SF3B4	1	-1	149895209	149900236	protein_coding	2245	92.9283	83.9632	89.6926	69.5376	126.968	123.631	133.729	111.838	0.413123	2.32e-19	7.34e-19
ENSG00000014914	10903	NM_181873	MTMR11	1	-1	149900543	149908791	protein_coding	4591	10.6119	4.39912	5.0778	8.37186	7.09362	3.1675	3.70229	6.58402	1.10727	3.04e-22	1.11e-21
ENSG00000163113	56957	NM_020205	OTUD7B	1	-1	149909705	149982625	protein_coding	12184	36.4352	31.202	28.1513	29.6572	9.17519	8.46542	7.73316	8.78864	0.36096	1.57e-08	2.8e-08
ENSG00000136631	11311	NM_007259	VPS45	1	1	150039369	150117505	protein_coding	6250	24.5265	26.9183	28.0743	34.7257	12.0403	14.2371	15.0355	20.0607	0.485145	4.91e-13	1.13e-12
ENSG00000023902	51177	NM_016274	PLEKHO1	1	1	150121373	150136916	protein_coding	6629	38.0169	46.9199	43.0716	43.3669	17.5928	23.3973	21.748	23.6204	0.296669	6.7e-07	1.08e-06
ENSG00000143401	81611	NM_030920	ANP32E	1	-1	150190717	150208504	protein_coding	3607	177.494	189.32	188.545	149.514	150.991	173.502	174.972	149.662	0.338605	4.8e-23	1.81e-22
ENSG00000118298	23632	NM_012113	CA14	1	1	150229554	150237478	protein_coding	3838	77.0837	86.3716	84.6344	111.406	61.6211	74.3912	73.8118	104.804	0.525666	2.53e-30	1.32e-29
ENSG00000117362	51107	NM_016022	APH1A	1	-1	150237804	150241980	protein_coding	3468	122.877	115.733	116.119	119.252	108.707	110.314	112.075	124.155	0.0856929	0.0486384	0.0548314
ENSG00000118292	79630	NM_024579	C1orf54	1	1	150240600	150253327	protein_coding	1351	20.8001	20.019	20.4084	24.8417	47.2363	48.9826	50.5625	66.3913	0.298292	2.12e-05	3.12e-05
ENSG00000159208	148523	NM_144697	C1orf51	1	1	150254953	150259505	protein_coding	2696	10.0662	12.3555	13.4489	12.5243	11.4542	15.1495	16.6973	16.774	0.385342	0.000245984	0.000334422
ENSG00000187145	54460	NM_031901	MRPS21	1	1	150266289	150281414	protein_coding	1493	68.6198	49.6184	55.8355	54.6032	140.999	109.86	125.182	132.048	0.459959	9.93e-19	3.05e-18
ENSG00000117360	9129	NM_004698	PRPF3	1	1	150293925	150325671	protein_coding	5373	54.5608	58.2953	66.5584	63.189	31.1583	35.8651	41.4637	42.4616	0.28213	4.97e-09	9.15e-09
ENSG00000163125	23248	NM_015203	RPRD2	1	1	150335567	150449042	protein_coding	8738	56.5841	73.4126	79.2843	76.4959	19.8722	27.7725	30.3724	31.6078	0.479488	5.35e-22	1.92e-21
ENSG00000143374	80222	NM_025150	TARS2	1	1	150459887	150480078	protein_coding	4023	70.7471	31.2985	49.8358	46.7349	53.9477	25.7175	41.4646	41.9433	1.15179	8.69e-52	1.08e-50
ENSG00000143369	1893	NM_022664	ECM1	1	1	150480538	150486265	protein_coding	3360	2.91641	2.19067	2.88224	1.66288	2.66322	2.15528	2.87183	1.78687	0.559436	0.000777734	0.00101543
ENSG00000237781				1	-1	150521040	150530200	antisense	663	2.1667	0.723152	1.1765	0.733996	10.0331	3.6055	5.94145	3.99785	0.88409	4.5e-08	7.82e-08
ENSG00000143382	54507	NM_025008	ADAMTSL4	1	1	150521884	150533413	protein_coding	6393	34.3084	14.7804	14.9782	9.51099	16.4661	7.64256	7.84232	5.37167	1.74954	6.04e-56	8.76e-55
ENSG00000225996				1	1	150521897	150524367	protein_coding	1811	3.30026	1.23199	1.31353	1.29546	5.59722	2.24881	2.42775	2.58274	0.951533	1.13e-10	2.28e-10
ENSG00000143384	4170	NM_182763	MCL1	1	-1	150547032	150552066	protein_coding	4218	416.002	288.323	260.829	233.716	302.591	225.958	206.989	200.059	0.829222	2.11e-70	5.43e-69
ENSG00000143420	2029	NM_207168	ENSA	1	-1	150573327	150602088	protein_coding	5493	177.66	111.352	108.691	100.311	99.2345	67.0103	66.2338	65.9344	0.818604	1.58e-60	2.76e-59
ENSG00000143457	55204	NM_018178	GOLPH3L	1	-1	150618701	150669630	protein_coding	3339	39.514	26.1399	30.3306	24.7292	36.3083	25.8788	30.4083	26.7405	0.655406	3.03e-23	1.16e-22
ENSG00000143387	1513	NM_000396	CTSK	1	-1	150768684	150780799	protein_coding	1887	19.685	3.26518	2.45059	4.48523	32.0128	5.71995	4.34686	8.58213	2.5893	1.71e-64	3.47e-63
ENSG00000143437	405	NM_178427	ARNT	1	-1	150782181	150849244	protein_coding	6516	62.4635	43.3815	43.1338	52.335	29.4071	22.0079	22.1603	28.9996	0.524225	1.99e-24	7.97e-24
ENSG00000143379	9869	NM_012432	SETDB1	1	1	150898739	150937213	protein_coding	7086	70.4405	79.376	83.5972	91.6158	30.4997	37.0292	39.4904	46.6808	0.37446	1.65e-15	4.33e-15
ENSG00000143418	29956	NM_181746	CERS2	1	-1	150933059	150947479	protein_coding	4643	163.851	162.789	168.036	161.196	108.267	115.899	121.143	125.351	0.0596599	0.265264	0.280144
ENSG00000259357				1	1	150937736	150938734	antisense	765	55.6358	55.3048	56.9147	54.328	223.13	238.977	249.04	256.414	0.0659343	0.533088	0.547488
ENSG00000143412	8416	NM_003568	ANXA9	1	1	150954493	150968110	protein_coding	1826	1.96479	4.12493	4.1951	4.19634	3.29995	7.46743	7.68885	8.29723	0.81282	5.18e-09	9.53e-09
ENSG00000143409	55793	NM_018379	FAM63A	1	-1	150969025	150980851	protein_coding	3590	8.14177	10.5187	11.5278	13.0867	6.95824	9.6856	10.7485	13.1622	0.624836	3.07e-09	5.72e-09
ENSG00000143363	58497	NM_021222	PRUNE	1	1	150980896	151008189	protein_coding	3067	32.8122	33.5273	34.2688	29.4671	32.8171	36.1359	37.3987	34.6894	0.211366	0.00156437	0.00199528
ENSG00000163141	149428	NM_138278	BNIPL	1	1	151009046	151020076	protein_coding	2892	0.891271	5.62985	4.82269	6.07124	0.94506	6.43506	5.58156	7.57972	1.91162	2.82e-29	1.41e-28
ENSG00000143443	54964	NM_017860	C1orf56	1	1	151020216	151024462	protein_coding	2331	13.9139	11.4561	11.8223	14.6337	18.3141	16.2461	16.9776	22.6674	0.328305	0.000105078	0.000146717
ENSG00000197622	56882	NM_020239	CDC42SE1	1	-1	151023447	151042801	protein_coding	4184	102.947	86.1565	88.7144	89.1289	75.4906	68.0694	70.9751	76.9141	0.25422	1.15e-10	2.32e-10
ENSG00000213190	10962	NM_006818	MLLT11	1	1	151030234	151040970	protein_coding	4072	57.8215	40.8589	36.2105	47.4287	43.5703	33.1692	29.7658	42.0541	0.66088	2.11e-28	1.01e-27
ENSG00000143458	126626	NM_144618	GABPB2	1	1	151043054	151098018	protein_coding	9189	4.0501	5.51327	7.01839	7.40466	1.35293	1.98334	2.55644	2.9095	0.73659	1.43e-09	2.72e-09
ENSG00000143434	10500	NM_030913	SEMA6C	1	-1	151104161	151119104	protein_coding	5773	36.4168	32.7663	36.955	54.906	19.3511	18.7621	21.4264	34.34	0.727739	1.41e-32	8.08e-32
ENSG00000163156	79005	NM_024041	SCNM1	1	1	151129140	151142773	protein_coding	3265	18.9779	22.1899	23.4282	18.5642	17.8314	22.4662	24.0189	20.5285	0.320783	2.46e-06	3.84e-06
ENSG00000163155	388695	NM_212551	LYSMD1	1	-1	151132224	151138424	protein_coding	2508	8.34393	9.1491	8.42978	10.3826	10.2091	12.0588	11.2497	14.9471	0.28508	0.00962113	0.0115033
ENSG00000163159	6944	NM_005997	VPS72	1	-1	151142463	151167797	protein_coding	4545	68.5361	68.5204	68.4997	64.3434	46.2673	49.8358	50.4475	51.115	0.0897743	0.0831684	0.0919158
ENSG00000143398	8394	NM_003557	PIP5K1A	1	1	151170425	151222012	protein_coding	5405	101.655	104.415	111.005	106.869	57.6953	63.8589	68.7462	71.3885	0.125806	0.00536897	0.00655073
ENSG00000159352	5710	NM_002810	PSMD4	1	1	151227179	151239955	protein_coding	3027	109.999	111.901	111.238	101.231	111.48	122.202	123.004	120.749	0.143268	0.000186662	0.000256192
ENSG00000232671	100507670		LOC100507670	1	-1	151252500	151254405	protein_coding	622	0.972034	2.22934	2.78379	2.28075	4.7968	11.848	14.9796	13.24	0.945757	1.21e-07	2.05e-07
ENSG00000143373	57592	NM_020832	ZNF687	1	1	151254094	151264656	protein_coding	6349	91.7728	108.62	108.451	98.57	44.3392	56.5538	57.1727	56.055	0.240817	1.96e-10	3.92e-10
ENSG00000143393	5298	NM_002651	PI4KB	1	-1	151264273	151300191	protein_coding	5456	49.8627	49.6365	51.5219	59.1038	28.041	30.0734	31.6086	39.1129	0.247325	8.29e-08	1.42e-07
ENSG00000143390	5993	NM_001025603	RFX5	1	-1	151313116	151319833	protein_coding	4586	81.1934	92.4108	102.809	102.706	54.3239	66.6107	75.0381	80.8606	0.336875	1.02e-17	2.97e-17
ENSG00000224645				1	1	151313124	151314442	antisense	358	4.77959	5.84542	6.44997	6.43806	40.9668	53.9745	60.3051	64.931	0.367148	0.00454253	0.00557846
ENSG00000237976	101927886		RP11-126K1.6	1	1	151319443	151320503	antisense	618	1.39751	1.32933	1.29402	1.33378	6.93738	7.1105	7.00954	7.7927	0.0641208	0.982154	0.982862
ENSG00000143416	8991	NM_003944	SELENBP1	1	-1	151336778	151345209	protein_coding	3504	27.5448	29.6567	35.0551	45.9584	24.1169	27.9779	33.489	47.3562	0.718436	5.92e-29	2.91e-28
ENSG00000159377	5692	NM_002796	PSMB4	1	1	151372010	151374420	protein_coding	2158	202.772	181.382	182.129	156.163	288.304	277.842	282.493	261.278	0.374775	1.27e-22	4.68e-22
ENSG00000143442	23126	NM_207171	POGZ	1	-1	151375200	151431941	protein_coding	10272	154.41	178.686	203.838	215.363	46.1209	57.503	66.426	75.6998	0.477384	3.11e-35	1.98e-34
ENSG00000143375	57530	NM_020770	CGN	1	1	151482986	151511168	protein_coding	6616	69.6118	113.41	112.533	91.4174	32.2794	56.6647	56.9341	49.8892	0.696365	3.98e-45	3.81e-44
ENSG00000143367	7286	NM_020127	TUFT1	1	1	151512781	151556059	protein_coding	4017	18.7144	20.3902	19.7022	15.3321	14.2926	16.7793	16.4161	13.7809	0.389619	1.24e-06	1.98e-06
ENSG00000250734				1	-1	151584514	151585839	antisense	535	0.911617	1.0558	0.529284	0.714484	5.22341	6.52357	3.31092	4.82287	0.430642	0.0432605	0.0489636
ENSG00000143376	81609	NM_030918	SNX27	1	1	151584541	151671567	protein_coding	7467	45.3907	35.6581	38.3288	42.401	18.6458	15.7858	17.1825	20.5025	0.339749	1.79e-09	3.39e-09
ENSG00000159409	11189	NM_007185	CELF3	1	-1	151674880	151689290	protein_coding	4439	0.95175	2.1507	2.09747	3.34586	0.658192	1.60159	1.58126	2.72131	1.16107	1.66e-10	3.33e-10
ENSG00000269621				1	1	151728017	151732387	antisense	629	7.69638	7.01786	6.90035	6.68769	37.5383	36.8815	36.7148	38.3905	0.17793	0.373984	0.389313
ENSG00000143436	65005	NM_031420	MRPL9	1	-1	151732119	151736040	protein_coding	1812	49.3974	42.7946	40.9344	36.6922	83.6416	78.0704	75.6142	73.1141	0.41916	1.11e-12	2.49e-12
ENSG00000143450	51686	NM_016178	OAZ3	1	1	151735445	151743808	protein_coding	4349	11.6463	10.2443	8.97969	8.33295	8.2144	7.78664	6.91211	6.91812	0.438919	2.19e-05	3.21e-05
ENSG00000249602				1	-1	151735860	151741977	antisense	382	4.53581	4.35881	3.84258	3.42178	36.4562	37.7187	33.6702	32.3425	0.325336	0.0562651	0.0631163
ENSG00000182134	11022	NM_006862	TDRKH	1	-1	151742583	151763892	protein_coding	5092	31.5918	23.3639	25.6239	21.7313	19.042	15.1675	16.8442	15.409	0.520251	1.99e-13	4.66e-13
ENSG00000203288	101927929		RP11-98D18.9	1	1	151763280	151766878	antisense	1141	1.11384	0.742783	0.784281	0.753746	2.99591	2.15194	2.30119	2.38531	0.280795	0.230735	0.245185
ENSG00000225556	100191040	NM_001136003	C2CD4D	1	-1	151810295	151813033	protein_coding	1757	2.00523	2.32613	1.72548	1.68097	3.50056	4.37638	3.28799	3.45472	0.312413	0.148863	0.161093
ENSG00000234614				1	1	151814353	151822861	antisense	506	2.10597	2.79549	1.86273	1.72118	12.7773	18.2626	12.3252	12.281	0.482711	0.00735481	0.00886565
ENSG00000196407	284486	NM_182578	THEM5	1	-1	151819739	151826173	protein_coding	984	2.22805	2.63958	1.94074	1.68085	6.94488	8.86744	6.60088	6.16828	0.442749	0.0270119	0.0311444
ENSG00000159445	117145	NM_053055	THEM4	1	-1	151846060	151882284	protein_coding	4390	11.9888	7.81927	9.4103	8.20063	8.38158	5.88784	7.17494	6.74427	0.559388	3.45e-08	6.04e-08
ENSG00000197747	6281	NM_002966	S100A10	1	-1	151955391	151966866	protein_coding	1543	27.1374	15.3855	15.6051	6.30408	53.9734	32.9611	33.8504	14.751	1.94835	5.05e-51	6.08e-50
ENSG00000163191	6282	NM_005620	S100A11	1	-1	152004982	152020383	protein_coding	680	60.7431	41.9532	33.5238	16.8211	274.009	203.944	165.011	89.3142	1.79362	2.61e-68	6.15e-67
ENSG00000197956	6277	NM_014624	S100A6	1	-1	153507075	153508720	protein_coding	971	7.55495	6.86245	5.66573	6.09289	23.8661	23.3624	19.5303	22.6543	0.360671	0.00643986	0.00780343
ENSG00000196154	6275	NM_019554	S100A4	1	-1	153516089	153522612	protein_coding	1025	15.0871	12.1995	6.88132	13.7486	45.176	39.3437	22.4715	48.4286	1.03098	5.21e-22	1.88e-21
ENSG00000188643	140576	NM_080388	S100A16	1	-1	153579362	153585621	protein_coding	1701	22.7442	14.5638	16.0763	13.7065	41.025	28.3025	31.6359	29.0943	0.691647	7.59e-18	2.23e-17
ENSG00000189334	57402	NM_020672	S100A14	1	-1	153586731	153589462	protein_coding	1277	2.16732	0.234653	2.68619	0.619057	5.20525	0.607428	7.04238	1.75015	1.59056	1.47e-21	5.19e-21
ENSG00000189171	6284	NM_005979	S100A13	1	-1	153591263	153606568	protein_coding	2558	35.0963	30.5173	31.7206	34.2441	42.1057	39.4368	41.5071	48.3344	0.195878	0.00199856	0.00252898
ENSG00000271853				1	-1	153598808	153606816	processed_transcript	995	40.6846	35.0738	34.8185	35.9648	125.497	116.524	117.131	130.505	0.218995	0.000177775	0.000244289
ENSG00000160678	6271	NM_006271	S100A1	1	1	153600402	153604513	protein_coding	3028	3.20052	2.44337	4.48975	5.08477	3.24107	2.66739	4.96351	6.0631	0.824177	3.79e-09	7.02e-09
ENSG00000272030				1	-1	153603914	153606873	antisense	1054	23.7957	20.1163	20.7616	20.9597	69.2859	63.0903	65.9332	71.7988	0.231954	0.0041438	0.00510267
ENSG00000160679	26097	NM_015607	CHTOP	1	1	153606525	153618782	protein_coding	5558	125.851	119.233	119.549	113.418	69.4771	70.9141	71.9953	73.6782	0.148911	0.000526603	0.000697483
ENSG00000143553	23557	NM_012437	SNAPIN	1	1	153631130	153634306	protein_coding	1544	15.6742	16.6376	16.6046	15.3688	31.1591	35.6204	35.994	35.9401	0.107666	0.398711	0.414188
ENSG00000143621	3608	NM_004515	ILF2	1	-1	153634512	153643524	protein_coding	2033	311.785	287.262	289.568	233.213	470.493	467.085	476.768	414.182	0.417408	1.86e-31	1.02e-30
ENSG00000169418	4881	NM_000906	NPR1	1	1	153651113	153666468	protein_coding	5003	24.0612	10.2429	12.9009	4.6179	14.7548	6.76777	8.63236	3.33302	2.15989	2.75e-46	2.77e-45
ENSG00000143624	65123	NM_023015	INTS3	1	1	153700543	153746555	protein_coding	9721	160.868	144.147	185.662	225.327	50.776	49.0176	63.9306	83.6907	0.640933	7.52e-48	8.06e-47
ENSG00000243613				1	-1	153719327	153723703	antisense	235	6.72398	6.68565	8.11662	10.3059	87.791	94.0439	115.613	158.34	0.557641	2.15e-08	3.81e-08
ENSG00000233222				1	-1	153723459	153724652	antisense	316	5.00279	4.49651	5.39152	6.68994	48.5648	47.0375	57.1125	76.4381	0.4856	0.000276136	0.000373897
ENSG00000143554	11000	NM_024330	SLC27A3	1	1	153746830	153752633	protein_coding	5470	22.7827	29.1893	33.7814	27.0472	12.7831	17.6398	20.6739	17.8532	0.548558	4.7e-14	1.14e-13
ENSG00000231827	343052		LOC343052	1	1	153767649	153774567	pseudogene	2040	1.39745	1.93524	2.90168	5.80198	2.10186	3.13587	4.76149	10.2684	1.51043	3.27e-22	1.19e-21
ENSG00000143614	57459	NM_020699	GATAD2B	1	-1	153777201	153895451	protein_coding	7478	52.1948	55.1911	59.1689	68.1753	21.4115	24.3972	26.4856	32.9167	0.379043	1.64e-14	4.09e-14
ENSG00000198837	9909	NM_014856	DENND4B	1	-1	153901977	153919172	protein_coding	7584	177.054	135.732	141.841	116.867	71.6268	59.1615	62.6013	55.6386	0.595199	2.51e-39	1.91e-38
ENSG00000160741	200186	NM_181715	CRTC2	1	-1	153920145	153931101	protein_coding	3612	46.4195	36.9872	42.7561	48.374	39.4324	33.85	39.6182	48.3551	0.378324	1.94e-11	4.09e-11
ENSG00000143570	27173	NM_014437	SLC39A1	1	-1	153931575	153940188	protein_coding	3246	254.787	198.76	197.756	171.587	240.819	202.412	203.924	190.86	0.567679	2.2e-42	1.91e-41
ENSG00000143578	148327	NM_130898	CREB3L4	1	1	153940010	153946839	protein_coding	2911	23.3934	30.9464	30.8401	32.9613	24.6526	35.1417	35.4646	40.8835	0.477782	1.31e-12	2.93e-12
ENSG00000143543	10899	NM_006694	JTB	1	-1	153946745	153950164	protein_coding	1496	57.418	55.8705	57.4428	46.4377	117.756	123.454	128.527	112.078	0.301054	1.29e-10	2.61e-10
ENSG00000272654				1	1	153950219	153951636	lincRNA	1418	2.3286	1.11426	1.74499	2.20495	5.04234	2.59755	4.11973	5.614	0.658906	0.00015374	0.000212145
ENSG00000143545	5872	NM_002870	RAB13	1	-1	153954127	153958834	protein_coding	2713	79.9227	55.2672	68.5194	44.03	90.3699	67.3401	84.5378	58.5958	0.846021	2.27e-43	2.04e-42
ENSG00000177954	6232	NM_001030	RPS27	1	1	153963235	153964626	protein_coding	946	273.1	303.793	344.208	313.654	885.668	1061.55	1217.93	1197.11	0.33279	2.27e-22	8.33e-22
ENSG00000143549	7170	NM_153649	TPM3	1	-1	154127784	154167124	protein_coding	8363	244.011	229.632	240.71	191.391	89.519	90.7667	96.3422	82.6298	0.348869	1.13e-25	4.8e-25
ENSG00000143612	25912	NM_138740	C1orf43	1	-1	154179182	154193104	protein_coding	2582	124.476	114.111	106.201	103.864	147.913	146.092	137.677	145.24	0.258969	2.83e-12	6.24e-12
ENSG00000143569	9898	NM_014847	UBAP2L	1	1	154192655	154243986	protein_coding	7503	254.082	246.818	266.43	255.633	103.89	108.742	118.858	123.016	0.109898	0.0020952	0.00264662
ENSG00000143575	10456	NM_006118	HAX1	1	1	154244987	154248351	protein_coding	2155	57.3199	80.27	87.869	65.548	81.5908	123.129	136.481	109.821	0.607895	3.34e-33	1.97e-32
ENSG00000143515	57198	NM_020452	ATP8B2	1	1	154298029	154323783	protein_coding	7572	85.7953	74.5254	82.2635	81.0897	34.7596	32.5349	36.3657	38.6661	0.20069	1.41e-05	2.09e-05
ENSG00000160712	3570	NM_181359	IL6R	1	1	154377669	154441926	protein_coding	6343	7.61612	3.24576	4.82347	1.75854	3.68236	1.69153	2.54597	1.00109	1.64836	8.06e-25	3.27e-24
ENSG00000169291	126669	NM_001010846	SHE	1	-1	154442248	154474589	protein_coding	8441	4.31392	1.40786	1.2156	0.831557	1.56803	0.551347	0.482099	0.35568	1.54517	4.01e-21	1.38e-20
ENSG00000160714	55585	NM_017582	UBE2Q1	1	-1	154521053	154531504	protein_coding	4161	67.4638	75.7536	82.0291	67.5574	49.7436	60.1812	65.9895	58.6204	0.278326	3.63e-12	7.96e-12
ENSG00000229780	100874097		UBE2Q1-AS1	1	1	154526085	154527493	antisense	432	4.45642	5.23968	6.29439	4.48511	31.6321	40.0939	48.7868	37.4864	0.419882	0.00135805	0.00173956
ENSG00000160716	1141	NM_000748	CHRNB2	1	1	154540257	154552502	protein_coding	5867	4.75993	3.63594	3.64664	2.99654	2.48838	2.04859	2.08059	1.84411	0.528943	0.000985996	0.00127619
ENSG00000160710	103	NM_015841	ADAR	1	-1	154554538	154600475	protein_coding	8356	460.463	452.542	463.275	375.193	169.063	179.026	185.585	162.118	0.303561	5.14e-26	2.22e-25
ENSG00000143603	3782	NM_170782	KCNN3	1	-1	154669931	154842756	protein_coding	13553	4.49574	9.85344	9.37187	14.7124	1.01812	2.4033	2.31491	3.91949	1.51818	9.29e-31	4.95e-30
ENSG00000163344	10654	NM_006556	PMVK	1	-1	154897210	154909467	protein_coding	1280	20.9826	30.0058	27.6428	24.9034	50.2924	77.4905	72.2858	70.2464	0.496594	8.01e-12	1.72e-11
ENSG00000163346	57326	NM_020524	PBXIP1	1	-1	154916552	154928599	protein_coding	3851	51.1997	54.8562	57.3452	113.928	40.7923	47.0878	49.8447	106.814	1.13875	2.96e-71	7.88e-70
ENSG00000163348	90780	NM_138300	PYGO2	1	-1	154929502	154936329	protein_coding	3630	123.95	109.716	116.725	125.78	104.763	99.9121	107.628	125.109	0.195527	1.33e-07	2.25e-07
ENSG00000271380				1	1	154934301	154935099	antisense	799	26.9342	17.2628	20.4879	23.879	103.46	71.4203	85.8353	107.905	0.61368	2.08e-15	5.41e-15
ENSG00000160691	6464	NM_183001	SHC1	1	-1	154934774	154946871	protein_coding	4342	394.192	232.915	284.491	324.755	278.531	177.322	219.319	270.05	0.756604	1.03e-61	1.88e-60
ENSG00000173207	1163	NM_001826	CKS1B	1	1	154947129	154951725	protein_coding	2338	47.3939	45.7455	48.3842	29.9913	62.1877	64.6784	69.2678	46.3147	0.672662	6.56e-29	3.22e-28
ENSG00000160688	80308	NM_201398	FLAD1	1	1	154955814	154965587	protein_coding	4019	69.3271	77.3189	79.5379	64.7095	52.9234	63.5951	66.2442	58.134	0.293635	3.34e-12	7.33e-12
ENSG00000160685	51043	NM_001256455	ZBTB7B	1	1	154975127	154990998	protein_coding	4243	40.1818	41.5828	41.053	46.8087	29.057	32.3964	32.3864	39.8318	0.215284	7.76e-05	0.000109384
ENSG00000163354	127579	NM_144622	DCST2	1	-1	154990996	155006257	protein_coding	3071	1.68062	2.03373	1.99976	3.11148	1.68044	2.18914	2.17976	3.65843	0.620244	0.000366515	0.000491613
ENSG00000163357	149095	NM_152494	DCST1	1	1	155006300	155023406	protein_coding	3193	2.41024	2.67874	2.19552	3.61536	2.31561	2.77325	2.30113	4.0882	0.532538	0.00103855	0.00134184
ENSG00000232093	100505666		RP11-307C12.11	1	-1	155017667	155018594	antisense	822	1.84283	1.5058	1.2939	1.77936	6.88113	6.05561	5.26869	7.81528	0.311549	0.178097	0.191365
ENSG00000143537	8751	NM_207197	ADAM15	1	1	155023042	155035252	protein_coding	6585	58.3084	53.0959	42.6604	44.7525	27.1682	26.6539	21.6848	24.5385	0.442053	2.37e-18	7.18e-18
ENSG00000243364	1945	NM_182690	EFNA4	1	1	155036207	155042029	protein_coding	1263	15.3124	16.1281	14.1741	14.1907	37.1887	42.212	37.563	40.5679	0.174928	0.0733368	0.0814113
ENSG00000143590	1944	NM_004952	EFNA3	1	1	155036224	155060014	protein_coding	2098	12.8208	11.6723	9.97864	11.9672	18.7464	18.3911	15.9195	20.5954	0.332497	0.00253364	0.00317793
ENSG00000251246				1	1	155036224	155059283	protein_coding	1042	8.54727	7.91836	6.54787	7.98458	25.1626	25.1203	21.0328	27.6672	0.339575	0.00973878	0.0116383
ENSG00000169242	1942	NM_182685	EFNA1	1	1	155099936	155107333	protein_coding	2539	2.55167	2.63914	3.39212	6.40034	3.08443	3.43602	4.47301	9.10144	1.06228	3.54e-16	9.59e-16
ENSG00000169241	55974	NM_018845	SLC50A1	1	1	155107820	155111329	protein_coding	2320	30.9892	23.499	24.6838	24.784	40.9737	33.4824	35.6162	38.5716	0.385037	6.13e-09	1.12e-08
ENSG00000179085	54344	NM_153741	DPM3	1	-1	155112367	155113071	protein_coding	622	14.1976	7.95713	4.96016	8.00646	70.0301	42.2885	26.6937	46.4739	1.35279	1.44e-27	6.65e-27
ENSG00000163463	200185	NM_173852	KRTCAP2	1	-1	155141884	155145951	protein_coding	3826	47.1684	42.5396	43.8746	43.2495	37.8286	36.7539	38.3823	40.8146	0.145824	0.0206445	0.0240396
ENSG00000273088				1	-1	155141885	155159748	protein_coding	753	38.7034	34.4072	36.6014	34.4713	157.704	151.046	162.692	165.289	0.165293	0.00647799	0.00784816
ENSG00000163462	80128	NM_025058	TRIM46	1	1	155145873	155157447	protein_coding	4528	36.7604	39.1382	44.2275	48.6072	24.9063	28.5726	32.6926	38.7588	0.393791	6.62e-13	1.51e-12
ENSG00000185499	4582	NM_002456	MUC1	1	-1	155158300	155162707	protein_coding	2401	7.3332	10.5162	14.175	20.1811	9.36377	14.4784	19.763	30.349	1.34789	2.29e-30	1.2e-29
ENSG00000169231	7059	NM_007112	THBS3	1	-1	155165379	155178842	protein_coding	4559	36.7789	38.7259	44.8176	98.5292	24.7537	28.0793	32.906	78.0318	1.39784	1.47e-78	5.34e-77
ENSG00000231064	693235		MIR92B	1	1	155166659	155175286	antisense	2084	15.3509	19.8614	24.5461	46.9106	22.6054	31.504	39.427	81.2722	1.55169	4.78e-59	7.9e-58
ENSG00000173171	4580	NM_198883	MTX1	1	1	155178490	155183615	protein_coding	3278	18.5929	14.7608	14.625	15.4291	17.4009	14.8853	14.9335	16.9945	0.326721	4.43e-05	6.36e-05
ENSG00000160766	2630		GBAP1	1	-1	155183616	155197214	pseudogene	3653	3.8686	6.82363	8.29368	12.2778	3.24849	6.17481	7.60073	12.1351	1.45043	3.95e-27	1.79e-26
ENSG00000177628	2629	NM_001171812	GBA	1	-1	155204243	155214490	protein_coding	3648	8.32502	9.40283	10.0379	14.4008	6.99885	8.52036	9.21062	14.2536	0.725106	2.54e-13	5.91e-13
ENSG00000160767	10712	NM_198264	FAM189B	1	-1	155216996	155225274	protein_coding	4468	58.7197	55.892	52.2275	64.2043	40.3083	41.3515	39.1266	51.884	0.292896	1.58e-08	2.82e-08
ENSG00000116521	10067	NM_052837	SCAMP3	1	-1	155225770	155232221	protein_coding	2442	49.0759	44.788	39.7007	42.309	61.648	60.6277	54.419	62.554	0.299132	1.53e-07	2.58e-07
ENSG00000176444	1196	NM_003993	CLK2	1	-1	155232659	155248282	protein_coding	3843	65.2344	64.4358	71.304	73.8462	52.0842	55.4259	62.1066	69.3788	0.193752	3.18e-06	4.92e-06
ENSG00000143630	57657	NM_020897	HCN3	1	1	155247374	155259639	protein_coding	4121	8.52836	13.119	11.2536	11.8518	6.34479	10.5234	9.14118	10.3839	0.568261	8.29e-08	1.42e-07
ENSG00000143627	5313	NM_181871	PKLR	1	-1	155259630	155271225	protein_coding	2618	1.45786	11.3196	9.78278	10.865	1.71004	14.2928	12.5075	14.9845	2.33281	1.05e-45	1.04e-44
ENSG00000160752	2224	NM_002004	FDPS	1	1	155278539	155290457	protein_coding	3718	190.265	111.686	94.3966	90.3832	156.989	99.2989	84.9812	87.7727	1.06568	2.23e-76	7.53e-75
ENSG00000225855				1	-1	155286654	155293967	antisense	3516	102.648	61.894	54.1672	55.3477	89.5581	58.1909	51.565	56.8377	0.909936	3.63e-56	5.31e-55
ENSG00000160753	23623	NM_014328	RUSC1	1	1	155290687	155300905	protein_coding	5427	48.5295	53.7603	54.286	57.5964	27.4302	32.7459	33.4821	38.3189	0.242623	1.03e-05	1.54e-05
ENSG00000116539	55870	NM_018489	ASH1L	1	-1	155305059	155532598	protein_coding	13296	73.3953	75.1517	84.9309	89.4073	16.9382	18.6842	21.3822	24.2787	0.281164	1.2e-12	2.7e-12
ENSG00000207720	693140		MIR555	1	-1	155316141	155316236	miRNA	96	0.546683	0.782047	0.686348	1.12116	17.4891	26.9289	23.9417	42.1685	0.45974	0.0294529	0.0338503
ENSG00000237872	645682		POU5F1P4	1	1	155402969	155404053	pseudogene	1085	7.79824	1.34814	1.25484	0.65737	22.0439	4.10724	3.87188	2.18754	2.41965	5.42e-39	4.06e-38
ENSG00000235919	645676		ASH1L-AS1	1	1	155531821	155533775	processed_transcript	1955	5.10259	4.6335	4.45047	6.14751	8.01462	7.83463	7.62025	11.3537	0.392185	0.00457768	0.00561736
ENSG00000125459	55154	NM_018116	MSTO1	1	1	155579979	155718153	protein_coding	5359	13.0017	11.8675	13.8215	15.6224	7.44544	7.32038	8.63295	10.5255	0.369819	0.000137331	0.000190178
ENSG00000203761				1	1	155581011	155720105	pseudogene	2647	5.0833	5.41582	5.99889	7.40419	5.89305	6.76344	7.58531	10.0997	0.467333	0.000176721	0.000242892
ENSG00000246203				1	-1	155584517	155630036	pseudogene	2505	12.2528	13.6259	13.5475	12.5508	15.0087	17.981	18.1034	18.0894	0.142377	0.226414	0.240724
ENSG00000163374	55249	NM_139121	YY1AP1	1	-1	155629237	155658791	protein_coding	4993	43.5444	46.001	47.0147	45.8443	26.7573	30.4552	31.5202	33.151	0.108235	0.16781	0.180841
ENSG00000132676	7818	NM_033657	DAP3	1	1	155657751	155708801	protein_coding	4588	93.3317	66.548	67.1279	66.3024	62.4017	47.9476	48.9747	52.1768	0.487249	1.04e-29	5.27e-29
ENSG00000116580	54856	NM_032292	GON4L	1	-1	155719508	155829191	protein_coding	11912	72.5221	78.5729	86.9095	88.0162	18.6834	21.8044	24.4216	26.6778	0.275785	1.97e-11	4.14e-11
ENSG00000132718	23208	NM_152280	SYT11	1	1	155829300	155854990	protein_coding	5240	2.69329	4.18317	7.56775	5.29644	1.57778	2.63893	4.83442	3.64961	1.21743	2.48e-17	7.14e-17
ENSG00000143622	6016	NM_006912	RIT1	1	-1	155867599	155881195	protein_coding	3919	24.182	27.8797	21.742	34.1481	18.9326	23.5164	18.57	31.4602	0.628303	3.48e-19	1.1e-18
ENSG00000132680	22889	NM_014949	KIAA0907	1	-1	155882834	155904191	protein_coding	5635	73.1968	77.6739	83.0061	96.9573	39.8504	45.5657	49.305	62.1251	0.400889	2.62e-19	8.28e-19
ENSG00000116584	9181	NM_004723	ARHGEF2	1	-1	155916630	155976861	protein_coding	9213	100.012	116.479	128.727	146.653	33.304	41.7929	46.7693	57.4734	0.547723	2.83e-34	1.74e-33
ENSG00000163479	6746	NM_003145	SSR2	1	-1	155978839	155990750	protein_coding	6651	125.593	102.984	94.8675	117.25	57.9316	51.1842	47.743	63.6501	0.401111	7.06e-23	2.64e-22
ENSG00000160803	56893	NM_020131	UBQLN4	1	-1	156005092	156023585	protein_coding	3878	56.0433	64.711	69.7334	85.5727	44.3316	55.1603	60.1871	79.6719	0.60201	1.73e-29	8.73e-29
ENSG00000116586	28956	NM_014017	LAMTOR2	1	1	156024543	156028301	protein_coding	1438	27.16	27.565	21.9962	22.391	57.9453	63.3657	51.1984	56.2194	0.313018	4.63e-08	8.05e-08
ENSG00000132698	57111	NM_020387	RAB25	1	1	156030951	156040295	protein_coding	1689	40.511	28.5047	30.4285	20.5143	73.5599	55.7884	60.3083	43.8534	0.948679	2.61e-31	1.43e-30
ENSG00000254726	92312	NM_001093725	MEX3A	1	-1	156041804	156051789	protein_coding	6124	175.17	182.087	185.835	250.971	87.7594	98.288	101.573	147.968	0.516306	2.71e-43	2.43e-42
ENSG00000222611				1	1	156047164	156047245	miRNA	82	5.16444	5.27829	4.90129	7.34755	193.25	212.782	200.074	323.52	0.501372	1.72e-05	2.55e-05
ENSG00000160789	4000	NM_170708	LMNA	1	1	156052364	156109880	protein_coding	6985	108.331	61.3466	55.522	64.5723	47.5891	29.0322	26.6069	33.3781	0.952045	2.89e-58	4.62e-57
ENSG00000196189	64218	NM_022367	SEMA4A	1	1	156117157	156147543	protein_coding	6676	17.6405	21.7391	19.879	23.5313	8.10713	10.7642	9.96669	12.7263	0.396379	4.09e-07	6.72e-07
ENSG00000160785	9673	NM_014655	SLC25A44	1	1	156163880	156182587	protein_coding	7112	48.3658	38.3975	37.8957	39.9066	20.8632	17.8471	17.8349	20.2595	0.343979	3.92e-11	8.13e-11
ENSG00000260238	100527963	NM_001199663	PMF1-BGLAP	1	1	156182773	156213123	protein_coding	1007	51.9087	51.6659	53.6967	47.585	158.158	169.601	178.478	170.613	0.171132	0.00430282	0.00529245
ENSG00000160783	11243	NM_007221	PMF1	1	1	156182784	156212874	protein_coding	2680	75.545	78.3704	83.8699	72.4086	86.4832	96.6655	104.751	97.5508	0.209413	5.31e-06	8.1e-06
ENSG00000242252	632	NM_199173	BGLAP	1	1	156211753	156213112	protein_coding	1190	4.577	4.0657	4.17507	4.21431	11.8027	11.2938	11.7397	12.7869	0.139046	0.72811	0.738208
ENSG00000160781	79957	NM_198406	PAQR6	1	-1	156213206	156217881	protein_coding	2318	29.6505	21.7989	29.1525	41.3755	39.2463	31.087	42.0967	64.4476	0.894741	1.17e-31	6.5e-31
ENSG00000198952	23381	NM_015327	SMG5	1	-1	156219015	156252620	protein_coding	5308	252.694	263.159	275.316	261.06	146.072	163.887	173.618	177.576	0.123222	0.000349646	0.000470058
ENSG00000163472	84283	NM_032323	TMEM79	1	1	156252726	156262976	protein_coding	3067	13.0023	15.3464	15.6259	17.2647	13.0081	16.5405	17.0551	20.3248	0.383771	5.16e-05	7.38e-05
ENSG00000198715	112770	NM_144580	C1orf85	1	-1	156259880	156265463	protein_coding	3224	29.2455	36.0689	35.7805	40.8343	27.8318	36.9822	37.1508	45.7306	0.468127	5.43e-13	1.24e-12
ENSG00000163468	7203	NM_005998	CCT3	1	-1	156278759	156337664	protein_coding	4018	355.611	381.964	393.493	302.07	271.527	314.245	327.806	271.439	0.380416	3.52e-31	1.92e-30
ENSG00000163467	128229	NM_144627	TSACC	1	1	156307105	156316786	protein_coding	1115	1.11415	0.996958	1.19582	1.00492	3.06359	2.95567	3.58944	3.25436	0.138014	0.791766	0.799419
ENSG00000132677	57127	NM_020407	RHBG	1	1	156339003	156355011	protein_coding	3384	1.72169	0.95764	1.43112	0.947801	1.56044	0.935451	1.4155	1.01119	0.486262	0.00412839	0.0050853
ENSG00000125462	10485	NM_006365	C1orf61	1	-1	156374042	156400493	protein_coding	12314	4.0712	12.9027	4.31314	7.17301	1.0141	3.46368	1.17243	2.10319	1.45795	5e-34	3.03e-33
ENSG00000116604	4209	NM_005920	MEF2D	1	-1	156433519	156470620	protein_coding	6400	33.8654	30.7513	31.7386	33.1356	16.2314	15.8833	16.5977	18.6939	0.134971	0.0949883	0.104474
ENSG00000183856	128239	NM_178229	IQGAP3	1	-1	156495197	156542396	protein_coding	6742	90.1074	72.3733	77.7345	67.8645	41.0042	35.485	38.5939	36.3438	0.403935	7.08e-19	2.19e-18
ENSG00000163382	128240	NM_144772	APOA1BP	1	1	156561554	156564091	protein_coding	1933	57.8845	49.3417	45.4071	36.9117	91.8712	84.3794	78.6345	68.9453	0.635558	3.68e-25	1.52e-24
ENSG00000160818	54865	NM_182679	GPATCH4	1	-1	156564279	156571288	protein_coding	4437	57.4787	59.2975	67.0102	43.2962	39.7454	44.1777	50.5525	35.2311	0.618947	1.62e-26	7.15e-26
ENSG00000132702	60484	NM_021817	HAPLN2	1	1	156589086	156595517	protein_coding	2241	1.86287	1.27066	1.01973	2.24161	2.55249	1.87431	1.52382	3.61187	0.68741	6.84e-05	9.68e-05
ENSG00000132692	63827	NM_198427	BCAN	1	1	156611182	156629324	protein_coding	4931	4.63848	6.4516	6.86159	8.39173	2.88502	4.32503	4.65757	6.14452	0.737723	8.44e-09	1.53e-08
ENSG00000272405				1	-1	156611458	156614679	antisense	3222	1.86387	0.586604	0.31372	0.715907	1.77292	0.601837	0.325988	0.802147	1.13374	8.08e-11	1.65e-10
ENSG00000229953				1	-1	156616299	156631216	antisense	758	1.19485	0.977491	0.783984	0.889857	4.83759	4.26284	3.46031	4.23828	0.301365	0.28863	0.303633
ENSG00000132688	10763	NM_006617	NES	1	-1	156638555	156647189	protein_coding	5558	771.165	443.139	367.004	420.535	425.689	263.559	221.022	273.186	1.06922	4.02e-92	2.71e-90
ENSG00000143320	1382	NM_001878	CRABP2	1	-1	156669398	156675608	protein_coding	1100	182.589	219.93	176.267	364.853	509.216	660.916	536.367	1197.57	1.04534	1.39e-85	6.85e-84
ENSG00000143319	81875	NM_030980	ISG20L2	1	-1	156691683	156698591	protein_coding	5262	58.3313	49.9679	48.541	39.9663	34.007	31.3903	30.8766	27.4231	0.534595	9.68e-20	3.12e-19
ENSG00000143303	51093	NM_015997	RRNAD1	1	1	156698234	156706752	protein_coding	3169	34.372	32.7642	34.0328	39.4039	33.2699	34.1768	35.9444	44.8945	0.259024	2.27e-05	3.32e-05
ENSG00000143314	79590	NM_145729	MRPL24	1	-1	156707095	156711382	protein_coding	1695	21.5489	14.6035	14.449	12.2974	39.0089	28.4801	28.5341	26.1949	0.762754	1.94e-18	5.9e-18
ENSG00000143321	3068	NM_004494	HDGF	1	-1	156711899	156736717	protein_coding	3790	317.112	389.919	421.921	400.162	256.689	340.088	372.635	381.215	0.410882	2.23e-33	1.32e-32
ENSG00000143294	5546	NM_005973	PRCC	1	1	156720402	156770607	protein_coding	4106	78.9891	83.341	84.1245	77.1801	59.0186	67.0958	68.5782	67.8681	0.122818	0.0039562	0.00488248
ENSG00000027869	9047	NM_003975	SH2D2A	1	-1	156776035	156786654	protein_coding	2512	10.1468	8.17193	7.48932	5.83804	12.3933	10.7538	9.98005	8.39143	0.706163	1.99e-09	3.75e-09
ENSG00000187800	375033	NM_001080471	PEAR1	1	1	156863490	156886226	protein_coding	5530	8.26385	2.85394	1.29398	1.43098	4.58382	1.70598	0.783282	0.934274	2.02134	2.2e-38	1.6e-37
ENSG00000132694	9826	NM_198236	ARHGEF11	1	-1	156904632	157015162	protein_coding	9392	99.8935	98.9236	100.867	153.492	32.6271	34.8175	35.9475	59.0073	0.628707	7.15e-49	7.99e-48
ENSG00000253831	440695	NM_001004341	ETV3L	1	-1	157061836	157069600	protein_coding	1976	0.465795	0.410464	0.980184	5.62637	0.723393	0.686657	1.66019	10.2806	2.24492	1.43e-39	1.1e-38
ENSG00000117036	2117	NM_005240	ETV3	1	-1	157090983	157108266	protein_coding	6707	37.1642	33.4288	31.3894	33.5849	17.0015	16.4758	15.6669	18.0797	0.236871	0.000556457	0.00073567
ENSG00000183853	55243	NM_018240	KIRREL	1	1	157963063	158070052	protein_coding	7872	125.45	115.557	111.729	163.027	48.8921	48.5249	47.508	74.7743	0.5411	2.87e-39	2.18e-38
ENSG00000158473	912	NM_001766	CD1D	1	1	158149737	158154686	protein_coding	2253	3.01728	1.27055	1.6274	1.10141	4.11108	1.86415	2.41827	1.76525	0.939907	6.46e-09	1.18e-08
ENSG00000236257				1	1	158423988	158425063	pseudogene	1076	1.15391	0.87966	1.07834	0.735419	3.29555	2.70244	3.35488	2.46734	0.315077	0.202166	0.215984
ENSG00000163565	3428	NM_005531	IFI16	1	1	158969758	159024945	protein_coding	5294	3.05859	4.77043	4.90114	12.2986	1.77186	2.97872	3.09874	8.38758	1.71612	7.84e-36	5.13e-35
ENSG00000163568	9447	NM_004833	AIM2	1	-1	159032274	159116886	protein_coding	2009	0.749404	1.38828	1.15643	1.97092	1.14429	2.28432	1.92596	3.5425	0.769948	5.82e-05	8.29e-05
ENSG00000162706	57863	NM_021189	CADM3	1	1	159141399	159173103	protein_coding	3896	9.39685	13.3519	14.0371	19.9955	7.40183	11.3287	12.0598	18.53	1.01476	3.48e-23	1.32e-22
ENSG00000225670	100131825		CTA-134P22.2	1	-1	159165775	159177763	antisense	3548	4.65814	6.88055	7.15535	9.61222	4.02841	6.41051	6.74969	9.78125	0.908867	2.19e-12	4.86e-12
ENSG00000213088	2532	NM_002036	DARC	1	1	159173097	159176290	protein_coding	1954	0.263324	0.391051	0.705935	1.10224	0.413283	0.661557	1.20975	2.03665	0.74199	8.34e-06	1.26e-05
ENSG00000158716	54935	NM_017823	DUSP23	1	1	159750722	159752333	protein_coding	825	21.5083	16.8697	9.13631	6.26257	79.9954	67.5936	37.0711	27.4092	1.63383	5.72e-45	5.45e-44
ENSG00000158710	8407	NM_003564	TAGLN2	1	-1	159887897	159895522	protein_coding	2487	77.1837	43.2242	41.0538	32.4424	95.2242	57.4522	55.2565	47.0995	1.22562	1.13e-60	1.99e-59
ENSG00000085552	57549	NM_020789	IGSF9	1	-1	159896829	159915386	protein_coding	6620	27.1777	51.7681	49.9716	66.0472	12.5993	25.85	25.2656	36.0224	1.25096	8.56e-54	1.14e-52
ENSG00000260766				1	-1	159994743	159996584	sense_overlapping	1842	2.59249	2.83393	3.0587	3.82869	4.31771	5.08568	5.55926	7.50461	0.428181	0.0144152	0.0169973
ENSG00000143315	93183	NM_145167	PIGM	1	-1	159997462	160001783	protein_coding	4322	16.2015	18.1813	18.567	19.3705	11.5039	13.9058	14.3811	16.1824	0.244177	0.0105592	0.0125839
ENSG00000162729	93185	NM_052868	IGSF8	1	-1	160061130	160068733	protein_coding	2562	87.1538	40.7608	45.7772	40.4513	104.353	52.592	59.8066	57.0063	1.089	1.98e-63	3.87e-62
ENSG00000018625	477	NM_000702	ATP1A2	1	1	160085549	160113381	protein_coding	6298	152.304	226.654	189.639	496.087	74.1965	118.964	100.789	284.401	1.69717	1.7e-115	3.51e-113
ENSG00000132681	480	NM_144699	ATP1A4	1	1	160121360	160156767	protein_coding	6284	0.709147	0.683888	1.84303	2.12761	0.345744	0.359744	0.981869	1.22238	0.899076	8.34e-10	1.61e-09
ENSG00000143318	844	NM_001231	CASQ1	1	1	160160285	160171676	protein_coding	2237	1.17494	0.762744	0.470561	1.45014	1.61023	1.12714	0.704215	2.34055	0.742815	2.76e-05	4.02e-05
ENSG00000227741	729867		RP11-536C5.7	1	-1	160171989	160178659	antisense	1578	6.21755	4.94564	4.43107	4.71641	12.0901	10.3602	9.40041	10.7919	0.411427	0.00330104	0.00409893
ENSG00000162734	8682	NM_003768	PEA15	1	1	160175127	160185166	protein_coding	2806	106.373	86.5306	75.9497	77.2045	116.296	101.939	90.5995	99.3413	0.480701	1.8e-28	8.67e-28
ENSG00000265381				1	1	160175167	160175254	miRNA	88	3.36136	2.24815	2.2939	2.04874	117.276	84.4495	87.2603	84.0631	0.518786	0.00170752	0.00217159
ENSG00000132716	50717	NM_015726	DCAF8	1	-1	160185505	160254920	protein_coding	8274	194.545	198.414	222.482	246.933	72.1492	79.2709	90.008	107.756	0.342423	1.91e-25	8e-25
ENSG00000258465	50717		DCAF8	1	-1	160187254	160254920	protein_coding	2875	122.647	120.252	131.12	140.54	130.909	138.265	152.661	176.498	0.223204	3.63e-10	7.14e-10
ENSG00000228606				1	1	160231534	160232568	antisense	557	3.68629	4.22276	4.48968	5.06467	20.3011	25.0609	26.9818	32.8311	0.373294	0.0280314	0.0322701
ENSG00000162735	5824	NM_002857	PEX19	1	-1	160246602	160256138	protein_coding	4461	100.94	103.948	107.847	111.471	69.4283	77.0266	80.922	90.2194	0.141739	0.000743007	0.000971983
ENSG00000122218	1314	NM_004371	COPA	1	-1	160259063	160313190	protein_coding	6232	237.03	194.929	188.876	199.269	116.682	103.396	101.447	115.45	0.326097	1.25e-22	4.62e-22
ENSG00000162736	23385	NM_015331	NCSTN	1	1	160313062	160328742	protein_coding	4175	74.3521	88.9519	95.7333	128.54	54.6329	70.4295	76.7557	111.162	0.781767	1.14e-47	1.22e-46
ENSG00000171786	4807	NM_005598	NHLH1	1	1	160336857	160342638	protein_coding	2563	1.98482	2.97113	2.37258	6.24413	2.37595	3.83201	3.09942	8.7965	1.28383	2.5e-19	7.9e-19
ENSG00000162738	57216	NM_020335	VANGL2	1	1	160370376	160398468	protein_coding	5340	206.375	237.942	250.903	480.989	118.584	147.295	157.27	325.217	1.21678	1.49e-96	1.23e-94
ENSG00000158764	142683	NM_080878	ITLN2	1	-1	160914815	160924589	protein_coding	1636	2.24821	1.54413	1.25455	1.06428	4.21554	3.11999	2.56616	2.3485	0.658616	0.000284473	0.000384757
ENSG00000158769	50848	NM_016946	F11R	1	-1	160965001	160991138	protein_coding	5066	276.022	263.177	261.277	209.299	167.143	171.727	172.634	149.169	0.397614	8.65e-30	4.41e-29
ENSG00000270149				1	-1	160967747	161008752	protein_coding	2114	157.719	158.589	152.077	120.35	228.866	247.984	240.798	205.552	0.395225	7.3e-27	3.27e-26
ENSG00000215845	100131187	NM_001113207	TSTD1	1	-1	161007421	161008780	protein_coding	1210	23.6352	33.878	35.7002	27.3023	59.9327	92.5522	98.7558	81.4677	0.57538	2.75e-19	8.68e-19
ENSG00000158773	7391	NM_207005	USF1	1	-1	161009041	161015767	protein_coding	2336	47.1083	36.869	36.9551	34.5126	61.8752	52.1727	52.9519	53.3433	0.438204	1.06e-14	2.66e-14
ENSG00000186517	257106	NM_181720	ARHGAP30	1	-1	161016736	161039760	protein_coding	5064	1.31681	1.07532	1.15684	2.06872	0.797061	0.701943	0.764818	1.47498	0.567971	0.00106415	0.00137396
ENSG00000143217	81607	NM_030916	PVRL4	1	-1	161040785	161059389	protein_coding	3509	1.80258	0.80157	0.470599	0.385858	1.57597	0.755117	0.449037	0.39717	1.02373	1.02e-09	1.95e-09
ENSG00000162755	126823	NM_152366	KLHDC9	1	1	161068151	161070136	protein_coding	1720	7.12985	6.33387	5.39118	7.19264	12.7136	12.1729	10.491	15.0985	0.358927	0.00380518	0.00470179
ENSG00000143256	5202	NM_012394	PFDN2	1	-1	161070346	161087901	protein_coding	677	48.3037	34.6628	32.9368	28.3082	218.912	169.251	162.85	150.971	0.750857	2.51e-29	1.26e-28
ENSG00000158793	4817	NM_005600	NIT1	1	1	161087876	161095235	protein_coding	3793	47.4747	46.4113	46.1305	46.8684	38.3983	40.448	40.7092	44.614	0.0405537	0.849175	0.854541
ENSG00000158796	9191	NM_032998	DEDD	1	-1	161090764	161102478	protein_coding	2821	41.8855	46.4695	45.9536	42.1696	45.5473	54.4528	54.5251	53.9723	0.146612	0.00277606	0.00346989
ENSG00000143222	51506	NM_016406	UFC1	1	1	161122566	161128646	protein_coding	2274	32.568	40.722	39.5235	49.2021	43.9374	59.1963	58.1767	78.1224	0.580949	3.76e-20	1.24e-19
ENSG00000224985				1	-1	161123550	161129139	antisense	379	4.15227	5.61077	5.25419	6.22568	33.6034	48.9372	46.4046	59.3095	0.489261	0.000580232	0.000766111
ENSG00000143258	27005	NM_012475	USP21	1	1	161129240	161135513	protein_coding	3764	38.7223	34.4271	36.3094	40.4883	31.5687	30.2348	32.2906	38.8376	0.227853	0.000166686	0.000229457
ENSG00000143224	5498	NM_001122764	PPOX	1	1	161136200	161147803	protein_coding	4607	27.9485	26.0002	27.878	28.2486	18.615	18.6558	20.2545	22.1387	0.115346	0.221455	0.235787
ENSG00000158850	8703	NM_003779	B4GALT3	1	-1	161141100	161147287	protein_coding	3419	39.8209	34.8176	33.2897	30.7211	35.7244	33.6632	32.5918	32.4428	0.363953	8.22e-09	1.49e-08
ENSG00000158859	9507	NM_005099	ADAMTS4	1	-1	161154098	161168846	protein_coding	10334	22.3598	17.9461	17.8412	27.7225	6.63826	5.7406	5.77927	9.68608	0.608805	1.47e-18	4.48e-18
ENSG00000158864	4720	NM_004550	NDUFS2	1	1	161166894	161184185	protein_coding	3997	122.051	100.171	97.2422	89.6549	93.6737	82.844	81.4365	80.9871	0.440886	2.42e-24	9.62e-24
ENSG00000158874	336	NM_001643	APOA2	1	-1	161192082	161193421	protein_coding	945	0.526586	0.293329	1.25458	0.231776	1.70963	1.02609	4.44295	0.8857	0.880559	2e-08	3.55e-08
ENSG00000158882	84134	NM_032174	TOMM40L	1	1	161195793	161200408	protein_coding	3099	22.3014	13.9785	12.7635	12.8947	22.0701	14.9106	13.7873	15.0236	0.760191	1.63e-21	5.71e-21
ENSG00000143257	9970	NM_005122	NR1I3	1	-1	161199456	161208092	protein_coding	3305	5.6914	3.53822	3.99979	3.59584	5.28265	3.53889	4.05158	3.92838	0.561712	1.29e-05	1.92e-05
ENSG00000158887	4359	NM_000530	MPZ	1	-1	161274525	161279762	protein_coding	2154	2.59211	2.77558	3.52889	5.29787	3.69366	4.25952	5.48377	8.88032	0.812625	2.17e-09	4.09e-09
ENSG00000143252	6391	NM_003001	SDHC	1	1	161284047	161332984	protein_coding	2014	35.0397	30.8105	29.0357	24.9433	53.3705	50.5703	48.2592	44.7163	0.474553	4.75e-12	1.03e-11
ENSG00000188931	257177	NM_001013625	C1orf192	1	-1	161334521	161337664	protein_coding	774	9.15443	7.42992	6.76365	8.77913	36.2881	31.7323	29.2496	40.9521	0.38799	0.000396422	0.000530264
ENSG00000235477				1	1	161337812	161341754	lincRNA	1807	7.51395	4.39835	4.48968	9.16475	12.7579	8.04611	8.31701	18.3121	0.914852	8.75e-18	2.57e-17
ENSG00000081721	11266	NM_007240	DUSP12	1	1	161719548	161727028	protein_coding	1762	19.9067	25.122	27.5646	20.5544	34.6763	47.1307	52.364	42.1182	0.450448	8.94e-12	1.92e-11
ENSG00000118217	22926	NM_007348	ATF6	1	1	161736084	161933860	protein_coding	7890	49.0517	39.3749	43.1726	49.7818	19.0765	16.4968	18.3172	22.7812	0.331054	8.57e-11	1.74e-10
ENSG00000162745	25903	NM_015441	OLFML2B	1	-1	161952982	161993644	protein_coding	3415	15.0874	10.967	10.5665	8.15805	13.5587	10.6158	10.3557	8.62546	0.813893	1.07e-14	2.69e-14
ENSG00000198929	9722	NM_014697	NOS1AP	1	1	162039564	162353321	protein_coding	8449	25.3795	26.3939	32.4073	32.0174	9.21328	10.3265	12.839	13.6823	0.341021	8.35e-10	1.61e-09
ENSG00000254706				1	1	162335197	162351905	protein_coding	541	6.23883	6.19705	7.58741	7.71449	35.3647	37.8654	46.9473	51.4856	0.276487	0.00785206	0.00944396
ENSG00000239887	400793	NM_001135240	C1orf226	1	1	162336698	162356600	protein_coding	4487	40.3434	40.2343	48.6401	46.8898	27.5883	29.6413	36.2851	37.7306	0.267783	4.59e-09	8.48e-09
ENSG00000152332	127933	NM_175866	UHMK1	1	1	162467041	162499419	protein_coding	9246	73.7413	59.2561	57.1707	65.5096	24.4704	21.1853	20.6986	25.5813	0.361747	8.88e-15	2.24e-14
ENSG00000117143	6675	NM_003115	UAP1	1	1	162531323	162569627	protein_coding	3405	34.2083	25.5135	24.31	25.4848	30.8217	24.7691	23.8973	27.0231	0.476433	3.32e-14	8.14e-14
ENSG00000162733	4921	NM_006182	DDR2	1	1	162601163	162757190	protein_coding	10730	3.7879	11.9461	7.4303	10.2451	1.08255	3.68031	2.3179	3.44753	1.43815	5.14e-28	2.41e-27
ENSG00000132196	51478	NM_016371	HSD17B7	1	1	162760492	162782607	protein_coding	4124	8.18315	4.6726	3.86213	6.78691	6.08573	3.74538	3.13461	5.94189	0.919522	2.58e-14	6.34e-14
ENSG00000117152	5999	NM_005613	RGS4	1	1	163038565	163046592	protein_coding	4836	0.101173	0.273752	0.647138	1.14079	0.0643963	0.187125	0.448129	0.851711	0.969244	1.26e-09	2.41e-09
ENSG00000143248	8490	NM_003617	RGS5	1	-1	163080911	163291577	protein_coding	6812	10.3885	58.2782	56.4423	13.0118	4.68114	28.2805	27.734	6.89668	2.3814	4.23e-96	3.43e-94
ENSG00000232995	8490		RP11-267N12.3	1	-1	163214295	163291684	antisense	3626	1.317	2.4437	2.03901	2.41698	1.11276	2.2278	1.88241	2.40667	0.57527	0.000880346	0.00114463
ENSG00000143228	83540	NM_145697	NUF2	1	1	163236366	163325554	protein_coding	3362	39.1671	28.1928	29.5453	26.0487	35.7518	27.7202	29.4168	27.9738	0.571051	7.25e-18	2.14e-17
ENSG00000185630	5087	NM_002585	PBX1	1	1	164524821	164868533	protein_coding	21771	141.665	185.372	194.561	161.209	19.9676	28.1464	29.9137	26.7355	0.455002	1.89e-32	1.08e-31
ENSG00000162761	4009	NM_177398	LMX1A	1	-1	165171104	165325952	protein_coding	4185	0.971972	4.84846	9.4297	57.289	0.713046	3.8297	7.54163	49.4255	4.8967	4.99e-110	8.36e-108
ENSG00000224702				1	1	165179864	165182327	antisense	692	0.0405066	0.37131	0.764397	4.46607	0.179591	1.77369	3.69575	23.3023	2.41136	3.89e-38	2.81e-37
ENSG00000143198	4259	NM_004528	MGST3	1	1	165600098	165631033	protein_coding	7888	46.0561	34.8762	28.9379	30.1241	17.9135	14.6156	12.2804	13.7886	0.652711	2.51e-26	1.1e-25
ENSG00000143149	223	NM_000696	ALDH9A1	1	-1	165631453	165668100	protein_coding	3308	86.4448	65.0015	62.7549	61.0971	80.1625	64.9551	63.4983	66.6855	0.493964	6.49e-27	2.92e-26
ENSG00000206990				1	-1	165631822	165631924	misc_RNA	103	4.47589	3.85036	3.43048	3.82833	133.333	123.57	111.459	134.198	0.306535	0.140584	0.152402
ENSG00000143183	54499	NM_019026	TMCO1	1	-1	165696032	165796992	protein_coding	3082	35.6043	36.3819	37.9171	42.5575	35.4469	39.0218	41.1825	49.8558	0.250885	1.06e-05	1.6e-05
ENSG00000143179	7371	NM_012474	UCK2	1	1	165796768	165880855	protein_coding	6756	109.125	112.158	106.831	81.3069	49.5556	54.8777	52.9316	43.452	0.459425	3.02e-27	1.38e-26
ENSG00000236364				1	-1	165865116	165869920	antisense	675	1.05311	1.36865	1.52924	1.18005	4.78767	6.70266	7.58377	6.31152	0.302976	0.244133	0.258785
ENSG00000188859	149297	NM_001017961	FAM78B	1	-1	166026674	166136206	protein_coding	5332	1.74154	1.36898	2.13695	0.869397	1.0026	0.848731	1.3415	0.588788	0.751421	4.78e-05	6.85e-05
ENSG00000215835				1	-1	166244866	166246834	pseudogene	1969	3.05784	3.53811	3.17563	2.80379	4.76691	5.93989	5.39734	5.14125	0.255866	0.306462	0.321434
ENSG00000143157	57645	NM_017542	POGK	1	1	166808681	166825581	protein_coding	8451	91.7061	105.492	100.262	108.799	33.2942	41.2638	39.7129	46.4828	0.244093	1.33e-09	2.54e-09
ENSG00000152382	117143	NM_053053	TADA1	1	-1	166825747	166845564	protein_coding	2963	22.56	26.5094	24.9571	27.2816	23.3679	29.5749	28.1936	33.244	0.263522	0.000350195	0.00047076
ENSG00000143195	387597	NM_199351	ILDR2	1	-1	166882443	166944719	protein_coding	8283	20.2714	28.3846	23.9573	92.3708	7.51144	11.3279	9.68142	40.2639	2.13465	1.54e-93	1.1e-91
ENSG00000143190	5451	NM_002697	POU2F1	1	1	167190066	167396582	protein_coding	15782	125.529	137.555	162.923	135.987	24.4038	28.8117	34.5569	31.1105	0.373571	2e-21	6.99e-21
ENSG00000272033				1	1	167348345	167350237	sense_intronic	1893	0.972221	1.21203	1.29398	0.966365	1.57536	2.1165	2.28819	1.84329	0.223803	0.37176	0.387122
ENSG00000143162	8804	NM_003851	CREG1	1	-1	167498914	167523004	protein_coding	2688	24.5077	33.1744	32.8186	30.0834	27.9681	40.797	40.8671	40.4089	0.422314	2.3e-11	4.83e-11
ENSG00000198771	92241	NM_052862	RCSD1	1	1	167599330	167675486	protein_coding	5718	1.03314	0.89962	0.882512	0.560876	0.553927	0.52009	0.516907	0.354141	0.384851	0.104485	0.11464
ENSG00000197965	9019	NM_024569	MPZL1	1	1	167690429	167761156	protein_coding	7069	102.706	103.124	96.6142	93.438	44.574	48.2233	45.7485	47.7251	0.140888	0.000161012	0.000221881
ENSG00000143158	25874	NM_015415	MPC2	1	-1	167885967	167906278	protein_coding	2552	19.0387	16.2838	14.4486	14.4634	22.886	21.0926	18.9503	20.4626	0.375595	1.45e-06	2.31e-06
ENSG00000143164	55827	NM_018442	DCAF6	1	1	167905021	168045081	protein_coding	6204	23.4529	22.4813	22.8396	23.088	11.5989	11.9786	12.3224	13.4364	0.0585061	0.842257	0.847798
ENSG00000143147	23432	NM_153832	GPR161	1	-1	168053997	168106821	protein_coding	5902	18.4706	22.2084	19.2726	31.2651	9.60243	12.4387	10.9312	19.1264	0.729045	3.82e-24	1.51e-23
ENSG00000143155	261726	NM_152902	TIPRL	1	1	168148171	168169950	protein_coding	1818	25.6391	22.9708	23.5458	21.9075	43.2779	41.7674	43.3524	43.5081	0.218044	0.00948136	0.0113411
ENSG00000213064	375035	NM_199344	SFT2D2	1	1	168195176	168222263	protein_coding	11221	23.9178	26.2356	23.5461	26.5849	6.54093	7.72886	7.0241	8.55421	0.168457	0.0125989	0.0149295
ENSG00000214262	84832		ANKRD36BP1	1	-1	168214803	168216581	pseudogene	1779	3.58474	3.73459	3.03871	3.67259	6.18281	6.93946	5.71721	7.45404	0.230023	0.299688	0.314703
ENSG00000143178	9095	NM_005149	TBX19	1	1	168250278	168283664	protein_coding	3647	1.84346	1.36843	1.50951	2.08859	1.54961	1.24034	1.38531	2.06765	0.38508	0.0572254	0.0641491
ENSG00000143184	6375	NM_002995	XCL1	1	1	168545711	168551315	protein_coding	1367	0.891395	0.567191	0.921201	0.328033	1.99864	1.37159	2.25465	0.8667	0.537692	0.0024955	0.0031315
ENSG00000143153	481	NM_001677	ATP1B1	1	1	169074935	169101960	protein_coding	3068	38.7046	45.3568	46.1116	42.2642	38.7035	48.8701	50.3099	49.7388	0.246878	5.48e-06	8.36e-06
ENSG00000143156	29922	NM_197972	NME7	1	-1	169101769	169337205	protein_coding	5737	11.5651	14.1153	13.6064	15.3907	6.18395	8.1332	7.93918	9.68606	0.383855	0.000108409	0.000151151
ENSG00000117475	8548	NM_003666	BLZF1	1	1	169337208	169365778	protein_coding	3820	10.1467	12.6103	13.783	12.4321	8.15	10.9124	12.0784	11.7505	0.407773	8.07e-05	0.000113571
ENSG00000117477	57821	NM_021179	CCDC181	1	-1	169364108	169429907	protein_coding	2629	4.39519	9.36439	8.62535	9.83843	5.12831	11.7746	10.9799	13.5124	1.00886	3.54e-17	1.01e-16
ENSG00000117479	10560	NM_006996	SLC19A2	1	-1	169433147	169455241	protein_coding	3671	33.8047	36.5794	37.152	33.259	28.2468	32.9389	33.8762	32.7109	0.155496	0.00905167	0.0108414
ENSG00000213062				1	1	169455380	169456846	pseudogene	1463	1.53857	1.54463	1.72518	2.53227	3.23162	3.4901	3.94686	6.24969	0.478975	0.00443775	0.00545323
ENSG00000000460	55732	NM_018186	C1orf112	1	1	169631245	169823221	protein_coding	6354	20.7166	24.9641	27.5085	23.8578	10.0074	12.9874	14.4938	13.557	0.392633	1.14e-06	1.82e-06
ENSG00000007908	6401	NM_000450	SELE	1	-1	169691781	169733846	protein_coding	4586	0.121395	1.13411	0.254923	1.16078	0.0815094	0.817486	0.186139	0.913791	0.955737	7.93e-12	1.7e-11
ENSG00000171806	92342	NM_033418	METTL18	1	-1	169761670	169764107	protein_coding	1578	7.25031	10.1859	10.0192	9.55558	14.0991	21.3377	21.2567	21.8622	0.439798	7.85e-05	0.000110603
ENSG00000000457	57147	NM_181093	SCYL3	1	-1	169818772	169863408	protein_coding	6876	14.6017	19.5115	18.0969	20.1792	6.51669	9.38017	8.81091	10.5966	0.441518	2.39e-07	3.98e-07
ENSG00000075945	22920	NM_014970	KIFAP3	1	-1	169890467	170054349	protein_coding	5014	6.66343	6.49065	7.25425	12.2808	4.07714	4.27917	4.84326	8.84301	0.827238	5.16e-17	1.46e-16
ENSG00000203740	149281	NM_001136107	METTL11B	1	1	170115142	170136931	protein_coding	1204	0.364684	0.371474	0.50966	1.62468	0.928171	1.0199	1.41657	4.87184	0.951622	2.63e-10	5.21e-10
ENSG00000120370	92344	NM_152281	GORAB	1	1	170501270	170522587	protein_coding	3773	12.2132	11.6713	11.0767	11.3295	9.92997	10.2256	9.82663	10.8419	0.129858	0.477573	0.492321
ENSG00000116132	5396	NM_022716	PRRX1	1	1	170631869	170708560	protein_coding	8246	0.607599	2.48258	1.62729	6.49743	0.226067	0.995207	0.660604	2.84488	2.23268	2.26e-34	1.39e-33
ENSG00000076258	2329	NM_002022	FMO4	1	1	171283347	171311223	protein_coding	2517	1.62039	1.81838	1.74469	3.19	1.97461	2.38814	2.31983	4.57602	0.680558	7.87e-06	1.19e-05
ENSG00000117523	23215	NM_015172	PRRC2C	1	1	171454651	171562650	protein_coding	14192	499.392	562.15	551.563	538.052	107.955	130.938	130.095	136.886	0.170474	1.28e-09	2.45e-09
ENSG00000117533	8674	NM_003762	VAMP4	1	-1	171669300	171711387	protein_coding	5159	13.5892	10.9668	10.9206	15.6815	8.08313	7.02699	7.08614	10.9747	0.485275	3.41e-09	6.33e-09
ENSG00000010165	51603	NM_015935	METTL13	1	1	171750788	171783163	protein_coding	3843	57.5404	61.8953	58.8761	50.5999	45.9352	53.2406	51.2846	47.5394	0.285729	2.36e-08	4.17e-08
ENSG00000197959	26052	NM_015569	DNM3	1	1	171810621	172387606	protein_coding	11346	2.12657	2.09213	2.11721	1.58435	0.575072	0.609544	0.624542	0.504237	0.275892	0.215465	0.229573
ENSG00000135845	5279	NM_153747	PIGC	1	-1	172339329	172413230	protein_coding	5229	17.8219	20.917	21.2904	22.4092	10.4589	13.2232	13.6279	15.4733	0.314779	0.000134971	0.000187004
ENSG00000094975	51430	NM_016227	SUCO	1	1	172501489	172580971	protein_coding	7835	82.6127	80.6275	81.0865	102.75	32.3505	34.0174	34.6417	47.3493	0.345994	4.04e-19	1.27e-18
ENSG00000230849				1	-1	173110239	173111489	pseudogene	1251	1.88378	0.0390996	0.705935	0.483538	4.61804	0.103317	1.88957	1.39548	1.48692	2.33e-17	6.71e-17
ENSG00000117586	7292	NM_003326	TNFSF4	1	-1	173152873	173176452	protein_coding	3942	0.870861	1.30954	1.23507	2.04945	0.677877	1.09813	1.04866	1.87714	0.709605	0.000163959	0.000225814
ENSG00000203739	101928673		RP11-296O14.3	1	-1	173386932	173430501	antisense	2282	1.05348	1.44712	1.56812	1.60517	1.41488	2.09629	2.29939	2.53959	0.345681	0.13476	0.146311
ENSG00000117592	9588	NM_004905	PRDX6	1	1	173446405	173457946	protein_coding	2367	205.922	225.529	233.97	203.695	266.882	314.964	330.875	310.711	0.199068	6.17e-12	1.33e-11
ENSG00000183831	339416	NM_198493	ANKRD45	1	-1	173578700	173639001	protein_coding	2911	0.992506	4.37932	1.39199	1.77948	1.04571	4.97303	1.60065	2.20698	1.44021	8.18e-19	2.52e-18
ENSG00000076321	27252	NM_014458	KLHL20	1	1	173684080	173755840	protein_coding	4254	12.5569	20.7021	14.6646	17.8259	9.0567	16.0869	11.5389	15.1297	0.679491	1.47e-15	3.86e-15
ENSG00000120334	91687	NM_033319	CENPL	1	-1	173768688	173793858	protein_coding	4914	14.6019	16.7355	16.487	16.125	9.1183	11.258	11.2293	11.8479	0.184992	0.0865506	0.0954962
ENSG00000117593	55157	NM_018122	DARS2	1	1	173793641	173827684	protein_coding	3689	46.2995	40.9172	39.4057	38.7268	38.505	36.6651	35.7545	37.9035	0.251836	3.36e-06	5.21e-06
ENSG00000270084	100506046		GAS5-AS1	1	1	173832386	173833079	antisense	694	8.06113	10.8702	11.7427	10.5759	35.632	51.7767	56.6305	55.0216	0.492757	4.1e-06	6.31e-06
ENSG00000234741	26769	NR_003943	GAS5	1	-1	173833038	173838020	processed_transcript	3631	252.522	317.82	359.345	313.493	213.36	289.342	331.271	311.729	0.507301	2e-39	1.53e-38
ENSG00000208317	692198	NR_003944	SNORD78	1	-1	173834760	173834824	snoRNA	65	1.43827	1.34907	1.19608	0.947564	67.8405	68.6089	61.6097	52.633	0.326588	0.189702	0.20326
ENSG00000185278	84614	NM_032522	ZBTB37	1	1	173837220	173872687	protein_coding	19464	75.3587	70.5171	76.2469	100.089	11.8807	11.9762	13.1132	18.5667	0.499377	1.04e-27	4.82e-27
ENSG00000135870	149041	NM_172071	RC3H1	1	-1	173900352	173991435	protein_coding	11508	28.0688	28.7207	25.0364	39.7325	7.48533	8.24996	7.28255	12.4659	0.645949	5.7e-22	2.05e-21
ENSG00000152061	9910	NM_014857	RABGAP1L	1	1	174128548	174964445	protein_coding	13701	59.6452	127.739	103.222	80.3357	13.357	30.8195	25.2188	21.1705	1.08617	1.26e-64	2.58e-63
ENSG00000116161	27101	NM_014412	CACYBP	1	1	174968300	174980851	protein_coding	4510	91.018	81.1504	78.5776	61.6563	61.9186	59.4798	58.3201	49.3605	0.554599	9.69e-28	4.51e-27
ENSG00000120333	63931	NM_022100	MRPS14	1	-1	174979925	174992561	protein_coding	2594	21.7708	18.2599	19.3695	21.6012	25.7558	23.2694	24.9935	30.0656	0.24186	0.00125658	0.00161383
ENSG00000120332	63923	NM_022093	TNN	1	1	175036994	175117202	protein_coding	5008	2.8965	0.879824	0.784244	1.27607	1.77388	0.58075	0.524225	0.919999	1.13389	9.45e-13	2.14e-12
ENSG00000235750	9674	NM_014656	KIAA0040	1	-1	175126123	175162135	protein_coding	4779	20.3733	16.305	16.8807	7.63834	13.0828	11.2782	11.8244	5.77068	1.30887	5.42e-33	3.16e-32
ENSG00000143207	64326	NM_022457	RFWD2	1	-1	175913967	176176629	protein_coding	4299	46.2189	48.9547	53.7559	51.4852	32.9828	37.6429	41.8536	43.2409	0.213763	0.000102048	0.000142609
ENSG00000116183	60676	NM_021936	PAPPA2	1	1	176432307	176814735	protein_coding	10924	2.26793	1.48562	2.96029	2.90004	0.637394	0.449552	0.907032	0.958523	0.675426	2.11e-05	3.1e-05
ENSG00000152092	460	NM_207108	ASTN1	1	-1	176826438	177134109	protein_coding	9225	9.66124	17.2637	19.2912	25.1333	3.21266	6.18622	6.99967	9.83704	1.29486	5.58e-35	3.52e-34
ENSG00000120341	89866	NM_033127	SEC16B	1	-1	177893091	177953438	protein_coding	7377	2.6534	2.60026	3.62668	5.93383	1.10322	1.16518	1.64537	2.90439	0.948933	3.62e-13	8.36e-13
ENSG00000254154				1	-1	177897923	178007142	processed_transcript	7841	2.91673	3.03041	4.01874	6.57216	1.14092	1.27758	1.71535	3.02643	0.954166	9.09e-14	2.17e-13
ENSG00000242193	730102		RP11-568K15.1	1	-1	177975271	178007085	pseudogene	5564	0.425413	2.26767	1.84296	2.68707	0.234395	1.34725	1.1088	1.74373	1.38129	1.29e-14	3.22e-14
ENSG00000224687	100302401		RASAL2-AS1	1	-1	178060643	178063119	lincRNA	2356	1.86362	1.70086	1.49003	2.47528	2.42542	2.38644	2.11706	3.79325	0.483451	0.0115991	0.0137851
ENSG00000075391	9462	NM_170692	RASAL2	1	1	178062864	178448644	protein_coding	11818	70.3581	62.3072	67.8158	76.0509	18.2673	17.4281	19.2087	23.2343	0.283399	6.48e-09	1.18e-08
ENSG00000213058				1	1	178380751	178381107	pseudogene	357	0.12152	0.0977217	0.0392475	34.6295	1.04434	0.904842	0.368606	350.229	5.12121	2.12e-109	3.3e-107
ENSG00000213057	400798		C1orf220	1	1	178511887	178518024	protein_coding	2775	1.134	2.07173	1.588	2.18425	1.25449	2.46786	1.91546	2.84207	0.581041	0.0010645	0.00137433
ENSG00000184909				1	1	178511950	178517579	protein_coding	2113	0.992319	1.52489	1.27432	1.64289	1.44132	2.38558	2.01865	2.80743	0.410689	0.0525708	0.0590984
ENSG00000273062	646976		RP11-428K3.1	1	-1	178693441	178695420	antisense	1980	1.98476	2.46377	2.96047	2.51454	3.07578	4.11334	5.00512	4.585	0.409924	0.0544388	0.0611241
ENSG00000116191	55103	NM_152663	RALGPS2	1	1	178694300	178889238	protein_coding	7422	57.8827	72.3136	80.4418	71.1907	23.9291	32.2073	36.2803	34.632	0.467995	3.58e-20	1.18e-19
ENSG00000116199	9917	NM_014864	FAM20B	1	1	178994939	179045697	protein_coding	6039	73.8657	52.6652	56.3866	58.4468	37.5235	28.828	31.2561	34.9441	0.48038	1.73e-21	6.08e-21
ENSG00000186283	64222	NM_022371	TOR3A	1	1	179050512	179067158	protein_coding	3917	29.4494	35.543	32.623	29.1038	23.0637	29.9956	27.8781	26.8262	0.279979	2.48e-06	3.87e-06
ENSG00000143322	27	NM_007314	ABL2	1	-1	179068462	179198819	protein_coding	13257	69.7924	80.9193	75.7555	82.3982	16.1524	20.1773	19.1282	22.4416	0.236478	3.9e-08	6.8e-08
ENSG00000057252	6646	NM_003101	SOAT1	1	1	179262925	179327815	protein_coding	7033	7.95996	17.929	16.5474	22.0432	3.4718	8.42698	7.87613	11.3163	1.36429	1.03e-34	6.44e-34
ENSG00000162782	163589	NM_173533	TDRD5	1	1	179560748	179660407	protein_coding	4032	0	0.0976122	1.25492	0.561231	0	0.0800222	1.04208	0.502493	1.18599	2.74e-15	7.07e-15
ENSG00000143340	148753	NM_173509	FAM163A	1	1	179712298	179785333	protein_coding	2909	0.89152	1.09457	0.529321	0.44404	0.938869	1.2438	0.609036	0.551265	0.541139	0.00192205	0.00243487
ENSG00000169905	163590	NM_145034	TOR1AIP2	1	-1	179809102	179846938	protein_coding	18876	39.5743	32.4543	32.4271	35.6139	6.4327	5.68354	5.75039	6.81218	0.279689	4.36e-07	7.14e-07
ENSG00000258664	163590	NM_022347	IFRG15	1	-1	179833916	179834311	protein_coding	396	2.67325	2.97179	3.52871	3.05507	20.7165	24.8073	29.824	27.8547	0.303232	0.173835	0.187033
ENSG00000272906				1	-1	179850742	179851730	lincRNA	989	0.870799	1.07516	1.0783	1.23681	2.7024	3.5936	3.64966	4.51563	0.260045	0.446732	0.461777
ENSG00000143337	26092	NM_015602	TOR1AIP1	1	1	179851177	179894135	protein_coding	9615	36.1511	29.8701	23.3693	27.5572	11.5367	10.2693	8.13554	10.3478	0.608691	2.86e-17	8.21e-17
ENSG00000135837	9857	NM_014810	CEP350	1	1	179923873	180084015	protein_coding	14301	72.9305	81.2155	80.0892	94.2545	15.6474	18.7728	18.7465	23.7965	0.365634	5.11e-15	1.3e-14
ENSG00000116260	5768	NM_002826	QSOX1	1	1	180123969	180173165	protein_coding	9311	152.206	120.897	76.8121	122.489	50.1502	42.9215	27.6133	47.4978	0.977532	4.63e-60	7.92e-59
ENSG00000121454	89884	NM_033343	LHX4	1	1	180199421	180249380	protein_coding	7324	9.35634	19.8431	19.5456	15.4471	3.92043	8.95608	8.93229	7.61517	1.0101	5.8e-27	2.61e-26
ENSG00000230124	100527964		RP5-1180C10.2	1	-1	180238788	180245359	antisense	4866	6.31891	13.4696	12.9779	12.1801	3.98441	9.15034	8.92652	9.03771	0.984883	5.93e-21	2.03e-20
ENSG00000135847	84320	NM_032360	ACBD6	1	-1	180244515	180472089	protein_coding	2356	53.3047	57.7298	56.9523	44.5678	69.4245	80.999	80.9134	68.2998	0.366289	1.42e-13	3.36e-13
ENSG00000143324	9213	NM_004736	XPR1	1	1	180601140	180859387	protein_coding	8903	93.4715	83.1439	81.381	88.8638	32.2082	30.8709	30.5971	36.0382	0.197579	1.06e-06	1.7e-06
ENSG00000135835	57710	NM_020950	KIAA1614	1	1	180882290	180920750	protein_coding	10195	6.522	7.52731	7.58759	9.89744	1.96225	2.44067	2.49144	3.5053	0.535964	3.75e-06	5.78e-06
ENSG00000243155				1	-1	180913178	180945618	antisense	2424	12.8617	10.1471	11.3322	8.87396	16.2753	13.8379	15.6496	13.218	0.489986	1.98e-06	3.12e-06
ENSG00000232586				1	-1	180918835	180924023	antisense	1440	1.53981	1.68134	1.60781	1.81803	3.27648	3.85966	3.73814	4.55818	0.150861	0.796208	0.803736
ENSG00000135823	10228	NM_005819	STX6	1	-1	180941861	180992047	protein_coding	6254	72.8101	59.8439	61.5604	49.9607	35.7198	31.6314	32.9489	28.8434	0.534631	1e-22	3.73e-22
ENSG00000162783	51278	NM_016545	IER5	1	1	181057638	181059977	protein_coding	2340	40.7338	26.7412	20.7823	27.917	53.3871	37.7762	29.7304	43.0759	0.938509	7.29e-29	3.57e-28
ENSG00000198216	777	NM_001205294	CACNA1E	1	1	181382238	181777219	protein_coding	17878	3.2605	5.49259	6.88188	5.14224	0.559708	1.01557	1.28865	1.03853	0.88987	3.81e-10	7.49e-10
ENSG00000135821	2752	NM_002065	GLUL	1	-1	182350839	182361341	protein_coding	9032	271.299	368.723	347.283	334.099	92.1498	134.95	128.703	133.558	0.441294	3.65e-35	2.32e-34
ENSG00000135828	6041	NM_021133	RNASEL	1	-1	182542769	182558391	protein_coding	6128	1.903	1.74034	0.901912	2.10798	0.954197	0.938808	0.492723	1.24196	0.713106	9.44e-05	0.000132285
ENSG00000143333	6004	NM_002928	RGS16	1	-1	182567758	182573543	protein_coding	2427	26.7968	31.8083	27.4286	21.7169	33.8674	43.3239	37.8317	32.3065	0.530837	9.09e-13	2.06e-12
ENSG00000135838	80896	NM_030769	NPL	1	1	182758428	182799519	protein_coding	4975	2.67369	4.30112	4.78389	3.34586	1.6483	2.85789	3.21898	2.42812	0.657155	5.23e-06	7.99e-06
ENSG00000135829	1660	NM_001357	DHX9	1	1	182808504	182856886	protein_coding	5645	221.971	344.469	361.778	303.481	120.652	201.717	214.526	194.11	0.702254	7.05e-59	1.16e-57
ENSG00000135862	3915	NM_002293	LAMC1	1	1	182992595	183114727	protein_coding	8406	450.673	314.539	309.413	316.932	164.493	123.692	123.212	136.13	0.541123	9.96e-54	1.32e-52
ENSG00000058085	3918	NM_018891	LAMC2	1	1	183155373	183214035	protein_coding	6543	11.0187	56.6983	30.5258	14.2483	5.16528	28.6451	15.6171	7.86266	2.26481	1.6e-82	6.94e-81
ENSG00000157064	23057	NM_170706	NMNAT2	1	-1	183217372	183387737	protein_coding	7165	22.3409	32.0206	34.2116	28.3635	9.56408	14.773	15.9832	14.2929	0.593582	1.42e-17	4.11e-17
ENSG00000116698	9887	NM_201569	SMG7	1	1	183441351	183567381	protein_coding	8317	110.097	125.508	139.004	140.018	40.614	49.8838	55.9468	60.785	0.34408	1.26e-20	4.23e-20
ENSG00000162704	10092	NM_005717	ARPC5	1	-1	183592401	183604892	protein_coding	5482	70.8905	57.2051	51.9166	52.2052	39.6669	34.4947	31.7024	34.3833	0.442185	2.8e-20	9.27e-20
ENSG00000143344	23179	NM_015149	RGL1	1	1	183605220	183897665	protein_coding	5415	8.38387	12.4521	13.2529	14.2882	4.75218	7.60145	8.19212	9.52698	0.704946	1.6e-12	3.57e-12
ENSG00000198756	23127	NM_015101	COLGALT2	1	-1	183898796	184006863	protein_coding	7339	13.0835	14.6629	12.8219	27.4363	5.46973	6.6045	5.84812	13.4978	1.04158	1.95e-36	1.3e-35
ENSG00000198860	116461	NM_052965	TSEN15	1	1	184020811	184043346	protein_coding	2443	39.717	55.9508	56.563	43.9035	49.8778	75.7073	77.5054	64.8875	0.499651	1.22e-23	4.71e-23
ENSG00000116667	81563	NM_030806	C1orf21	1	1	184356192	184598154	protein_coding	10971	27.0202	87.4856	100.709	70.0292	7.55401	26.36	30.7255	23.0468	1.86063	2.56e-84	1.2e-82
ENSG00000116406	80267	NM_025191	EDEM3	1	-1	184659365	184724047	protein_coding	7804	30.4619	26.0986	28.212	32.3263	11.9745	11.0549	12.1008	14.9561	0.298572	6.66e-06	1.01e-05
ENSG00000135842	116496	NM_052966	FAM129A	1	-1	184759858	184943682	protein_coding	8372	23.2305	40.9578	58.7976	24.1059	8.5133	16.172	23.5097	10.3964	1.30381	1.11e-61	2.02e-60
ENSG00000121481	6045	NM_007212	RNF2	1	1	185014496	185071740	protein_coding	4073	32.8307	41.9715	44.8764	36.7832	24.7302	34.0639	36.8808	32.6057	0.4396	2.1e-13	4.91e-13
ENSG00000121486	81627	NM_030934	TRMT1L	1	-1	185087220	185126204	protein_coding	5022	29.5265	28.565	27.899	32.8302	18.0446	18.8025	18.5963	23.6033	0.227388	0.000973399	0.00126014
ENSG00000116668	54823	NM_017673	SWT1	1	1	185126212	185260897	protein_coding	4054	6.62255	7.48772	7.0776	8.50702	5.01268	6.10551	5.844	7.57655	0.319255	0.0156469	0.0184011
ENSG00000213051				1	-1	185195940	185196832	pseudogene	893	2.73392	3.44033	3.4504	2.32025	9.39626	12.7351	12.9326	9.38115	0.42452	0.00499474	0.00610753
ENSG00000116679	10625	NM_006469	IVNS1ABP	1	-1	185265520	185286461	protein_coding	7929	369.112	220.524	176.331	201.799	142.831	91.9377	74.4411	91.8916	1.0616	7.08e-84	3.28e-82
ENSG00000143341	83872	NM_031935	HMCN1	1	1	185703683	186160085	protein_coding	18583	44.13	63.8705	56.406	88.9762	7.28702	11.3616	10.1608	17.2876	0.995635	3.02e-51	3.67e-50
ENSG00000116690	10216	NM_005807	PRG4	1	1	186265405	186283694	protein_coding	5050	5.57063	5.25898	6.46907	5.72216	3.38228	3.44244	4.28717	4.09125	0.255714	0.144288	0.156316
ENSG00000047410	7175	NM_003292	TPR	1	-1	186280784	186344825	protein_coding	12350	282.444	271.919	308.376	297.907	70.1739	72.7826	83.584	87.0934	0.180892	3.45e-09	6.41e-09
ENSG00000157181	54953	NM_017847	C1orf27	1	1	186344890	186390510	protein_coding	4153	25.7022	29.2658	32.0763	29.3151	18.9858	23.2946	25.8564	25.4857	0.308969	2.93e-05	4.26e-05
ENSG00000116711	5321	NM_024420	PLA2G4A	1	1	186798085	186958113	protein_coding	2875	0.972034	1.2904	1.31379	1.06404	1.03778	1.48369	1.53011	1.33615	0.232123	0.393578	0.409096
ENSG00000116741	5997	NM_002923	RGS2	1	1	192778169	192781403	protein_coding	2086	20.7186	12.6694	12.4299	12.9546	30.4754	20.077	19.9463	22.4225	0.694182	8.35e-19	2.58e-18
ENSG00000116750	51377	NM_015984	UCHL5	1	-1	192981380	193029237	protein_coding	7108	37.7273	35.2697	33.4064	28.5222	16.2915	16.4025	15.731	14.4878	0.39204	6.04e-09	1.11e-08
ENSG00000116747	6738	NM_004600	TROVE2	1	1	193028552	193060907	protein_coding	9102	45.7302	46.7437	47.0921	53.7873	15.4166	16.9763	17.3186	21.3364	0.229499	4.79e-06	7.33e-06
ENSG00000272579				1	-1	193059996	193060686	antisense	691	4.57681	3.9886	4.41081	4.29022	20.328	19.081	21.3636	22.4188	0.161487	0.634524	0.646673
ENSG00000023572	51022	NM_197962	GLRX2	1	-1	193065598	193075244	protein_coding	1299	2.81524	2.95199	2.72517	1.66276	6.64895	7.51211	7.02256	4.62165	0.572539	0.000393898	0.000527033
ENSG00000134371	79577	NM_024529	CDC73	1	1	193091147	193223031	protein_coding	5352	46.8854	54.3283	54.7187	47.0798	26.8793	33.5556	34.2233	31.761	0.218612	6.45e-08	1.11e-07
ENSG00000162687	343450	NM_198503	KCNT2	1	-1	196194909	196578355	protein_coding	7124	19.1383	26.6864	28.8609	34.937	8.24385	12.3829	13.5624	17.7068	0.835941	3.08e-25	1.28e-24
ENSG00000066279	259266	NM_018136	ASPM	1	-1	197053258	197115824	protein_coding	10887	145.334	129.619	133.497	110.418	40.9602	39.3566	41.048	36.6193	0.393382	1.53e-20	5.13e-20
ENSG00000177888	360023	NM_194314	ZBTB41	1	-1	197122810	197169672	protein_coding	8562	13.2437	13.178	12.8214	17.3453	4.74813	5.08782	5.01229	7.31431	0.408716	6.9e-07	1.12e-06
ENSG00000213047	163486	NM_144977	DENND1B	1	-1	197473878	197744826	protein_coding	13203	3.70664	6.0413	6.68587	14.4225	0.861102	1.51257	1.69526	3.94412	1.71579	4.36e-37	3.01e-36
ENSG00000151414	140609	NM_133494	NEK7	1	1	198126093	198291550	protein_coding	5485	14.8458	14.096	13.8026	18.7187	8.30386	8.49527	8.42389	12.3215	0.413948	2.01e-07	3.36e-07
ENSG00000116833	2494	NM_205860	NR5A2	1	1	199996730	200146552	protein_coding	7795	5.0627	1.36821	1.74462	0.309232	1.99351	0.580215	0.748984	0.143243	2.22517	2.08e-30	1.09e-29
ENSG00000162702	23528	NM_012482	ZNF281	1	-1	200374068	200379184	protein_coding	4895	115.422	105.919	106.125	81.2233	72.347	71.5279	72.5729	59.9108	0.501871	2.58e-28	1.23e-27
ENSG00000230623				1	1	200443048	200447421	lincRNA	507	11.849	7.9766	8.29353	4.64073	71.6861	52.0075	54.7615	33.0482	1.19008	6.81e-21	2.32e-20
ENSG00000118193	9928	NM_014875	KIF14	1	-1	200520628	200589862	protein_coding	7274	64.2407	56.9703	61.661	49.5375	27.0999	25.89	28.3769	24.5886	0.368656	3.78e-13	8.72e-13
ENSG00000118197	83479	NM_001031725	DDX59	1	-1	200593024	200639097	protein_coding	4470	17.5603	15.7772	14.4295	18.641	12.0511	11.6675	10.8055	15.0566	0.348325	3.75e-05	5.43e-05
ENSG00000118200	23271	NM_203459	CAMSAP2	1	1	200708686	200829832	protein_coding	7777	57.4004	69.9497	70.1091	75.8714	22.6412	29.7324	30.1764	35.2241	0.396532	1.08e-15	2.85e-15
ENSG00000163362	55765	NM_018265	C1orf106	1	1	200860176	200884863	protein_coding	5413	29.0413	44.3794	42.2289	44.6607	16.4644	27.1019	26.1129	29.7898	0.604197	3.31e-24	1.31e-23
ENSG00000116852	23046	NM_017596	KIF21B	1	-1	200938520	200992828	protein_coding	12148	81.1564	64.2589	65.1677	52.3344	20.4953	17.4857	17.9566	15.5548	0.623412	2.49e-29	1.25e-28
ENSG00000229191				1	1	200993077	200997920	lincRNA	3508	13.2055	7.15551	8.17552	5.56736	11.5483	6.74275	7.80128	5.73032	1.1148	2.81e-22	1.03e-21
ENSG00000081248	779	NM_000069	CACNA1S	1	-1	201008642	201081694	protein_coding	6166	0.222693	0.234653	0.274324	1.19897	0.110972	0.1258	0.148778	0.702049	0.855003	2.65e-09	4.96e-09
ENSG00000232237	647219	NM_001270601	ASCL5	1	-1	201083081	201096312	protein_coding	2026	0.445635	0.742893	0.705712	1.15983	0.67451	1.21211	1.16574	2.06702	0.584705	0.00327744	0.00407092
ENSG00000116857	252839	NM_016456	TMEM9	1	-1	201103900	201140702	protein_coding	3915	113.829	93.3854	93.0455	104.58	89.19	78.8501	79.5522	96.4477	0.288054	5.79e-15	1.47e-14
ENSG00000163395	91156	NM_001164586	IGFN1	1	1	201159953	201198080	protein_coding	12116	0.14168	1.13373	2.27409	2.82057	0.0359605	0.309315	0.62821	0.840644	1.75743	5.77e-21	1.97e-20
ENSG00000118194	7139	NM_001276347	TNNT2	1	-1	201328136	201346890	protein_coding	7281	2.61302	6.94087	7.78342	4.62051	1.10056	3.15123	3.57841	2.2913	1.28546	7.74e-21	2.63e-20
ENSG00000159166	3898	NM_005558	LAD1	1	-1	201342372	201368736	protein_coding	3237	20.0314	28.4054	31.4465	12.5428	18.9829	29.0077	32.5178	13.9913	1.26112	1.69e-40	1.35e-39
ENSG00000159173	7135	NM_003281	TNNI1	1	-1	201373625	201398994	protein_coding	6791	2.856	1.29034	3.70558	1.35293	1.28984	0.628099	1.82667	0.719358	1.044	2.73e-13	6.35e-13
ENSG00000174307	23612	NM_012396	PHLDA3	1	-1	201434620	201438365	protein_coding	2029	54.7661	47.722	26.6047	19.217	82.8057	77.7486	43.892	34.1968	1.46449	8.02e-65	1.65e-63
ENSG00000159176	1465	NM_004078	CSRP1	1	-1	201452658	201478584	protein_coding	10318	0.891146	16.3247	11.6056	10.8478	0.264982	5.23006	3.76466	3.79592	3.2064	3.96e-59	6.55e-58
ENSG00000269690				1	1	201592013	201592738	protein_coding	726	1.07352	0.645226	0.47045	1.00527	4.53526	2.93788	2.16845	4.99956	0.500322	0.00412491	0.00508134
ENSG00000134369	89796	NM_020443	NAV1	1	1	201592411	201796102	protein_coding	22056	113.58	238.239	285.295	305.182	15.7995	35.706	43.2977	49.9583	1.41811	3.25e-95	2.56e-93
ENSG00000231871	100873949		IPO9-AS1	1	-1	201657387	201798687	antisense	1274	12.8812	19.0607	24.0764	24.4775	31.0196	49.4567	63.264	69.3703	0.876813	7.7e-26	3.3e-25
ENSG00000198700	55705	NM_018085	IPO9	1	1	201798269	201853422	protein_coding	11915	243.465	250.528	252.614	247.498	62.6914	69.5054	70.9681	74.9989	0.0530103	0.272388	0.28734
ENSG00000198892	149345	NM_198149	SHISA4	1	1	201857808	201861434	protein_coding	1746	9.27783	8.01548	7.05756	7.25129	16.2917	15.1754	13.5292	14.9947	0.351499	0.0026979	0.00337545
ENSG00000223774				1	1	201862970	201869106	antisense	671	0.871048	0.645281	0.509846	1.25668	3.98023	3.17897	2.54436	6.7621	0.585006	0.00157075	0.00200303
ENSG00000163431	25802	NM_012134	LMOD1	1	-1	201865580	201915715	protein_coding	3970	3.01827	3.12813	2.92167	4.54246	2.3311	2.60466	2.46415	4.13138	0.501125	0.000371791	0.00049838
ENSG00000134375	10440	NM_006335	TIMM17A	1	1	201924619	201939789	protein_coding	3513	46.3396	42.4417	39.8176	32.52	40.4704	39.9365	37.9387	33.4234	0.49825	1.95e-16	5.36e-16
ENSG00000176393	6051	NM_020216	RNPEP	1	1	201951500	201975275	protein_coding	3111	68.621	53.6465	51.8549	50.3087	67.6642	57.003	55.7921	58.3874	0.440451	6.94e-20	2.26e-19
ENSG00000273478				1	-1	201964824	201965480	antisense	657	6.58292	4.78935	4.78377	4.81421	30.7311	24.0971	24.3735	26.4568	0.391626	0.000785944	0.0010258
ENSG00000234678				1	-1	201969222	201979481	antisense	1061	1.03289	1.40759	1.37214	1.64337	2.98709	4.38546	4.32766	5.5924	0.38147	0.121822	0.132807
ENSG00000163435	1999	NM_004433	ELF3	1	1	201977073	201986316	protein_coding	7191	6.82434	13.4101	14.0754	15.3897	2.91317	6.16447	6.55096	7.72717	1.06813	5.37e-23	2.02e-22
ENSG00000249007				1	1	201980498	201984785	sense_intronic	987	1.72081	3.59722	4.25416	4.69986	5.35699	12.0478	14.4265	17.1918	1.07067	9.08e-12	1.95e-11
ENSG00000170075	9283	NM_004767	GPR37L1	1	1	202091986	202102720	protein_coding	6588	1.72144	1.42722	1.48984	1.46942	0.801835	0.716133	0.756842	0.805319	0.166179	0.71308	0.723582
ENSG00000143862	127829	NM_138795	ARL8A	1	-1	202102532	202113869	protein_coding	1973	43.0606	32.0218	34.6811	35.2268	66.9488	53.6505	58.8371	64.465	0.416174	4.85e-12	1.06e-11
ENSG00000243323	148713		PTPRVP	1	1	202137179	202158583	pseudogene	6596	1.13437	0.29311	0.450789	1.33484	0.527333	0.146892	0.228647	0.73061	0.860005	3.13e-08	5.49e-08
ENSG00000133067	59352	NM_021636	LGR6	1	1	202163029	202288909	protein_coding	4583	1.49899	2.03225	2.68634	2.80307	1.0029	1.4658	1.96258	2.20837	0.609213	0.000451739	0.000601772
ENSG00000077152	29089	NM_014176	UBE2T	1	-1	202300785	202311108	protein_coding	1065	38.1591	31.1625	29.6046	27.3203	109.91	96.7248	93.0513	92.6212	0.467758	2.91e-13	6.75e-13
ENSG00000077157	4660	NM_032104	PPP1R12B	1	1	202317827	202561834	protein_coding	18537	39.2084	34.5433	37.7595	50.3498	6.49058	6.15998	6.81837	9.80687	0.53085	9.66e-20	3.12e-19
ENSG00000143858	127833	NM_177402	SYT2	1	-1	202559724	202679545	protein_coding	7774	21.6288	15.5995	18.9377	23.4907	8.53838	6.63315	8.15344	10.9101	0.561444	2.19e-12	4.86e-12
ENSG00000117139	10765	NM_006618	KDM5B	1	-1	202696526	202778598	protein_coding	9185	271.539	286.727	324.53	305.063	90.6983	103.192	118.272	119.92	0.256339	6.04e-16	1.62e-15
ENSG00000228288	100506696		PCAT6	1	1	202780082	202781284	antisense	890	8.16293	3.90903	3.72469	5.72168	28.1294	14.5188	14.0066	23.2128	0.957787	3.41e-15	8.76e-15
ENSG00000214796				1	-1	202820956	202830748	pseudogene	2958	8.28382	18.9053	15.957	13.649	8.59123	21.1272	18.0539	16.6604	1.10169	4.03e-25	1.66e-24
ENSG00000234996	148709		RP11-480I12.7	1	1	202830882	202844369	lincRNA	2321	3.17986	4.3399	4.54814	4.94771	4.20292	6.181	6.55857	7.69722	0.510875	0.000936243	0.0012143
ENSG00000243113				1	1	202842422	202843454	pseudogene	1033	2.34963	2.93236	3.07758	3.28614	6.9759	9.38366	9.97006	11.4862	0.357434	0.0760425	0.0842993
ENSG00000183155	5877	NM_002871	RABIF	1	-1	202848085	202858263	protein_coding	2430	6.90572	8.69991	7.09722	10.4589	8.72192	11.8349	9.7767	15.5405	0.536368	9.17e-08	1.57e-07
ENSG00000117153	59349	NM_021633	KLHL12	1	-1	202860228	202897764	protein_coding	3552	59.6488	65.1392	63.5802	62.1265	51.5133	60.6212	59.9171	63.1502	0.125114	0.0343991	0.0392725
ENSG00000159346	51094	NM_015999	ADIPOR1	1	-1	202909951	202927700	protein_coding	3193	94.2841	78.469	77.0702	66.0892	90.5779	81.237	80.7988	74.7315	0.506312	3.7e-23	1.4e-22
ENSG00000159348	51706	NM_016243	CYB5R1	1	-1	202930997	202936408	protein_coding	4504	15.2906	13.1579	12.7824	16.8027	10.4173	9.65705	9.49949	13.4696	0.36953	7.16e-06	1.08e-05
ENSG00000163444	92703	NM_138391	TMEM183A	1	1	202976514	202993976	protein_coding	4026	48.5267	41.1329	41.2304	36.3525	36.981	33.7731	34.2809	32.6009	0.407305	7.59e-12	1.64e-11
ENSG00000143847	8497	NM_015053	PPFIA4	1	1	202995626	203047868	protein_coding	9707	16.9319	17.1258	21.6238	36.6596	5.35146	5.83206	7.4562	13.6357	1.0711	1.75e-42	1.53e-41
ENSG00000163485	134	NM_001048230	ADORA1	1	1	203059782	203136533	protein_coding	4191	4.65889	4.94635	5.09761	13.6095	3.40896	3.90143	4.07176	11.725	1.37105	8.63e-35	5.42e-34
ENSG00000133048	1116	NM_001276	CHI3L1	1	-1	203148059	203155877	protein_coding	3408	0.32424	1.52532	1.50965	9.37725	0.291301	1.47953	1.48286	9.93464	2.98567	5.97e-52	7.46e-51
ENSG00000159388	7832	NM_006763	BTG2	1	1	203274619	203278730	protein_coding	2757	40.8898	27.506	22.3688	36.2915	45.5097	32.9797	27.1567	47.5273	0.842455	1.32e-32	7.57e-32
ENSG00000122176	2331	NM_002023	FMOD	1	-1	203309756	203320617	protein_coding	3310	0.344088	0.430041	0.960746	1.41147	0.319653	0.429472	0.971738	1.53964	0.850712	1.01e-07	1.73e-07
ENSG00000188783	5549	NM_201348	PRELP	1	1	203444956	203460480	protein_coding	5747	0.790098	1.15286	1.31334	11.1542	0.421384	0.663105	0.764737	7.00788	2.77466	5.5e-55	7.7e-54
ENSG00000188770	26254	NM_014359	OPTC	1	1	203463271	203477992	protein_coding	1359	2.53276	2.16978	1.72499	1.68144	5.70919	5.27777	4.24764	4.46753	0.39928	0.0331095	0.0378648
ENSG00000058668	493	NM_001684	ATP2B4	1	1	203595689	203713209	protein_coding	9721	61.548	113.251	93.9094	130.082	19.4273	38.5111	32.3368	48.315	1.06756	1.17e-63	2.31e-62
ENSG00000058673	9877	NM_014827	ZC3H11A	1	1	203764782	203823252	protein_coding	9700	128.057	128.714	138.356	164.361	40.5089	43.8642	47.746	61.1792	0.357588	6.71e-24	2.63e-23
ENSG00000257315	100381270	NM_001174108	ZBED6	1	1	203765437	203769686	protein_coding	4250	23.5541	27.4494	32.5458	45.8836	17.0049	21.3501	25.6347	38.9799	0.933447	6.09e-37	4.17e-36
ENSG00000182004	6635	NM_003094	SNRPE	1	1	203830731	203839678	protein_coding	1474	57.0558	58.1399	60.3044	50.426	118.742	130.386	136.941	123.518	0.253659	6.09e-07	9.89e-07
ENSG00000143842	9580	NM_005686	SOX13	1	1	204042243	204096863	protein_coding	7412	155.714	148.48	161.251	172.538	64.4449	66.2198	72.82	84.0478	0.215286	2.57e-09	4.81e-09
ENSG00000261065				1	1	204100190	204101094	antisense	444	4.86042	4.00801	3.74487	2.14476	33.5949	29.8403	28.2361	17.4429	0.90104	8.6e-09	1.56e-08
ENSG00000143845	55224	NM_018208	ETNK2	1	-1	204100190	204121307	protein_coding	4648	25.3369	20.1367	18.0964	11.7151	16.7244	14.3212	13.0334	9.10053	1.05138	3.3e-28	1.56e-27
ENSG00000174567	127845	NM_198447	GOLT1A	1	-1	204167288	204183220	protein_coding	1136	2.95692	2.77662	3.7248	1.81637	7.98652	8.07975	10.9744	5.77357	0.749356	1.05e-05	1.58e-05
ENSG00000143850	22874	NM_014935	PLEKHA6	1	-1	204187979	204346793	protein_coding	7820	24.8533	13.4099	15.7233	18.8135	9.74732	5.66854	6.73027	8.68631	0.843803	2.94e-22	1.07e-21
ENSG00000158615	84919	NM_032833	PPP1R15B	1	-1	204372515	204380919	protein_coding	5227	115.646	111.143	95.5542	97.2878	67.8814	70.2885	61.1899	67.2024	0.272755	5.94e-15	1.51e-14
ENSG00000133056	5287	NM_002646	PIK3C2B	1	-1	204391756	204463852	protein_coding	9414	39.6555	51.7459	48.1897	52.5831	12.9244	18.1701	17.1348	20.1678	0.398529	5.15e-14	1.25e-13
ENSG00000198625	4194	NM_002393	MDM4	1	1	204485511	204542871	protein_coding	11385	63.6529	69.6359	63.6385	75.1379	17.1565	20.2188	18.7104	23.8286	0.236186	1.31e-08	2.35e-08
ENSG00000170382	10446	NM_201630	LRRN2	1	-1	204586298	204654861	protein_coding	5681	5.65021	6.09943	6.35185	16.0822	3.05232	3.54911	3.74234	10.2215	1.36325	8.96e-37	6.09e-36
ENSG00000163531	23114	NM_015090	NFASC	1	1	204797779	204991950	protein_coding	21318	44.921	18.7879	23.88	19.855	6.46539	2.91333	3.74982	3.36283	1.21525	3.51e-51	4.26e-50
ENSG00000184144	6900	NM_005076	CNTN2	1	1	205012325	205047627	protein_coding	10074	3.84813	14.661	23.2724	52.2214	1.17196	4.81078	7.7334	18.7165	3.46082	3.11e-90	1.91e-88
ENSG00000174529	388730	NM_203376	TMEM81	1	-1	205052258	205053645	protein_coding	1388	2.69347	2.56155	2.4313	1.46918	5.9554	6.1006	5.86443	3.82185	0.584042	0.000612224	0.000807036
ENSG00000117222	5929	NM_005057	RBBP5	1	-1	205055270	205091143	protein_coding	4404	32.71	31.6525	29.1932	26.5447	22.7853	23.7584	22.1901	21.7626	0.291512	7.51e-06	1.14e-05
ENSG00000133059	25778	NM_199462	DSTYK	1	-1	205111632	205180727	protein_coding	7908	41.0737	40.6061	39.0339	47.3117	15.9353	16.9739	16.5222	21.6012	0.271201	7.12e-07	1.15e-06
ENSG00000133069	9911	NM_014858	TMCC2	1	1	205197304	205242471	protein_coding	4922	23.1497	21.2116	24.1531	22.1346	14.4297	14.2458	16.4252	16.2375	0.179568	0.0449125	0.0507623
ENSG00000163545	81788	NM_030952	NUAK2	1	-1	205271187	205290883	protein_coding	3405	38.119	72.6464	63.1871	83.4855	34.3396	70.5265	62.1156	88.5261	1.11118	1.27e-55	1.81e-54
ENSG00000162873	55220	NM_018203	KLHDC8A	1	-1	205305220	205326218	protein_coding	3624	4.73903	10.8098	12.6452	29.9856	4.01278	9.86015	11.6796	29.8749	2.43597	5.71e-64	1.14e-62
ENSG00000186007	93273	NM_001199052	LEMD1	1	-1	205350506	205425082	protein_coding	1063	4.37403	3.65661	3.64686	4.03988	12.6314	11.3712	11.4853	13.7224	0.210641	0.311499	0.326594
ENSG00000224717	284577		RP11-576D8.4	1	1	205425057	205438152	lincRNA	2885	4.25214	5.43556	5.50911	6.39833	4.52593	6.22812	6.39201	8.00779	0.495502	0.00083182	0.00108364
ENSG00000117266	5129	NM_212503	CDK18	1	1	205473723	205501921	protein_coding	7580	85.7718	79.8402	77.8932	70.8358	34.7181	34.8183	34.3988	33.7416	0.272557	4.62e-09	8.52e-09
ENSG00000174514	148808	NM_181644	MFSD4	1	1	205538013	205572046	protein_coding	5570	0.992444	1.27082	2.01957	1.7777	0.546595	0.754199	1.21392	1.15245	0.60371	0.00070198	0.000920729
ENSG00000158711	2005	NM_021795	ELK4	1	-1	205577071	205601090	protein_coding	10973	84.9587	67.6437	64.2257	79.2914	23.7584	20.3778	19.5915	26.0902	0.398315	5.06e-20	1.66e-19
ENSG00000158715	85414	NM_033102	SLC45A3	1	-1	205626979	205649587	protein_coding	3702	21.1041	34.5831	37.4463	30.6289	17.4898	30.8804	33.859	29.872	0.798974	1.11e-27	5.15e-27
ENSG00000069275	64710	NM_022731	NUCKS1	1	-1	205681947	205719404	protein_coding	6546	749.93	830.271	861.22	665.499	351.502	419.276	440.388	367.069	0.371498	2.65e-34	1.63e-33
ENSG00000268313				1	1	205682497	205684153	protein_coding	1657	203.463	222.44	230.614	178.442	376.739	443.759	465.858	388.821	0.368294	5.49e-26	2.37e-25
ENSG00000117280	8934	NM_003929	RAB7L1	1	-1	205737114	205744588	protein_coding	3882	16.1608	11.75	11.9393	10.517	12.776	10.0055	10.2945	9.78179	0.576043	4.64e-10	9.08e-10
ENSG00000133065	254428	NM_173854	SLC41A1	1	-1	205758221	205782876	protein_coding	6357	66.3078	52.3344	54.8737	46.4183	32.0045	27.2139	28.8928	26.3645	0.505457	1.69e-20	5.66e-20
ENSG00000174502	115019	NM_134325	SLC26A9	1	-1	205882176	205912588	protein_coding	5628	0.0202221	0.0195224	0	1.44931	0.0110841	0.0114659	0	0.92987	1.30652	4.1e-23	1.55e-22
ENSG00000196550	729533	NM_001123168	FAM72A	1	1	206136916	206155151	protein_coding	3783	4.09104	2.97157	2.5677	2.06991	3.31824	2.5966	2.27107	1.97539	0.733265	7.32e-06	1.11e-05
ENSG00000163486	23380		SRGAP2	1	1	206516200	206637783	protein_coding	9263	64.731	53	52.659	69.3145	21.4383	18.9139	19.0287	27.0177	0.390046	8.82e-20	2.85e-19
ENSG00000143466	9641	NM_014002	IKBKE	1	1	206643791	206670223	protein_coding	3568	6.56083	8.99297	9.72409	9.40032	5.64533	8.33171	9.12248	9.51186	0.504954	7.13e-06	1.08e-05
ENSG00000162888				1	-1	206664449	206671061	protein_coding	2096	0.384719	0.762525	1.01936	1.00586	0.563625	1.2026	1.62759	1.73257	0.54958	0.00189398	0.00240087
ENSG00000136653	83593	NM_182665	RASSF5	1	1	206680879	206762616	protein_coding	6174	1.80258	1.29034	1.5098	1.00468	0.895703	0.690868	0.81875	0.587609	0.486273	0.0202698	0.0236146
ENSG00000143486	1939	NM_006893	EIF2D	1	-1	206744620	206785904	protein_coding	2882	49.3581	51.3952	47.4831	49.7862	52.5416	58.95	55.1478	62.3723	0.111999	0.130225	0.141578
ENSG00000143479	8444	NM_003582	DYRK3	1	1	206808881	206857764	protein_coding	4218	7.04846	4.02721	4.17592	6.36155	5.12606	3.15612	3.31393	5.44537	0.68063	3.59e-10	7.07e-10
ENSG00000162889	9261	NM_032960	MAPKAPK2	1	1	206858289	206907628	protein_coding	4195	84.415	75.269	78.4198	99.2223	61.7399	59.3117	62.5719	85.3995	0.39411	3.94e-20	1.3e-19
ENSG00000224114				1	-1	206869182	206869614	pseudogene	433	0.0608535	0.0195224	0.0196238	5.08489	0.428836	0.14903	0.151954	42.4005	2.59632	4.98e-50	5.79e-49
ENSG00000182795	79098	NM_023938	C1orf116	1	-1	207191866	207206101	protein_coding	5502	2.59267	1.97456	2.29397	1.27595	1.44525	1.18633	1.39578	0.837332	0.662216	0.000208286	0.000284925
ENSG00000180667	55432	NM_018566	YOD1	1	-1	207217194	207226325	protein_coding	6521	33.9228	27.5843	26.3303	31.48	15.9628	13.9831	13.5162	17.4297	0.353916	8.9e-09	1.61e-08
ENSG00000123836	5208	NM_006212	PFKFB2	1	1	207222801	207254369	protein_coding	9815	45.3463	37.7705	39.1136	40.1214	14.1757	12.7209	13.34	14.7591	0.257617	7.18e-06	1.09e-05
ENSG00000196352	1604	NM_001114752	CD55	1	1	207494853	207534311	protein_coding	4477	16.2231	24.9648	27.8192	24.3057	11.1172	18.433	20.7987	19.6015	0.74326	1.59e-20	5.31e-20
ENSG00000117322	1380	NM_001877	CR2	1	1	207627575	207663240	protein_coding	4885	6.86584	7.81987	8.88157	3.59573	4.31221	5.29164	6.08634	2.65771	1.107	6.52e-18	1.93e-17
ENSG00000117335	4179	NM_172361	CD46	1	1	207925402	207968858	protein_coding	8708	211.982	161.151	161.881	164.971	74.6983	61.1747	62.2271	68.4021	0.39346	4.91e-31	2.66e-30
ENSG00000203709	407025		C1orf132	1	-1	207974863	208042495	processed_transcript	15647	1.13425	1.46637	1.92105	1.99198	0.22236	0.309793	0.410864	0.459633	0.490306	0.00668548	0.00809297
ENSG00000174059	947	NM_001773	CD34	1	-1	208057594	208084747	protein_coding	3949	0.668203	1.07505	1.98055	1.5276	0.519569	0.899897	1.67942	1.39666	0.843158	3.67e-06	5.67e-06
ENSG00000076356	5362	NM_025179	PLXNA2	1	-1	208195587	208417665	protein_coding	13781	6.13547	11.1052	12.6259	15.9285	1.36695	2.66382	3.06682	4.17334	1.24817	9.46e-26	4.03e-25
ENSG00000230937	406988		MIR205HG	1	1	209602165	209606183	lincRNA	3589	21.7728	4.86771	3.66619	4.17647	18.6109	4.48339	3.41932	4.20154	2.29093	2.83e-64	5.71e-63
ENSG00000008118	57172	NM_020439	CAMK1G	1	1	209757062	209787283	protein_coding	2676	1.84233	2.99082	3.19522	4.42634	2.11516	3.69452	3.99582	5.97249	0.936692	2.37e-08	4.19e-08
ENSG00000196878	3914	NM_001127641	LAMB3	1	-1	209788215	209825811	protein_coding	4688	0.729119	1.52478	0.960635	1.16054	0.477171	1.07516	0.685883	0.893757	0.550412	0.00614884	0.00746381
ENSG00000123689	50486	NM_015714	G0S2	1	1	209848765	209849733	protein_coding	866	0.971909	6.58837	4.4899	4.40706	3.4464	25.1487	17.3567	18.375	1.95274	1.46e-27	6.74e-27
ENSG00000009790	80342	NM_025228	TRAF3IP3	1	1	209929377	209955668	protein_coding	7753	2.97783	2.6194	3.01927	3.44307	1.17757	1.11683	1.3036	1.60332	0.29648	0.208366	0.222266
ENSG00000162757	148304	NM_152485	C1orf74	1	-1	209955661	209957904	protein_coding	1576	6.42027	7.54535	7.17553	6.80642	12.4988	15.8262	15.2404	15.5931	0.204192	0.253742	0.268487
ENSG00000117595	3664	NM_006147	IRF6	1	-1	209959036	209979465	protein_coding	4792	10.9367	10.7323	10.9	7.05759	7.00233	7.40337	7.61332	5.31755	0.568041	2.58e-09	4.83e-09
ENSG00000232222				1	-1	209960324	209961038	sense_overlapping	591	1.2959	1.15358	1.76443	0.985521	6.73314	6.45233	9.99297	6.02136	0.480484	0.0186399	0.0217838
ENSG00000117597	27042	NM_014388	DIEXF	1	1	210001352	210030910	protein_coding	10376	18.876	26.3924	26.564	24.4186	5.58148	8.40824	8.56896	8.49708	0.472116	1.04e-11	2.23e-11
ENSG00000143469	255928	NM_153262	SYT14	1	1	210111538	210337636	protein_coding	5395	9.05364	11.3971	12.8219	9.57166	5.14785	6.98327	7.95533	6.40566	0.459904	1.1e-06	1.76e-06
ENSG00000203706	574036		SERTAD4-AS1	1	-1	210404801	210407392	antisense	1004	1.80258	1.03633	0.666316	0.638095	5.50804	3.41212	2.21994	2.29468	0.78069	2.34e-06	3.66e-06
ENSG00000082497	56256	NM_019605	SERTAD4	1	1	210406144	210419976	protein_coding	5467	3.76724	6.93988	5.05769	7.71307	2.11391	4.19622	3.09621	5.0941	0.872396	1.69e-12	3.77e-12
ENSG00000054392	55733	NM_018194	HHAT	1	1	210501596	210849638	protein_coding	4296	2.06634	3.26474	3.43085	8.2173	1.47445	2.51211	2.67313	6.90622	1.59303	7.68e-27	3.44e-26
ENSG00000224668				1	-1	211032519	211035627	pseudogene	3109	2.5111	2.09197	1.96067	1.75842	2.47912	2.22429	2.11123	2.04231	0.349588	0.132786	0.144257
ENSG00000226986				1	1	211380389	211381286	pseudogene	898	1.92366	1.60287	1.76469	0.908776	6.57717	5.9003	6.57935	3.65387	0.619572	0.000746191	0.000975754
ENSG00000117625	55758	NM_018254	RCOR3	1	1	211431719	211489727	protein_coding	9092	34.4316	37.5957	42.0534	50.4142	11.6176	13.669	15.4825	20.0197	0.53715	3.08e-19	9.71e-19
ENSG00000082512	7188	NM_145759	TRAF5	1	1	211499957	211548288	protein_coding	9022	53.9118	55.9713	65.9314	77.2255	18.3365	20.5078	24.461	30.9052	0.510521	4.95e-26	2.14e-25
ENSG00000153363	84791		LINC00467	1	1	211556145	211605878	processed_transcript	877	4.0091	4.71186	3.52904	5.35439	14.0384	17.7603	13.4703	22.0447	0.490227	0.000825759	0.00107603
ENSG00000198570	343035	NM_183059	RD3	1	-1	211649864	211666259	protein_coding	4266	0.324053	0.566972	0.627403	4.0406	0.233055	0.439337	0.49234	3.41985	1.94162	8.05e-31	4.3e-30
ENSG00000170385	7779	NM_021194	SLC30A1	1	-1	211744910	211752084	protein_coding	5474	30.5002	34.5055	31.0934	20.2269	17.0973	20.8372	19.0129	13.341	0.742791	4.96e-24	1.95e-23
ENSG00000117650	4751	NM_002497	NEK2	1	-1	211836114	211848960	protein_coding	3027	31.6145	24.2013	26.2331	21.9655	32.0467	26.429	29.0116	26.2	0.506485	1.21e-12	2.73e-12
ENSG00000123684	9926	NM_014873	LPGAT1	1	-1	211916799	212004114	protein_coding	8799	16.8709	25.3743	19.919	18.1942	5.88271	9.53268	7.57769	7.46577	0.561983	1.33e-13	3.15e-13
ENSG00000143493	25896	NM_015434	INTS7	1	-1	212113741	212208884	protein_coding	5107	26.3683	37.6912	35.349	35.0155	15.8441	24.3966	23.1699	24.7554	0.499708	6.76e-15	1.71e-14
ENSG00000143476	51514	NM_016448	DTL	1	1	212208919	212280742	protein_coding	4892	62.5203	82.2466	77.0488	63.4991	39.2139	55.576	52.7204	46.8654	0.39023	3.54e-21	1.22e-20
ENSG00000066027	5525	NM_006243	PPP2R5A	1	1	212458879	212535200	protein_coding	3820	38.1764	43.7928	34.7793	27.9143	30.6647	37.8962	30.4751	26.3847	0.631608	1.75e-21	6.14e-21
ENSG00000225338				1	-1	212482393	212482860	pseudogene	468	0.729057	0.997232	1.01958	0.734945	4.78091	7.04385	7.2938	5.66973	0.225903	0.297497	0.312555
ENSG00000065600	55248	NM_018252	TMEM206	1	-1	212537273	212588243	protein_coding	2914	20.2731	19.0603	17.4877	18.0987	21.3466	21.622	20.0877	22.4247	0.202644	0.0316314	0.0362405
ENSG00000117691	29937	NM_013349	NENF	1	1	212606229	212619714	protein_coding	1290	12.2546	14.0159	9.37094	8.9118	29.1343	35.9157	24.3142	24.9439	0.600036	2.65e-11	5.55e-11
ENSG00000260805				1	1	212731175	212733073	lincRNA	1899	1.17482	0.488992	0.705898	1.60316	1.89734	0.851221	1.24461	3.04859	0.81348	4.48e-06	6.87e-06
ENSG00000162772	467	NM_001674	ATF3	1	1	212738676	212794119	protein_coding	4003	50.2886	43.5572	45.1312	35.8273	38.5442	35.9691	37.7388	32.315	0.478104	6.91e-16	1.85e-15
ENSG00000123685	55509	NM_018664	BATF3	1	-1	212859760	212873327	protein_coding	2713	1.49881	0.95753	1.11707	0.3291	1.69471	1.16667	1.37731	0.437889	0.91938	1.86e-06	2.94e-06
ENSG00000117697	25936	NM_015471	NSL1	1	-1	212899495	212965124	protein_coding	4091	27.3216	27.4845	32.525	28.4203	20.4902	22.2082	26.6123	25.083	0.243457	0.000104233	0.000145558
ENSG00000203705	128387	NM_001146171	TATDN3	1	1	212965170	212989968	protein_coding	3788	15.1095	10.4984	11.2924	11.466	12.2364	9.16154	9.97833	10.9288	0.487034	9.92e-08	1.69e-07
ENSG00000198468	642946		FLVCR1-AS1	1	-1	213025450	213031430	lincRNA	3094	10.7132	7.17459	9.90048	4.54459	10.6263	7.66535	10.7108	5.30317	1.08152	2.29e-20	7.6e-20
ENSG00000162769	28982	NM_014053	FLVCR1	1	1	213031597	213072705	protein_coding	6442	65.3761	35.2491	49.6435	37.5627	31.1386	18.0877	25.798	21.0533	0.873054	5.78e-42	4.91e-41
ENSG00000143494	79805	NM_024749	VASH2	1	1	213123862	213165379	protein_coding	6950	111.471	50.3208	72.3242	37.2598	49.2132	23.9342	34.8338	19.3566	1.55618	2.41e-80	9.63e-79
ENSG00000174606	90806	NM_144567	ANGEL2	1	-1	213165524	213189168	protein_coding	7349	38.3593	45.3745	48.974	55.3884	16.015	20.4098	22.3067	27.2128	0.518898	4.96e-19	1.55e-18
ENSG00000136643	26750	NM_012424	RPS6KC1	1	1	213224589	213448116	protein_coding	6098	25.8206	23.8913	26.8	24.402	12.9953	12.9512	14.7108	14.4481	0.159613	0.0538428	0.0604619
ENSG00000117707	5629	NM_002763	PROX1	1	1	214156524	214214595	protein_coding	8699	2.93651	3.73415	2.39179	6.39785	1.03595	1.41899	0.920316	2.6556	1.12897	8.49e-16	2.26e-15
ENSG00000143499	56950	NM_020197	SMYD2	1	1	214454445	214510474	protein_coding	4884	6.17667	7.19417	5.27374	10.6547	3.88141	4.86923	3.61434	7.87651	0.895041	3.5e-15	8.99e-15
ENSG00000228470				1	-1	214517515	214530958	sense_overlapping	518	1.82311	1.95482	1.58796	1.89442	10.7915	12.4747	10.2607	13.2049	0.192404	0.614219	0.626932
ENSG00000152104	5784	NM_005401	PTPN14	1	-1	214522039	214725792	protein_coding	18756	181.387	173.876	146.669	126.659	29.6716	30.6446	26.1761	24.3823	0.514801	4.86e-38	3.5e-37
ENSG00000117724	1063	NM_016343	CENPF	1	1	214776538	214837931	protein_coding	11663	355.864	354.036	385.248	295.451	93.6194	100.344	110.57	91.4634	0.381813	6.34e-28	2.97e-27
ENSG00000136636	51133	NM_016121	KCTD3	1	1	215740735	215795149	protein_coding	4929	79.478	85.7639	80.2653	73.6251	49.4623	57.5177	54.5105	53.9317	0.217524	3.98e-06	6.13e-06
ENSG00000042781	7399	NM_206933	USH2A	1	-1	215796236	216596738	protein_coding	20584	1.29665	0.547559	0.372517	1.79769	0.193036	0.0879353	0.0605827	0.315339	1.03621	1.69e-10	3.4e-10
ENSG00000196482	2104	NM_206595	ESRRG	1	-1	216676588	217311097	protein_coding	10880	2.0053	2.1501	2.27446	3.49994	0.565257	0.653253	0.699892	1.16145	0.584921	0.000149903	0.000207042
ENSG00000092978	55105	NM_018040	GPATCH2	1	-1	217600334	217804424	protein_coding	8833	15.371	18.2785	19.8591	22.3509	5.34054	6.84049	7.525	9.13615	0.512619	9.24e-10	1.78e-09
ENSG00000162814	128153	NM_138796	SPATA17	1	1	217804666	218045038	protein_coding	6515	0.485955	0.938117	0.725261	1.81743	0.229055	0.475984	0.372509	1.00721	0.930272	1.21e-07	2.05e-07
ENSG00000067533	51018	NM_016052	RRP15	1	1	218458629	218511325	protein_coding	7883	38.0967	49.8916	52.346	35.9084	14.8269	20.9214	22.2274	16.4465	0.531787	5.81e-25	2.38e-24
ENSG00000092969	7042	NM_003238	TGFB2	1	1	218519577	218617961	protein_coding	5151	7.10838	3.53893	3.52882	1.91381	4.23504	2.27111	2.29302	1.34151	1.48157	2.18e-21	7.62e-21
ENSG00000228063				1	-1	219259944	219347303	antisense	724	0.992755	1.25097	0.8824	1.06333	4.2018	5.71163	4.081	5.30288	0.260215	0.426456	0.44164
ENSG00000143353	127018	NM_138794	LYPLAL1	1	1	219347186	219386207	protein_coding	2966	11.5646	10.9863	11.5283	13.364	11.9627	12.2443	13.0113	16.2676	0.260995	0.0181241	0.0212014
ENSG00000225920				1	-1	219373256	219373909	pseudogene	654	1.07358	0.938227	0.470524	0.869752	5.03382	4.74223	2.40823	4.80197	0.500319	0.0122008	0.0144674
ENSG00000215817	441155		LOC441155	1	-1	219782859	219786462	pseudogene	3237	2.18642	2.15064	1.78409	1.81838	2.07545	2.19626	1.84491	2.02807	0.196121	0.446188	0.461239
ENSG00000196660	55532	NM_018713	SLC30A10	1	-1	219858769	220131989	protein_coding	5770	0.182061	0.957859	1.31368	2.82188	0.0972177	0.548756	0.762224	1.76589	1.70658	5.76e-19	1.79e-18
ENSG00000136628	2058	NM_004446	EPRS	1	-1	220141943	220220000	protein_coding	5450	267.238	245.273	272.244	214.015	150.449	148.768	167.215	141.783	0.345806	1.71e-25	7.17e-25
ENSG00000162813	10380	NM_006085	BPNT1	1	-1	220230824	220263804	protein_coding	3115	11.4031	9.79449	9.11639	11.6038	11.2295	10.3939	9.7962	13.4493	0.317304	0.00103193	0.0013336
ENSG00000067704	55699	NM_018060	IARS2	1	1	220267444	220321380	protein_coding	4162	122.309	110.459	109.611	105.703	90.1632	87.7316	88.1524	91.6985	0.20876	9.67e-08	1.65e-07
ENSG00000118873	6791	NM_012414	RAB3GAP2	1	-1	220321635	220445796	protein_coding	10344	123.785	98.4552	109.438	99.4338	36.718	31.4634	35.4149	34.7076	0.327415	2.93e-18	8.81e-18
ENSG00000218283				1	1	220426912	220427878	pseudogene	967	7.92032	8.38745	7.76335	6.34335	25.1149	28.6722	26.8712	23.6837	0.355216	0.00629018	0.00762919
ENSG00000213033				1	-1	220440048	220441259	pseudogene	1212	1.60011	1.01697	0.725336	1.19873	4.04967	2.77377	2.00296	3.57106	0.596154	0.00308891	0.00384462
ENSG00000116141	4139	NM_018650	MARK1	1	1	220701568	220837803	protein_coding	5371	32.8525	37.5938	35.996	30.3561	18.7629	23.1375	22.4343	20.4063	0.29985	6.49e-07	1.05e-06
ENSG00000225782				1	-1	220835813	220836458	antisense	590	1.78254	1.95526	2.21518	1.93427	9.26479	10.9549	12.5655	11.8362	0.209796	0.585962	0.599444
ENSG00000162817	79762	NM_024709	C1orf115	1	1	220863187	220872499	protein_coding	3413	15.9395	20.2349	18.6837	15.8553	14.3281	19.5984	18.324	16.773	0.333586	3.61e-06	5.58e-06
ENSG00000117791	54996	NM_017898	MARC2	1	1	220921567	220958150	protein_coding	2590	11.0374	9.77535	7.11703	4.83396	13.0774	12.4764	9.1988	6.73868	1.04719	1.67e-19	5.34e-19
ENSG00000186205	64757	NM_022746	MARC1	1	1	220960101	220987735	protein_coding	3994	23.2303	38.6114	44.0347	26.2566	17.8454	31.9568	36.9069	23.7359	0.894624	8.84e-39	6.56e-38
ENSG00000143507	11221	NM_144729	DUSP10	1	-1	221874766	221915518	protein_coding	3474	6.78502	1.97445	1.19619	1.85551	5.99169	1.87876	1.15304	1.92856	1.83343	1.8e-30	9.46e-30
ENSG00000143498	9015	NM_139352	TAF1A	1	-1	222731244	222763275	protein_coding	2895	9.86383	11.8469	12.0582	13.8452	10.4517	13.5273	13.9443	17.2671	0.450921	2.11e-05	3.1e-05
ENSG00000225265	100506161		RP11-378J18.3	1	1	222763167	222766374	antisense	1450	1.13425	1.54474	1.76461	2.80331	2.39949	3.52165	4.07418	6.98047	0.838363	1.62e-06	2.57e-06
ENSG00000154305	375056	NM_198551	MIA3	1	1	222791428	222841354	protein_coding	10188	96.7032	99.8231	107.83	106.321	29.1284	32.3891	35.4289	37.6796	0.155558	4.96e-05	7.1e-05
ENSG00000272750				1	-1	222832209	222834854	antisense	2646	8.80891	8.642	9.93977	8.91109	10.2192	10.7965	12.5741	12.16	0.182586	0.225311	0.239604
ENSG00000186063	64853	NM_022831	AIDA	1	-1	222841355	222886552	protein_coding	4517	26.5516	29.3833	29.7814	22.9658	18.0356	21.5034	22.0707	18.3578	0.361139	2.89e-08	5.08e-08
ENSG00000162819	148362	NM_144695	BROX	1	1	222885895	222908538	protein_coding	4932	17.052	21.1343	21.0749	20.2453	10.6103	14.1652	14.3025	14.8208	0.294237	0.000134781	0.000186753
ENSG00000228106	102724017		LOC102724017	1	1	222988364	223010726	lincRNA	1069	3.28016	3.22575	3.25442	2.49313	9.42302	9.9749	10.1902	8.42119	0.294289	0.110991	0.121449
ENSG00000154309	84976	NM_032890	DISP1	1	1	222988406	223179337	protein_coding	5549	9.80279	10.1845	12.3118	29.6421	5.41962	6.06706	7.42645	19.287	1.50541	1.33e-52	1.69e-51
ENSG00000187554	7100	NM_003268	TLR5	1	-1	223282748	223316624	protein_coding	4651	2.61308	3.08904	3.1563	6.88341	1.72279	2.1955	2.27141	5.34355	1.12912	9.31e-18	2.73e-17
ENSG00000143502	55061	NM_017982	SUSD4	1	-1	223394161	223537544	protein_coding	4865	1.47852	4.80871	6.37244	3.44212	0.932344	3.26737	4.3854	2.55451	1.57879	9.05e-22	3.22e-21
ENSG00000162909	824	NM_001748	CAPN2	1	1	223889295	223963720	protein_coding	8792	103.046	81.5786	67.1689	93.537	35.9624	30.6721	25.5737	38.4127	0.610197	4.56e-34	2.78e-33
ENSG00000143514	7159	NM_005426	TP53BP2	1	-1	223967601	224033674	protein_coding	5991	61.4298	84.2378	87.8911	83.14	31.4562	46.4796	49.1077	50.1055	0.509929	7.14e-27	3.2e-26
ENSG00000272645				1	-1	224139096	224141141	lincRNA	2046	1.96473	2.56144	4.15693	3.88509	2.94536	4.13844	6.80264	6.85635	0.801872	2.34e-08	4.14e-08
ENSG00000243000				1	1	224183597	224191356	pseudogene	343	0.728932	1.09512	0.764546	1.56638	6.52606	10.5543	7.46016	16.488	0.573968	0.00094832	0.00122915
ENSG00000185495	100287497		RP11-504P24.4	1	1	224183659	224198309	lincRNA	2255	3.44338	3.73443	2.4507	4.25428	4.68341	5.47438	3.63794	6.81153	0.608746	0.000139479	0.000193029
ENSG00000263182	100287497		RP11-504P24.6	1	1	224196429	224198314	lincRNA	1886	2.57251	2.58052	1.74492	2.57177	4.18287	4.52294	3.09707	4.92334	0.385423	0.0238449	0.0276273
ENSG00000143756	23219	NM_015176	FBXO28	1	1	224301789	224349749	protein_coding	6044	41.5763	48.4039	51.9741	41.4312	21.1117	26.4735	28.7852	24.7505	0.320238	1.84e-11	3.89e-11
ENSG00000143753	8560	NM_003676	DEGS1	1	1	224363458	224381143	protein_coding	2515	56.7498	57.865	47.9169	38.264	69.2291	76.0559	63.7784	54.9322	0.584511	2.52e-26	1.1e-25
ENSG00000237101	101927164		RP11-365O16.6	1	1	224407315	224415745	antisense	1323	1.68093	2.83431	2.52883	2.97596	3.89887	7.08175	6.39706	8.12234	0.571747	0.000894484	0.00116231
ENSG00000143748	4931	NM_206840	NVL	1	-1	224415036	224518089	protein_coding	4895	31.7767	42.8932	47.0328	41.0067	19.9185	28.9662	32.1619	30.247	0.55155	5e-19	1.56e-18
ENSG00000143771	29097	NM_014184	CNIH4	1	1	224544552	224567161	protein_coding	5098	57.0771	59.7211	60.62	49.6551	34.3429	38.7242	39.8034	35.167	0.282886	8.77e-09	1.59e-08
ENSG00000162923	80232	NM_025160	WDR26	1	-1	224572845	224624735	protein_coding	10481	123.277	108.249	117.551	114.244	36.0913	34.1411	37.5412	39.3559	0.186008	4.95e-06	7.58e-06
ENSG00000143786	149111	NM_152495	CNIH3	1	1	224622362	224928251	protein_coding	6386	7.00727	3.4598	3.88201	2.57213	3.36717	1.79091	2.03497	1.45419	1.16842	2.12e-16	5.82e-16
ENSG00000185842	127602	NM_144989	DNAH14	1	1	225083964	225586996	protein_coding	19741	22.074	17.7696	21.2522	17.6123	3.43181	2.97552	3.60361	3.22128	0.310307	3.01e-06	4.69e-06
ENSG00000143815	3930	NM_194442	LBR	1	-1	225589204	225616627	protein_coding	5257	94.9856	79.3551	76.7355	75.4646	55.4399	49.8992	48.8609	51.8299	0.328176	9.49e-16	2.52e-15
ENSG00000203691				1	1	225600404	225602040	protein_coding	1637	0.48608	0.840177	1.05894	1.16089	0.911008	1.69655	2.16623	2.56017	0.544556	0.00624254	0.00757282
ENSG00000154380	55740	NM_018212	ENAH	1	-1	225674537	225840844	protein_coding	15032	374.06	426.768	492.425	384.466	76.345	93.8492	109.653	92.3459	0.395725	1.26e-35	8.19e-35
ENSG00000143742	6726	NM_003133	SRP9	1	1	225965531	225978168	protein_coding	1712	130.367	110.395	110.437	107.086	233.652	213.157	215.931	225.839	0.281606	5.39e-14	1.3e-13
ENSG00000143819	2052	NM_001136018	EPHX1	1	1	225997794	226033260	protein_coding	2504	47.8795	34.0367	33.3098	21.4832	58.6622	44.9334	44.5292	30.9765	1.1211	3.55e-42	3.04e-41
ENSG00000242861				1	-1	226028584	226034223	antisense	348	3.90986	2.01459	2.35266	2.49444	34.4401	19.1369	22.6301	25.8798	0.706858	1.92e-05	2.83e-05
ENSG00000196187	9725	NM_014698	TMEM63A	1	-1	226033237	226070069	protein_coding	10339	124.821	58.9228	70.5782	49.0698	37.0401	18.8391	22.8498	17.1362	1.32966	8.6e-77	2.96e-75
ENSG00000243709	10637	NM_020997	LEFTY1	1	-1	226073982	226099082	protein_coding	1891	26.5521	7.09667	3.90141	1.37292	43.0796	12.4056	6.90591	2.62133	3.54649	4.15e-79	1.56e-77
ENSG00000255835				1	-1	226074396	226111978	protein_coding	1625	78.4207	52.1005	44.1098	32.8337	148.062	105.985	90.8539	72.9517	1.23161	1.68e-58	2.72e-57
ENSG00000143811	29920	NM_013328	PYCR2	1	-1	226107578	226111978	protein_coding	3539	138.411	102.482	96.2199	70.941	119.993	95.7243	91.004	72.3753	0.954693	5.08e-57	7.65e-56
ENSG00000248322				1	-1	226124111	226125257	sense_overlapping	342	1.41754	0.390942	0.274361	0.289957	12.7226	3.77867	2.68336	3.06125	0.932403	5.14e-10	1e-09
ENSG00000143768	7044	NM_003240	LEFTY2	1	-1	226124298	226129189	protein_coding	2392	10.3692	3.24543	2.52909	1.87597	13.3021	4.48506	3.53918	2.83153	1.98934	3.45e-40	2.73e-39
ENSG00000143751	163859	NM_152608	SDE2	1	-1	226170403	226187032	protein_coding	3975	22.3806	24.2399	23.9953	19.9525	17.2724	20.158	20.204	18.1234	0.268856	0.000298122	0.000402544
ENSG00000163041	3020	NM_002107	H3F3A	1	1	226249552	226259702	protein_coding	3146	113.157	118.959	119.199	111.785	110.348	124.995	126.825	128.294	0.0918604	0.0114384	0.0136008
ENSG00000182827	64746	NM_022735	ACBD3	1	-1	226332380	226374431	protein_coding	3578	58.0866	40.4277	36.9754	37.7594	49.8076	37.3502	34.5915	38.1034	0.637982	8.83e-31	4.71e-30
ENSG00000234478				1	1	226335704	226342772	antisense	535	5.4282	3.94928	3.62645	3.15062	31.1227	24.4018	22.6839	21.2637	0.632792	1.45e-05	2.16e-05
ENSG00000185155	83881	NM_031944	MIXL1	1	1	226411319	226414755	protein_coding	2029	5.40723	1.97396	1.31323	0.734589	8.17846	3.21592	2.16555	1.30723	1.89487	4.73e-27	2.14e-26
ENSG00000183814	286826	NM_173083	LIN9	1	-1	226418850	226497570	protein_coding	4442	16.2812	18.5521	18.5468	17.9046	11.2513	13.8061	13.9764	14.5532	0.178155	0.0663329	0.0739321
ENSG00000143799	142	NM_001618	PARP1	1	-1	226548392	226595780	protein_coding	7169	604.224	520.776	512.733	428.213	258.574	240.131	239.401	215.665	0.49582	1.21e-41	1.02e-40
ENSG00000203685	375057	NM_001003665	C1orf95	1	1	226736501	226796915	protein_coding	7791	3.15945	2.20916	1.99973	2.20377	1.24426	0.937323	0.859156	1.02132	0.473736	0.00586181	0.00712297
ENSG00000143772	3707	NM_002221	ITPKB	1	-1	226819391	226927024	protein_coding	7036	27.6864	15.7191	10.9592	29.057	12.0725	7.38514	5.21364	14.911	1.33078	8.89e-47	9.15e-46
ENSG00000143801	5664	NM_012486	PSEN2	1	1	227057885	227083806	protein_coding	3757	26.8359	23.3213	23.957	17.4575	21.9142	20.5194	21.3436	16.7774	0.593101	3.54e-14	8.66e-14
ENSG00000163050	56997	NM_020247	ADCK3	1	1	227085237	227175246	protein_coding	7797	40.5872	41.4631	43.8549	32.364	15.9713	17.5788	18.8258	14.987	0.427175	5.56e-13	1.27e-12
ENSG00000143776	8476	NM_014826	CDC42BPA	1	-1	227177566	227506175	protein_coding	14055	114.731	90.873	109.615	83.4305	25.0475	21.3728	26.1066	21.4323	0.455108	1.73e-27	7.95e-27
ENSG00000233706				1	1	227179841	227180907	antisense	440	6.2789	4.57499	6.19564	3.94422	43.7726	34.3712	47.1388	32.3657	0.559456	1.24e-06	1.98e-06
ENSG00000181450	339500	NM_178549	ZNF678	1	1	227751244	227865144	protein_coding	9006	38.8232	37.947	42.8175	39.1193	13.2287	13.9284	15.914	15.6828	0.170088	0.00728162	0.00878124
ENSG00000143740	116841	NM_053052	SNAP47	1	1	227916240	227968927	protein_coding	6542	78.8862	59.8422	59.1103	59.1682	36.9966	30.238	30.2452	32.6549	0.410445	7.9e-22	2.82e-21
ENSG00000081692	65094	NM_023007	JMJD4	1	-1	227918126	227923112	protein_coding	4315	30.1973	25.161	25.3487	25.5038	21.4718	19.2754	19.6629	21.3401	0.254175	4.74e-05	6.79e-05
ENSG00000143816	7483	NM_003395	WNT9A	1	-1	228106357	228135599	protein_coding	3971	7.656	8.95425	7.86162	15.0824	5.91447	7.45395	6.62676	13.7132	0.894843	2.11e-21	7.36e-21
ENSG00000154342	89780	NM_033131	WNT3A	1	1	228194752	228248961	protein_coding	2932	5.81248	4.55448	3.25483	42.1883	6.08301	5.13485	3.7166	51.9522	3.34844	1.42e-94	1.07e-92
ENSG00000143761	375	NM_001658	ARF1	1	1	228270361	228286912	protein_coding	3280	361.524	250.138	221.985	260.127	338.155	252.093	226.531	286.344	0.701159	2.32e-58	3.73e-57
ENSG00000143793	79169	NM_024319	C1orf35	1	-1	228288427	228293112	protein_coding	4308	38.157	36.0884	34.6236	36.9057	27.1751	27.6916	26.9036	30.9315	0.136525	0.0856754	0.0946003
ENSG00000162910	128308	NM_181465	MRPL55	1	-1	228294380	228297013	protein_coding	1886	33.9465	28.7173	28.9781	28.0546	55.2114	50.3335	51.436	53.708	0.266511	2.54e-05	3.71e-05
ENSG00000143774	2987	NM_001242840	GUK1	1	1	228327663	228336685	protein_coding	4725	65.5607	55.9138	51.875	63.9766	42.5685	39.1177	36.7491	48.8874	0.332158	1.84e-13	4.32e-13
ENSG00000198835	57165	NM_020435	GJC2	1	1	228337553	228347527	protein_coding	2243	1.35713	0.997123	1.05842	1.44955	1.85557	1.46952	1.57883	2.33349	0.297014	0.177633	0.190919
ENSG00000181873	200205	NM_001010867	IBA57	1	1	228353516	228369958	protein_coding	10219	24.283	25.6892	21.6625	21.2274	7.29127	8.30996	7.09503	7.50017	0.264016	0.00011201	0.000156025
ENSG00000162913	574407		C1orf145	1	-1	228391207	228401365	protein_coding	3647	4.09148	3.71419	3.92063	6.10861	3.44105	3.36653	3.59778	6.04778	0.594271	2.29e-06	3.58e-06
ENSG00000154358	84033	NM_052843	OBSCN	1	1	228395831	228566577	protein_coding	32207	246.074	247.876	264.214	358.682	23.4424	25.4414	27.459	40.2111	0.541817	1.05e-44	9.93e-44
ENSG00000269890				1	-1	228458144	228462098	antisense	3955	9.76185	9.52035	9.74368	13.5107	7.57335	7.95722	8.24638	12.3347	0.46475	1.24e-07	2.1e-07
ENSG00000269934				1	-1	228462285	228463767	antisense	1483	4.33427	5.43518	4.82287	7.13398	8.96636	12.1152	10.8858	17.3689	0.6102	1.25e-06	1.99e-06
ENSG00000270110				1	-1	228483612	228490699	antisense	764	1.94463	1.0365	1.25455	2.01137	7.80478	4.48474	5.49508	9.50505	0.567995	0.000429996	0.000573673
ENSG00000154370	81559	NM_145214	TRIM11	1	-1	228581374	228594541	protein_coding	8522	43.9893	54.6406	46.5023	49.3065	15.838	21.1948	18.2645	20.8898	0.306654	1.02e-08	1.85e-08
ENSG00000270094				1	1	228581991	228584668	antisense	480	6.15601	7.13587	5.76303	5.76343	39.3705	49.1431	40.1777	43.3505	0.267437	0.0569456	0.0638539
ENSG00000162931	51127	NM_016102	TRIM17	1	-1	228595641	228604562	protein_coding	3548	3.58493	6.11923	5.64614	8.89229	3.09971	5.70124	5.3265	9.04939	1.11227	1.61e-16	4.42e-16
ENSG00000181218	92815	NM_033445	HIST3H2A	1	-1	228645065	228645560	protein_coding	496	5.7525	1.89669	2.37224	2.881	35.5704	12.6408	16.0095	20.9718	1.22566	6.29e-17	1.77e-16
ENSG00000168159	149603	NM_001010858	RNF187	1	1	228674762	228683467	protein_coding	3285	132.709	126.034	102.028	116.624	123.915	126.826	103.968	128.183	0.376078	4.91e-19	1.53e-18
ENSG00000116574	58480	NM_021205	RHOU	1	1	228870824	228882416	protein_coding	4372	17.9646	67.3292	64.2065	72.9281	12.6069	50.9072	49.1572	60.2272	1.96369	1.65e-82	7.15e-81
ENSG00000177788				1	-1	229394028	229406775	lincRNA	1155	0.628071	0.938665	0.803942	1.2957	1.66631	2.68652	2.33056	4.05027	0.499929	0.0167989	0.0197093
ENSG00000240524				1	-1	229406674	229407346	pseudogene	673	8.04053	6.70578	6.19531	5.95322	36.6555	32.9375	30.8142	31.94	0.379234	0.00215376	0.00271776
ENSG00000168118	5867	NM_004578	RAB4A	1	1	229406822	229441641	protein_coding	3297	38.6198	36.3804	35.917	35.979	35.9488	36.4757	36.4654	39.4014	0.102071	0.194504	0.208188
ENSG00000213029	10638	NM_006542	SPHAR	1	1	229440129	229441248	protein_coding	1120	4.53643	4.73078	5.19524	5.37627	12.4298	13.9627	15.5261	17.331	0.203973	0.284898	0.299901
ENSG00000154429	126731	NM_145257	CCSAP	1	-1	229456758	229479041	protein_coding	6257	14.4398	16.0509	15.5869	21.5018	7.08178	8.47986	8.3392	12.4073	0.543671	1.03e-11	2.2e-11
ENSG00000143632	58	NM_001100	ACTA1	1	-1	229566992	229569845	protein_coding	1495	2.28853	10.1275	27.8785	10.228	4.69723	22.3933	62.4195	24.7016	3.14069	1.94e-70	5.01e-69
ENSG00000069248	55746	NM_018230	NUP133	1	-1	229577045	229644103	protein_coding	5057	113.117	98.077	98.458	98.6656	68.6221	64.1105	65.1717	70.4446	0.203872	8.13e-09	1.48e-08
ENSG00000135776	23456	NM_012089	ABCB10	1	-1	229652329	229694442	protein_coding	4256	12.7008	18.2196	14.9782	13.7675	9.15071	14.1511	11.78	11.6795	0.489011	3.3e-08	5.78e-08
ENSG00000135801	27097	NM_014409	TAF5L	1	-1	229728858	229761794	protein_coding	6412	32	37.7301	34.2897	29.504	15.3119	19.4513	17.9007	16.6136	0.344674	4.09e-08	7.13e-08
ENSG00000135763	9816	NM_014777	URB2	1	1	229761981	229795946	protein_coding	6001	49.8871	62.7967	55.8942	40.6194	25.4994	34.5916	31.1771	24.4394	0.616365	3.68e-26	1.6e-25
ENSG00000143641	2590	NM_004481	GALNT2	1	1	230193536	230417870	protein_coding	7944	204.76	134.326	126.941	156.175	79.082	55.8956	53.4867	70.9828	0.685537	1.87e-52	2.37e-51
ENSG00000224407				1	-1	230416058	230417639	antisense	1029	47.0889	30.0293	29.2307	34.473	140.4	96.4686	95.0828	120.96	0.669952	4.21e-28	1.98e-27
ENSG00000177614	79605	NM_001258311	PGBD5	1	-1	230457392	230561475	protein_coding	3795	33.3376	15.9136	14.6453	7.63869	26.9498	13.8615	12.918	7.26723	1.99316	1.79e-58	2.89e-57
ENSG00000135775	22796	NM_007357	COG2	1	1	230778235	230829728	protein_coding	11086	35.7492	35.346	31.7425	33.3728	9.89156	10.5395	9.58519	10.8691	0.166621	0.0127007	0.0150464
ENSG00000119280	84886	NM_032800	C1orf198	1	-1	230972865	231005335	protein_coding	5161	54.8845	79.1331	70.0296	68.9796	32.6314	50.6849	45.4193	48.258	0.52009	1.32e-22	4.86e-22
ENSG00000143643	79573	NM_024525	TTC13	1	-1	231041989	231114621	protein_coding	4212	10.6528	16.4023	14.4495	12.1245	7.76072	12.8727	11.4837	10.393	0.579213	1.72e-10	3.44e-10
ENSG00000173409	64801	NM_022786	ARV1	1	1	231114727	231136341	protein_coding	1987	7.02843	8.09494	7.58707	7.67487	10.8495	13.4671	12.7808	13.9463	0.180198	0.389356	0.404838
ENSG00000182118	375061	NM_198552	FAM89A	1	-1	231154704	231175992	protein_coding	2394	2.73342	2.32657	2.27383	3.63582	3.50658	3.21254	3.17836	5.48322	0.503536	0.0012303	0.00158134
ENSG00000143633	128061	NM_152379	C1orf131	1	-1	231359509	231376933	protein_coding	5413	6.13728	10.5969	9.88134	9.72681	3.47751	6.47138	6.1108	6.4878	0.701545	1.17e-10	2.36e-10
ENSG00000116906	8443	NM_014236	GNPAT	1	1	231376953	231413719	protein_coding	3173	50.0023	67.5049	63.3259	62.8232	48.3593	70.3268	66.8068	71.4859	0.425707	1.4e-16	3.88e-16
ENSG00000116903	149371	NM_175876	EXOC8	1	-1	231468480	231473598	protein_coding	5119	19.5841	16.8718	15.6064	19.2421	11.7395	10.8951	10.2058	13.5715	0.310148	6.99e-05	9.88e-05
ENSG00000010072	83932	NM_032018	SPRTN	1	1	231472850	231490769	protein_coding	5906	16.0611	15.4248	15.4497	16.5492	8.34304	8.63339	8.75718	10.1173	0.0956452	0.54089	0.55506
ENSG00000135766	54583	NM_022051	EGLN1	1	-1	231499497	231560790	protein_coding	7265	17.9026	17.887	11.2347	18.5056	7.56242	8.13871	5.17704	9.19674	0.673527	1.89e-15	4.92e-15
ENSG00000270106	100303453		TSNAX-DISC1	1	1	231664399	231954990	protein_coding	3557	14.9277	14.2719	14.0177	14.0402	12.8726	13.2633	13.1912	14.2511	0.0848928	0.699712	0.710388
ENSG00000116918	7257	NM_005999	TSNAX	1	1	231664399	231702270	protein_coding	6241	33.5394	33.3342	34.5839	32.1391	16.488	17.656	18.549	18.5928	0.102934	0.342805	0.358373
ENSG00000162946	27185	NM_018662	DISC1	1	1	231762561	232177018	protein_coding	12137	4.27398	3.36279	3.84299	4.67893	1.07993	0.915894	1.06005	1.39191	0.381625	0.0227366	0.0263794
ENSG00000235152				1	1	232295837	232321389	lincRNA	818	10.7148	9.03273	6.72433	2.84257	40.1774	36.5025	27.5146	12.5466	1.61234	3.21e-30	1.67e-29
ENSG00000236372	101927660		RP5-865N13.1	1	-1	232310678	232315859	lincRNA	2241	4.1107	2.09186	2.31375	0.502813	5.63127	3.08565	3.45683	0.810074	1.77704	1.14e-20	3.86e-20
ENSG00000116991	57568	NM_020808	SIPA1L2	1	-1	232533711	232697304	protein_coding	7641	53.5264	46.803	37.112	49.9985	21.4966	20.2479	16.2572	23.6257	0.516929	2.96e-19	9.34e-19
ENSG00000212916	54627	NM_019090	MAP10	1	1	232940643	232946092	protein_coding	5450	2.61208	5.94303	5.4311	6.86259	1.47164	3.60468	3.33619	4.54653	1.12556	3.13e-15	8.06e-15
ENSG00000135778	84284	NM_032324	NTPCR	1	1	233086351	233119628	protein_coding	15854	79.0491	67.2111	56.5821	56.4436	15.2973	14.0138	11.9469	12.8542	0.478997	3.4e-25	1.41e-24
ENSG00000135749	80003	NM_014801	PCNXL2	1	-1	233119181	233431459	protein_coding	13815	111.84	75.9884	87.9697	60.7309	24.8368	18.1824	21.3151	15.8721	0.870437	3.85e-50	4.49e-49
ENSG00000251508				1	-1	233431071	233431473	pseudogene	324	4.1524	2.46328	2.84273	1.72035	39.3047	25.1318	29.3684	19.1719	0.925222	1.19e-08	2.14e-08
ENSG00000143674	84451	NM_032435	MLK4	1	1	233463514	233520894	protein_coding	7916	54.2587	34.7397	35.7999	21.8823	21.0293	14.5069	15.1387	9.98109	1.27239	5.14e-50	5.98e-49
ENSG00000135750	3775	NM_002245	KCNK1	1	1	233749750	233808258	protein_coding	3542	14.9473	14.116	10.2144	8.04217	12.9461	13.1741	9.65297	8.19804	0.819569	3.02e-18	9.09e-18
ENSG00000183780	148641	NM_173508	SLC35F3	1	1	234040679	234460262	protein_coding	3195	2.87585	2.07217	1.99991	1.81874	2.76201	2.14392	2.09559	2.05506	0.4623	0.0130882	0.0154885
ENSG00000235605				1	-1	234492450	234492887	pseudogene	438	3.98894	4.34017	3.66619	2.97643	27.9653	32.7558	28.0181	24.5372	0.426591	0.012114	0.0143724
ENSG00000236358				1	1	234492752	234501574	antisense	410	1.59986	1.75948	0.941123	1.17887	11.976	14.1859	7.68453	10.3822	0.511108	0.00527048	0.00643379
ENSG00000231663	101927765		RP5-827C21.4	1	-1	234508553	234509339	antisense	575	4.39456	3.08865	3.60702	2.41639	23.456	17.7564	20.9944	15.1736	0.661492	2.69e-05	3.92e-05
ENSG00000168275	388753	NM_001206641	COA6	1	1	234509202	234519795	protein_coding	1257	19.3838	15.0544	14.9578	9.66768	47.2995	39.59	39.8271	27.769	0.935232	2.55e-20	8.47e-20
ENSG00000059588	6894	NM_005646	TARBP1	1	-1	234527059	234614849	protein_coding	7743	91.0159	120.699	131.729	167.378	36.0673	51.5286	56.9478	78.0486	0.871801	4.23e-56	6.16e-55
ENSG00000168264	359948	NM_182972	IRF2BP2	1	-1	234740015	234745271	protein_coding	4724	83.7708	84.6732	71.4399	78.1312	54.3988	59.2506	50.6188	59.716	0.24206	7.5e-09	1.37e-08
ENSG00000228830				1	1	234742754	234745229	antisense	693	28.6977	25.8659	21.095	25.1382	127.071	123.382	101.891	130.969	0.426932	1.49e-08	2.66e-08
ENSG00000173726	9804	NM_014765	TOMM20	1	-1	235272651	235292251	protein_coding	3542	293.548	276.2	287.077	269.29	254.28	257.769	271.294	274.504	0.124045	5.1e-05	7.29e-05
ENSG00000188739	23029	NM_015014	RBM34	1	-1	235294498	235324772	protein_coding	3113	33.6996	37.4561	38.9161	31.1485	33.2196	39.774	41.8449	36.1271	0.31243	7.39e-08	1.27e-07
ENSG00000054267	51742	NM_031371	ARID4B	1	-1	235294949	235491534	protein_coding	11073	79.5491	97.9633	101.909	104.874	22.0469	29.2451	30.8068	34.1962	0.394342	3.88e-20	1.28e-19
ENSG00000152904	9453	NM_001037277	GGPS1	1	1	235490665	235507847	protein_coding	4633	43.786	46.4885	46.6781	47.5674	28.9997	33.1695	33.7221	37.0695	0.116807	0.109226	0.119585
ENSG00000116957	6905	NM_003193	TBCE	1	1	235530675	235612283	protein_coding	2568	45.6682	43.8303	45.1902	42.4813	54.5738	56.4202	58.9043	59.7274	0.102269	0.169608	0.182677
ENSG00000243533				1	-1	235582830	235590298	antisense	337	2.39002	1.87684	2.23499	1.64301	21.7547	18.41	22.1993	17.6038	0.360851	0.0751273	0.0833133
ENSG00000162885	148789	NM_152490	B3GALNT2	1	-1	235613238	235667781	protein_coding	5705	31.717	33.6642	31.5847	32.2133	17.0563	19.506	18.5324	20.3869	0.0893361	0.36969	0.38509
ENSG00000168243	2786	NM_004485	GNG4	1	-1	235710987	235814054	protein_coding	5413	24.3662	44.0048	22.9958	15.2355	13.8077	26.873	14.2191	10.1624	1.47191	4.93e-53	6.35e-52
ENSG00000143669	1130	NM_000081	LYST	1	-1	235824341	236046940	protein_coding	19616	1.4784	2.65823	1.01936	2.53287	0.231282	0.447954	0.173911	0.466205	0.8625	2.52e-08	4.44e-08
ENSG00000116962	4811	NM_002508	NID1	1	-1	236139130	236228462	protein_coding	5864	88.3305	119.276	112.123	95.6306	46.2039	67.2379	64.0039	58.8814	0.42923	2.7e-25	1.13e-24
ENSG00000077585	7107	NM_003272	GPR137B	1	1	236305832	236385165	protein_coding	2279	5.57	8.05431	6.90162	11.3504	7.49687	11.6826	10.1383	17.982	0.912174	2.25e-15	5.85e-15
ENSG00000086619	56605	NM_019891	ERO1LB	1	-1	236378855	236445319	protein_coding	5688	7.93874	5.18029	4.97957	5.8585	4.28316	3.01057	2.93024	3.71879	0.581352	4.87e-07	7.96e-07
ENSG00000186197	128178	NM_145861	EDARADD	1	1	236511562	236648214	protein_coding	3726	3.58456	5.4932	6.03854	4.29437	2.95241	4.87345	5.42503	4.161	0.62016	2.58e-06	4.02e-06
ENSG00000244457				1	1	236646465	236647768	pseudogene	1304	2.34895	3.20606	3.15679	2.43673	5.53025	8.12735	8.1049	6.74666	0.330049	0.0294255	0.0338209
ENSG00000116977	3964	NM_201545	LGALS8	1	1	236681300	236716281	protein_coding	9710	26.5911	33.9577	40.0352	35.0003	8.40361	11.5604	13.8021	13.0142	0.57284	6.96e-17	1.96e-16
ENSG00000273058	101927925		RP11-385F5.5	1	-1	236699473	236700004	antisense	532	0.0810133	0.312852	0.411727	1.12175	0.467205	1.94396	2.59076	7.6127	0.983264	1.18e-09	2.25e-09
ENSG00000230325				1	-1	236703394	236713580	antisense	494	1.31668	1.97467	2.29427	2.26373	8.17265	13.2137	15.5513	16.5433	0.510834	0.00578425	0.007034
ENSG00000119285	55127	NM_018072	HEATR1	1	-1	236712305	236767804	protein_coding	9049	154.916	156.517	167.413	124.768	52.526	57.1762	61.9308	49.7827	0.421326	3.64e-26	1.58e-25
ENSG00000077522	88	NM_001278344	ACTN2	1	1	236849754	236927931	protein_coding	5419	5.61113	4.28073	3.92089	3.73207	3.1749	2.61126	2.42176	2.48655	0.483821	0.000541653	0.000716683
ENSG00000116984	4548	NM_000254	MTR	1	1	236958610	237067281	protein_coding	11402	71.9401	73.5433	73.5979	78.383	19.3573	21.3215	21.6062	24.8208	0.122094	0.0182369	0.0213308
ENSG00000198626	6262	NM_001035	RYR2	1	1	237205505	237997288	protein_coding	17799	43.8707	14.5254	17.5081	7.32839	7.56085	2.69767	3.29284	1.48656	2.43203	1.47e-74	4.53e-73
ENSG00000215808	339535		LINC01139	1	-1	238643684	238649323	lincRNA	1537	19.503	0.66442	0.54887	0.947208	38.9374	1.42895	1.19505	2.22516	3.74039	1.01e-82	4.4e-81
ENSG00000133019	1131	NM_000740	CHRM3	1	1	239549865	240078750	protein_coding	12150	14.9456	11.1638	10.1167	14.2078	3.77517	3.03734	2.78732	4.22223	0.521195	1.54e-09	2.93e-09
ENSG00000155816	56776	NM_020066	FMN2	1	1	240177648	240638489	protein_coding	9691	2.12688	3.59711	3.15601	4.91165	0.67303	1.22699	1.08983	1.82989	0.922281	4.87e-09	8.97e-09
ENSG00000228818				1	-1	240305970	240308689	pseudogene	2720	2.47103	2.56029	2.19597	1.41017	2.78673	3.1115	2.70281	1.87216	0.565615	0.00153587	0.00195983
ENSG00000182901	6000	NM_002924	RGS7	1	-1	240931554	241520530	protein_coding	3328	2.16745	1.54419	1.80371	1.5665	1.99703	1.5338	1.81424	1.69944	0.317679	0.138813	0.150536
ENSG00000238085				1	-1	241161751	241162094	pseudogene	344	2.55223	2.60059	2.6071	1.97187	22.7529	24.9904	25.3617	20.6969	0.2809	0.175113	0.188346
ENSG00000225554				1	1	241587592	241596792	lincRNA	668	0.931465	0.215021	0.431351	1.37304	4.28117	1.06404	2.1618	7.42109	0.974939	2.5e-09	4.68e-09
ENSG00000091483	2271	NM_000143	FH	1	-1	241660903	241683061	protein_coding	2142	76.677	59.1757	51.5426	49.8634	109.837	91.3228	80.547	84.0503	0.611079	2.47e-32	1.4e-31
ENSG00000117009	8564	NM_003679	KMO	1	1	241695434	241758944	protein_coding	5946	9.88412	6.78338	4.64663	5.12356	5.09916	3.77116	2.61602	3.11118	0.948729	1.45e-16	4.02e-16
ENSG00000054277	23596	NM_014322	OPN3	1	-1	241753404	241840678	protein_coding	3480	25.48	20.4879	15.2731	17.035	22.4597	19.4614	14.6918	17.6739	0.702957	1.29e-18	3.95e-18
ENSG00000203668	1122	NM_001821	CHML	1	-1	241792155	241799232	protein_coding	7078	141.728	136.281	120.048	120.107	61.4413	63.6472	56.7777	61.2678	0.237773	3.37e-13	7.79e-13
ENSG00000174371	9156	NM_130398	EXO1	1	1	242011269	242058450	protein_coding	4140	29.2238	37.126	33.7801	24.093	21.6616	29.6438	27.3126	21.0117	0.603923	2.95e-19	9.32e-19
ENSG00000197769	440738	NM_001004343	MAP1LC3C	1	-1	242158792	242162375	protein_coding	1182	0.951687	0.606072	0.431202	1.19861	2.47225	1.69497	1.22056	3.66139	0.624998	0.000390458	0.000522646
ENSG00000180287	200150	NM_152666	PLD5	1	-1	242246288	242687998	protein_coding	9545	4.51596	5.51228	5.56757	2.68766	1.45217	1.90901	1.95229	1.01665	0.835554	3.86e-10	7.58e-10
ENSG00000143702	9859	NM_014812	CEP170	1	-1	243287730	243418650	protein_coding	10939	58.1064	58.2763	59.4233	62.1048	16.2974	17.6104	18.1834	20.4985	0.0943761	0.11663	0.127382
ENSG00000227230				1	1	243299200	243303890	antisense	694	2.18723	1.89658	2.09781	2.03088	9.67134	9.03378	10.1186	10.5651	0.138827	0.827128	0.833174
ENSG00000232085				1	1	243327940	243332747	antisense	488	2.02489	2.0136	2.49002	2.88065	12.7402	13.6398	17.0816	21.3134	0.366539	0.0339896	0.0388233
ENSG00000054282	10806	NM_006642	SDCCAG8	1	1	243419320	243663394	protein_coding	5353	7.16967	9.61977	7.95985	10.7106	4.10928	5.94054	4.97756	7.22431	0.520345	6.25e-07	1.01e-06
ENSG00000117020	10000	NM_181690	AKT3	1	-1	243651535	244014381	protein_coding	7499	40.9083	30.9491	30.2126	35.5573	16.7417	13.6427	13.4867	17.1199	0.425411	3.4e-13	7.86e-13
ENSG00000179456	10472	NM_205768	ZBTB18	1	1	244214585	244220778	protein_coding	3851	26.5732	28.1704	29.9175	35.5154	21.1682	24.181	26.0044	33.2984	0.405489	1.96e-10	3.91e-10
ENSG00000240963				1	-1	244538402	244572894	antisense	642	8.74962	7.58631	9.21402	7.34743	41.8104	39.062	48.0369	41.3213	0.291786	0.00870532	0.0104379
ENSG00000035687	159	NM_001126	ADSS	1	-1	244571796	244615436	protein_coding	3666	100.633	88.7958	99.1833	80.5866	84.2362	80.0674	90.562	79.3682	0.317114	1.23e-15	3.23e-15
ENSG00000121644	51029	NM_016076	DESI2	1	1	244816237	244872335	protein_coding	5104	165.179	147.504	161	110.925	99.3057	95.5323	105.59	78.4681	0.570364	3.95e-40	3.11e-39
ENSG00000203667	116228	NM_198076	COX20	1	1	244998624	245008359	protein_coding	4864	61.2674	69.4436	79.7348	79.5244	38.643	47.1949	54.8724	59.0312	0.374811	3.98e-18	1.19e-17
ENSG00000188206	284702		HNRNPU-AS1	1	-1	245003940	245018799	antisense	5408	166.18	198.982	214.582	189.202	94.2734	121.628	132.819	126.317	0.366861	1.36e-22	5.02e-22
ENSG00000153187	3192	NM_031844	HNRNPU	1	-1	245014468	245027844	protein_coding	8492	780.686	968.799	993.196	815.292	282.076	377.12	391.488	346.641	0.346944	5.46e-37	3.75e-36
ENSG00000272195				1	-1	245132652	245134390	protein_coding	1739	4.0506	2.60004	2.2348	2.55167	7.14672	4.94238	4.30101	5.29803	0.645299	2.15e-05	3.16e-05
ENSG00000203666	84288	NM_032328	EFCAB2	1	1	245133007	245290466	protein_coding	8605	8.87026	11.8868	15.4091	12.9544	3.1635	4.56638	5.99368	5.43553	0.734225	6.08e-13	1.39e-12
ENSG00000162849	55083	NM_018012	KIF26B	1	1	245318287	245872733	protein_coding	14403	4.35562	4.20362	2.82303	4.42705	0.926942	0.96478	0.656035	1.1098	0.507283	0.000450609	0.000600349
ENSG00000185420	64754	NM_022743	SMYD3	1	-1	245912642	246670614	protein_coding	5871	19.0381	18.9442	19.9971	17.8649	9.94891	10.6665	11.401	10.9866	0.154654	0.194998	0.208682
ENSG00000162851	64216	NM_022366	TFB2M	1	-1	246703862	246729626	protein_coding	1848	17.2549	15.9518	17.018	11.2138	28.6519	28.5339	30.8269	21.9094	0.580475	5.51e-12	1.2e-11
ENSG00000162852	163882	NM_152609	CNST	1	1	246729746	246831886	protein_coding	5922	23.5956	27.0958	26.076	24.1311	12.2234	15.1248	14.74	14.7123	0.192102	0.00856623	0.0102768
ENSG00000143653	51097	NM_016002	SCCPDH	1	1	246887349	246931439	protein_coding	2503	26.7553	36.0114	32.2909	35.2271	32.7923	47.5593	43.1858	50.8151	0.415424	1.92e-11	4.04e-11
ENSG00000223519				1	-1	246935139	246993361	pseudogene	3511	1.29659	2.71685	2.15675	3.5949	1.13185	2.55792	2.05651	3.69708	1.00607	5.37e-09	9.87e-09
ENSG00000260855				1	1	246935603	246939074	antisense	3472	2.12682	4.02776	3.60731	5.33594	1.87869	3.83479	3.47769	5.54898	1.02274	5.55e-11	1.14e-10
ENSG00000227953	149134		RP11-439E19.3	1	1	246939315	246955687	processed_transcript	3984	2.34938	5.49325	4.3328	6.07017	1.80925	4.5579	3.64044	5.50134	1.08159	3.47e-14	8.49e-14
ENSG00000153207	25909	NM_015446	AHCTF1	1	-1	247002400	247095280	protein_coding	9609	68.1487	64.8295	63.7375	56.8282	21.7634	22.3024	22.2036	21.3529	0.258157	3.07e-07	5.08e-07
ENSG00000135747	93474	NM_033213	ZNF670	1	-1	247108849	247242113	protein_coding	5029	20.5779	21.5821	23.1348	20.2828	12.5528	14.1862	15.3993	14.562	0.181616	0.0344228	0.0392973
ENSG00000197472	57116	NM_020394	ZNF695	1	-1	247108849	247171395	protein_coding	3756	15.5738	16.5981	14.1547	12.4322	12.7241	14.6079	12.6141	11.9508	0.390166	1.53e-05	2.27e-05
ENSG00000188295	79862	NM_024804	ZNF669	1	-1	247263264	247267674	protein_coding	1980	11.5233	9.28614	9.37168	8.72118	17.8602	15.5033	15.8446	15.9029	0.366215	0.000659962	0.000867727
ENSG00000221953	388759	NM_207401	C1orf229	1	-1	247273462	247275719	protein_coding	2258	0.91143	0.801515	0.725522	1.75878	1.23826	1.17339	1.07587	2.81249	0.682372	4.04e-05	5.83e-05
ENSG00000196418	7678	NM_003431	ZNF124	1	-1	247285277	247335318	protein_coding	4517	11.2392	8.58251	8.99965	7.6757	7.6373	6.28087	6.67028	6.13544	0.497386	7.68e-06	1.16e-05
ENSG00000259865				1	-1	247350583	247351828	lincRNA	1246	2.49088	2.26827	2.5092	3.40226	6.1358	6.01779	6.73958	9.85915	0.431841	0.0133621	0.0157963
ENSG00000227671	100500849		MIR3916	1	-1	247353153	247374158	pseudogene	2163	23.0269	21.4065	26.5653	29.4713	32.6677	32.7148	41.1114	49.1933	0.443557	1.05e-10	2.13e-10
ENSG00000263568	100500849		MIR3916	1	-1	247365269	247365362	miRNA	94	1.43802	1.40775	1.33297	1.45085	46.9317	49.5058	47.4547	55.7229	0.0711197	0.970087	0.971136
ENSG00000232347				1	-1	247373993	247405125	lincRNA	706	1.76219	1.07516	1.13729	0.985759	7.65555	5.0341	5.39367	5.04155	0.479201	0.0115114	0.0136842
ENSG00000162714	84838	NM_032752	ZNF496	1	-1	247460714	247495148	protein_coding	10531	171.987	131.318	135.571	131.319	50.1099	41.2203	43.0923	45.0231	0.386737	1.5e-28	7.25e-28
ENSG00000162722	25893	NM_015431	TRIM58	1	1	248020501	248041507	protein_coding	3225	0.0202845	0.527818	0.509697	1.16006	0.0191923	0.541014	0.528958	1.29876	1.09421	3.16e-11	6.57e-11
ENSG00000175137	80851	NM_030645	SH3BP5L	1	-1	249104648	249120832	protein_coding	6528	60.5168	54.7393	53.815	48.7064	28.4421	27.7188	27.5931	26.9388	0.30774	9.48e-09	1.71e-08
ENSG00000171161	79894	NM_024836	ZNF672	1	1	249132409	249143716	protein_coding	3741	59.0211	44.3212	38.4658	42.6865	48.3955	39.1634	34.4185	41.1989	0.605032	2.8e-25	1.17e-24
ENSG00000171163	55657	NM_017865	ZNF692	1	-1	249144205	249153343	protein_coding	3933	49.0951	54.0557	52.4632	64.3755	38.2952	45.4332	44.65	59.0993	0.384285	4.49e-14	1.09e-13
ENSG00000185220	267002	NM_170725	PGBD2	1	1	249200395	249214145	protein_coding	3772	9.09408	8.66043	7.97791	8.17792	7.39593	7.58968	7.07747	7.82804	0.169124	0.342072	0.357664
ENSG00000184731	642273	NM_001077710	FAM110C	2	-1	38814	46870	protein_coding	3968	16.4869	9.52008	6.44997	3.49876	12.7457	7.93091	5.44083	3.18372	1.96227	9.25e-44	8.43e-43
ENSG00000035115	26751	NM_015677	SH3YL1	2	-1	217730	266398	protein_coding	11165	27.6849	31.5344	29.3885	31.5946	7.60892	9.33644	8.81091	10.2171	0.184278	0.00478932	0.00586633
ENSG00000143727	52	NM_007099	ACP1	2	1	264140	278283	protein_coding	4160	110.969	114.289	111.045	96.8472	81.8387	90.8166	89.3531	84.0562	0.236729	6.38e-10	1.24e-09
ENSG00000189292	285016	NM_001002919	FAM150B	2	-1	279558	288851	protein_coding	2191	5.32696	2.56116	1.29413	0.484012	7.45765	3.86413	1.9776	0.797432	2.10454	1.16e-29	5.86e-29
ENSG00000151353	129787	NM_152834	TMEM18	2	-1	667335	677439	protein_coding	5044	27.9077	26.3929	26.1529	25.7536	16.9781	17.2969	17.355	18.4348	0.11188	0.29385	0.308906
ENSG00000233296	105373354		LOC105373354	2	1	677186	697371	antisense	2298	3.98968	3.42064	3.78371	2.74513	5.32765	4.92051	5.51116	4.3132	0.415445	0.0135113	0.0159668
ENSG00000235688				2	-1	945320	945960	antisense	532	12.658	10.205	9.58669	11.8316	73.005	63.4099	60.3159	80.2999	0.367986	0.000119493	0.00016621
ENSG00000172554	54221	NM_018968	SNTG2	2	1	946554	1371385	protein_coding	4469	7.67622	7.03782	9.13627	6.38059	5.26935	5.20575	6.84344	5.15495	0.458618	9.9e-05	0.000138494
ENSG00000115705	7173	NM_175722	TPO	2	1	1377995	1547483	protein_coding	6841	1.134	1.50531	2.13702	0.986351	0.508874	0.72738	1.04569	0.520556	0.663751	0.000130297	0.000180708
ENSG00000203635	101927137		AC144450.2	2	-1	1624282	1629191	lincRNA	1641	0.688613	0.645171	1.37236	0.69592	1.28745	1.29964	2.79933	1.53123	0.532449	0.00138404	0.00177168
ENSG00000130508	7837	NM_012293	PXDN	2	-1	1635659	1748624	protein_coding	11257	282.518	304.266	287.527	338.618	76.995	89.3484	85.4957	108.61	0.260488	4.45e-18	1.33e-17
ENSG00000032389	7260	NM_003310	TSSC1	2	-1	3192696	3381653	protein_coding	5775	27.1396	25.8825	26.5456	25.0802	14.418	14.8152	15.3865	15.68	0.109885	0.338277	0.353886
ENSG00000171853	51112	NM_016030	TRAPPC12	2	1	3383446	3488865	protein_coding	9193	59.9097	59.7033	58.3236	62.8119	19.9937	21.4682	21.2353	24.6699	0.105259	0.111656	0.122128
ENSG00000225234				2	-1	3485013	3486180	antisense	908	1.05336	2.0136	2.17619	2.12631	3.55698	7.33067	8.02255	8.45539	0.633423	0.000175228	0.000240891
ENSG00000182551	55256	NM_018269	ADI1	2	-1	3501132	3523507	protein_coding	5560	30.8047	26.805	23.6242	26.7553	16.9995	15.9367	14.2225	17.3748	0.369391	5.5e-07	8.95e-07
ENSG00000235078				2	1	3523046	3526968	antisense	974	4.09167	2.75699	2.88194	3.1129	12.883	9.35697	9.90412	11.5394	0.440216	0.00529083	0.00645781
ENSG00000242282	100506014		AC108488.4	2	-1	3579403	3584463	lincRNA	1532	1.31581	1.74007	1.96081	1.79816	2.63975	3.75461	4.28537	4.23783	0.356217	0.148206	0.160409
ENSG00000255767				2	-1	3579574	3595547	protein_coding	421	5.93369	6.23609	5.66606	3.96492	43.2557	48.9649	45.0522	34.002	0.545322	2.91e-05	4.24e-05
ENSG00000171865	246243	NM_002936	RNASEH1	2	-1	3592383	3606206	protein_coding	2865	40.5661	40.3892	39.4637	28.5363	43.4461	46.601	46.104	35.9628	0.493168	5.29e-18	1.57e-17
ENSG00000234171	100506054		RNASEH1-AS1	2	1	3606082	3609324	antisense	1207	9.11368	5.35583	4.94009	8.19637	23.1687	14.668	13.6981	24.519	0.769308	2.61e-13	6.07e-13
ENSG00000171863	6201	NM_001011	RPS7	2	1	3622795	3628509	protein_coding	5583	367.671	376.972	363.595	375.226	202.063	223.201	217.991	242.664	0.0519913	0.169568	0.182649
ENSG00000252531				2	1	3628160	3628322	snoRNA	163	1.03258	1.03661	0.823306	0.888909	19.4585	21.0228	16.903	19.6918	0.160609	0.693261	0.704207
ENSG00000176887	6664	NM_003108	SOX11	2	1	5832799	5841516	protein_coding	8718	133.313	325.285	261.451	357.416	46.9086	123.34	100.382	148.026	1.41616	7.51e-96	6.05e-94
ENSG00000242540				2	1	5836352	5848227	3prime_overlapping_ncrna	1199	0.951687	3.01062	2.50898	4.87156	2.4372	8.30026	7.00204	14.6702	1.59692	3.58e-19	1.12e-18
ENSG00000236106				2	1	5866581	5870474	lincRNA	1746	0.445635	1.79853	3.15627	5.33653	0.782679	3.40509	6.05039	11.0354	2.1444	5.2e-30	2.68e-29
ENSG00000228203	386597		RNF144A-AS1	2	-1	7052408	7058840	processed_transcript	4648	1.86256	1.75932	1.68616	3.92471	1.23119	1.25122	1.21444	3.04875	0.878476	5.72e-10	1.11e-09
ENSG00000151692	9781	NM_014746	RNF144A	2	1	7057523	7208417	protein_coding	6473	34.4096	44.7295	43.1523	60.4556	16.3107	22.8425	22.3159	33.7218	0.795664	4.41e-34	2.69e-33
ENSG00000235092	100506299		AC011747.7	2	-1	8806766	8821993	antisense	2060	1.19504	0.91865	1.07819	1.66252	1.77934	1.47412	1.75169	2.91399	0.476045	0.019611	0.0228801
ENSG00000115738	3398	NM_002166	ID2	2	1	8818975	8824583	protein_coding	2205	25.7198	100.663	77.5206	156.609	35.796	150.909	117.685	256.44	2.56097	6e-107	8.09e-105
ENSG00000134313	57498	NM_020738	KIDINS220	2	-1	8865408	8977760	protein_coding	11082	87.4936	89.3017	93.0876	99.1084	24.2233	26.6377	28.1181	32.2901	0.177901	1.7e-05	2.52e-05
ENSG00000143797	129642	NM_138799	MBOAT2	2	-1	8992820	9143942	protein_coding	8798	30.9886	38.3184	42.3465	46.6755	10.8052	14.3972	16.1108	19.1548	0.57588	3.16e-20	1.04e-19
ENSG00000151693	8853	NM_003887	ASAP2	2	1	9346894	9545812	protein_coding	7248	51.0611	63.2222	53.0514	68.5964	21.6103	28.8341	24.5002	34.1713	0.418956	1.63e-19	5.19e-19
ENSG00000119185	9270	NM_022334	ITGB1BP1	2	-1	9543604	9563676	protein_coding	6678	31.0867	33.2534	32.3282	36.6435	14.2856	16.4606	16.2036	19.8115	0.230295	0.000559572	0.000739687
ENSG00000119203	51692	NM_016207	CPSF3	2	1	9563697	9613230	protein_coding	3769	83.3372	87.0164	93.8693	76.8954	67.8534	76.3186	83.3662	73.6629	0.284528	1.58e-10	3.18e-10
ENSG00000134330	285148	NM_001039613	IAH1	2	1	9613787	9636672	protein_coding	5908	20.7388	22.6973	15.9389	23.3957	10.7708	12.6996	9.03037	14.2978	0.526613	3.18e-12	6.99e-12
ENSG00000151694	6868	NM_003183	ADAM17	2	-1	9628615	9695921	protein_coding	5481	54.9055	53.6252	47.8751	62.0112	30.7364	32.3419	29.237	40.8489	0.366475	7.13e-12	1.54e-11
ENSG00000134308	10971	NM_006826	YWHAQ	2	-1	9724101	9771143	protein_coding	2713	299.193	262.585	252.004	205.53	338.387	319.945	310.921	273.527	0.53964	3.42e-40	2.7e-39
ENSG00000115750	9014	NM_005680	TAF1B	2	1	9983483	10074545	protein_coding	4064	16.8089	15.6591	22.3884	23.4372	12.6932	12.737	18.4391	20.8217	0.55299	2.72e-15	7.04e-15
ENSG00000269973				2	1	10076489	10079719	lincRNA	3231	2.61258	2.2289	2.9801	4.85335	2.48114	2.2804	3.08757	5.42345	0.861416	2.07e-09	3.9e-09
ENSG00000134317	29841	NM_198182	GRHL1	2	1	10085341	10142411	protein_coding	8008	2.5722	7.44862	6.68523	12.7815	0.98543	3.07473	2.79429	5.76272	1.95252	4.9e-37	3.38e-36
ENSG00000260077				2	-1	10179219	10180790	lincRNA	1572	4.88127	7.70208	5.74407	5.80009	9.52521	16.1961	12.2301	13.3218	0.566626	9.54e-06	1.43e-05
ENSG00000172059	8462	NM_003597	KLF11	2	1	10182976	10194963	protein_coding	4589	14.5214	50.9089	40.8779	47.507	9.70906	36.6717	29.8185	37.3777	1.74273	5.4e-67	1.21e-65
ENSG00000271787				2	-1	10194548	10194993	antisense	446	1.03251	3.20628	3.1957	3.26651	7.11259	23.7642	23.9849	26.4453	1.07575	3.85e-12	8.42e-12
ENSG00000171848	6241	NM_001165931	RRM2	2	1	10262455	10271545	protein_coding	4954	90.5879	93.2112	82.7146	63.4355	56.1133	62.1967	55.8887	46.2332	0.548206	2.82e-30	1.47e-29
ENSG00000163009	348738	NM_182626	C2orf48	2	1	10281509	10351851	protein_coding	1897	4.23316	5.27829	4.70554	3.51922	6.84513	9.19773	8.30395	6.69805	0.47589	0.00165025	0.00210137
ENSG00000115756	3241	NM_134421	HPCAL1	2	1	10443015	10567743	protein_coding	5675	9.0341	6.13804	5.62719	8.29286	4.88193	3.57534	3.31962	5.2763	0.599594	1.4e-08	2.5e-08
ENSG00000115758	4953	NM_002539	ODC1	2	-1	10580094	10588630	protein_coding	2968	96.3101	145.739	134.922	156.003	99.5363	162.318	152.162	189.779	0.690258	2.8e-45	2.7e-44
ENSG00000257135				2	1	10588820	10591453	lincRNA	1753	1.62014	1.75976	1.6665	2.35785	2.8363	3.31841	3.18231	4.85669	0.360065	0.064411	0.0718641
ENSG00000115761	79954	NM_024894	NOL10	2	-1	10710892	10830101	protein_coding	3812	35.3416	35.6006	35.4667	27.9166	28.4456	30.8717	31.1446	26.4419	0.340081	1.28e-09	2.44e-09
ENSG00000234818				2	1	10729292	10744956	antisense	565	5.77191	5.76717	5.05825	4.40742	31.348	33.7419	29.9683	28.1661	0.325386	0.0168187	0.0197302
ENSG00000143882	245973	NM_144583	ATP6V1C2	2	1	10861775	10925236	protein_coding	3324	144.909	133.975	119.079	121.93	133.761	133.235	119.91	132.441	0.281117	2.89e-15	7.47e-15
ENSG00000143870	10130	NM_005742	PDIA6	2	-1	10923517	10978103	protein_coding	4101	406.079	376.894	338.442	347.08	303.797	303.798	276.238	305.573	0.262153	1.91e-19	6.09e-19
ENSG00000162975	3754	NM_002236	KCNF1	2	1	11052063	11054350	protein_coding	2288	2.81487	1.1142	1.15654	0.831083	3.77618	1.60976	1.69156	1.31157	1.06546	8.49e-11	1.73e-10
ENSG00000162976	130814	NM_152391	PQLC3	2	1	11295324	11319000	protein_coding	2275	10.471	11.299	11.018	7.34636	14.121	16.4178	16.2108	11.6594	0.56022	1.68e-08	3e-08
ENSG00000134318	9475	NM_004850	ROCK2	2	-1	11319887	11488456	protein_coding	10133	64.9522	66.0015	58.3473	60.3436	19.6663	21.5314	19.2756	21.5015	0.175074	0.000124101	0.000172348
ENSG00000169016	1876	NM_212540	E2F6	2	-1	11584501	11606297	protein_coding	4061	14.7855	16.4021	15.0384	14.8862	11.1687	13.3513	12.3973	13.2353	0.14085	0.239752	0.254405
ENSG00000196208	9687	NM_148903	GREB1	2	1	11674242	11782914	protein_coding	12320	76.1925	61.5995	58.4809	106.785	18.9747	16.5281	15.8884	31.295	0.857761	1.73e-53	2.27e-52
ENSG00000134324	23175	NM_145693	LPIN1	2	1	11817721	11967535	protein_coding	11846	45.4066	35.7183	23.5452	48.9026	11.7613	9.96725	6.65278	14.9049	1.02397	6.27e-43	5.54e-42
ENSG00000071575	28951	NM_021643	TRIB2	2	1	12857015	12882860	protein_coding	4588	120.503	96.5917	95.754	166.058	80.5922	69.5939	69.8628	130.682	0.78806	2.12e-58	3.41e-57
ENSG00000162981	151354	NM_145175	FAM84A	2	1	14772810	14790933	protein_coding	8379	5.79232	3.77281	3.41093	8.99151	2.12108	1.48843	1.36236	3.87444	1.18231	1.16e-21	4.11e-21
ENSG00000265629				2	1	14775215	14790933	protein_coding	2048	1.84333	1.29018	1.27428	2.84234	2.75996	2.08245	2.08255	5.01092	0.760635	6.48e-07	1.05e-06
ENSG00000151779	51594	NM_015909	NBAS	2	-1	15307032	15701454	protein_coding	8949	75.8684	70.1459	67.2666	80.9153	26.0112	25.911	25.1613	32.6462	0.262978	1.54e-09	2.94e-09
ENSG00000079785	1653	NM_004939	DDX1	2	1	15731302	15771235	protein_coding	3817	132.742	142.344	145.135	123.011	106.691	123.274	127.273	116.358	0.236945	1.86e-11	3.93e-11
ENSG00000233718	10408		MYCNOS	2	-1	16061159	16082371	antisense	2413	12.132	14.7985	14.0171	9.93966	15.4242	20.2729	19.4431	14.8723	0.531144	9.88e-09	1.78e-08
ENSG00000134323	4613	NM_005378	MYCN	2	1	16080686	16087129	protein_coding	2602	93.3757	127.755	115.709	82.4157	110.068	162.303	148.849	114.363	0.62632	2.51e-37	1.75e-36
ENSG00000197872	81553	NM_030797	FAM49A	2	-1	16730727	16847599	protein_coding	5448	9.55969	3.75378	3.35314	2.91884	5.38332	2.27766	2.0609	1.93449	1.4336	4.93e-28	2.32e-27
ENSG00000163032	7447	NM_003385	VSNL1	2	1	17720393	17838285	protein_coding	3833	48.9764	25.005	29.3092	38.589	39.1913	21.5647	25.5945	36.3501	0.942845	3.71e-39	2.81e-38
ENSG00000163029	79677	NM_024624	SMC6	2	-1	17845079	17981509	protein_coding	9363	94.5976	95.3642	92.1083	83.3942	31.0041	33.6687	32.931	32.1583	0.191476	3.16e-06	4.9e-06
ENSG00000178295	348654	NM_182625	GEN1	2	1	17935125	17966632	protein_coding	6659	37.5079	41.3274	36.7011	37.6258	17.2834	20.5156	18.4488	20.401	0.16708	0.00764033	0.00920012
ENSG00000170745	3790	NM_002252	KCNS3	2	1	18059114	18542882	protein_coding	3131	18.5919	15.8736	14.2923	9.93895	18.2203	16.759	15.28	11.4611	0.841903	3.46e-18	1.04e-17
ENSG00000240857	57665	NM_020905	RDH14	2	-1	18735989	18741946	protein_coding	1587	17.2972	17.3597	14.7237	14.8268	33.4337	36.1593	31.0562	33.7335	0.223857	0.0016947	0.002156
ENSG00000250741	100526794	NM_001199104	NT5C1B-RDH14	2	-1	18736811	18770830	protein_coding	2150	3.70639	3.9098	3.41119	3.18929	5.28887	6.01133	5.31051	5.35614	0.229593	0.315779	0.330885
ENSG00000185013	93034	NM_033253	NT5C1B	2	-1	18737050	18770838	protein_coding	4012	1.05355	1.15336	0.901726	1.04406	0.804655	0.950292	0.752166	0.939595	0.180683	0.728139	0.738208
ENSG00000236204	400945		LINC01376	2	-1	19167729	19546509	lincRNA	2963	0.992444	1.05569	1.03917	1.19956	1.02752	1.17777	1.17413	1.46157	0.143342	0.82493	0.83109
ENSG00000228784	400946		LINC00954	2	1	20068621	20084808	lincRNA	4683	1.94382	1.93584	2.47033	3.92589	1.27465	1.36649	1.76582	3.02672	0.749723	1.6e-07	2.69e-07
ENSG00000183891	130502	NM_001008237	TTC32	2	-1	20096404	20101747	protein_coding	1986	8.87002	6.23669	9.60702	8.16007	13.7079	10.3808	16.1936	14.8348	0.552634	1.56e-06	2.47e-06
ENSG00000118965	57539	NM_020779	WDR35	2	-1	20110021	20189892	protein_coding	7836	64.0801	66.7208	74.108	72.9312	25.0914	28.1463	31.657	33.6042	0.206773	9.03e-07	1.45e-06
ENSG00000132031	4148	NM_002381	MATN3	2	-1	20191872	20212455	protein_coding	3118	6.03674	13.4117	14.0768	5.62459	5.9357	14.2189	15.1127	6.51349	1.18809	5.13e-33	2.99e-32
ENSG00000068697	9741	NM_014713	LAPTM4A	2	-1	20232411	20251789	protein_coding	1946	181.41	171.469	186.213	187.291	286.004	291.271	320.313	347.497	0.126597	0.000170166	0.000234098
ENSG00000115884	6382	NM_002997	SDC1	2	-1	20400558	20425194	protein_coding	3595	75.3423	77.199	71.951	62.9097	64.2989	70.9851	66.9934	63.183	0.291191	9.32e-11	1.89e-10
ENSG00000055917	23369	NM_015317	PUM2	2	-1	20448452	20551995	protein_coding	6858	139.461	151.708	156.96	156.898	62.3956	73.1252	76.6114	82.6033	0.169389	3.65e-07	6.01e-07
ENSG00000143878	388	NM_004040	RHOB	2	1	20646835	20649200	protein_coding	2366	152.768	44.0663	26.2124	89.9478	198.112	61.567	37.0845	137.267	2.49914	2.36e-108	3.4e-106
ENSG00000118960	64342	NM_022460	HS1BP3	2	-1	20760208	20850849	protein_coding	9059	34.4308	24.7298	20.0553	34.0656	11.6606	9.02392	7.40994	13.5774	0.751217	8.19e-29	4e-28
ENSG00000143869	151449	NM_182828	GDF7	2	1	20866424	20873418	protein_coding	4162	2.49106	1.48595	1.0783	13.3379	1.83656	1.18021	0.867254	11.5712	2.79605	5.44e-60	9.29e-59
ENSG00000260396				2	1	20877569	20879005	lincRNA	1437	1.68074	0.918869	0.66665	5.74202	3.59058	2.11375	1.55318	14.4274	2.02679	2.93e-33	1.73e-32
ENSG00000270100				2	-1	20878014	20878692	lincRNA	679	0.911181	0.449947	0.333307	3.07305	4.12066	2.19059	1.64328	16.3419	1.62311	5.35e-22	1.92e-21
ENSG00000118961	60526	NM_021925	C2orf43	2	-1	20883788	21022882	protein_coding	4277	31.3519	25.3564	27.7414	24.7499	22.4905	19.5976	21.7113	20.8933	0.329589	3.1e-07	5.12e-07
ENSG00000084674	338	NM_000384	APOB	2	-1	21224301	21266945	protein_coding	14828	1.55873	2.07212	5.15544	6.24756	0.323086	0.46194	1.16351	1.52116	1.50715	7.88e-22	2.81e-21
ENSG00000119771	114818	NM_052920	KLHL29	2	1	23608088	23931481	protein_coding	11071	15.2699	11.7094	11.1551	13.3763	4.23277	3.49626	3.3726	4.36258	0.421172	4.02e-06	6.18e-06
ENSG00000119778	54454	NM_017552	ATAD2B	2	-1	23971534	24149984	protein_coding	10492	29.5903	39.0409	37.5449	41.2379	8.65253	12.3003	11.9786	14.1912	0.465697	3.15e-14	7.73e-14
ENSG00000173960	165324	NM_181713	UBXN2A	2	1	24150155	24227779	protein_coding	6882	24.0018	25.2391	23.8018	25.5005	10.6976	12.1231	11.5778	13.3787	0.095704	0.339693	0.355292
ENSG00000205639	388931	NM_001080473	MFSD2B	2	1	24232951	24286191	protein_coding	4438	44.8005	44.9068	46.4237	38.2513	30.9709	33.4488	35.0127	31.1187	0.273247	1.13e-06	1.8e-06
ENSG00000163026	80304	NM_025203	C2orf44	2	-1	24252210	24272445	protein_coding	3847	37.4059	34.3687	36.9555	29.8505	29.8375	29.5322	32.1548	28.0163	0.316209	7.15e-08	1.23e-07
ENSG00000119782	2281	NM_054033	FKBP1B	2	1	24272571	24286551	protein_coding	1677	37.8744	35.4032	35.0536	28.0384	69.2861	69.7853	69.9658	60.3655	0.421211	3.11e-11	6.49e-11
ENSG00000115128	51639	NM_016047	SF3B14	2	-1	24290454	24299313	protein_coding	1197	51.2001	49.8334	47.4241	43.697	131.234	137.62	132.613	131.805	0.224022	3.52e-05	5.1e-05
ENSG00000219626	375190	NM_001145710	FAM228B	2	1	24299396	24392509	protein_coding	4915	5.22573	6.09965	6.23452	10.6158	3.26119	4.1024	4.24603	7.79828	0.901428	4.92e-16	1.32e-15
ENSG00000115129	9540	NM_147184	TP53I3	2	-1	24300303	24308731	protein_coding	2312	16.4062	22.6777	22.0757	21.1857	21.7663	32.424	31.9618	33.0862	0.444349	6.6e-09	1.2e-08
ENSG00000266118				2	1	24347236	24413305	protein_coding	2280	1.43827	1.58334	1.52939	3.92637	1.93405	2.29559	2.2458	6.21736	1.01929	1.15e-12	2.58e-12
ENSG00000198399	50618	NM_147152	ITSN2	2	-1	24425733	24583583	protein_coding	12014	24.6874	26.8231	23.5277	26.5833	6.30573	7.38035	6.55596	7.98919	0.182018	0.0137659	0.0162549
ENSG00000084676	8648	NM_147233	NCOA1	2	1	24714783	24993571	protein_coding	8633	29.326	44.2046	52.1691	51.9498	10.4231	16.9263	20.2275	21.7271	0.810337	1.41e-36	9.52e-36
ENSG00000184924	391356	NM_001013663	PTRHD1	2	-1	25012603	25016251	protein_coding	1917	15.919	17.6935	16.8021	14.8269	25.4782	30.5105	29.34	27.9266	0.240188	0.0145602	0.0171584
ENSG00000138092	79172	NM_024322	CENPO	2	1	25016005	25045245	protein_coding	5518	76.4965	86.9575	89.4385	72.1695	42.5333	52.0932	54.2544	47.2231	0.305725	1.7e-14	4.23e-14
ENSG00000138031	109	NM_004036	ADCY3	2	-1	25042038	25142708	protein_coding	6058	77.8152	94.092	94.7326	82.8809	39.4058	51.3427	52.3442	49.3977	0.280609	1.13e-13	2.67e-13
ENSG00000271936				2	1	25048479	25049586	antisense	1108	4.77935	4.55546	4.35235	4.46702	13.2383	13.591	13.1486	14.556	0.11114	0.830632	0.836488
ENSG00000115137	51277	NM_016544	DNAJC27	2	-1	25166505	25194963	protein_coding	5624	8.0411	8.13168	8.7448	10.4208	4.38563	4.77956	5.20567	6.69016	0.337703	0.00170429	0.00216762
ENSG00000084710	22979	NM_014971	EFR3B	2	1	25264999	25378243	protein_coding	6828	20.8186	32.746	28.4072	37.0677	9.35739	15.8533	13.9256	19.6007	0.803235	1.22e-26	5.42e-26
ENSG00000261452				2	1	25380063	25382006	lincRNA	1944	11.3614	17.6138	15.3113	20.4189	17.9348	29.951	26.3628	37.9234	0.793645	6.13e-18	1.81e-17
ENSG00000115138	5443	NM_001035256	POMC	2	-1	25383722	25391772	protein_coding	1538	1.94494	2.38552	1.70559	1.41076	3.87543	5.12726	3.71184	3.31213	0.49223	0.0144583	0.0170434
[truncated: 17,431 more rows]
