# Supplementary material for: Transcriptome variations among human embryonic stem cell lines are associated with their differentiation propensity
Source: PLoS One. 2018 Feb 14;13(2):e0192625. doi: 10.1371/journal.pone.0192625 (PMC5812638; doi:10.1371/journal.pone.0192625)
Supplement: S2 Table — (XLSX) [file pone.0192625.s008.xlsx]

## Sheet: Top 1000 highly expressed genes
ensembl_id	entrez_id	refseq_mrna	hgnc_symbol	chromosome_name	strand	start_position	end_position	gene_biotype	length	Mean CPM of Replicates				Mean TPM of Replicates				Ranking				Common
										H7	HUES1	HUES8	HUES9	H7	HUES1	HUES8	HUES9	H7	HUES1	HUES8	HUES9
ENSG00000225630				1	1	565020	566063	pseudogene	1044	98.0449	72.5535	76.8159	58.641	288.144	229.728	246.305	202.805	398	579	525	691	yes
ENSG00000248527				1	1	569076	569756	pseudogene	681	350.129	227.511	209.369	162.326	1577.25	1104.36	1029.16	860.62	41	56	66	85	yes
ENSG00000188157	375790	NM_198576	AGRN	1	1	955503	991496	protein_coding	10756	546.481	748.679	839.82	937.61	155.873	230.092	261.351	314.742	919	577	482	350	yes
ENSG00000242590				1	1	990413	991496	sense_intronic	402	25.3173	32.688	36.8977	39.3754	193.203	268.793	307.244	353.665	687	463	377	304	yes
ENSG00000175756	54998	NM_017900	AURKAIP1	1	-1	1309110	1310875	protein_coding	1669	108.679	90.8863	87.6925	66.8145	199.781	180.01	175.868	144.543	659	794	810	1085	no
ENSG00000078369	2782	NM_002074	GNB1	1	-1	1716729	1822495	protein_coding	6351	473.242	448.082	443.748	396.539	228.61	233.223	233.882	225.435	556	565	562	588	yes
ENSG00000116288	11315	NM_007262	PARK7	1	1	8014351	8045565	protein_coding	2397	140.114	116.396	115.651	95.1014	179.332	160.518	161.503	143.251	760	920	924	1099	no
ENSG00000074800	2023	NM_001428	ENO1	1	-1	8921061	8939308	protein_coding	3958	1454.06	1457.31	1391.66	1072.87	1127.03	1217.11	1176.9	978.698	61	50	54	69	yes
ENSG00000142657	5226	NM_002631	PGD	1	1	10458649	10480201	protein_coding	3171	260.759	257.311	257.395	225.197	252.302	268.236	271.703	256.417	481	467	457	481	yes
ENSG00000116649	6723	NM_003132	SRM	1	-1	11114641	11120081	protein_coding	1898	91.7278	84.1421	86.2611	52.7414	148.272	146.546	152.124	100.331	982	1040	1013	1809	no
ENSG00000116670	10459	NM_006341	MAD2L2	1	-1	11734537	11751707	protein_coding	3324	163.951	181.612	209.108	120.614	151.325	180.609	210.571	131.015	954	790	663	1240	no
ENSG00000227751				1	1	17733256	17733878	antisense	311	51.6074	41.466	37.2676	29.0819	509.045	440.746	401.077	337.623	177	229	271	324	yes
ENSG00000179051	55920	NM_018715	RCC2	1	-1	17733256	17766220	protein_coding	4126	625.5	505.428	474.811	354.239	465.073	404.935	385.191	309.988	206	264	288	361	yes
ENSG00000266727				1	-1	17740127	17740190	miRNA	64	22.3608	16.3249	17.134	12.5654	1071.75	843.196	896.054	708.897	65	85	81	111	yes
ENSG00000077549	832	NM_004930	CAPZB	1	-1	19665267	19812066	protein_coding	3476	277.396	222.342	220.675	177.925	244.82	211.445	212.504	184.812	501	657	654	773	yes
ENSG00000244038	1650	NM_005216	DDOST	1	-1	20978270	20988000	protein_coding	2674	229.715	227.733	215.379	201.936	263.56	281.526	269.602	272.664	447	423	463	435	yes
ENSG00000162551	249	NM_001177520	ALPL	1	1	21835858	21904905	protein_coding	3014	262.083	371.615	332.302	280.913	266.765	407.573	369.038	336.515	436	261	307	325	yes
ENSG00000004487	23028	NM_015013	KDM1A	1	1	23345941	23410182	protein_coding	5447	380.354	348.733	365.853	334.748	214.243	211.637	224.826	221.891	603	656	598	604	yes
ENSG00000117318	3399	NM_002167	ID3	1	-1	23884409	23886285	protein_coding	1797	199.233	189.453	116.788	168.614	340.148	348.505	217.543	338.784	306	324	629	321	yes
ENSG00000142676	6135	NM_001199802	RPL11	1	1	24018269	24022915	protein_coding	1987	713.429	724.744	735.809	754.737	1101.66	1205.71	1239.51	1371.43	64	51	49	45	yes
ENSG00000169504	25932	NM_013943	CLIC4	1	1	25071848	25170815	protein_coding	4495	353.94	469.491	467.706	375.731	241.598	345.266	348.294	301.803	516	327	325	375	yes
ENSG00000162430	57190	NM_206926	SEPN1	1	1	26126667	26144713	protein_coding	4421	278.913	256.321	234.574	253.429	193.547	191.654	177.601	206.973	684	747	799	672	yes
ENSG00000255054				1	1	26137961	26150235	protein_coding	792	43.0376	39.7268	36.5444	42.1069	166.729	165.811	154.453	191.96	837	878	995	734	yes
ENSG00000117632	3925	NM_203401	STMN1	1	-1	26210672	26233482	protein_coding	6261	407.842	389.395	399.223	367.965	199.852	205.59	213.438	212.196	658	678	649	648	yes
ENSG00000264021	100500808		MIR3917	1	-1	26232853	26232945	miRNA	93	13.9126	13.2938	13.3704	13.1472	459.139	472.522	481.216	510.419	209	205	205	174	yes
ENSG00000131914	79727	NM_024674	LIN28A	1	1	26737269	26756213	protein_coding	4008	831.078	1418.56	1571.3	1139.7	636.167	1169.98	1312.29	1026.69	133	52	46	67	yes
ENSG00000090273	10726	NM_006600	NUDC	1	1	27226729	27273353	protein_coding	2856	136.915	140.933	134.451	106.916	147.071	163.12	157.576	135.165	990	906	968	1191	no
ENSG00000158246	115572	NM_052943	FAM46B	1	-1	27331511	27339327	protein_coding	2368	115.344	92.6473	82.8897	50.2492	149.437	129.332	117.167	76.6171	969	1245	1451	2545	no
ENSG00000269804				1	1	28527070	28527419	protein_coding	350	20.2921	19.2964	20.1922	16.7056	177.932	182.249	193.094	172.333	768	782	740	856	yes
ENSG00000121774	10657	NM_006559	KHDRBS1	1	1	32479430	32526451	protein_coding	3588	338.802	323.816	332.665	345.452	289.691	298.332	310.355	347.625	394	397	369	309	yes
ENSG00000084623	8668	NM_003757	EIF3I	1	1	32687529	32697205	protein_coding	1725	170.172	141.895	143	121.687	302.644	271.915	277.484	254.703	374	444	443	489	yes
ENSG00000175130	65108	NM_023009	MARCKSL1	1	-1	32799433	32801980	protein_coding	1699	462.896	474.299	459.498	445.12	835.858	922.815	905.254	945.933	91	79	80	71	yes
ENSG00000116560	6421	NM_005066	SFPQ	1	-1	35641979	35658749	protein_coding	7426	863.741	984.697	1034.54	1107.68	356.858	438.332	466.321	538.567	286	231	213	162	yes
ENSG00000054118	9967	NM_005119	THRAP3	1	1	36690017	36770958	protein_coding	4736	251.067	248.868	258.593	221.374	162.629	173.705	182.769	168.769	864	828	778	878	yes
ENSG00000174574	79647	NM_024595	AKIRIN1	1	1	39456895	39471731	protein_coding	2741	223.419	224.685	228.753	182.952	250.06	270.969	279.353	240.995	486	447	431	542	yes
ENSG00000168653	4725	NM_004552	NDUFS5	1	1	39491990	39500308	protein_coding	548	135.297	125.873	109.203	74.2842	757.386	759.29	667.054	489.431	103	108	130	185	yes
ENSG00000131236	10487	NM_006367	CAP1	1	1	40505905	40538321	protein_coding	3814	230.279	157.393	156.705	141.155	185.245	136.414	137.531	133.627	722	1147	1143	1208	no
ENSG00000065978	4904	NM_004559	YBX1	1	1	43148098	43168020	protein_coding	1930	461.376	490.18	471.595	383.788	733.402	839.563	817.888	717.983	110	87	94	110	yes
ENSG00000117394	6513	NM_006516	SLC2A1	1	-1	43391052	43424530	protein_coding	4208	430.928	190.159	165.623	198.721	314.195	149.382	131.744	170.508	354	1015	1215	869	no
ENSG00000117399	991	NM_001255	CDC20	1	1	43824626	43828874	protein_coding	2038	216.71	135.48	136.488	97.1926	326.243	219.75	224.163	172.19	330	619	604	859	yes
ENSG00000225721				1	-1	45224709	45241482	antisense	765	74.1422	82.5155	82.8082	75.7405	297.424	356.557	362.3	357.482	382	317	312	300	yes
ENSG00000142937	6202	NM_001012	RPS8	1	1	45240923	45244451	protein_coding	2847	843.066	999.625	1018.1	984.821	908.519	1160.66	1196.98	1248.96	78	53	51	51	yes
ENSG00000117450	5052	NM_181697	PRDX1	1	-1	45976708	45988719	protein_coding	1522	509.294	326.991	316.152	231.335	1026.61	710.193	695.304	548.779	67	115	117	158	yes
ENSG00000117448	10327	NM_153326	AKR1A1	1	1	46016215	46035721	protein_coding	3121	186.273	162.815	151.367	123.3	183.102	172.447	162.333	142.641	736	836	922	1107	no
ENSG00000132780	4678	NM_152298	NASP	1	1	46049518	46084566	protein_coding	8293	644.52	681.563	712.506	530.418	238.473	271.675	287.585	230.929	524	445	418	570	yes
ENSG00000173660	7388	NM_006004	UQCRH	1	1	46769303	46782448	protein_coding	1408	146.306	129.494	127.335	104.101	318.835	304.021	302.719	266.947	340	387	387	454	yes
ENSG00000116133	1718	NM_014762	DHCR24	1	-1	55315306	55352891	protein_coding	4441	523.129	227.773	180.443	109.972	361.387	169.542	136.002	89.4086	280	858	1163	2088	no
ENSG00000242396				1	1	55352548	55353674	antisense	575	31.4548	13.8803	10.6062	7.13185	167.808	79.7968	61.7407	44.7854	827	2298	3160	4802	no
ENSG00000240563	54596	NM_019079	L1TD1	1	1	62660503	62678000	protein_coding	3849	658.733	389.139	410.164	182.11	525.153	334.204	356.707	170.827	169	340	317	867	yes
ENSG00000142864	26135	NM_015640	SERBP1	1	-1	67873493	67896098	protein_coding	7676	434.42	452.149	451.952	345.481	173.655	194.716	197.08	162.505	790	730	723	928	yes
ENSG00000174021	2787	NM_005274	GNG5	1	-1	84964008	84972248	protein_coding	1112	55.4532	46.0204	47.5828	43.273	153.001	136.805	143.237	140.503	942	1144	1086	1125	no
ENSG00000142871	3491	NM_001554	CYR61	1	1	86046444	86049645	protein_coding	2455	223.882	166.387	140.449	64.482	279.782	224.039	191.49	94.8335	411	600	745	1929	no
ENSG00000122406	6083	NM_000969	RPL5	1	1	93297582	93307481	protein_coding	2890	735.512	815.019	842.887	859.905	780.779	932.235	976.265	1074.3	99	78	73	61	yes
ENSG00000117519	1266	NM_001839	CNN3	1	-1	95362507	95392834	protein_coding	2829	230.32	296.961	287.945	302.231	249.784	346.994	340.706	385.731	487	326	333	267	yes
ENSG00000155380	6566	NM_003051	SLC16A1	1	-1	113454469	113499635	protein_coding	6438	638.753	579.711	559.673	390.604	304.394	297.657	290.993	219.059	372	400	411	617	yes
ENSG00000116774	56944	NM_020190	OLFML3	1	1	114522063	114524876	protein_coding	2265	135.843	114.499	76.1275	89.8904	183.986	167.105	112.505	143.291	731	872	1536	1096	no
ENSG00000009307	7812	NM_007158	CSDE1	1	-1	115259534	115301297	protein_coding	5755	637.69	652.064	684.781	606.264	339.97	374.542	398.303	380.357	307	297	274	275	yes
ENSG00000163399	476	NM_001160234	ATP1A1	1	1	116915290	116952883	protein_coding	7261	449.464	511.093	468.15	416.344	189.912	232.68	215.814	207.028	702	566	641	671	yes
ENSG00000269279				1	-1	116915890	116926718	protein_coding	342	17.9056	20.4883	17.5055	15.9845	160.576	198.032	171.301	168.761	883	714	844	879	yes
ENSG00000092621	26227	NM_006623	PHGDH	1	1	120202421	120286838	protein_coding	5622	597.595	907.965	893.293	662.364	326.12	533.868	531.843	425.389	331	183	179	233	yes
ENSG00000143401	81611	NM_030920	ANP32E	1	-1	150190717	150208504	protein_coding	3607	177.494	189.32	188.545	149.514	150.991	173.502	174.972	149.662	960	830	817	1027	no
ENSG00000143384	4170	NM_182763	MCL1	1	-1	150547032	150552066	protein_coding	4218	416.002	288.323	260.829	233.716	302.591	225.958	206.989	200.059	376	593	677	704	yes
ENSG00000259357				1	1	150937736	150938734	antisense	765	55.6358	55.3048	56.9147	54.328	223.13	238.977	249.04	256.414	575	545	516	482	yes
ENSG00000159377	5692	NM_002796	PSMB4	1	1	151372010	151374420	protein_coding	2158	202.772	181.382	182.129	156.163	288.304	277.842	282.493	261.278	397	429	427	469	yes
ENSG00000163191	6282	NM_005620	S100A11	1	-1	152004982	152020383	protein_coding	680	60.7431	41.9532	33.5238	16.8211	274.009	203.944	165.011	89.3142	419	684	894	2093	no
ENSG00000143621	3608	NM_004515	ILF2	1	-1	153634512	153643524	protein_coding	2033	311.785	287.262	289.568	233.213	470.493	467.085	476.768	414.182	198	207	209	240	yes
ENSG00000143570	27173	NM_014437	SLC39A1	1	-1	153931575	153940188	protein_coding	3246	254.787	198.76	197.756	171.587	240.819	202.412	203.924	190.86	520	692	692	741	yes
ENSG00000177954	6232	NM_001030	RPS27	1	1	153963235	153964626	protein_coding	946	273.1	303.793	344.208	313.654	885.668	1061.55	1217.93	1197.11	80	64	50	54	yes
ENSG00000143612	25912	NM_138740	C1orf43	1	-1	154179182	154193104	protein_coding	2582	124.476	114.111	106.201	103.864	147.913	146.092	137.677	145.24	987	1049	1140	1076	no
ENSG00000160710	103	NM_015841	ADAR	1	-1	154554538	154600475	protein_coding	8356	460.463	452.542	463.275	375.193	169.063	179.026	185.585	162.118	819	801	765	933	yes
ENSG00000160691	6464	NM_183001	SHC1	1	-1	154934774	154946871	protein_coding	4342	394.192	232.915	284.491	324.755	278.531	177.322	219.319	270.05	414	810	622	445	yes
ENSG00000273088				1	-1	155141885	155159748	protein_coding	753	38.7034	34.4072	36.6014	34.4713	157.704	151.046	162.692	165.289	905	1001	919	905	no
ENSG00000160752	2224	NM_002004	FDPS	1	1	155278539	155290457	protein_coding	3718	190.265	111.686	94.3966	90.3832	156.989	99.2989	84.9812	87.7727	910	1772	2159	2125	no
ENSG00000222611				1	1	156047164	156047245	miRNA	82	5.16444	5.27829	4.90129	7.34755	193.25	212.782	200.074	323.52	686	647	711	337	yes
ENSG00000260238	100527963	NM_001199663	PMF1-BGLAP	1	1	156182773	156213123	protein_coding	1007	51.9087	51.6659	53.6967	47.585	158.158	169.601	178.478	170.613	899	855	792	868	yes
ENSG00000163468	7203	NM_005998	CCT3	1	-1	156278759	156337664	protein_coding	4018	355.611	381.964	393.493	302.07	271.527	314.245	327.806	271.439	425	376	346	440	yes
ENSG00000132688	10763	NM_006617	NES	1	-1	156638555	156647189	protein_coding	5558	771.165	443.139	367.004	420.535	425.689	263.559	221.022	273.186	231	479	617	434	yes
ENSG00000143320	1382	NM_001878	CRABP2	1	-1	156669398	156675608	protein_coding	1100	182.589	219.93	176.267	364.853	509.216	660.916	536.367	1197.57	176	133	176	53	yes
ENSG00000143321	3068	NM_004494	HDGF	1	-1	156711899	156736717	protein_coding	3790	317.112	389.919	421.921	400.162	256.689	340.088	372.635	381.215	470	335	302	272	yes
ENSG00000158769	50848	NM_016946	F11R	1	-1	160965001	160991138	protein_coding	5066	276.022	263.177	261.277	209.299	167.143	171.727	172.634	149.169	832	842	833	1034	no
ENSG00000270149				1	-1	160967747	161008752	protein_coding	2114	157.719	158.589	152.077	120.35	228.866	247.984	240.798	205.552	555	522	538	677	yes
ENSG00000143256	5202	NM_012394	PFDN2	1	-1	161070346	161087901	protein_coding	677	48.3037	34.6628	32.9368	28.3082	218.912	169.251	162.85	150.971	588	860	917	1017	no
ENSG00000117592	9588	NM_004905	PRDX6	1	1	173446405	173457946	protein_coding	2367	205.922	225.529	233.97	203.695	266.882	314.964	330.875	310.711	435	372	342	360	yes
ENSG00000234741	26769	NR_003943	GAS5	1	-1	173833038	173838020	processed_transcript	3631	252.522	317.82	359.345	313.493	213.36	289.342	331.271	311.729	607	415	341	357	yes
ENSG00000135862	3915	NM_002293	LAMC1	1	1	182992595	183114727	protein_coding	8406	450.673	314.539	309.413	316.932	164.493	123.692	123.212	136.13	851	1331	1343	1176	no
ENSG00000069275	64710	NM_022731	NUCKS1	1	-1	205681947	205719404	protein_coding	6546	749.93	830.271	861.22	665.499	351.502	419.276	440.388	367.069	293	248	228	289	yes
ENSG00000268313				1	1	205682497	205684153	protein_coding	1657	203.463	222.44	230.614	178.442	376.739	443.759	465.858	388.821	264	225	214	263	yes
ENSG00000136628	2058	NM_004446	EPRS	1	-1	220141943	220220000	protein_coding	5450	267.238	245.273	272.244	214.015	150.449	148.768	167.215	141.783	965	1020	875	1114	no
ENSG00000143742	6726	NM_003133	SRP9	1	1	225965531	225978168	protein_coding	1712	130.367	110.395	110.437	107.086	233.652	213.157	215.931	225.839	539	646	640	586	yes
ENSG00000255835				1	-1	226074396	226111978	protein_coding	1625	78.4207	52.1005	44.1098	32.8337	148.062	105.985	90.8539	72.9517	984	1635	1995	2702	no
ENSG00000143799	142	NM_001618	PARP1	1	-1	226548392	226595780	protein_coding	7169	604.224	520.776	512.733	428.213	258.574	240.131	239.401	215.665	464	542	542	633	yes
ENSG00000143761	375	NM_001658	ARF1	1	1	228270361	228286912	protein_coding	3280	361.524	250.138	221.985	260.127	338.155	252.093	226.531	286.344	310	506	592	403	yes
ENSG00000173726	9804	NM_014765	TOMM20	1	-1	235272651	235292251	protein_coding	3542	293.548	276.2	287.077	269.29	254.28	257.769	271.294	274.504	475	492	459	430	yes
ENSG00000153187	3192	NM_031844	HNRNPU	1	-1	245014468	245027844	protein_coding	8492	780.686	968.799	993.196	815.292	282.076	377.12	391.488	346.641	406	296	283	312	yes
ENSG00000171863	6201	NM_001011	RPS7	2	1	3622795	3628509	protein_coding	5583	367.671	376.972	363.595	375.226	202.063	223.201	217.991	242.664	648	608	628	536	yes
ENSG00000134308	10971	NM_006826	YWHAQ	2	-1	9724101	9771143	protein_coding	2713	299.193	262.585	252.004	205.53	338.387	319.945	310.921	273.527	309	367	368	433	yes
ENSG00000143870	10130	NM_005742	PDIA6	2	-1	10923517	10978103	protein_coding	4101	406.079	376.894	338.442	347.08	303.797	303.798	276.238	305.573	373	388	446	365	yes
ENSG00000068697	9741	NM_014713	LAPTM4A	2	-1	20232411	20251789	protein_coding	1946	181.41	171.469	186.213	187.291	286.004	291.271	320.313	347.497	403	409	351	310	yes
ENSG00000143878	388	NM_004040	RHOB	2	1	20646835	20649200	protein_coding	2366	152.768	44.0663	26.2124	89.9478	198.112	61.567	37.0845	137.267	664	3154	5445	1160	no
ENSG00000228474	100128731	NM_001134693	OST4	2	-1	27293340	27294641	protein_coding	719	54.7042	43.6354	40.073	35.7735	233.429	200.616	186.56	179.639	541	705	761	803	yes
ENSG00000084774	790	NM_004341	CAD	2	1	27440258	27466811	protein_coding	8422	450.525	482.098	500.248	378.199	164.109	189.224	198.824	162.137	855	760	719	932	yes
ENSG00000115241	5496	NM_177983	PPM1G	2	-1	27604061	27632554	protein_coding	4092	204.926	216.182	229.281	164.689	153.64	174.638	187.551	145.314	937	827	758	1074	no
ENSG00000115816	10153	NM_005760	CEBPZ	2	-1	37428755	37458856	protein_coding	3629	204.332	231.109	275.381	109.746	172.758	210.516	254.017	109.189	796	659	504	1622	no
ENSG00000115875	6432	NM_001195446	SRSF7	2	-1	38970741	38978636	protein_coding	4045	236.636	267.146	284.622	213.859	179.495	218.316	235.521	190.891	758	622	556	740	yes
ENSG00000143933	801	NM_001743	CALM2	2	-1	47387221	47403740	protein_coding	6466	331.255	283.942	289.887	319.774	157.191	145.161	150.073	178.558	909	1061	1029	813	no
ENSG00000119888	4072	NM_002354	EPCAM	2	1	47572297	47614740	protein_coding	2519	140.457	161.632	149.939	83.5104	171.07	212.106	199.238	119.697	811	653	717	1416	no
ENSG00000095002	4436	NM_001258281	MSH2	2	1	47630108	47789450	protein_coding	4552	253.061	172.294	202.858	124.36	170.574	125.119	149.176	98.6402	813	1304	1035	1852	no
ENSG00000115310	57142	NM_207521	RTN4	2	-1	55199325	55339757	protein_coding	6642	341.472	290.625	266.088	216.112	157.73	144.641	134.103	117.479	903	1064	1179	1451	no
ENSG00000143947	6233	NM_002954	RPS27A	2	1	55459039	55462989	protein_coding	3130	355.441	392.633	414.094	348.456	348.422	414.665	442.83	401.956	298	255	226	252	yes
ENSG00000082898	7514	NM_003400	XPO1	2	-1	61704984	61765761	protein_coding	11708	558.522	508.528	542.247	434.034	146.382	143.578	155.031	133.849	995	1076	987	1204	no
ENSG00000115484	10575	NM_006430	CCT4	2	-1	62095224	62115939	protein_coding	2830	394.432	359.029	367.013	305.437	427.615	419.371	434.108	389.677	229	247	236	262	yes
ENSG00000169764	7360	NM_006759	UGP2	2	1	64068074	64118696	protein_coding	6477	450.044	504.986	495.383	242.687	213.188	257.728	256.012	135.283	609	494	498	1190	no
ENSG00000169564	5093	NM_006196	PCBP1	2	1	70314585	70316332	protein_coding	1748	427.189	368.724	353.48	290.673	749.754	697.293	676.887	600.406	105	122	123	139	yes
ENSG00000135624	10574	NM_006429	CCT7	2	1	73460548	73480149	protein_coding	3585	388.115	370.876	351.343	281.27	332.147	341.976	328.045	283.275	322	332	345	411	yes
ENSG00000034510	9168	NM_021103	TMSB10	2	1	85132749	85133795	protein_coding	492	252.671	198.366	191.03	171.58	1575.39	1332.78	1299.64	1259.17	42	46	47	50	yes
ENSG00000168906	4144	NM_005911	MAT2A	2	1	85766288	85772403	protein_coding	4487	240.762	328.948	370.894	301.479	164.647	242.341	276.692	242.591	847	536	444	537	yes
ENSG00000084090	56910	NM_020151	STARD7	2	-1	96850597	96874563	protein_coding	4414	211.323	254.763	231.718	186.505	146.886	190.792	175.727	152.56	991	750	812	1000	yes
ENSG00000144028	23020	NM_014014	SNRNP200	2	-1	96940074	96971297	protein_coding	10970	621.804	594.921	644.247	687.848	173.897	179.27	196.581	226.393	787	800	725	585	yes
ENSG00000135940	1329	NM_001862	COX5B	2	1	98262503	98264846	protein_coding	1441	86.3005	84.3383	78.6555	69.1995	183.736	193.471	182.707	173.386	733	737	779	847	yes
ENSG00000071082	6160	NM_001099693	RPL31	2	1	101618177	101640494	protein_coding	5791	424.479	459.011	471.735	486.972	224.869	262.014	272.667	303.62	568	480	453	368	yes
ENSG00000218175				2	-1	177065636	177065980	pseudogene	345	25.1332	30.0643	31.7603	20.7998	223.544	288.062	308.148	217.686	573	417	374	624	yes
ENSG00000170144	220988	NM_194247	HNRNPA3	2	1	178077291	178088686	protein_coding	6033	337.188	360.378	362.894	324.435	171.492	197.46	201.348	194.165	808	720	705	724	yes
ENSG00000263721	100616394		MIR4444-2	2	1	178077454	178077527	miRNA	74	8.8091	7.42981	8.37124	6.38024	365.388	331.897	378.649	311.303	274	346	295	359	yes
ENSG00000115524	23451	NM_012433	SF3B1	2	-1	198254508	198299815	protein_coding	9164	493.996	485.297	525.462	555.143	165.39	175.057	191.937	218.723	845	825	743	619	yes
ENSG00000144381	3329	NM_199440	HSPD1	2	-1	198351305	198381461	protein_coding	4245	863.193	539.886	515.715	371.262	623.93	420.417	406.656	315.773	137	245	267	348	yes
ENSG00000115541	3336	NM_002157	HSPE1	2	1	198364718	198368181	protein_coding	1977	141.329	91.9994	88.8333	62.1454	219.318	153.827	150.412	113.494	586	979	1026	1530	no
ENSG00000270757	25843	NM_001202485	HSPE1-MOB4	2	1	198365137	198415450	protein_coding	890	128.406	83.6113	80.4814	60.988	442.65	310.549	302.705	247.413	216	382	388	517	yes
ENSG00000155760	8324	NM_003507	FZD7	2	1	202899310	202903160	protein_coding	3851	265.872	499.323	442.624	578.047	211.798	428.612	384.728	541.967	616	237	290	160	yes
ENSG00000116030	7341	NM_003352	SUMO1	2	-1	203070903	203103331	protein_coding	2164	110.459	101.85	106.105	85.5542	156.62	155.582	164.129	142.745	912	958	902	1106	no
ENSG00000114942	1933	NM_021121	EEF1B2	2	1	207024309	207027652	protein_coding	1915	194.494	237.056	244.104	217.678	311.596	409.202	426.677	410.41	359	258	244	244	yes
ENSG00000138413	3417	NM_005896	IDH1	2	-1	209100951	209130798	protein_coding	4721	260.819	203.635	180.462	113.774	169.506	142.585	127.947	87.0119	817	1087	1274	2145	no
ENSG00000079246	7520	NM_021141	XRCC5	2	1	216972187	217071026	protein_coding	5463	553.435	588.346	635.67	501.824	310.827	356.006	389.501	331.661	361	318	285	328	yes
ENSG00000197756	6168	NM_000998	RPL37A	2	1	217362912	217443903	protein_coding	5958	595.374	658.715	676.523	655.203	306.572	365.47	380.069	397.056	370	305	294	256	yes
ENSG00000115457	3485	NM_000597	IGFBP2	2	1	217497551	217529159	protein_coding	4767	262.607	235.436	192.774	317.298	168.963	163.261	135.357	240.327	820	905	1166	543	no
ENSG00000135916	81618	NM_030926	ITM2C	2	1	231729354	231743963	protein_coding	2611	375.306	351.618	315.521	278.269	440.953	445.164	404.487	384.798	218	223	268	269	yes
ENSG00000156966	93010	NM_145236	B3GNT7	2	1	232260254	232265875	protein_coding	3806	189.45	51.4327	39.6814	33.9755	152.717	44.671	34.8998	32.2302	945	4528	5797	6629	no
ENSG00000115053	4691	NM_005381	NCL	2	-1	232318242	232348352	protein_coding	6929	1225.63	1193.02	1196.06	832.152	542.694	569.158	577.782	433.615	161	166	163	227	yes
ENSG00000187514	5757	NM_002823	PTMA	2	1	232571605	232578251	protein_coding	3378	708.181	634.881	590.152	516.271	643.256	621.282	584.749	551.817	129	144	157	157	yes
ENSG00000130294	547	NM_004321	KIF1A	2	-1	241653181	241759725	protein_coding	12357	902.933	1009.55	1020.24	857.189	224.167	270.068	276.361	250.461	570	455	445	510	yes
ENSG00000168385	4735	NM_006155	SEPT2	2	1	242254515	242293442	protein_coding	7378	457.924	465.031	496.406	449.947	190.427	208.353	225.215	220.19	698	664	596	614	yes
ENSG00000254999	55845	NM_018462	BRK1	3	1	10157276	10168874	protein_coding	1233	87.8212	85.0605	75.7135	83.9329	218.5	228.045	205.536	245.779	590	584	688	525	yes
ENSG00000144713	6161	NM_001007074	RPL32	3	-1	12875984	12883087	protein_coding	3720	407.18	460.271	470.623	464.542	335.8	409.003	423.474	450.879	315	259	253	211	yes
ENSG00000174748	6138	NM_002948	RPL15	3	1	23958036	23965183	protein_coding	6528	468.545	535.045	567.848	575.648	220.201	270.935	291.173	318.387	583	448	410	345	yes
ENSG00000206557	131405	NM_001039111	TRIM71	3	1	32859510	32939318	protein_coding	8685	581.958	705.746	662.091	504.191	205.557	268.618	255.181	209.606	631	464	500	656	yes
ENSG00000168028	3921	NM_002295	RPSA	3	1	39448180	39454033	protein_coding	3936	598.664	629.444	633.064	629.193	466.605	528.637	538.368	577.174	204	186	175	147	yes
ENSG00000188846	9045	NM_003973	RPL14	3	1	40498783	40503861	protein_coding	2409	340.154	337.909	306.034	304.599	433.216	463.679	425.227	456.528	227	209	249	204	yes
ENSG00000168036	1499	NM_001904	CTNNB1	3	1	41236328	41301587	protein_coding	6606	466.448	432.568	458.627	457.462	216.645	216.457	232.392	250.03	599	633	569	513	yes
ENSG00000241186	6997	NM_003212	TDGF1	3	1	46616045	46668033	protein_coding	5013	257.32	176.381	197.484	67.3633	157.482	116.308	131.865	48.5177	907	1455	1212	4388	no
ENSG00000173473	6599	NM_003074	SMARCC1	3	-1	47626762	47823596	protein_coding	7645	417.156	504.58	543.289	469.193	167.413	218.177	237.882	221.59	829	624	549	606	yes
ENSG00000010256	7384	NM_003365	UQCRC1	3	-1	48636435	48648409	protein_coding	3236	200.547	180.495	169.135	136.921	190.143	184.379	174.955	152.771	701	777	818	997	yes
ENSG00000178252	11180	NM_018031	WDR6	3	1	49044495	49053386	protein_coding	5304	322.948	340.733	275.899	361.394	186.789	212.357	174.112	246.011	712	650	823	521	yes
ENSG00000178035	3615	NM_000884	IMPDH2	3	-1	49061758	49066841	protein_coding	2773	336.87	329.328	374.341	283.39	372.726	392.585	451.868	368.986	268	276	223	287	yes
ENSG00000172053	5859	NM_005051	QARS	3	-1	49133365	49142553	protein_coding	4576	257.669	266.169	282.214	285.825	172.743	192.277	206.434	225.522	797	743	683	587	yes
ENSG00000233276	2876	NM_201397	GPX1	3	-1	49394609	49396033	protein_coding	1425	116.336	97.6329	92.1428	72.4291	250.467	226.484	216.435	183.515	485	591	637	782	yes
ENSG00000067560	387	NM_001664	RHOA	3	-1	49396578	49450431	protein_coding	2582	397.852	361.217	354.074	311.624	472.764	462.452	459.032	435.761	196	210	220	225	yes
ENSG00000162244	6159	NM_000992	RPL29	3	-1	52027616	52029958	protein_coding	1912	324.034	358.439	332.285	348.603	519.95	619.701	581.717	658.293	170	145	158	124	yes
ENSG00000168268	64943	NM_022908	NT5DC2	3	-1	52558386	52569070	protein_coding	4734	258.144	346.273	371.751	294.127	167.265	241.794	262.853	224.329	831	539	475	592	yes
ENSG00000163938	26354	NM_206826	GNL3	3	1	52715172	52728508	protein_coding	3318	161.372	161.617	174.447	117.368	149.237	161.015	175.989	127.716	970	916	807	1293	no
ENSG00000163931	7086	NM_001258028	TKT	3	-1	53258723	53290068	protein_coding	9507	1382.97	732.239	672.529	527.593	446.287	254.603	236.785	200.371	213	499	553	701	yes
ENSG00000265992	790952		ESRG	3	-1	54666149	54673884	sense_intronic	3140	508.981	378.126	364.93	188.158	497.337	398.073	389.021	216.357	181	272	286	628	yes
ENSG00000168374	378	NM_001660	ARF4	3	-1	57557090	57583947	protein_coding	2595	133.712	103.884	108.711	97.3327	158.09	132.333	140.226	135.424	900	1204	1113	1186	no
ENSG00000242299				3	-1	101295333	101295791	pseudogene	459	23.3924	28.6207	27.82	22.5395	156.364	206.121	202.884	177.306	914	677	700	823	yes
ENSG00000114391	6152	NM_000986	RPL24	3	-1	101399935	101405626	protein_coding	2682	464.18	403.161	405.073	411.524	531.017	496.907	505.537	554.002	167	199	190	154	yes
ENSG00000121570	55211	NM_018189	DPPA4	3	-1	109044988	109056419	protein_coding	4996	815.945	402.391	442.513	242.162	501.075	266.245	296.486	175.009	178	471	404	837	yes
ENSG00000163430	11167	NM_007085	FSTL1	3	-1	120111140	120170100	protein_coding	8727	482.316	580.26	465.804	423.297	169.559	219.793	178.665	175.128	816	618	791	836	yes
ENSG00000082781	3693	NM_002213	ITGB5	3	-1	124480795	124620265	protein_coding	6447	335.607	197.829	196.172	101.139	159.696	101.435	101.855	56.6418	889	1722	1741	3679	no
ENSG00000058262	29927	NM_013336	SEC61A1	3	1	127770484	127790526	protein_coding	4697	249.683	208.479	191.602	195.343	163.091	146.722	136.546	150.159	863	1037	1155	1022	no
ENSG00000163902	6184	NM_002950	RPN1	3	-1	128338817	128399918	protein_coding	3988	202.326	196.213	191.073	181.142	155.667	162.64	160.378	163.999	922	908	937	920	yes
ENSG00000075785	7879	NM_004637	RAB7A	3	1	128444965	128533639	protein_coding	2717	179.286	120.426	121.906	113.858	202.438	146.516	150.187	151.304	646	1042	1027	1012	no
ENSG00000169714	7555	NM_003418	CNBP	3	-1	128888327	128902765	protein_coding	1927	395.673	413.916	412.489	331.217	629.943	710.045	716.505	620.588	134	116	115	135	yes
ENSG00000184897	8971	NM_006026	H1FX	3	-1	129033615	129035120	protein_coding	1506	230.221	279.42	275.292	313.761	468.856	613.321	611.86	752.244	199	150	143	101	yes
ENSG00000069849	483	NM_001679	ATP1B3	3	1	141594966	141645356	protein_coding	2584	186.516	144.822	141.021	121.139	221.442	185.266	182.681	169.263	580	773	780	875	yes
ENSG00000070087	5217	NM_053024	PFN2	3	-1	149682691	149768575	protein_coding	3440	208.047	168.144	142.94	169.889	185.536	161.577	139.086	178.314	719	914	1126	817	no
ENSG00000181449	6657	NM_003106	SOX2	3	1	181429714	181432221	protein_coding	2508	259.551	496.473	475.769	300.965	317.489	654.37	634.964	433.28	347	134	135	228	yes
ENSG00000161203	1173	NM_004068	AP2M1	3	1	183892477	183901879	protein_coding	4753	310.843	333.454	339.817	315.747	200.66	231.912	239.317	239.855	653	570	543	546	yes
ENSG00000175166	5708	NM_002808	PSMD2	3	1	184016497	184026842	protein_coding	5453	285.831	243.606	236.42	221.633	160.827	147.675	145.126	146.749	880	1027	1073	1057	no
ENSG00000114867	1981	NM_198244	EIF4G1	3	1	184032283	184053146	protein_coding	8257	659.989	619.828	597.112	513.556	245.213	248.144	242.06	224.564	499	519	532	590	yes
ENSG00000177383	64110	NM_022149	MAGEF1	3	-1	184428156	184429836	protein_coding	1681	81.1768	59.6674	55.6791	76.8307	148.149	117.334	110.873	165.024	983	1438	1566	909	no
ENSG00000156976	1974	NM_001967	EIF4A2	3	1	186500994	186507689	protein_coding	6133	541.514	402.196	415.534	441.765	270.928	216.781	226.794	260.074	428	629	590	472	yes
ENSG00000182899	6165	NM_000996	RPL35A	3	1	197676858	197683481	protein_coding	2977	389.462	407.896	418.374	405.253	401.335	452.924	470.413	491.5	245	219	212	183	yes
ENSG00000169020	521	NM_007100	ATP5I	4	-1	666225	668127	protein_coding	940	83.4244	63.7517	54.8143	46.7578	272.277	224.192	195.18	179.594	424	598	734	804	yes
ENSG00000013810	10460	NM_006342	TACC3	4	1	1723227	1746898	protein_coding	4682	272.673	200.424	198.661	156.773	178.673	141.506	142.031	120.899	766	1095	1093	1392	no
ENSG00000179010	93621	NM_033296	MRFAP1	4	1	6641818	6644472	protein_coding	2655	275.241	252.834	235.534	207.669	318.069	314.794	296.945	282.413	345	373	402	415	yes
ENSG00000071127	9948	NM_017491	WDR1	4	-1	10075963	10118573	protein_coding	7827	392.905	318.601	315.995	219.497	153.998	134.557	135.137	101.254	934	1165	1168	1789	no
ENSG00000163682	6133	NM_001024921	RPL9	4	-1	39455744	39460568	protein_coding	3259	398.566	433.193	480.001	387.981	375.21	439.392	493.02	429.833	265	230	198	229	yes
ENSG00000154277	7345	NM_004181	UCHL1	4	1	41258430	41270472	protein_coding	2282	364.735	387.825	413.761	282.928	490.308	561.793	606.898	447.651	187	170	146	216	yes
ENSG00000128050	10606	NM_006452	PAICS	4	1	57301907	57327534	protein_coding	4306	448.476	423.977	435.158	333.356	319.577	325.48	338.275	279.517	339	353	337	418	yes
ENSG00000118816	10983	NM_006835	CCNI	4	-1	77968311	77997158	protein_coding	3741	203.461	214.446	237.227	254.698	166.872	189.49	212.269	245.818	836	757	655	524	yes
ENSG00000138668	3184	NM_031370	HNRNPD	4	-1	83273651	83295656	protein_coding	6981	448.83	454.217	472.935	395.055	197.261	215.08	226.766	204.323	669	637	591	683	yes
ENSG00000152795	9987	NM_031372	HNRNPDL	4	-1	83343717	83351294	protein_coding	5209	306.201	363.585	384.852	402.917	180.368	230.732	247.308	279.278	753	574	522	419	yes
ENSG00000187653				4	-1	91759652	91760263	pseudogene	565	48.6461	33.4094	11.626	15.9876	264.203	195.468	68.8781	102.169	444	726	2769	1769	no
ENSG00000164032	3015	NM_002106	H2AFZ	4	-1	100869243	100871545	protein_coding	2303	389.15	412.427	397.301	321.131	518.413	591.982	577.462	503.464	171	158	164	178	yes
ENSG00000109475	6164	NM_033625	RPL34	4	1	109541722	109551568	protein_coding	3393	219.949	229.585	238.907	244.899	198.89	223.673	235.687	260.602	661	603	555	471	yes
ENSG00000174720	51574	NM_016648	LARP7	4	1	113558120	113578748	protein_coding	4083	314.464	313.478	289.628	221.828	236.321	253.795	237.443	196.161	532	501	551	718	yes
ENSG00000249532	442894		MIR302B	4	-1	113567632	113571207	antisense	771	205.729	183.939	155.098	104.187	818.721	788.633	673.372	487.912	94	103	124	187	yes
ENSG00000164111	308	NM_001154	ANXA5	4	-1	122589110	122618268	protein_coding	3034	277.446	185.662	163.962	148.589	280.576	202.284	180.9	176.826	409	693	785	828	yes
ENSG00000145386	890	NM_001237	CCNA2	4	-1	122737599	122745087	protein_coding	2797	157.828	116.321	118.143	82.7742	173.146	137.474	141.392	106.85	794	1135	1099	1673	no
ENSG00000145425	6189	NM_001006	RPS3A	4	1	152020725	152025804	protein_coding	2341	334.463	362.584	391.612	381.199	438.341	511.991	559.948	587.922	222	190	171	143	yes
ENSG00000145423	6423	NM_003013	SFRP2	4	-1	154701744	154710272	protein_coding	2032	610.152	344.212	305.17	380.977	921.246	559.96	502.694	676.944	74	171	192	119	yes
ENSG00000164104	3148	NM_002129	HMGB2	4	-1	174252846	174256276	protein_coding	2775	305.54	304.891	315.694	275.356	337.814	363.192	380.783	358.265	311	308	293	299	yes
ENSG00000145494	4726	NM_004553	NDUFS6	5	1	1801514	1816719	protein_coding	1451	73.7994	68.3431	63.365	48.548	156.072	155.698	146.18	120.804	917	957	1065	1394	no
ENSG00000150753	22948	NM_012073	CCT5	5	1	10250033	10266524	protein_coding	5839	384.194	393.211	411.457	288.416	201.892	222.609	235.878	178.341	649	611	554	816	yes
ENSG00000176788	10409	NM_006317	BASP1	5	1	17065707	17276943	protein_coding	2133	154.175	267.765	222.086	139.646	221.726	414.972	348.513	236.384	578	254	324	552	yes
ENSG00000145592	6167	NM_000997	RPL37	5	-1	40825364	40835437	protein_coding	8153	427.564	481.5	516.611	503.492	160.902	195.224	212.096	222.974	879	727	656	597	yes
ENSG00000112972	3157	NM_002130	HMGCS1	5	-1	43289497	43313614	protein_coding	4702	317.156	87.8561	68.7154	77.61	206.969	61.7653	48.9168	59.5951	627	3141	4160	3443	no
ENSG00000134057	891	NM_031966	CCNB1	5	1	68462837	68474072	protein_coding	2558	202.308	140.814	131.021	96.1508	242.657	181.971	171.449	135.715	512	786	840	1182	no
ENSG00000145741	689	NM_001207	BTF3	5	1	72794233	72801460	protein_coding	2467	322.793	330.832	314.075	287.298	401.458	443.295	426.146	420.473	244	226	246	238	yes
ENSG00000186468	6228	NM_001025	RPS23	5	-1	81569177	81574396	protein_coding	4204	441.626	510.446	538.221	565.358	322.289	401.367	428.542	485.557	337	267	242	190	yes
ENSG00000127184	1350	NM_001867	COX7C	5	1	85913721	85916779	protein_coding	1993	218.434	241.414	240.261	164.404	336.248	400.416	403.523	297.838	314	268	269	380	yes
ENSG00000113356	10622	NM_006467	POLR3G	5	1	89767565	89810370	protein_coding	4019	257.717	85.2595	93.2033	33.6441	196.755	70.1263	77.6266	30.2248	674	2703	2383	7007	no
ENSG00000092421	57556	NM_020796	SEMA6A	5	-1	115779312	115910630	protein_coding	10956	859.358	596.926	608.189	476.36	240.62	180.104	185.813	156.987	521	792	763	970	yes
ENSG00000256121				5	-1	115780104	115780830	pseudogene	714	41.7623	28.8153	25.5856	23.0256	179.453	133.408	119.954	116.438	759	1187	1399	1466	no
ENSG00000113368	4001	NM_005573	LMNB1	5	1	126112315	126172712	protein_coding	3635	186.907	231.369	261.575	187.743	157.728	210.405	240.877	186.481	904	660	537	766	yes
ENSG00000169567	3094	NM_005340	HINT1	5	-1	130494720	130507428	protein_coding	1936	146.611	139.501	113.376	121.975	232.356	238.191	196.021	227.482	546	547	730	581	yes
ENSG00000170606	3308	NM_002154	HSPA4	5	1	132387654	132442141	protein_coding	5126	476.229	367.086	411.593	330.353	285.052	236.725	268.775	232.689	404	552	465	563	yes
ENSG00000213585	7416	NM_003374	VDAC1	5	-1	133307606	133340824	protein_coding	3164	194.773	123.944	124.848	94.101	188.878	129.493	132.085	107.383	709	1243	1209	1664	no
ENSG00000272772				5	-1	133502861	133561762	protein_coding	483	76.2535	73.5649	70.9315	67.7354	484.374	503.476	491.571	506.335	190	194	199	176	yes
ENSG00000266751	100500905		MIR3661	5	1	133561448	133561543	miRNA	96	14.7861	16.8132	16.9586	13.7091	472.414	578.943	591.319	515.596	197	163	153	169	yes
ENSG00000247627				5	-1	134262350	134263726	pseudogene	1377	444.113	111.633	94.7124	9.20187	989.367	267.988	230.232	24.1285	69	469	576	8269	no
ENSG00000177733	10949	NM_006805	HNRNPA0	5	-1	137087075	137090039	protein_coding	2965	381.442	422.546	408.626	399.887	394.732	471.091	461.305	486.961	250	206	217	188	yes
ENSG00000113013	3313	NM_004134	HSPA9	5	-1	137890571	137911133	protein_coding	4751	493.121	552.368	599.822	378.333	318.459	384.326	422.604	287.519	342	284	254	400	yes
ENSG00000044115	1495	NM_001903	CTNNA1	5	1	137946656	138270723	protein_coding	8830	458.492	415.905	417.827	375.137	159.31	155.7	158.392	153.394	892	956	956	995	yes
ENSG00000272742	51247		CTB-43P18.1	5	-1	138700366	138705406	antisense	664	48.6272	44.2028	44.2678	42.8128	224.701	220.058	223.154	232.794	569	616	610	562	yes
ENSG00000264052	100500820		MIR3655	5	1	140027429	140027511	miRNA	83	4.88158	3.49912	4.23483	4.94842	180.376	139.359	170.794	215.27	752	1109	848	636	no
ENSG00000178913	6879	NM_005642	TAF7	5	-1	140698057	140700330	protein_coding	2274	121.4	142.673	147.608	159.839	163.784	207.399	217.278	253.786	858	669	630	494	yes
ENSG00000255729				5	-1	140699661	140700339	pseudogene	559	33.5381	38.4147	39.2882	43.75	184.101	227.164	235.252	282.585	729	586	558	413	yes
ENSG00000187678	81848	NM_030964	SPRY4	5	-1	141689992	141706020	protein_coding	5930	370.316	108.245	94.3178	51.8907	191.585	60.3406	53.2367	31.5948	693	3237	3782	6755	no
ENSG00000113657	1809	NM_001387	DPYSL3	5	-1	146770374	146889619	protein_coding	7164	769.018	1208	1203.43	892.213	329.34	557.4	562.289	449.667	326	173	169	212	yes
ENSG00000164587	6208	NM_005617	RPS14	5	-1	149822753	149829319	protein_coding	4544	578.894	602.413	572.927	556.867	390.83	438.239	422.022	442.474	254	232	255	220	yes
ENSG00000113140	6678	NM_003118	SPARC	5	-1	151040657	151066726	protein_coding	4831	372.401	258.393	217.816	241.494	236.496	176.807	150.922	180.486	530	814	1020	798	no
ENSG00000155506	23367	NM_015315	LARP1	5	1	154092462	154197167	protein_coding	8492	667.503	632.53	735.738	529.66	241.142	246.222	290.003	225.197	519	528	412	589	yes
ENSG00000164611	9232	NM_004219	PTTG1	5	1	159848829	159855748	protein_coding	2010	133.391	72.9773	66.1865	49.9787	203.594	120.018	110.22	89.7773	640	1392	1576	2072	no
ENSG00000113328	900	NM_199246	CCNG1	5	1	162864575	162873157	protein_coding	3096	437.147	342.787	293.322	334.677	433.274	365.998	317.147	390.3	226	304	357	261	yes
ENSG00000268800				5	-1	162866447	162873821	protein_coding	99	17.9227	15.6008	12.7249	14.3857	555.599	520.916	430.313	524.65	156	187	238	168	yes
ENSG00000181163	4869	NM_199185	NPM1	5	1	170814120	170838141	protein_coding	3828	949.279	826.074	865.032	623.088	760.865	713.35	756.395	587.695	101	113	107	144	yes
ENSG00000145919	91272	NM_138369	BOD1	5	-1	173034517	173043663	protein_coding	2018	129.783	161.441	162.488	141.593	197.315	264.453	269.523	253.339	668	477	464	498	yes
ENSG00000146066	192286	NM_138820	HIGD2A	5	1	175815748	175816772	protein_coding	668	42.6959	38.2193	37.0142	41.4154	196.067	189.13	185.472	223.852	678	761	766	595	yes
ENSG00000146083	22838	NM_014901	RNF44	5	-1	175953698	175965026	protein_coding	5660	291.587	267.269	279.954	252.495	158.057	156.095	165.555	161.071	901	951	888	941	yes
ENSG00000169230	27166	NM_013237	PRELID1	5	1	176730775	176733960	protein_coding	1875	115.304	100.21	99.5352	65.173	188.66	176.671	177.692	125.501	710	816	798	1317	no
ENSG00000113758	1627	NM_080881	DBN1	5	-1	176883609	176901402	protein_coding	5119	380.278	466.49	502.844	446.174	227.914	301.24	328.797	314.7	558	392	344	351	yes
ENSG00000184840	54732	NM_017510	TMED9	5	1	177019159	177023125	protein_coding	2440	130.513	99.2512	80.283	103.091	164.105	134.462	110.135	152.549	856	1167	1577	1001	no
ENSG00000145912	55651	NM_017838	NHP2	5	-1	177576461	177580968	protein_coding	1510	81.4394	75.1671	72.0872	56.4348	165.465	164.553	159.796	134.943	844	891	942	1192	no
ENSG00000197451	3182	NM_031266	HNRNPAB	5	1	177631508	177638164	protein_coding	2144	428.082	455.892	456.217	304.221	612.545	702.899	712.277	512.322	140	119	116	173	yes
ENSG00000169045	3187	NM_005520	HNRNPH1	5	-1	179041179	179061785	protein_coding	9480	534.908	713.134	749.722	677.951	173.141	248.667	264.721	258.205	795	518	472	477	yes
ENSG00000127022	821	NM_001746	CANX	5	1	179105629	179157926	protein_coding	6235	417.133	513.671	521.732	499.263	205.266	272.336	280.094	289.113	633	440	428	397	yes
ENSG00000131459	9945	NM_005110	GFPT2	5	-1	179727690	179780387	protein_coding	4780	253.369	121.133	135.767	69.0273	162.625	83.7705	95.0746	52.1394	865	2163	1891	4045	no
ENSG00000204628	10399	NM_006098	GNB2L1	5	-1	180663909	180675096	protein_coding	6333	1233.15	1215.71	1261.8	1218.08	597.4	634.567	666.917	694.453	146	142	131	114	yes
ENSG00000137267	7280	NM_001069	TUBB2A	6	-1	3153903	3157760	protein_coding	1727	196.362	44.6511	37.3461	40.7773	348.801	85.4663	72.3787	85.2513	296	2119	2620	2205	no
ENSG00000137285	347733	NM_178012	TUBB2B	6	-1	3224495	3231964	protein_coding	2194	314.857	130.922	123.668	110.762	440.295	197.257	188.67	182.278	219	722	752	791	yes
ENSG00000239264	81567	NM_030810	TXNDC5	6	-1	7881483	8026646	protein_coding	4701	261.655	265.993	243.537	204.344	170.761	187.041	173.409	156.945	812	768	828	971	yes
ENSG00000259040	100526836		BLOC1S5-TXNDC5	6	-1	7881755	8064597	protein_coding	3030	252.943	254.892	235.107	196.672	256.122	278.08	259.731	234.356	471	428	488	557	yes
ENSG00000111843	51522	NM_016462	TMEM14C	6	1	10723148	10731362	protein_coding	1321	73.8239	78.8597	72.4975	70.2472	171.453	197.336	183.691	191.998	809	721	775	733	yes
ENSG00000268059				6	-1	13615728	13621126	protein_coding	704	36.0701	31.3004	31.8979	26.4278	157.211	146.972	151.667	135.541	908	1035	1017	1184	no
ENSG00000008083	3720	NM_004973	JARID2	6	1	15246527	15522252	protein_coding	6490	551.287	332.178	378.4	247.735	260.627	169.193	195.165	137.824	457	861	735	1153	no
ENSG00000124795	7913	NM_003472	DEK	6	-1	18224099	18265054	protein_coding	4361	235.536	329.672	363.243	279.631	165.73	249.891	278.807	231.511	843	511	435	568	yes
ENSG00000124766	6659	NM_003107	SOX4	6	1	21593972	21598847	protein_coding	4876	445.77	228.983	218.242	187.952	280.453	155.237	149.816	139.177	410	965	1032	1139	no
ENSG00000206503	3105	NM_002116	HLA-A	6	1	29909037	29913661	protein_coding	2710	140.524	134.928	119.259	128.94	159.064	164.585	147.308	171.79	895	890	1054	861	no
ENSG00000196230	203068	NM_178014	TUBB	6	1	30687978	30693203	protein_coding	3359	2014.93	1740.72	1718.68	1559.57	1840.31	1713.07	1712.69	1676.37	36	35	39	37	yes
ENSG00000272540				6	-1	30690882	30691654	antisense	773	624.188	511.497	503.206	455.467	2477.12	2187.36	2179.02	2127.42	27	29	31	29	yes
ENSG00000137312	10211	NM_005803	FLOT1	6	-1	30695486	30710510	protein_coding	3186	186.02	96.3616	98.5128	110.496	179.156	99.9802	103.494	125.221	762	1762	1705	1328	no
ENSG00000272273	105379695		LOC105379695	6	1	30710706	30711369	antisense	527	29.6538	4.67205	1.72518	2.91896	172.576	29.3056	10.9568	19.999	799	6749	11729	9323	no
ENSG00000137331	8870	NM_003897	IER3	6	-1	30710976	30712331	protein_coding	1356	145.646	18.8834	6.8617	12.8179	329.5	46.0336	16.9377	34.1303	325	4392	9635	6296	no
ENSG00000204531	5460	NM_203289	POU5F1	6	-1	31132119	31148508	protein_coding	2876	807.75	360.453	395.272	140.939	861.664	414.3	460.031	176.939	86	256	219	826	yes
ENSG00000254870	100532737		ATP6V1G2-DDX39B	6	-1	31497996	31514385	protein_coding	2372	412.301	419.103	432.098	380.695	533.27	584.066	609.763	579.481	165	160	144	146	yes
ENSG00000198563	7919	NM_080598	DDX39B	6	-1	31497996	31510225	protein_coding	7162	564.76	597.32	608.835	588.998	241.937	275.694	284.548	296.932	515	432	423	381	yes
ENSG00000204469	7916	NM_080686	PRRC2A	6	1	31588497	31605548	protein_coding	9115	1013.68	949.198	883.759	961.651	341.193	344.236	324.54	380.924	304	329	348	274	yes
ENSG00000204463	7917	NM_080703	BAG6	6	-1	31606805	31620482	protein_coding	5310	354.002	337.819	335.464	371.572	204.551	210.303	211.468	252.655	637	661	660	501	yes
ENSG00000213719	1192	NM_001288	CLIC1	6	-1	31698358	31707540	protein_coding	1942	166	98.4664	99.6498	98.2244	262.235	167.607	171.75	182.618	450	869	838	788	yes
ENSG00000204392	57819	NM_021177	LSM2	6	-1	31765173	31774761	protein_coding	1077	52.0752	48.8132	52.4833	43.4849	148.308	149.822	163.119	145.78	979	1012	915	1070	no
ENSG00000204387	50854	NM_001287488	C6orf48	6	1	31802385	31807541	protein_coding	1795	103.434	139.092	161.195	141.201	176.789	256.149	300.6	284.021	777	496	392	408	yes
ENSG00000237080				6	1	31851538	31851831	antisense	223	11.441	11.1237	11.4882	11.7751	157.511	164.891	172.429	190.648	906	887	834	743	yes
ENSG00000263756				6	-1	32939842	32940630	antisense	577	38.0157	39.6848	38.2696	39.343	202.135	227.354	222.014	246.191	647	585	612	519	yes
ENSG00000112473	7922	NM_006979	SLC39A7	6	1	33168222	33172216	protein_coding	2845	191.11	112.899	108.434	102.149	206.095	131.179	127.573	129.636	629	1218	1280	1266	no
ENSG00000231500	6222	NM_022551	RPS18	6	1	33239787	33244287	protein_coding	1898	944.844	1005.02	1060.33	1042.79	1527.27	1750.38	1869.99	1983.7	44	34	35	32	yes
ENSG00000137309	3159	NM_145905	HMGA1	6	1	34204650	34214008	protein_coding	2327	1684.74	1640.21	1869.71	1355.72	2221.02	2330.01	2689.42	2103.56	29	26	25	30	yes
ENSG00000270800	100529239	NM_001202470	RPS10-NUDT3	6	-1	34256547	34393825	protein_coding	876	356.932	386.154	391.888	383.897	1250	1457.17	1497.45	1582.3	53	41	41	41	yes
ENSG00000124614	6204	NM_001204091	RPS10	6	-1	34385231	34393902	protein_coding	1637	341.538	372.06	381.341	371.829	640.068	751.31	779.758	820.113	132	109	102	95	yes
ENSG00000124562	6631	NM_003093	SNRPC	6	1	34725183	34741571	protein_coding	1277	110.428	104.374	94.7514	70.4269	265.25	270.183	248.362	199.128	440	454	517	707	yes
ENSG00000198755	4736	NM_007104	RPL10A	6	1	35436185	35438562	protein_coding	1501	419.404	484.102	498.007	455.182	857.276	1066.13	1110.56	1094.92	87	63	58	59	yes
ENSG00000112081	6428	NM_003017	SRSF3	6	1	36562145	36573377	protein_coding	5283	310.993	351.616	391.594	317.35	180.6	220.011	248.113	216.888	749	617	518	626	yes
ENSG00000137409	23787	NM_014341	MTCH1	6	-1	36935917	36954074	protein_coding	3126	215.478	185.817	194.046	188.51	211.474	196.495	207.771	217.732	618	723	672	623	yes
ENSG00000124767	2739	NM_006708	GLO1	6	-1	38643701	38670917	protein_coding	2352	199.711	191.349	185.234	169.971	260.544	268.933	263.63	260.924	458	462	473	470	yes
ENSG00000214736	100188893	NM_001134493	TOMM6	6	1	41755400	41757636	protein_coding	637	80.244	60.5858	58.5012	49.0925	386.482	314.404	307.405	278.259	257	375	376	420	yes
ENSG00000124702	116138	NM_057161	KLHDC3	6	1	42981951	42989036	protein_coding	2058	124.865	119.426	122.373	106.594	186.132	191.827	199.032	187.009	715	746	718	764	yes
ENSG00000112759	2030	NM_004955	SLC29A1	6	1	44187242	44201888	protein_coding	3433	180.557	214.831	237.767	156.019	161.367	206.861	231.825	164.091	875	674	573	918	yes
ENSG00000096384	3326	NM_007355	HSP90AB1	6	1	44214824	44221620	protein_coding	2796	1984.79	1917.08	2005.18	1482.16	2177.89	2266.52	2400.54	1913.95	30	28	28	33	yes
ENSG00000112118	4172	NM_002388	MCM3	6	-1	52128807	52149679	protein_coding	3650	345.91	483.855	475.364	329.365	290.749	438.205	435.936	325.807	392	233	233	333	yes
ENSG00000156508	1915	NM_001402	EEF1A1	6	-1	74225473	74233520	protein_coding	5944	3284.69	2871.41	3160.61	3031.87	1695.31	1596.88	1779.84	1841.66	39	39	37	34	yes
ENSG00000118418	9324	NM_138730	HMGN3	6	-1	79910962	79944406	protein_coding	872	77.7292	83.6312	82.6148	70.6346	273.521	317.035	317.119	292.463	420	368	358	389	yes
ENSG00000203875	26799	NR_003044	SNHG5	6	-1	86370710	86388451	processed_transcript	2206	165.912	144.667	108.357	74.6091	230.762	216.78	164.413	122.114	550	630	899	1377	no
ENSG00000152661	2697	NM_000165	GJA1	6	1	121756838	121770873	protein_coding	3037	1182.92	834.123	845.746	692.544	1195.14	907.906	932.154	823.336	56	80	76	93	yes
ENSG00000118523	1490	NM_001901	CTGF	6	-1	132269316	132272513	protein_coding	2339	298.704	219.933	147.937	65.947	391.772	310.825	211.7	101.799	252	381	659	1777	no
ENSG00000227220				6	1	132272086	132398533	antisense	495	34.4962	29.0714	18.6639	9.14334	213.706	194.141	126.207	66.6946	606	734	1300	3005	no
ENSG00000112306	6206	NM_001016	RPS12	6	1	133135580	133138703	protein_coding	767	647.932	685.842	760.902	670.245	2591.66	2955.86	3320.73	3155.1	26	22	21	21	yes
ENSG00000169976	83443	NM_031287	SF3B5	6	-1	144416018	144416754	protein_coding	737	61.0847	48.3457	43.5822	40.9867	254.279	216.843	197.94	200.797	476	628	720	699	yes
ENSG00000218426				6	-1	153603422	153603868	pseudogene	447	35.3417	34.8931	34.6799	29.1689	242.582	258.039	259.675	235.617	513	487	489	554	yes
ENSG00000092820	7430	NM_003379	EZR	6	-1	159186773	159240444	protein_coding	3336	282.39	422.389	370.634	206.566	259.714	418.544	371.886	223.568	462	249	304	596	yes
ENSG00000120438	6950	NM_030752	TCP1	6	-1	160199530	160210781	protein_coding	4929	243.134	232.346	238.068	168.392	151.355	155.823	161.675	123.349	953	955	923	1358	no
ENSG00000008018	5689	NM_002793	PSMB1	6	-1	170844205	170862429	protein_coding	2256	144.662	128.008	127.08	108.026	196.769	187.566	188.55	172.887	673	766	753	850	yes
ENSG00000136295	80727	NM_025250	TTYH3	7	1	2671585	2704436	protein_coding	6129	498.933	312.971	297.957	375.773	249.733	168.799	162.723	221.37	488	863	918	608	yes
ENSG00000075624	60	NM_001101	ACTB	7	-1	5566782	5603415	protein_coding	3256	5049.11	3939.46	3499.96	2683.36	4757.26	3999.52	3598.04	2975.6	13	14	18	22	yes
ENSG00000263900				7	-1	5567734	5567817	miRNA	84	443.527	338.868	312.843	239.037	16197	13335.4	12466.7	10274.6	4	3	4	3	yes
ENSG00000075618	6624	NM_003088	FSCN1	7	1	5632439	5646286	protein_coding	3707	509.307	247.906	248.612	304.225	421.531	221.065	224.486	296.316	237	615	601	382	yes
ENSG00000136238	5879	NM_018890	RAC1	7	1	6414154	6443608	protein_coding	3114	206.118	168.007	186.529	151.97	203.076	178.346	200.513	176.204	641	804	708	831	yes
ENSG00000196683	54543	NM_019059	TOMM7	7	-1	22852251	22862470	protein_coding	1730	127.129	67.6802	60.2458	53.1483	225.462	129.321	116.564	110.923	565	1246	1462	1585	no
ENSG00000122566	3181	NM_031243	HNRNPA2B1	7	-1	26229547	26241149	protein_coding	7541	1413.64	1443.75	1534.18	1359.07	575.2	632.877	680.978	650.709	152	143	122	126	yes
ENSG00000106105	2617	NM_002047	GARS	7	1	30634297	30673649	protein_coding	4152	251.648	404.386	464.328	313.212	185.949	321.955	374.336	272.367	718	362	300	436	yes
ENSG00000256646	5683		PSMA2	7	-1	42948872	42971773	protein_coding	3068	153.745	118.429	108.808	86.2755	153.74	127.602	118.712	101.532	935	1267	1420	1785	no
ENSG00000270617	100534592	NM_001204871	URGCP-MRPS24	7	-1	43906157	43946188	protein_coding	795	49.2959	42.7971	32.956	29.039	190.252	177.952	138.757	131.885	699	805	1132	1226	no
ENSG00000196262	5478	NM_021130	PPIA	7	1	44836279	44864163	protein_coding	4429	332.453	284.457	265.059	197.293	230.309	212.308	200.32	160.835	552	652	709	942	yes
ENSG00000146731	908	NM_001762	CCT6A	7	1	56119323	56131682	protein_coding	3901	309.14	320.91	335.153	258.64	243.15	271.934	287.585	239.384	507	443	419	548	yes
ENSG00000106153	51142	NM_016139	CHCHD2	7	-1	56169262	56174269	protein_coding	1132	116.374	1.54435	52.3845	18.3881	315.425	4.50977	154.897	58.6495	350	15088	989	3531	no
ENSG00000106682	7458	NM_031992	EIF4H	7	1	73588575	73611431	protein_coding	3191	239.614	209.377	207.106	180.632	230.393	216.899	217.245	204.385	551	627	631	682	yes
ENSG00000146701	4191	NM_005918	MDH2	7	1	75677369	75696826	protein_coding	3641	284.479	217.709	176.582	150.278	239.71	197.657	162.336	149.024	522	718	921	1038	no
ENSG00000106211	3315	NM_001540	HSPB1	7	1	75931861	75933612	protein_coding	1634	81.7055	58.2156	54.3066	38.2423	153.389	117.772	111.25	84.5027	938	1426	1557	2224	no
ENSG00000170027	7532	NM_012479	YWHAG	7	-1	75956116	75988348	protein_coding	3745	350.393	317.474	293.547	244.661	287.025	280.228	262.373	235.882	401	425	479	553	yes
ENSG00000166508	4176	NM_182776	MCM7	7	-1	99690351	99699563	protein_coding	4387	386.983	458.152	462.719	337.627	270.631	345.222	353.053	277.874	430	328	319	422	yes
ENSG00000087077	7205	NM_003302	TRIP6	7	1	100464760	100471076	protein_coding	2802	149.009	118.609	130.334	102.713	163.137	139.929	155.696	132.356	862	1105	983	1223	no
ENSG00000087087	51593	NM_015908	SRRT	7	1	100472733	100486285	protein_coding	4587	242.375	215.438	232.573	213.253	162.107	155.256	169.713	167.859	869	964	857	886	yes
ENSG00000232445	101927746		RP11-132A1.4	7	1	100951627	100954266	antisense	705	81.8047	47.6628	40.8962	10.2081	355.978	223.484	194.171	52.28	287	604	737	4030	no
ENSG00000160963	136227	NM_133457	COL26A1	7	1	101006101	101202304	polymorphic_pseudogene	3155	197.515	190.166	177.953	150.345	192.056	199.246	188.795	172.058	691	710	751	860	yes
ENSG00000008311	10157	NM_005763	AASS	7	-1	121715701	121784334	protein_coding	4591	387.193	577.411	679.802	353.192	258.775	415.751	495.658	277.766	463	252	196	424	yes
ENSG00000004059	381	NM_001662	ARF5	7	1	127228399	127231759	protein_coding	1871	112.89	97.8285	91.7721	86.7466	185.128	172.841	164.185	167.402	723	834	901	892	yes
ENSG00000197157	27044	NM_014390	SND1	7	1	127292234	127732661	protein_coding	6500	351.621	302.419	316.521	289.142	165.963	153.798	162.995	160.611	841	981	916	944	yes
ENSG00000128595	813	NM_001219	CALU	7	1	128379346	128411861	protein_coding	4537	333.889	264.335	265.531	262.711	225.803	192.594	195.901	209.066	563	742	731	659	yes
ENSG00000128524	9296	NM_004231	ATP6V1F	7	1	128502880	128505898	protein_coding	789	45.2274	34.1367	31.408	34.6474	175.845	143.022	133.251	158.551	782	1083	1187	956	no
ENSG00000128567	5420	NM_005397	PODXL	7	-1	131185021	131242976	protein_coding	6888	2968.06	2324.26	2238.14	1713.16	1322.01	1115.44	1087.66	898.013	49	55	61	75	yes
ENSG00000122786	800	NM_033157	CALD1	7	1	134429003	134655479	protein_coding	9930	528.206	276.869	304.807	161.97	163.222	92.1681	102.75	58.8926	861	1944	1716	3513	no
ENSG00000267697	767558		LUZP6	7	-1	135612022	135612198	protein_coding	177	8.91065	8.54286	8.64586	8.78007	154.504	159.546	163.504	179.095	930	926	914	811	yes
ENSG00000159840	7791	NM_003461	ZYX	7	1	143078173	143088204	protein_coding	3482	281.874	194.381	217.202	141.282	248.337	184.536	208.794	146.501	493	776	666	1062	no
ENSG00000146904	2041	NM_005232	EPHA1	7	-1	143087382	143105985	protein_coding	4733	276.157	134.594	167.641	74.7617	179.005	94.0032	118.557	57.0327	763	1900	1422	3652	no
ENSG00000155660	9601	NM_004911	PDIA4	7	-1	148700154	148725733	protein_coding	3277	374.24	262.549	212.362	243.66	350.381	264.844	216.917	268.461	295	475	632	449	yes
ENSG00000106538	5919	NM_002889	RARRES2	7	-1	150035408	150038763	protein_coding	1919	128.304	156.475	214.808	132.948	205.136	269.542	374.67	250.139	634	458	298	511	yes
ENSG00000169100	293	NM_001636	SLC25A6	X	-1	1505045	1511617	protein_coding	2164	801.371	673.298	663.116	609.571	1136.12	1028.5	1025.69	1017.06	60	67	68	68	yes
ENSG00000169093	8623	NM_004192	ASMTL	X	-1	1522032	1572655	protein_coding	3506	196.26	131.975	131.783	135.446	171.728	124.433	125.812	139.488	807	1321	1307	1135	no
ENSG00000205542	7114	NM_021109	TMSB4X	X	1	12993227	12995346	protein_coding	1705	1109.15	644.234	278.022	421.302	1995.86	1249.03	545.824	892.157	34	48	174	77	yes
ENSG00000126010	2925	NM_005314	GRPR	X	1	16141679	16171144	protein_coding	1929	96.039	22.9118	16.0373	40.9505	152.762	39.2628	27.8297	76.6485	944	5139	6983	2542	no
ENSG00000102172	6611	NM_004595	SMS	X	1	21958691	22025798	protein_coding	2695	258.795	190.274	100.691	112.622	294.626	233.386	125.061	150.884	387	564	1319	1018	no
ENSG00000123131	10549	NM_006406	PRDX4	X	1	23682379	23704516	protein_coding	1904	164.171	149.769	74.4419	113.69	264.554	260.022	130.875	215.591	442	484	1225	634	no
ENSG00000130741	1968	NM_001415	EIF2S3	X	1	24072833	24096088	protein_coding	3472	342.46	351.6	207.11	363.47	302.628	334.753	199.674	377.977	375	339	712	279	yes
ENSG00000165175	58526	NM_021242	MID1IP1	X	1	38660685	38665790	protein_coding	2592	299.3	162.572	131.919	184.072	354.284	207.332	170.35	256.409	290	670	851	483	yes
ENSG00000124486	8239	NM_001039591	USP9X	X	1	40944888	41095832	protein_coding	13962	846.712	979.955	919.6	729.473	186.058	232.014	220.476	188.642	716	569	619	752	yes
ENSG00000215301	1654	NM_001356	DDX3X	X	1	41192651	41223725	protein_coding	6689	394.206	482.451	476.083	384.608	180.819	238.423	238.251	207.604	748	546	545	668	yes
ENSG00000147123	54539	NM_019056	NDUFB11	X	-1	47001615	47004903	protein_coding	1418	137.215	72.2911	76.9501	71.8324	296.893	168.524	181.646	182.901	383	864	784	786	yes
ENSG00000130985	7317	NM_153280	UBA1	X	1	47050260	47074527	protein_coding	6437	1078.81	718.543	505.556	726.759	514.191	368.998	262.891	407.649	173	301	474	247	yes
ENSG00000102225	5127	NM_033018	CDK16	X	1	47077259	47089396	protein_coding	6524	329.267	265.925	162.584	270.855	154.83	134.741	83.4156	149.899	927	1161	2201	1025	no
ENSG00000102226	8237	NM_004651	USP11	X	1	47092089	47107727	protein_coding	5269	259.165	220.797	165.703	275.437	150.901	138.522	105.269	188.743	962	1125	1663	751	no
ENSG00000102096	11040	NM_006875	PIM2	X	-1	48770459	48776301	protein_coding	2761	176.872	94.231	100.124	45.3774	196.544	112.819	121.386	59.3405	675	1506	1372	3468	no
ENSG00000179222	9500	NM_006986	MAGED1	X	1	51546103	51645453	protein_coding	6016	287.942	220.518	211.323	292.036	146.844	121.169	117.578	175.27	992	1378	1446	834	no
ENSG00000102316	10916	NM_201222	MAGED2	X	1	54834032	54842445	protein_coding	2914	238.421	193.097	185.995	234.716	251.029	219.05	213.652	290.82	484	620	648	394	yes
ENSG00000147065	4478	NM_002444	MSN	X	1	64808257	64961791	protein_coding	5969	438.844	259.447	236.513	250.645	225.537	143.682	132.628	151.613	564	1075	1197	1008	no
ENSG00000165349	84889	NM_032803	SLC7A3	X	-1	70145432	70150975	protein_coding	2265	203.952	199.052	293.992	143.858	276.256	290.505	434.454	229.323	415	411	235	574	yes
ENSG00000147140	4841	NM_007363	NONO	X	1	70503042	70521018	protein_coding	5292	459.915	528.469	589.007	546.053	266.632	330.107	372.547	372.555	437	348	303	285	yes
ENSG00000255591				X	1	70520580	70520897	pseudogene	316	42.5323	49.6384	57.2279	52.3808	412.935	519.262	606.205	598.489	239	188	147	140	yes
ENSG00000198034	6191	NM_001007	RPS4X	X	-1	71475529	71497150	protein_coding	2982	1073.41	878.499	672.682	1057.51	1104.37	973.843	755.102	1280.42	63	73	108	48	yes
ENSG00000102144	5230	NM_000291	PGK1	X	1	77320685	77384793	protein_coding	5725	297.433	258.939	264.592	233.588	159.409	149.512	154.702	147.316	891	1014	992	1054	no
ENSG00000241343	6173	NM_021029	RPL36A	X	1	100645812	100651105	protein_coding	3927	194.633	223.524	234.024	228.212	152.064	188.156	199.474	209.82	949	763	714	655	yes
ENSG00000257529				X	1	100645999	100667285	protein_coding	695	199.314	227.571	239.356	235.309	879.852	1082.4	1152.77	1222.42	82	57	56	52	yes
ENSG00000158164	11013	NM_021992	TMSB15A	X	-1	101768604	101771712	protein_coding	685	34.8138	38.298	35.4056	40.3475	155.954	184.817	173	212.672	918	775	830	644	yes
ENSG00000133169	55859	NM_018476	BEX1	X	-1	102317579	102319168	protein_coding	864	71.9414	24.4961	19.5257	20.4168	255.443	93.7213	75.6392	85.3202	473	1905	2468	2199	no
ENSG00000102409	56271	NM_001127688	BEX4	X	1	102470020	102472174	protein_coding	1328	102.921	66.8012	39.7011	55.8786	237.829	166.281	100.071	151.922	526	875	1780	1005	no
ENSG00000180964	90843	NM_153333	TCEAL8	X	-1	102507923	102510131	protein_coding	1222	95.1487	57.9633	31.9173	61.7404	238.901	156.797	87.4284	182.418	523	947	2082	790	no
ENSG00000185222	51186	NM_016303	WBP5	X	1	102611373	102613397	protein_coding	1096	75.1987	52.3548	28.2703	49.943	210.524	157.907	86.3387	164.527	619	941	2118	911	no
ENSG00000166681	27018	NM_206917	NGFRAP1	X	1	102631268	102633005	protein_coding	1362	307.51	267.773	147.877	214.41	692.669	649.898	363.408	568.383	120	136	310	151	yes
ENSG00000123562	9643	NM_012286	MORF4L2	X	-1	102930424	102943086	protein_coding	3419	475.843	299.519	189.382	326.521	427.028	289.588	185.404	344.813	230	414	768	314	yes
ENSG00000147224	5631	NM_002764	PRPS1	X	1	106871737	106894256	protein_coding	2197	265.163	189.341	99.9067	145.961	370.26	284.886	152.212	239.872	272	419	1011	544	no
ENSG00000102024	5358	NM_005032	PLS3	X	1	114795501	114885181	protein_coding	4138	536.594	309.587	371.304	337.596	397.895	247.313	300.356	294.564	247	524	393	386	yes
ENSG00000101856	10857	NM_006667	PGRMC1	X	1	118370216	118378429	protein_coding	1911	204.596	185.152	152.39	146.076	328.49	320.275	266.925	275.99	327	366	469	427	yes
ENSG00000005022	292	NM_001152	SLC25A5	X	1	118602363	118605282	protein_coding	1500	334.057	240.966	190.544	155.803	683.281	531.032	425.208	375.024	121	184	250	281	yes
ENSG00000198918	6170	NM_001000	RPL39	X	-1	118920467	118925606	protein_coding	2141	135.19	176.197	152.351	162.276	193.732	272.042	238.187	273.656	681	441	546	431	yes
ENSG00000125356	4694	NM_004541	NDUFA1	X	1	119005450	119010625	protein_coding	766	50.3261	42.2266	32.0139	33.3563	201.619	182.227	139.885	157.223	650	783	1118	968	no
ENSG00000102038	6594	NM_139035	SMARCA1	X	-1	128580480	128657477	protein_coding	4101	242.772	157.94	125.495	151.78	181.636	127.308	102.435	133.628	742	1273	1723	1207	no
ENSG00000134602	51765	NM_016542	MST4	X	1	131157293	131209971	protein_coding	3354	254.492	227.325	125.22	172.934	232.83	224.047	124.972	186.162	544	599	1322	767	no
ENSG00000076716	2239	NM_001448	GPC4	X	-1	132434131	132549518	protein_coding	5057	811.819	494.061	269.413	295.861	492.515	322.956	178.327	211.24	185	360	793	651	yes
ENSG00000147257	2719	NM_004484	GPC3	X	-1	132669773	133119922	protein_coding	2711	159.056	682.381	507.976	1023.37	179.977	832.057	627.217	1362.95	756	90	137	46	yes
ENSG00000147274	26787	NM_002139	RBMX	X	-1	135930163	135962923	protein_coding	5882	303.252	359.87	356.66	339.68	158.179	202.244	202.969	208.506	898	694	699	662	yes
ENSG00000029993	3149	NM_005342	HMGB3	X	1	150148982	150159248	protein_coding	3967	377.642	189.825	164.645	129.944	292.07	158.178	138.926	118.269	389	938	1128	1439	no
ENSG00000067840	57595	NM_032512	PDZD4	X	-1	153067621	153096020	protein_coding	4381	281.465	116.221	138.39	60.7654	197.1	87.6937	105.733	50.0798	670	2061	1650	4234	no
ENSG00000196924	2316	NM_001456	FLNA	X	-1	153576892	153603006	protein_coding	10585	2804.19	2742.21	2560.62	2004.44	812.818	856.379	809.742	683.729	96	83	96	116	yes
ENSG00000147403	6134	NM_006013	RPL10	X	1	153618315	153637504	protein_coding	4825	548.14	585.939	612.136	572.202	348.534	401.43	424.669	428.183	297	266	251	231	yes
ENSG00000079459	2222	NM_004462	FDFT1	8	1	11653082	11696818	protein_coding	5202	370.439	144.352	95.4362	101.252	218.467	91.729	61.4076	70.2765	591	1948	3176	2826	no
ENSG00000120889	8795	NM_147187	TNFRSF10B	8	-1	22877646	22926692	protein_coding	5158	311.453	255.458	197.224	211.401	185.262	163.717	127.985	147.978	720	900	1273	1047	no
ENSG00000187840	1978	NM_004095	EIF4EBP1	8	1	37887859	37917883	protein_coding	1073	93.1712	158.544	154.116	87.8728	266.346	488.433	480.778	295.688	438	202	206	383	yes
ENSG00000077782	2260	NM_023110	FGFR1	8	-1	38268656	38326352	protein_coding	12698	691.681	1178.29	1184.96	1065.53	167.114	306.741	312.366	302.977	834	386	365	370	yes
ENSG00000104332	6422	NM_003012	SFRP1	8	-1	41119481	41167016	protein_coding	4757	306.963	867.105	871.668	578.839	197.969	602.551	613.359	439.345	665	153	141	223	yes
ENSG00000253729	5591	NM_006904	PRKDC	8	-1	48685669	48872743	protein_coding	15416	973.436	1095.16	1131.68	968.796	193.73	234.835	245.729	226.902	682	560	526	582	yes
ENSG00000008988	6224	NM_001146227	RPS20	8	-1	56979854	56987069	protein_coding	2931	472.099	475.238	507.568	471.865	494.195	535.982	579.638	581.277	184	180	161	145	yes
ENSG00000254277				8	1	72587535	72615021	lincRNA	901	65.1937	30.3016	28.2309	16.1825	222.016	111.172	104.877	64.8484	577	1537	1672	3099	no
ENSG00000147604	6129	NM_000971	RPL7	8	-1	74202506	74208024	protein_coding	2903	285.805	309.542	310.094	295.073	302.092	352.474	357.55	366.992	377	321	315	290	yes
ENSG00000104341	55353	NM_018407	LAPTM4B	8	1	98787285	98865241	protein_coding	3197	302.275	352.148	359.329	251.415	290.035	364.114	376.231	283.941	393	307	297	409	yes
ENSG00000156482	6156	NM_000989	RPL30	8	-1	99037079	99058697	protein_coding	4027	436.862	465.204	521.615	508.76	332.838	381.872	433.574	456.148	320	286	237	205	yes
ENSG00000245970	26775		KB-1208A12.3	8	1	99053954	99056349	antisense	1989	171.457	186.701	212.56	205.734	264.515	310.29	357.721	373.464	443	383	313	284	yes
ENSG00000070756	26986	NM_002568	PABPC1	8	-1	101698044	101735037	protein_coding	4752	1121.96	1199.97	1415.96	1007.42	724.399	834.735	997.414	765.447	113	89	70	100	yes
ENSG00000155096	51582	NM_148174	AZIN1	8	-1	103838585	103906092	protein_coding	6426	404.306	266.958	305.49	190.144	193.052	137.328	159.131	106.837	689	1138	949	1674	no
ENSG00000104408	3646	NM_001568	EIF3E	8	-1	109213445	109447562	protein_coding	6005	299.932	297.504	316.154	321.569	153.239	163.77	176.231	193.346	940	899	805	729	yes
ENSG00000254741				8	1	144661806	144662840	antisense	431	67.7681	70.5508	74.7724	68.1658	482.392	541.102	580.686	571.049	192	178	160	149	yes
ENSG00000179091	1537	NM_001916	CYC1	8	1	145149930	145152428	protein_coding	1975	166.305	148.749	127.782	102.294	258.316	248.966	216.556	187.009	465	516	635	765	yes
ENSG00000161016	6132	NM_033301	RPL8	8	-1	146015150	146017972	protein_coding	2159	1635.85	1502.1	1449.67	1432.71	2324.38	2299.87	2247.43	2395.98	28	27	30	27	yes
ENSG00000164985	11168	NM_033222	PSIP1	9	-1	15464064	15511017	protein_coding	6768	433.542	482.821	530.597	383.125	196.533	235.82	262.423	204.389	676	558	478	681	yes
ENSG00000137154	6194	NM_001010	RPS6	9	-1	19375713	19380252	protein_coding	2714	1026.82	1396.66	1508.55	1247.71	1160.7	1701.13	1860.54	1659.88	59	37	36	39	yes
ENSG00000086061	3301	NM_001539	DNAJA1	9	1	33025209	33039905	protein_coding	2730	146.675	189.082	175.488	173.612	164.836	228.951	215.172	229.61	846	582	643	573	yes
ENSG00000147955	10280	NM_147157	SIGMAR1	9	-1	34634719	34637806	protein_coding	2196	116.865	118.701	105.379	89.8973	163.258	178.68	160.628	147.808	860	803	933	1050	no
ENSG00000165280	7415	NM_007126	VCP	9	-1	35056061	35073246	protein_coding	5438	587.971	444.996	415.629	428.926	331.732	270.503	255.835	284.785	324	452	499	405	yes
ENSG00000165283	30968	NM_013442	STOML2	9	-1	35099888	35103154	protein_coding	1653	142.746	135.044	136.235	118.519	264.939	270.059	275.868	258.877	441	456	448	474	yes
ENSG00000135069	29968	NM_058179	PSAT1	9	1	80912059	80945009	protein_coding	2188	262.46	706.977	781.504	530.949	368.041	1068.1	1195.59	876.157	273	62	52	82	yes
ENSG00000165119	3190	NM_031263	HNRNPK	9	-1	86582998	86595569	protein_coding	5152	471.98	618.65	637.01	545.973	281.075	396.94	413.87	382.623	408	273	259	271	yes
ENSG00000235298				9	1	86587148	86590692	antisense	390	37.6331	51.4377	50.0706	44.4296	295.985	435.987	429.732	411.326	384	234	239	243	yes
ENSG00000123975	1164	NM_001827	CKS2	9	1	91926113	91931618	protein_coding	613	117.289	77.0255	72.8716	55.2227	586.991	415.364	397.909	325.259	151	253	276	335	yes
ENSG00000136938	10541	NM_006401	ANP32B	9	1	100745643	100778225	protein_coding	1850	92.8846	102.066	108.924	95.2275	154.024	182.374	197.072	185.85	933	781	724	770	yes
ENSG00000106803	10952	NM_006808	SEC61B	9	1	101984346	101992897	protein_coding	1190	57.4002	46.6252	40.2303	40.6422	147.968	129.518	113.164	123.312	986	1242	1521	1359	no
ENSG00000119318	5887	NM_002874	RAD23B	9	1	110045418	110094475	protein_coding	4615	246.138	280.848	286.646	245.096	163.634	201.166	207.905	191.751	859	699	670	738	yes
ENSG00000136810	7295	NM_003329	TXN	9	-1	113006091	113018920	protein_coding	1142	125.328	93.3692	58.6394	66.5545	336.697	270.267	171.879	210.418	312	453	836	653	yes
ENSG00000136888	9550	NM_004888	ATP6V1G1	9	1	117350026	117360653	protein_coding	1305	84.5768	78.8626	79.3592	83.262	198.849	199.763	203.543	230.36	662	708	694	571	yes
ENSG00000230734				9	-1	119942907	119943374	pseudogene	468	24.2645	27.1931	29.1138	26.988	159.047	192.073	208.233	208.214	896	744	669	664	yes
ENSG00000136930	5695	NM_002799	PSMB7	9	-1	127115745	127177723	protein_coding	2152	104.833	100.208	102.398	87.2899	149.449	153.928	159.273	146.455	968	978	947	1063	no
ENSG00000136942	11224	NM_007209	RPL35	9	-1	127620159	127624260	protein_coding	1535	309.073	324.847	307.779	283.847	617.703	699.56	671.148	667.657	139	121	127	122	yes
ENSG00000044574	3309	NM_005347	HSPA5	9	-1	127997132	128003609	protein_coding	3908	539.252	425.831	341.43	424.881	423.386	360.196	292.453	392.544	235	310	406	259	yes
ENSG00000197958	6136	NM_000976	RPL12	9	-1	130209953	130213684	protein_coding	2452	624.98	595.851	637.866	561.241	781.988	803.29	870.753	826.429	98	99	84	92	yes
ENSG00000119335	6418	NM_003011	SET	9	1	131445703	131458679	protein_coding	4355	573.884	727.359	773.743	551.359	404.281	552.098	594.714	457.11	243	176	152	203	yes
ENSG00000130723	84726	NM_013318	PRRC2B	9	1	134269480	134375584	protein_coding	12293	659.259	740.986	718.606	835.86	164.524	199.254	195.67	245.501	850	709	732	527	yes
ENSG00000148303	6130	NM_000972	RPL7A	9	1	136215069	136218281	protein_coding	2242	928.863	828.192	786.131	828.196	1271.17	1221.1	1173.65	1333.74	51	49	55	47	yes
ENSG00000199744	26815	NR_002448	SNORD36A	9	1	136217311	136217383	snoRNA	73	3.90861	4.43855	3.92055	3.15394	164.313	200.991	179.732	155.974	852	701	788	978	yes
ENSG00000148248	6836	NM_033161	SURF4	9	-1	136228325	136242970	protein_coding	3229	248.875	182.417	176.309	190.133	236.463	186.746	182.769	212.602	531	770	777	645	yes
ENSG00000272679				9	1	139694818	139723918	processed_transcript	561	29.1064	27.9555	28.6809	24.4405	159.135	164.725	171.114	157.296	893	889	846	967	yes
ENSG00000107223	8721	NM_153200	EDF1	9	-1	139756571	139760738	protein_coding	1200	142.805	152.72	161.544	132.207	365.123	420.698	450.599	397.788	276	244	224	255	yes
ENSG00000231864				9	1	139957987	139959033	antisense	748	40.6868	16.0508	17.723	11.7332	166.915	70.9333	79.3098	56.6381	835	2659	2331	3680	no
ENSG00000176101	8636	NM_003731	SSNA1	9	1	140083099	140084822	protein_coding	1183	58.1077	50.437	45.6405	35.7882	150.691	140.935	129.138	109.227	963	1098	1250	1621	no
ENSG00000188229	10383	NM_006088	TUBB4B	9	1	140135665	140138159	protein_coding	2111	321.49	212.262	181.133	175.254	467.197	332.383	287.215	299.746	200	344	420	379	yes
ENSG00000188986	25920	NM_015456	NELFB	9	1	140149625	140167998	protein_coding	2698	136.308	106.744	97.5932	85.596	154.99	130.785	121.077	114.548	926	1224	1377	1502	no
ENSG00000057608	2665	NM_001494	GDI2	10	-1	5807186	5884095	protein_coding	4033	311.8	272.07	276.027	250.711	237.197	223.002	229.105	224.451	527	610	582	591	yes
ENSG00000086475	22929	NM_012247	SEPHS1	10	-1	13359424	13390297	protein_coding	3979	220.018	192.465	248.087	118.943	169.631	159.894	208.705	107.93	815	923	667	1655	no
ENSG00000229124	100507347		VIM-AS1	10	-1	17256238	17271984	antisense	1992	282.332	162.319	168.527	196.057	434.842	269.361	283.193	355.371	225	459	426	303	yes
ENSG00000026025	7431	NM_003380	VIM	10	1	17270258	17279592	protein_coding	4965	654.42	378.775	396.171	466.648	404.401	252.184	267.101	339.352	242	505	468	319	yes
ENSG00000234961				10	-1	17275324	17276832	antisense	706	169.158	97.0462	100.577	121.609	735.069	454.391	476.882	621.929	109	216	208	134	yes
ENSG00000169813	3185	NM_004966	HNRNPF	10	-1	43881065	43904614	protein_coding	3253	263.758	296.586	310.465	248.54	248.766	301.385	319.459	275.861	492	391	352	428	yes
ENSG00000096746	3189	NM_021644	HNRNPH3	10	1	70090931	70102948	protein_coding	5373	317.022	374.869	389.922	397.471	181.03	230.632	242.909	267.093	746	575	530	453	yes
ENSG00000165732	9188	NM_004728	DDX21	10	1	70715884	70744829	protein_coding	4711	322.533	323.512	367.409	227.477	210.054	227.004	261.064	174.341	621	589	483	842	yes
ENSG00000156515	3098	NM_033500	HK1	10	1	71029740	71161638	protein_coding	6166	384.911	191.002	200.737	134.199	191.528	102.398	108.972	78.5823	694	1703	1598	2459	no
ENSG00000197746	5660	NM_002778	PSAP	10	-1	73576055	73611126	protein_coding	3224	796.726	821.996	734.988	985.004	758.185	842.812	763.077	1103.11	102	86	105	58	yes
ENSG00000168209	54541	NM_019058	DDIT4	10	1	74033678	74035794	protein_coding	2058	99.6856	345.699	322.932	301.536	148.617	555.276	525.228	529.019	977	174	182	166	yes
ENSG00000269926				10	-1	74034673	74035738	antisense	847	56.3855	194.815	185.348	170.994	204.24	760.318	732.491	728.91	638	107	111	108	yes
ENSG00000035403	7414	NM_014000	VCL	10	1	75757872	75879918	protein_coding	5818	1330.16	793.976	837.812	390.847	701.438	451.117	482.027	242.555	118	221	203	538	yes
ENSG00000138326	6229	NM_033022	RPS24	10	1	79793518	79816570	protein_coding	4880	565.794	590.389	582.44	568.425	355.676	399.92	399.496	420.56	288	269	273	237	yes
ENSG00000165678	27069	NM_014394	GHITM	10	1	85899196	85913001	protein_coding	2128	131.24	111.569	106.79	99.7412	189.224	173.311	167.98	169.232	707	831	870	876	yes
ENSG00000174721	143282	NM_152429	FGFBP3	10	-1	93666346	93669240	protein_coding	2545	257.242	152.209	67.4993	105.97	310.092	197.7	88.7752	150.34	363	717	2058	1021	no
ENSG00000272817				10	1	93667888	93669105	antisense	571	45.3883	27.4848	11.8025	18.2334	243.865	159.115	69.1908	115.293	504	932	2750	1489	no
ENSG00000099194	6319	NM_005063	SCD	10	1	102106881	102124591	protein_coding	5362	900.337	586.318	508.347	485.361	515.167	361.462	317.346	326.824	172	309	356	332	yes
ENSG00000256545				10	1	102121397	102123376	pseudogene	1972	347.303	228.278	201.523	190.48	540.342	382.659	342.073	348.755	162	285	332	307	yes
ENSG00000107833	10360	NM_006993	NPM3	10	-1	103541082	103543170	protein_coding	928	73.5026	53.3907	51.4032	33.6401	242.968	190.184	185.402	130.885	510	752	769	1245	no
ENSG00000166197	9221	NM_004741	NOLC1	10	1	103911933	103923627	protein_coding	3969	288.646	296.833	305.546	219.208	223.136	247.222	257.684	199.41	574	525	493	705	yes
ENSG00000107874	79004	NM_024040	CUEDC2	10	-1	104183002	104192418	protein_coding	1412	67.9907	52.1994	47.3464	48.6298	147.731	122.205	112.24	124.348	988	1363	1541	1340	no
ENSG00000107581	8661	NM_003750	EIF3A	10	-1	120794356	120840316	protein_coding	6048	448.499	475.349	501.367	429.631	227.536	259.81	277.488	256.484	561	485	442	479	yes
ENSG00000165672	10935	NM_014098	PRDX3	10	-1	120927215	120938345	protein_coding	3417	198.154	160.332	164.49	124.175	177.932	155.107	161.139	131.208	769	967	929	1237	no
ENSG00000154473	9184	NM_004725	BUB3	10	1	124913793	124924886	protein_coding	3203	187.927	138.941	140.355	115.183	180.021	143.393	146.68	129.838	755	1079	1062	1261	no
ENSG00000127884	1892	NM_004092	ECHS1	10	-1	135175984	135187193	protein_coding	1617	84.2953	78.0603	79.9689	61.681	159.933	159.579	165.539	137.725	886	925	889	1154	no
ENSG00000185201	10581	NM_006435	IFITM2	11	1	307631	315272	protein_coding	1307	130.798	53.6858	47.5619	40.4455	307.021	135.781	121.808	111.731	368	1155	1364	1564	no
ENSG00000185885	8519	NM_003641	IFITM1	11	1	313506	315272	protein_coding	1080	197.782	106.606	91.379	83.1025	561.776	326.299	283.211	277.821	155	352	425	423	yes
ENSG00000142089	10410	NM_021034	IFITM3	11	-1	319669	327537	protein_coding	1348	79.1692	122.827	74.7526	77.398	180.198	301.203	185.614	207.307	754	393	764	670	yes
ENSG00000177156	6888	NM_006755	TALDO1	11	1	747329	765024	protein_coding	3005	161.214	151.135	157.255	98.7158	164.605	166.255	175.172	118.611	849	876	815	1434	no
ENSG00000177600	6181	NM_001004	RPLP2	11	1	809647	812880	protein_coding	1955	454.168	491.526	472.297	457.951	712.701	831.103	808.678	845.758	116	91	97	87	yes
ENSG00000177700	5441	NM_021128	POLR2L	11	-1	837356	842545	protein_coding	1142	67.4832	51.1204	47.5417	39.6895	181.306	147.973	139.344	125.485	744	1024	1124	1318	no
ENSG00000250644				11	-1	1768897	1780281	protein_coding	1136	77.2259	79.3139	73.9907	80.1796	208.568	230.795	218.022	254.837	624	573	627	487	yes
ENSG00000117984	1509	NM_001909	CTSD	11	-1	1773982	1785222	protein_coding	2999	191.863	194.949	182.034	192.987	196.269	214.882	203.174	232.344	677	638	697	565	yes
ENSG00000254641				11	-1	6629897	6631366	sense_overlapping	429	28.3139	22.052	21.0955	19.6068	202.497	169.92	164.603	165.013	644	854	897	910	yes
ENSG00000166441	6157	NM_000990	RPL27A	11	1	8703958	8736306	protein_coding	7193	533.202	513.859	547.072	539.624	227.409	236.151	254.574	270.868	562	556	502	443	yes
ENSG00000110321	1982	NM_001418	EIF4G2	11	-1	10818597	10830657	protein_coding	8655	813.298	1031.92	1058.04	1014.08	288.319	394.125	409.202	423.04	396	274	265	234	yes
ENSG00000256206	5682		PSMA1	11	-1	14515329	14541890	protein_coding	1221	98.29	79.5267	77.6159	75.0535	246.971	215.304	212.775	221.939	497	636	651	603	yes
ENSG00000110700	6207	NM_001017	RPS13	11	-1	17095936	17099334	protein_coding	2186	266.308	283.268	312.27	298.289	373.779	428.354	478.159	492.68	266	238	207	181	yes
ENSG00000254934	100616234		LINC00678	11	-1	27639173	27656174	lincRNA	1165	119.213	49.3259	58.5412	12.4321	313.933	139.961	168.202	38.5296	356	1104	868	5624	no
ENSG00000255252				11	-1	32118689	32126637	antisense	150	9.78226	14.134	12.1942	16.3953	200.09	311.479	272.106	394.645	657	380	455	257	yes
ENSG00000135387	4076	NM_203364	CAPRIN1	11	1	34073230	34122703	protein_coding	7689	378.774	382.296	382.893	330.161	151.143	164.356	166.69	155.035	957	893	878	985	yes
ENSG00000110492	4192	NM_002391	MDK	11	1	46402306	46405375	protein_coding	2170	252.625	350.715	379.82	500.088	357.147	534.256	585.858	832.081	285	182	156	91	yes
ENSG00000175216	9793	NM_014756	CKAP5	11	-1	46764598	46867847	protein_coding	8547	414.457	402.245	406.828	361.376	148.784	155.572	159.329	152.658	974	959	945	999	yes
ENSG00000254662				11	1	57093077	57095432	antisense	311	31.3535	38.3766	38.3672	31.072	309.259	407.908	412.943	360.73	365	260	261	296	yes
ENSG00000149136	6749	NM_003146	SSRP1	11	-1	57093459	57103351	protein_coding	6323	357.116	426.98	444.544	354.287	173.264	223.223	235.331	202.306	793	607	557	693	yes
ENSG00000254732				11	1	57509635	57560715	protein_coding	580	48.686	48.1311	48.367	46.716	257.592	274.317	279.146	290.809	467	435	432	395	yes
ENSG00000110107	27339	NM_014502	PRPF19	11	-1	60658202	60674060	protein_coding	2739	136.33	155.085	167.406	141.871	152.689	187.168	204.58	187.017	946	767	690	763	yes
ENSG00000207601	693196		MIR611	11	-1	61559967	61560033	miRNA	67	12.4141	10.927	9.46906	9.35857	568.661	539.113	473.05	504.32	154	179	210	177	yes
ENSG00000167996	2495	NM_002032	FTH1	11	-1	61727190	61735132	protein_coding	2030	492.144	646.058	460.273	384.347	743.759	1052.04	758.96	683.615	107	66	106	117	yes
ENSG00000254772	1937	NM_001404	EEF1G	11	-1	62327073	62342401	protein_coding	2969	892.027	970.6	1010.02	1048.36	921.751	1080.65	1138.68	1274.9	73	59	57	49	yes
ENSG00000255508	100500804		MIR3654	11	-1	62327075	62359003	protein_coding	5197	929.599	1002	1042.09	1081.02	548.764	637.338	671.173	751.027	158	138	126	102	yes
ENSG00000089597	23193	NM_198335	GANAB	11	-1	62392298	62414104	protein_coding	4933	638.984	645.082	624.598	682.277	397.431	432.275	423.818	499.374	248	236	252	180	yes
ENSG00000255432				11	-1	62417166	62432650	protein_coding	577	38.7657	39.9812	38.8352	26.5466	206.112	229.053	225.263	166.115	628	581	595	898	yes
ENSG00000234857	100534595		HNRNPUL2-BSCL2	11	-1	62457747	62494856	protein_coding	4001	241.61	200.677	203.108	198.498	185.249	165.8	169.922	179.13	721	879	852	809	yes
ENSG00000255717	9297	NR_002565	SNHG1	11	-1	62619460	62623386	processed_transcript	3792	273.415	315.243	347.667	258.373	221.23	274.81	306.907	246.011	581	433	379	522	yes
ENSG00000168003	6520	NM_002394	SLC3A2	11	1	62623518	62656352	protein_coding	5239	391.895	513.18	501.823	337.592	229.514	323.8	320.613	232.663	553	359	350	564	yes
ENSG00000176340	1351	NM_004074	COX8A	11	1	63742079	63744015	protein_coding	507	151.169	100.114	84.9279	67.1269	914.82	652.742	560.689	478.044	75	135	170	195	yes
ENSG00000256100				11	1	63742092	63755818	protein_coding	559	74.0833	49.4013	43.8576	34.4897	406.669	292.134	262.628	222.772	241	407	476	601	yes
ENSG00000168439	10963	NM_006819	STIP1	11	1	63952744	63972015	protein_coding	4657	322.637	326.297	336.269	263.474	212.551	231.613	241.701	204.271	611	572	534	684	yes
ENSG00000173457	26472	NM_138689	PPP1R14B	11	-1	64011956	64014413	protein_coding	1651	97.9753	95.2204	87.9311	58.292	182.002	190.65	178.281	127.479	740	751	795	1294	no
ENSG00000173113	51504	NM_016404	TRMT112	11	-1	64083932	64085556	protein_coding	1625	96.8339	87.1149	74.8139	71.3608	182.807	177.213	154.109	158.557	738	811	998	955	yes
ENSG00000126432	25824	NM_181652	PRDX5	11	1	64085560	64089283	protein_coding	893	176.139	157.645	138.939	125.903	605.203	583.557	520.773	509.054	144	161	184	175	yes
ENSG00000168066	7536	NM_201998	SF1	11	-1	64532078	64546258	protein_coding	5972	295.723	385.662	380.787	351.038	151.916	213.473	213.427	212.234	950	643	650	647	yes
ENSG00000213465	402	NM_001667	ARL2	11	1	64781585	64789656	protein_coding	2084	147.852	162.515	139.782	124.625	217.653	257.781	224.507	215.917	597	491	600	631	yes
ENSG00000149806	2197	NM_001997	FAU	11	-1	64888100	64889945	protein_coding	1846	255.617	238.305	234.781	228.921	424.838	426.733	425.689	447.745	233	239	247	215	yes
ENSG00000172757	1072	NM_005507	CFL1	11	-1	65590493	65629497	protein_coding	5863	636.547	522.478	501.537	397.131	333.089	294.58	286.335	244.563	318	403	421	529	yes
ENSG00000175602	11007	NM_006848	CCDC85B	11	1	65657875	65659105	protein_coding	1231	64.5686	32.4332	25.9568	25.2853	160.917	87.0939	70.5785	74.1648	878	2073	2686	2654	no
ENSG00000175334	8815	NM_003860	BANF1	11	1	65769550	65771620	protein_coding	1645	89.0361	85.2586	77.3405	64.481	166.043	171.328	157.368	141.528	840	844	970	1116	no
ENSG00000174903	81876	NM_030981	RAB1B	11	1	66036004	66044963	protein_coding	2007	109.068	100.583	92.7883	96.2758	166.709	165.665	154.745	173.202	838	881	991	848	yes
ENSG00000248746	89	NM_001258371	ACTN3	11	1	66313866	66330800	polymorphic_pseudogene	3517	279.292	219.909	101.179	238.106	243.644	206.693	96.2921	244.444	505	675	1864	530	no
ENSG00000084207	2950	NM_000852	GSTP1	11	1	67351066	67354131	protein_coding	1925	573.122	437.065	395.778	300.529	913.362	750.534	688.165	563.681	76	110	120	152	yes
ENSG00000069482	51083	NM_015973	GAL	11	1	68451247	68458643	protein_coding	1300	197.862	32.1199	24.8396	12.2956	466.901	81.6746	63.9576	34.15	201	2233	3013	6292	no
ENSG00000110092	595	NM_053056	CCND1	11	1	69455855	69469242	protein_coding	4830	233.465	386.746	335.755	432.739	148.288	264.688	232.682	323.487	980	476	567	338	yes
ENSG00000149273	6188	NM_001260507	RPS3	11	1	75110530	75133324	protein_coding	5894	1097.16	1134.97	1131.85	1125.39	571.086	636.546	642.78	689.402	153	139	133	115	yes
ENSG00000149257	871	NM_001235	SERPINH1	11	1	75273101	75283828	protein_coding	4914	618.111	511.452	450.854	492.72	385.873	344.053	307.104	362.03	258	330	378	295	yes
ENSG00000259112	100532726	NM_001203261	NDUFC2-KCTD14	11	-1	77728017	77790911	protein_coding	731	51.686	47.6413	43.5243	37.0859	216.936	215.437	199.307	183.174	598	635	716	783	yes
ENSG00000227097				11	1	82400571	82400944	pseudogene	374	32.1629	14.5635	15.2927	29.2898	263.824	128.721	136.879	282.765	446	1254	1151	412	no
ENSG00000149591	6876	NM_003186	TAGLN	11	1	117070037	117075498	protein_coding	3917	530.857	305.254	292.565	86.2861	415.753	257.61	250.008	79.5366	238	495	514	2421	no
ENSG00000095139	372	NM_001655	ARCN1	11	1	118443105	118473748	protein_coding	4177	209.873	151.162	147.352	138.382	154.186	119.628	118.081	119.616	932	1397	1436	1419	no
ENSG00000118181	6230	NM_001028	RPS25	11	-1	118886422	118889401	protein_coding	1477	417.751	450.105	457.594	434.543	867.716	1007.37	1037	1062.25	84	68	65	63	yes
ENSG00000255114				11	1	118914899	118916205	antisense	667	42.9182	47.8382	50.2661	48.841	197.391	237.085	252.243	264.382	667	550	509	461	yes
ENSG00000149428	10525	NM_006389	HYOU1	11	-1	118914900	118927913	protein_coding	7694	400.571	446.888	445.499	460.411	159.73	192	193.809	216.058	888	745	738	629	yes
ENSG00000188486	3014	NM_002105	H2AFX	11	-1	118964564	118966177	protein_coding	1614	182.223	163.081	168.7	135.446	346.361	334.006	349.862	303.002	299	341	321	369	yes
ENSG00000173456	79102	NM_032015	RNF26	11	1	119205237	119208023	protein_coding	2787	151.23	105.624	106.34	94.8333	166.486	125.28	127.721	122.858	839	1302	1279	1365	no
ENSG00000245385				11	-1	119206959	119208019	antisense	507	29.8116	20.5277	19.3697	17.6152	180.43	133.841	127.88	125.444	751	1179	1276	1319	no
ENSG00000154096	7070	NM_006288	THY1	11	-1	119288090	119295695	protein_coding	5923	741.328	192.094	185.226	117.646	383.971	107.208	104.675	71.7157	260	1605	1677	2756	no
ENSG00000263873				11	1	119288661	119289824	sense_intronic	632	206.203	54.6608	51.6192	33.5987	1000.95	285.9	273.382	191.952	68	418	451	735	yes
ENSG00000109971	3312	NM_153201	HSPA8	11	-1	122928197	122933938	protein_coding	4849	1075.85	895.426	971.856	692.271	680.717	610.426	670.889	515.462	122	152	128	170	yes
ENSG00000084234	334	NM_001642	APLP2	11	1	129939732	130014699	protein_coding	7444	609.949	674.959	662.389	715.098	251.392	299.728	297.844	346.844	483	395	399	311	yes
ENSG00000004478	2288	NM_002014	FKBP4	12	1	2904119	2914576	protein_coding	3958	249.131	227.031	231.141	150.361	193.128	189.611	195.471	137.163	688	755	733	1162	no
ENSG00000258092				12	-1	2906302	2913104	antisense	287	35.6854	32.4535	33.1329	21.0771	381.516	373.797	386.435	265.153	262	298	287	458	yes
ENSG00000111639	51258	NM_016497	MRPL51	12	-1	6601150	6603007	protein_coding	1453	93.2695	76.8493	75.0847	59.9744	196.919	174.836	172.961	149.032	671	826	831	1037	no
ENSG00000111640	2597	NM_002046	GAPDH	12	1	6643093	6647537	protein_coding	2975	2016.65	1871.72	2118.65	1427.63	2079.64	2079.74	2383.75	1732.63	32	31	29	36	yes
ENSG00000269968				12	-1	6646960	6647536	antisense	422	794.636	698.821	824.683	528.568	5776.77	5474.05	6541.26	4522.38	12	12	9	11	yes
ENSG00000111642	1108	NM_001273	CHD4	12	-1	6679249	6716642	protein_coding	7474	565.992	659.743	671.707	728.11	232.348	291.795	300.825	351.74	547	408	391	305	yes
ENSG00000089693	8079	NM_005439	MLF2	12	-1	6857170	6876641	protein_coding	3773	237.923	160.618	170.21	147.853	193.448	140.723	151.002	141.488	685	1101	1019	1117	no
ENSG00000159335	5763	NM_002824	PTMS	12	1	6874682	6880116	protein_coding	1473	398.764	438.26	403.6	444.091	830.297	983.523	917.106	1088.55	92	72	78	60	yes
ENSG00000111669	7167	NM_001258026	TPI1	12	1	6976283	6980112	protein_coding	2700	316.237	336.625	335.281	234.461	359.339	412.134	415.645	313.535	283	257	257	352	yes
ENSG00000111674	2026	NM_001975	ENO2	12	1	7022909	7032861	protein_coding	4281	218.004	243.08	258.256	298.308	156.243	187.698	201.925	251.59	916	765	703	503	yes
ENSG00000111676	1822	NM_001940	ATN1	12	1	7033626	7051484	protein_coding	4762	234.596	234.679	307.031	369.053	151.141	162.907	215.81	279.821	958	907	642	417	yes
ENSG00000215021	11331	NM_001267700	PHB2	12	-1	7074490	7079988	protein_coding	2502	267.211	268.49	261.139	232.991	327.625	354.728	349.36	336.226	328	320	323	326	yes
ENSG00000059804	6515	NM_006931	SLC2A3	12	-1	8071826	8088871	protein_coding	6159	925.679	433.437	436.741	193.072	461.117	232.633	237.357	113.185	208	567	552	1533	no
ENSG00000111752	1911	NM_004426	PHC1	12	1	9066492	9094063	protein_coding	6090	375.703	195.305	234.731	128.567	189.266	106.011	129.016	76.2242	706	1633	1252	2557	no
ENSG00000023734	11171	NM_007178	STRAP	12	1	16035325	16056412	protein_coding	2211	195.603	186.137	203.208	173.511	271.441	278.292	307.644	283.344	427	427	375	410	yes
ENSG00000111716	3945	NM_002300	LDHB	12	-1	21788276	21910791	protein_coding	2983	857.036	799.093	829.761	612.252	881.484	885.523	931.078	741.055	81	81	77	104	yes
ENSG00000134294	54407	NM_018976	SLC38A2	12	-1	46751972	46766650	protein_coding	6602	408.295	479.014	441.593	315.273	189.761	239.844	223.899	172.419	704	543	606	855	yes
ENSG00000272822				12	-1	49297286	49351148	protein_coding	939	51.7917	70.2985	62.9113	70.1802	169.177	247.477	224.252	269.855	818	523	602	446	yes
ENSG00000255863				12	-1	49315767	49333446	protein_coding	385	23.2091	27.721	26.7799	29.1731	184.986	238.014	232.821	273.593	724	548	566	432	yes
ENSG00000258017				12	1	49521565	49541652	antisense	1632	510.176	488.246	458.265	351.764	958.997	988.949	939.896	778.239	70	70	75	99	yes
ENSG00000123416	10376	NM_006082	TUBA1B	12	-1	49521565	49525180	protein_coding	3574	692.177	664.229	626.3	483.155	594.131	614.353	586.562	488.105	147	149	155	186	yes
ENSG00000167552	7846	NM_006009	TUBA1A	12	-1	49578579	49583107	protein_coding	3421	180.773	166.21	160.738	230.069	162.084	160.606	157.267	242.817	870	919	972	534	yes
ENSG00000167553	84790	NM_032704	TUBA1C	12	1	49582519	49667114	protein_coding	3359	318.642	195.782	191.854	144.475	291.053	192.672	191.181	155.301	391	740	746	983	yes
ENSG00000258232				12	-1	49658939	49667089	antisense	680	181.147	102.988	103.692	65.0446	817.282	500.648	510.422	345.363	95	196	186	313	yes
ENSG00000139644	7009	NM_003217	TMBIM6	12	1	50101508	50158717	protein_coding	6187	494.399	439.149	434.812	413.951	245.175	234.632	235.251	241.571	500	561	559	540	yes
ENSG00000170421	3856	NM_002273	KRT8	12	-1	53290977	53343738	protein_coding	5005	362.898	233.13	210.498	222.498	222.458	153.975	140.776	160.509	576	977	1106	945	no
ENSG00000111057	3875	NM_199187	KRT18	12	1	53342655	53346685	protein_coding	3218	272.543	160.93	160.546	129.777	259.863	165.312	166.996	145.608	461	883	877	1071	no
ENSG00000265039				12	1	53345492	53345579	miRNA	88	29.6905	17.6532	18.0957	14.5421	1035.24	663.128	688.328	596.634	66	132	119	141	yes
ENSG00000225410				12	-1	53346500	53346686	pseudogene	183	18.6733	11.7682	10.7831	9.43436	313.079	212.576	197.243	186.142	357	648	721	768	yes
ENSG00000063046	1975	NM_001417	EIF4B	12	1	53399942	53435993	protein_coding	6146	396.318	321.617	337.894	352.022	197.838	172.982	184.027	206.802	666	833	772	674	yes
ENSG00000257379				12	1	53835525	53861312	processed_transcript	1571	311.555	336.249	394.303	382.048	608.459	707.522	840.15	878.048	142	117	90	81	yes
ENSG00000197111	5094	NM_031989	PCBP2	12	1	53835525	53874946	protein_coding	8400	444.313	489.775	573.381	561.337	162.288	192.74	228.491	241.28	867	739	585	541	yes
ENSG00000135390	517	NM_005176	ATP5G2	12	-1	54026510	54071192	protein_coding	3991	230.26	247.617	246.907	244.936	177.011	205.094	207.084	221.588	775	681	676	607	yes
ENSG00000265371	100616400		MIR3198-2	12	-1	54625181	54625260	miRNA	80	8.46595	8.64151	8.72484	9.06778	324.667	357.073	365.098	409.25	334	316	309	245	yes
ENSG00000135486	3178	NM_031157	HNRNPA1	12	1	54673977	54680872	protein_coding	5093	883.324	1048.21	1113.15	1053.02	532.129	680.349	731.594	746.516	166	127	112	103	yes
ENSG00000135404	967	NM_001780	CD63	12	-1	56119107	56123491	protein_coding	2630	208.689	194.473	198.853	184.783	243.452	244.433	253.083	253.677	506	533	507	495	yes
ENSG00000197728	6231	NM_001029	RPS26	12	1	56435637	56438116	protein_coding	1600	102.626	40.5469	82.2424	108.005	196.774	83.7709	172.051	243.725	672	2162	835	531	no
ENSG00000257411				12	1	56495115	56503073	protein_coding	489	68.4571	65.5512	65.2248	50.0621	429.489	443.127	446.457	369.632	228	227	225	286	yes
ENSG00000170515	5036	NM_006191	PA2G4	12	1	56498103	56507691	protein_coding	3795	224.473	215.689	217.634	160.559	181.459	187.876	191.955	152.756	743	764	742	998	yes
ENSG00000257553				12	-1	56498398	56507689	antisense	434	44.5349	42.1865	41.2083	32.5635	314.882	321.32	317.802	270.9	352	365	355	442	yes
ENSG00000229117	6171	NM_021104	RPL41	12	1	56510370	56511727	protein_coding	1088	219.968	252.146	249.177	209.991	620.324	766.088	766.477	696.874	138	106	104	113	yes
ENSG00000196465	140465	NM_002475	MYL6B	12	1	56546040	56553431	protein_coding	3264	174.808	161.4	161.601	157.064	164.308	163.459	165.716	173.739	853	902	886	846	yes
ENSG00000092841	4637	NM_079423	MYL6	12	1	56551945	56557280	protein_coding	4609	362.511	287.397	294.253	273.908	241.318	206.125	213.701	214.57	518	676	647	641	yes
ENSG00000144785				12	-1	56679700	56709843	protein_coding	1053	76.8253	95.4806	96.3173	90.9265	223.795	299.738	306.159	311.775	572	394	381	356	yes
ENSG00000110955	506	NM_001686	ATP5B	12	-1	57031959	57039798	protein_coding	2268	883.365	742.339	735.14	579.18	1194.99	1081.97	1084.99	922.035	57	58	62	73	yes
ENSG00000110958	10728	NM_006601	PTGES3	12	-1	57057127	57082159	protein_coding	3315	334.246	260.909	267.869	180.784	309.395	260.172	270.485	196.902	364	483	462	717	yes
ENSG00000196531	4666	NM_001113203	NACA	12	-1	57106212	57125412	protein_coding	10008	520.573	551.432	587.193	567.694	159.585	182.138	196.393	204.803	890	784	726	679	yes
ENSG00000182199	6472	NM_005412	SHMT2	12	1	57623110	57628718	protein_coding	4838	255.663	480.594	466.909	391.638	162.118	328.373	323.033	292.278	868	349	349	390	yes
ENSG00000166986	4141	NM_004990	MARS	12	1	57869228	57911352	protein_coding	7028	347.832	432.227	471.602	349.723	151.843	203.299	224.614	179.669	951	688	599	802	yes
ENSG00000166226	10576	NM_006431	CCT2	12	1	69979114	69995350	protein_coding	4322	248.852	265.386	299.841	224.796	176.654	202.978	232.219	187.792	778	690	570	759	yes
ENSG00000257386				12	-1	74931925	74932413	antisense	375	19.6042	19.4927	19.703	26.8295	160.42	171.829	175.867	258.331	884	841	811	476	yes
ENSG00000257453				12	1	76424274	76425158	antisense	569	32.3866	25.3369	21.468	7.1704	174.6	147.196	126.295	45.5024	784	1031	1297	4716	no
ENSG00000187109	4673	NM_139207	NAP1L1	12	-1	76438670	76478813	protein_coding	9052	688.485	887.29	950.136	847.896	233.36	324.024	351.353	338.198	542	358	320	322	yes
ENSG00000258048				12	1	80083924	80172231	lincRNA	354	27.2452	23.9674	24.0368	17.0479	235.991	223.807	227.299	173.886	533	601	587	845	yes
ENSG00000139318	1848	NM_022652	DUSP6	12	-1	89741009	89747048	protein_coding	4632	350.261	72.6082	40.5418	27.9785	231.999	51.8171	29.2952	21.8086	548	3873	6742	8852	no
ENSG00000075415	5250	NM_213611	SLC25A3	12	1	98987369	98995946	protein_coding	4685	419.409	339.284	312.823	287.573	274.649	239.392	223.507	221.622	418	544	608	605	yes
ENSG00000166598	7184	NM_003299	HSP90B1	12	1	104323885	104347423	protein_coding	4688	751.746	601.786	573.81	596.524	492.018	424.336	409.715	459.423	186	240	263	202	yes
ENSG00000265072	100500842		MIR3652	12	1	104324203	104324333	miRNA	131	35.0161	31.7119	29.5454	31.573	820.244	800.218	754.961	870.206	93	101	109	83	yes
ENSG00000136026	10970	NM_006825	CKAP4	12	-1	106631655	106698057	protein_coding	3638	176.852	160.758	133.905	179.467	149.146	146.071	123.207	178.116	971	1050	1344	818	no
ENSG00000076248	7374	NM_080911	UNG	12	1	109535379	109548797	protein_coding	2567	152.042	189.825	194.21	133.871	181.719	244.446	253.248	188.294	741	532	506	755	yes
ENSG00000257767				12	1	112191694	112229222	protein_coding	784	37.6108	37.0827	38.3098	31.186	147.178	156.354	163.574	143.622	989	948	910	1090	no
ENSG00000089009	6128	NM_001024662	RPL6	12	-1	112842994	112856642	protein_coding	4447	417.073	466.993	475.126	466.096	287.754	347.135	357.625	378.429	400	325	314	278	yes
ENSG00000233796				12	1	113596556	113596917	pseudogene	357	24.6275	20.8991	20.7221	14.9833	211.665	193.515	194.284	151.537	617	735	736	1009	no
ENSG00000089220	5037	NM_002567	PEBP1	12	1	118573663	118583389	protein_coding	1780	348.175	267.288	231.811	215.998	600.12	496.381	435.922	438.135	145	200	234	224	yes
ENSG00000240342				12	1	118683877	118684807	pseudogene	931	71.1946	83.5743	86.1271	45.1719	234.569	296.742	309.67	175.18	536	401	370	835	yes
ENSG00000089154	10985	NM_006836	GCN1L1	12	-1	120565007	120632513	protein_coding	9654	486.343	389.125	422.335	342.581	154.56	133.241	146.435	128.125	929	1189	1064	1288	no
ENSG00000089157	6175	NM_053275	RPLP0	12	-1	120634489	120639038	protein_coding	4001	1094.62	1166.58	1316.53	1078.13	839.411	963.829	1101.41	972.92	90	74	59	70	yes
ENSG00000111775	1337	NM_004373	COX6A1	12	1	120875893	120878545	protein_coding	1344	73.7636	72.0059	64.243	54.6366	168.378	177.103	159.986	146.779	822	812	941	1056	no
ENSG00000111780				12	1	120876001	120897809	protein_coding	552	53.7733	49.7388	45.8359	40.657	298.862	297.861	277.935	265.937	381	399	441	455	yes
ENSG00000110917	9761	NM_014730	MLEC	12	1	121124672	121139667	protein_coding	6723	447.057	346.638	333.893	312.97	204.007	170.439	166.239	168.08	639	849	884	883	yes
ENSG00000256364				12	-1	121134927	121137344	antisense	907	77.8753	61.3092	60.1485	56.0126	263.408	223.447	221.978	222.974	448	606	613	598	yes
ENSG00000150991	7316	NM_021009	UBC	12	-1	125396150	125401914	protein_coding	3898	446.475	349.666	290.895	296.784	351.327	296.529	249.787	274.898	294	402	515	429	yes
ENSG00000132341	5901	NM_006325	RAN	12	1	131356424	131362223	protein_coding	4825	368.084	376.411	375.022	273.639	234.052	257.881	260.161	204.766	537	489	485	680	yes
ENSG00000150459	10284	NM_005870	SAP18	13	1	21714653	21723221	protein_coding	3394	192.203	96.1256	99.9856	92.7839	173.747	93.623	98.6083	98.705	789	1907	1814	1851	no
ENSG00000122026	6144	NM_000982	RPL21	13	1	27825446	27830828	protein_coding	2249	177.562	191.037	212.264	197.072	242.221	280.79	315.919	316.383	514	424	361	347	yes
ENSG00000133112	7178	NM_003295	TPT1	13	-1	45911008	45915505	protein_coding	3867	845.455	937.004	985.715	991.644	670.777	800.981	853.22	925.879	124	100	86	72	yes
ENSG00000273149				13	1	45914174	45915318	antisense	588	408.086	448.502	466.537	475.162	2129.26	2521.41	2655.78	2917.68	31	24	27	23	yes
ENSG00000136156	9445	NM_021999	ITM2B	13	1	48807294	48837063	protein_coding	2534	152.754	127.057	111.593	116.519	184.934	165.747	147.409	166.02	727	880	1052	899	no
ENSG00000065150	3843	NM_002271	IPO5	13	1	98605912	98676551	protein_coding	9671	500.878	693.585	666.957	502.085	158.908	237.074	230.85	187.448	897	551	575	760	yes
ENSG00000043355	7546	NM_007129	ZIC2	13	1	100634026	100639018	protein_coding	3301	416.115	332.474	397.83	504.853	386.715	332.941	403.412	552.208	256	342	270	156	yes
ENSG00000134884	55082	NM_018011	ARGLU1	13	-1	107194021	107220512	protein_coding	4074	215.794	273.088	289.627	329.354	162.524	221.583	237.965	291.888	866	613	548	392	yes
ENSG00000100823	328	NM_080649	APEX1	14	1	20923350	20925927	protein_coding	1882	210.694	204.45	210.181	166.413	343.483	359.106	373.806	319.259	301	313	301	342	yes
ENSG00000258908				14	-1	20942948	20945248	lincRNA	492	25.0521	15.9117	12.7039	10.4042	156.249	106.907	86.4279	76.349	915	1615	2115	2552	no
ENSG00000258714				14	1	21558546	21560491	lincRNA	419	30.1354	39.9568	42.0543	46.9994	220.702	315.232	335.979	405.004	582	371	338	249	yes
ENSG00000092199	3183	NM_031314	HNRNPC	14	-1	21677295	21737653	protein_coding	7315	623.192	470.151	493.495	408.926	261.383	212.461	225.815	201.84	455	649	594	694	yes
ENSG00000092201	11198	NM_007192	SUPT16H	14	-1	21819631	21852425	protein_coding	7151	341.164	380.848	402.441	316.126	146.377	176.052	188.382	159.613	996	821	754	950	yes
ENSG00000165821	6297	NM_005407	SALL2	14	-1	21989232	22005350	protein_coding	5365	567.419	506.639	557.252	435.196	324.483	312.166	347.671	292.884	335	379	326	388	yes
ENSG00000257096				14	1	21989234	21990794	antisense	472	40.3042	39.237	43.6611	33.487	261.979	274.796	309.637	256.16	452	434	371	484	yes
ENSG00000129562	1603	NM_001344	DAD1	14	-1	23033805	23058175	protein_coding	808	55.1326	41.5423	38.0509	37.3909	209.303	169.955	157.614	167.084	622	853	967	896	yes
ENSG00000265037	100616424		MIR4707	14	-1	23426159	23426238	miRNA	80	4.19234	3.89011	4.9007	4.6593	160.792	160.741	205.007	210.287	881	918	689	654	yes
ENSG00000100804	5693	NM_002797	PSMB5	14	-1	23485752	23504439	protein_coding	1765	128.893	116.5	111.65	101.894	224.045	218.192	211.737	208.439	571	623	658	663	yes
ENSG00000207765				14	-1	23502739	23502847	miRNA	109	23.5115	22.0158	21.8788	19.1616	662.044	667.678	671.85	634.715	127	130	125	129	yes
ENSG00000258643	599	NM_001199864	BCL2L2-PABPN1	14	1	23776044	23794578	protein_coding	1548	131.282	150.729	158.996	176.907	260.195	321.871	343.798	412.622	460	363	330	241	yes
ENSG00000100836	8106	NM_004643	PABPN1	14	1	23790498	23795394	protein_coding	3876	225.785	264.546	283.467	324.326	178.717	225.617	244.794	302.118	765	595	529	373	yes
ENSG00000268702				14	-1	23790839	23791484	protein_coding	279	64.7115	78.8806	82.6927	89.9526	711.524	934.589	992.065	1164.11	117	77	71	55	yes
ENSG00000255526	100528064	NM_001199823	NEDD8-MDP1	14	-1	24683161	24701558	protein_coding	1051	52.5361	49.0873	48.1888	39.6743	153.373	154.391	153.471	136.296	939	972	1003	1173	no
ENSG00000100941	5411	NM_002687	PNN	14	1	39644387	39652422	protein_coding	4201	334.29	379.993	434.62	416.971	244.167	299.005	346.289	358.368	502	396	329	298	yes
ENSG00000213741	6235	NM_001032	RPS29	14	-1	50043390	50065408	protein_coding	2656	188.601	198.194	203.577	172.853	217.853	246.67	256.555	234.981	596	527	495	555	yes
ENSG00000165502	6166	NM_001001	RPL36AL	14	-1	50085237	50087403	protein_coding	746	72.956	55.3465	48.7564	47.1997	299.993	245.249	218.757	228.439	380	530	625	578	yes
ENSG00000087302	51637	NM_016039	C14orf166	14	1	52456193	52471420	protein_coding	2334	144.946	141.91	144.042	125.116	190.566	200.986	206.583	193.547	697	702	680	728	yes
ENSG00000258466				14	-1	68126537	68157084	protein_coding	804	38.9079	30.2243	31.465	28.7314	148.455	124.267	130.989	129.026	978	1326	1223	1273	no
ENSG00000100632	2079	NM_004450	ERH	14	-1	69846848	69865344	protein_coding	1438	99.5843	94.5	94.2393	82.2468	212.479	217.234	219.353	206.509	612	626	621	675	yes
ENSG00000258644	100529257		SYNJ2BP-COX16	14	-1	70793069	70883701	processed_transcript	318	21.8144	18.4347	17.3493	15.8712	210.411	191.631	182.597	180.207	620	748	782	799	yes
ENSG00000133980	55237	NM_018228	VRTN	14	1	74769772	74826711	protein_coding	3736	265.545	213.245	189.599	103.281	218.058	188.681	169.869	99.8145	594	762	853	1824	no
ENSG00000265649	100616211		MIR4709	14	-1	74946836	74946907	miRNA	72	11.6041	11.1051	11.0963	9.70623	494.636	509.856	515.847	486.735	183	191	185	189	yes
ENSG00000259052				14	-1	100746296	100757793	sense_overlapping	206	15.3917	23.5585	26.2704	29.2315	229.279	378.039	426.854	512.349	554	295	243	172	yes
ENSG00000258504				14	1	100757454	100760993	lincRNA	693	35.1381	55.7173	63.5008	74.1639	155.586	265.774	306.716	386.402	923	472	380	266	yes
ENSG00000197102	1778	NM_001376	DYNC1H1	14	1	102430865	102517129	protein_coding	15826	933.489	783.502	718.219	807.109	180.972	163.654	151.909	184.137	747	901	1014	775	no
ENSG00000080824	3320	NM_005348	HSP90AA1	14	-1	102547075	102606036	protein_coding	5248	877.139	1077.68	1083.73	876.226	512.812	678.814	691.232	602.83	174	128	118	137	yes
ENSG00000166165	1152	NM_001823	CKB	14	-1	103985996	103989448	protein_coding	2669	324.198	481.969	463.124	325.598	372.659	596.933	580.801	440.475	269	156	159	222	yes
ENSG00000258430				14	1	105235686	105236608	antisense	663	32.2203	26.4108	24.1341	29.2543	149.145	131.681	121.847	159.313	972	1213	1362	953	no
ENSG00000257270				14	-1	105934130	105936954	antisense	445	25.0353	26.1373	28.0158	23.6815	172.552	194.158	210.736	192.148	800	733	662	731	yes
ENSG00000128739	6638	NM_022808	SNRPN	15	1	25068794	25223870	protein_coding	3488	1775.46	876.13	899.872	497.912	1561.59	830.324	863.562	515.412	43	93	85	171	yes
ENSG00000273173	6638	NM_022804	SNURF	15	1	25200133	25223729	protein_coding	1689	1752.78	862.427	886.775	489.23	3183.68	1687.9	1757.41	1045.83	23	38	38	65	yes
ENSG00000214265	8926		SNURF	15	1	25200181	25245423	protein_coding	1590	1036.23	506.668	522.476	295.597	1999.31	1053.37	1099.92	671.246	33	65	60	121	yes
ENSG00000224078	3653	NR_003361	SNHG14	15	1	25223730	25664609	processed_transcript	32477	2133.3	1097.52	1269.38	813.725	201.55	111.711	130.832	90.4646	651	1527	1227	2060	no
ENSG00000270704	8123	NR_001294	SNORD64	15	1	25230011	25230320	sense_intronic	310	21.5486	11.7495	13.1745	8.37186	213.298	125.289	142.25	97.5072	608	1301	1091	1881	no
ENSG00000239014	338427	NR_001292	SNORD108	15	1	25232072	25232142	snoRNA	71	7.91964	3.85162	4.58739	2.97892	342.133	179.325	216.254	151.476	302	799	638	1010	no
ENSG00000271347				15	1	25236633	25236900	sense_intronic	268	17.5366	8.46521	9.90059	5.14319	200.872	104.414	123.657	69.2901	652	1656	1338	2867	no
ENSG00000272846				15	1	25264182	25299063	processed_transcript	552	76.2674	35.6963	43.1124	29.1568	424.029	213.766	261.438	190.711	234	642	481	742	yes
ENSG00000257647				15	-1	25272883	25277194	lincRNA	427	49.1923	21.8185	29.3469	20.8459	353.531	168.91	230.025	176.262	291	862	577	830	yes
ENSG00000257151				15	1	25277020	25281637	lincRNA	4618	509.763	222.505	293.434	200.275	338.748	159.273	212.696	156.584	308	929	652	976	yes
ENSG00000270246	338428	NR_001295	SNORD109A	15	1	25287065	25287575	sense_intronic	511	29.4685	15.8554	18.1543	11.5616	176.931	102.568	118.919	81.6915	776	1697	1415	2330	no
ENSG00000182117	55505	NM_018648	NOP10	15	-1	34633917	34635378	protein_coding	551	58.0652	45.1778	49.4423	32.4615	323.338	271.037	300.34	212.714	336	446	394	643	yes
ENSG00000259580				15	-1	40062760	40093534	processed_transcript	318	15.5941	8.73907	11.9781	4.50474	150.484	90.8436	126.071	51.1472	964	1971	1303	4134	no
ENSG00000166073	11245	NM_007223	GPR176	15	-1	40091233	40213093	protein_coding	5119	276.532	156.829	205.304	75.1839	165.753	101.274	134.246	53.0303	842	1727	1174	3974	no
ENSG00000140319	6727	NM_003134	SRP14	15	-1	40327940	40331389	protein_coding	2005	134.28	126.249	128.862	129.973	205.473	208.146	215.122	234.051	632	667	644	559	yes
ENSG00000137804	51203	NM_018454	NUSAP1	15	1	41624892	41673248	protein_coding	2875	153.738	127.342	132.022	106.878	164.08	146.416	153.713	134.223	857	1045	1001	1197	no
ENSG00000167004	2923	NM_005313	PDIA3	15	1	44038590	44065477	protein_coding	4240	350.165	340.417	362.258	340.467	253.365	265.4	286.007	289.921	477	474	422	396	yes
ENSG00000221792	100302254		MIR1282	15	-1	44085857	44085957	miRNA	101	40.9121	41.581	42.3829	31.8662	1242.74	1360.91	1404.43	1139.14	54	45	44	56	yes
ENSG00000255302	23741	NM_014335	EID1	15	1	49170083	49172380	protein_coding	2298	129.046	110.333	109.414	129.22	172.327	158.713	159.367	203.027	804	934	944	689	yes
ENSG00000235883				15	1	49170346	49170937	pseudogene	523	67.3391	58.1194	56.7751	66.916	395.096	367.345	363.354	461.961	249	303	311	199	yes
ENSG00000157456	9133	NM_004701	CCNB2	15	1	59397277	59417244	protein_coding	1825	96.3596	85.2548	92.2456	67.9274	162.027	154.423	169.202	134.386	872	971	861	1194	no
ENSG00000140416	7168	NM_001018020	TPM1	15	1	63334831	63364114	protein_coding	8468	601.548	880.336	842.763	594.27	217.942	343.655	333.131	253.383	595	331	340	497	yes
ENSG00000259627				15	-1	63362224	63364110	antisense	691	55.6355	79.7442	76.1873	55.8632	247.028	381.484	369.075	291.888	496	287	306	391	yes
ENSG00000166794	5479	NM_000942	PPIB	15	-1	64448011	64455404	protein_coding	1911	224.712	185.932	159.838	147.102	360.759	321.624	279.964	277.928	281	364	429	421	yes
ENSG00000166831	348093	NM_194272	RBPMS2	15	-1	65032091	65067786	protein_coding	2101	197.335	146.287	152.389	74.1052	288.129	230.163	242.779	127.351	399	576	531	1295	no
ENSG00000074696	51495	NM_016395	PTPLAD1	15	1	65822756	65870687	protein_coding	4469	299.521	187.968	177.739	202.728	205.64	139.036	133.126	163.787	630	1113	1192	921	no
ENSG00000174444	6124	NM_000968	RPL4	15	-1	66790355	66816870	protein_coding	5635	1283.77	1341.36	1404.73	1355.69	698.943	786.877	834.409	868.643	119	104	91	84	yes
ENSG00000137818	6176	NM_213725	RPLP1	15	1	69745123	69748255	protein_coding	2993	901.36	972.144	1064.6	890.23	924.012	1073.69	1190.62	1073.92	72	60	53	62	yes
ENSG00000067225	5315	NM_182471	PKM	15	-1	72491370	72524164	protein_coding	8572	584.223	550.558	494.065	1077.47	209.082	212.313	192.926	453.834	623	651	741	208	yes
ENSG00000178741	9377	NM_004255	COX5A	15	-1	75212132	75230509	protein_coding	1411	124.862	106.547	96.38	65.6612	271.493	249.614	228.645	168.018	426	512	584	885	yes
ENSG00000166426	1381	NM_004378	CRABP1	15	1	78632666	78640572	protein_coding	993	238.675	135.694	111.081	74.5307	737.322	451.719	374.432	270.998	108	220	299	441	yes
ENSG00000140545	4240	NM_005928	MFGE8	15	-1	89441916	89456642	protein_coding	4744	851.063	913.024	849.068	475.984	550.359	636.199	599.075	362.265	157	140	150	294	yes
ENSG00000103202	4833	NM_005009	NME4	16	1	446725	460367	protein_coding	3663	278.823	187.872	305.298	256.308	233.49	169.544	278.965	252.641	540	857	434	502	yes
ENSG00000074071	65993	NM_023936	MRPS34	16	-1	1821891	1823156	protein_coding	1097	133.617	116.964	113.885	76.9036	373.636	352.452	347.492	253.119	267	322	327	499	yes
ENSG00000140990	4716	NM_004548	NDUFB10	16	1	2009509	2011976	protein_coding	1070	64.8714	58.2568	55.6792	47.2153	186.008	179.977	174.185	159.322	717	795	822	952	yes
ENSG00000140988	6187	NM_002952	RPS2	16	-1	2012053	2014861	protein_coding	2413	947.958	997.013	1017.24	1038.88	1205.29	1365.84	1411.06	1554.49	55	44	43	42	yes
ENSG00000167970				16	1	2303738	2312343	protein_coding	537	81.6833	80.9741	81.7735	65.9645	466.649	498.457	509.725	443.525	202	197	187	217	yes
ENSG00000185883	527	NM_001694	ATP6V0C	16	1	2563871	2570219	protein_coding	1498	85.2055	81.0543	80.4986	73.6915	174.511	178.863	179.874	177.621	785	802	787	820	yes
ENSG00000259784				16	1	2563966	2577956	protein_coding	596	28.3733	28.1901	29.2113	26.0529	146.088	156.353	164.054	157.839	1001	949	904	961	yes
ENSG00000167978	23524	NM_016333	SRRM2	16	1	2802330	2822539	protein_coding	13266	1932.56	1869.5	2010.43	2010.79	446.956	465.844	507.262	547.276	211	208	189	159	yes
ENSG00000265864				16	1	2819873	2819950	miRNA	78	7.47319	8.95398	12.3115	11.4257	293.99	379.47	528.294	528.899	388	292	180	167	yes
ENSG00000103363	6923	NM_207013	TCEB2	16	-1	2821415	2827298	protein_coding	1128	106.207	103.259	100.258	89.4385	288.886	302.602	297.494	286.282	395	389	401	404	yes
ENSG00000184697	9074	NM_021195	CLDN6	16	-1	3064713	3070072	protein_coding	1739	355.496	361.96	340.01	266.612	627.129	688.044	654.456	553.554	136	125	132	155	yes
ENSG00000006327	51330	NM_016639	TNFRSF12A	16	1	3068446	3072384	protein_coding	1848	91.3227	73.9168	65.2671	28.3628	151.611	132.22	118.223	55.4148	952	1206	1430	3772	no
ENSG00000103145	54985	NM_017885	HCFC1R1	16	-1	3072621	3074287	protein_coding	1433	75.4853	65.7836	59.9113	44.6423	161.605	151.749	139.936	112.481	874	997	1117	1544	no
ENSG00000130182	84891	NM_032805	ZSCAN10	16	-1	3138891	3149318	protein_coding	3319	263.922	212.581	231.494	115.902	243.965	211.725	233.46	126.085	503	655	563	1309	no
ENSG00000126602	10131	NM_016292	TRAP1	16	-1	3701640	3767598	protein_coding	5227	306.579	249.259	241.16	174.824	179.941	157.636	154.432	120.761	757	944	996	1395	no
ENSG00000266163				16	-1	12009518	12009595	miRNA	78	10.7547	9.18814	9.15545	5.18079	422.997	389.393	392.885	239.823	236	280	281	547	yes
ENSG00000134419	6210	NM_001030009	RPS15A	16	-1	18792617	18801705	protein_coding	6679	377.255	430.901	458.626	464.181	173.301	213.265	229.85	250.93	792	645	578	507	yes
ENSG00000260342				16	-1	18799385	18812841	protein_coding	764	366.695	393.403	427.863	440.363	1472.73	1702.16	1874.58	2081.1	45	36	34	31	yes
ENSG00000170540	23204	NM_015161	ARL6IP1	16	-1	18802991	18813000	protein_coding	3664	219.786	164.275	185.408	232.097	184.048	148.208	169.386	228.712	730	1021	860	576	no
ENSG00000168488	11273	NM_148416	ATXN2L	16	1	28834356	28848558	protein_coding	6508	373.785	422.168	467.267	453.284	176.196	214.434	240.33	251.479	780	640	540	504	yes
ENSG00000260570				16	-1	28841933	28848521	antisense	295	21.3067	24.4173	27.7815	25.7541	221.585	273.609	315.249	315.21	579	438	363	349	yes
ENSG00000178952	7284	NM_003321	TUFM	16	-1	28853732	28857729	protein_coding	2271	270.459	223.488	216.361	162.255	365.303	325.306	318.897	257.964	275	354	353	478	yes
ENSG00000264455	100616256		MIR4721	16	-1	28855240	28855328	miRNA	89	14.4624	12.3156	10.8811	8.02455	498.366	457.426	409.256	325.537	180	212	264	334	yes
ENSG00000103485	23475	NM_014298	QPRT	16	1	29674600	29710020	protein_coding	3680	181.024	149.729	172.506	209.972	150.921	134.498	156.91	206.011	961	1166	976	676	no
ENSG00000103495	4150	NM_002383	MAZ	16	1	29817427	29823649	protein_coding	4038	263.914	316.66	347.165	313.817	200.485	259.228	287.778	280.602	654	486	417	416	yes
ENSG00000259952				16	-1	29817817	29819053	antisense	547	57.9882	75.8721	81.0076	72.4328	325.19	458.512	495.705	478.121	333	211	195	194	yes
ENSG00000238045	100289283		AC009133.14	16	-1	29819966	29823306	antisense	2725	153.261	174.754	195.657	176.58	172.54	211.99	240.332	233.966	801	654	539	560	yes
ENSG00000261962				16	-1	29820250	29831687	antisense	589	28.841	28.5441	35.9949	37.6899	150.225	160.198	204.558	231.033	966	921	691	569	yes
ENSG00000263136	79447		PAGR1	16	1	29827832	29831438	protein_coding	1143	71.0087	83.7709	95.5152	128.544	190.597	242.272	279.712	406.059	696	537	430	248	yes
ENSG00000149925	226	NM_184043	ALDOA	16	1	30064411	30081778	protein_coding	6153	631.938	440.516	426.763	356.961	315.076	236.663	232.162	209.466	351	554	571	657	yes
ENSG00000252809				16	1	31120551	31120634	miRNA	84	4.59778	4.80936	4.39134	3.67437	167.895	189.262	174.974	157.93	826	759	816	960	yes
ENSG00000261385				16	1	31142754	31143198	antisense	357	18.7535	23.1643	24.1918	19.8008	161.2	214.488	226.811	200.255	877	639	589	703	yes
ENSG00000089280	2521	NM_004960	FUS	16	1	31191431	31203127	protein_coding	7218	791.182	946.708	1038.39	897.898	336.287	433.566	481.533	449.145	313	235	204	213	yes
ENSG00000260304				16	-1	31193832	31194606	antisense	463	100.841	118.253	125.649	105.381	668.23	844.28	908.374	821.801	126	84	79	94	yes
ENSG00000090861	16	NM_001605	AARS	16	-1	70286198	70323446	protein_coding	4498	543.066	604.069	675.944	456.373	370.389	443.938	503.016	366.334	271	224	191	291	yes
ENSG00000103035	5713	NM_002811	PSMD7	16	1	74330673	74340186	protein_coding	2740	135.114	124.354	120.688	97.5289	151.275	150.025	147.434	128.515	955	1011	1051	1282	no
ENSG00000103257	8140	NM_003486	SLC7A5	16	-1	87863629	87903094	protein_coding	4745	363.857	812.113	812.555	411.546	235.25	565.765	573.205	313.156	535	168	167	354	yes
ENSG00000198931	353	NM_001030018	APRT	16	-1	88875747	88878352	protein_coding	1803	146.274	140.595	136.509	104.512	248.878	257.768	253.425	209.293	490	493	505	658	yes
ENSG00000167526	6137	NM_033251	RPL13	16	1	89627065	89630950	protein_coding	3886	796.083	750.46	915.892	960.589	628.503	638.381	788.921	892.522	135	137	100	76	yes
ENSG00000108953	7531	NM_006761	YWHAE	17	-1	1247566	1303672	protein_coding	3847	604.8	592.667	606.587	535.034	482.353	509.265	527.799	502.151	193	192	181	179	yes
ENSG00000174231	10594	NM_006445	PRPF8	17	-1	1553923	1588176	protein_coding	11355	540.683	561.424	570.158	588.961	146.089	163.441	168.075	187.274	1000	903	869	762	yes
ENSG00000213977	30851	NM_014604	TAX1BP3	17	-1	3566196	3571976	protein_coding	1377	66.7552	51.7868	43.6594	41.431	148.733	124.32	106.124	108.636	975	1322	1645	1637	no
ENSG00000141456	27043	NM_014389	PELP1	17	-1	4574679	4607632	protein_coding	4967	241.302	216.635	230.38	182.841	149.041	144.175	155.254	132.91	973	1070	986	1217	no
ENSG00000142507	5694	NM_002798	PSMB6	17	1	4699439	4701790	protein_coding	1420	132.476	114.033	107.809	85.7051	286.235	265.46	254.135	217.921	402	473	503	620	yes
ENSG00000108518	5216	NM_005022	PFN1	17	-1	4848947	4852356	protein_coding	1987	852.064	593.443	610.454	402.602	1315.38	987.271	1028.34	731.58	50	71	67	107	yes
ENSG00000108515	2027	NM_053013	ENO3	17	1	4851387	4860426	protein_coding	4292	277.823	190.783	202.594	168.378	198.576	146.938	157.994	141.646	663	1036	964	1115	no
ENSG00000108561	708	NM_001212	C1QBP	17	-1	5336097	5352150	protein_coding	2335	207.736	193.27	206.818	126.722	272.962	273.61	296.49	195.952	423	437	403	720	yes
ENSG00000269871				17	-1	6915928	6917755	protein_coding	522	42.3533	35.2286	32.1925	35.5716	248.857	223.09	206.442	246.047	491	609	682	520	yes
ENSG00000161939	124944		RNASEK-C17orf49	17	1	6915954	6920839	protein_coding	1947	118.243	98.3106	89.7741	90.1316	186.303	166.913	154.347	167.145	713	874	997	895	yes
ENSG00000262526				17	-1	7143746	7147954	protein_coding	776	71.7405	75.5964	76.2259	90.2107	283.593	322.029	328.81	419.736	405	361	343	239	yes
ENSG00000262302				17	-1	7150148	7165408	protein_coding	489	23.9194	27.4278	32.7602	20.6082	150.069	185.412	224.249	152.166	967	772	603	1003	no
ENSG00000132507	1984	NM_001970	EIF5A	17	1	7210318	7215774	protein_coding	2807	421.964	358.317	356.698	191.199	461.182	421.97	425.359	245.934	207	241	248	523	yes
ENSG00000205544	254863	NM_152766	TMEM256	17	-1	7306294	7307456	protein_coding	707	59.5057	50.1229	39.6801	35.0697	258.205	234.353	187.86	179.1	466	562	756	810	yes
ENSG00000181222	5430	NM_000937	POLR2A	17	1	7387685	7417933	protein_coding	8353	482.23	400.576	417.45	379.47	177.098	158.525	167.283	164.028	773	937	873	919	yes
ENSG00000265500	100533955		SENP3-EIF4A1	17	1	7466604	7482033	processed_transcript	3520	676.807	638.849	660.337	470.749	589.903	599.944	627.931	482.863	150	154	136	191	yes
ENSG00000161960	1973	NM_001416	EIF4A1	17	1	7476024	7482323	protein_coding	5316	683.127	641.8	659.121	469.827	394.251	399.089	415.019	319.102	251	270	258	343	yes
ENSG00000264772	26781	NR_002912	SNORA67	17	1	7476144	7485342	processed_transcript	4554	658.457	624.225	642.006	454.012	443.603	453.109	471.883	359.957	215	218	211	297	yes
ENSG00000178999	9212	NM_004217	AURKB	17	-1	8108056	8113918	protein_coding	2236	112.019	83.3812	79.0097	55.1604	153.714	123.269	118.28	89.0704	936	1343	1427	2097	no
ENSG00000263809	124751		RP11-849F2.7	17	-1	8271956	8286505	protein_coding	3087	272.457	315.428	320.303	315.005	270.823	337.768	347.298	368.431	429	336	328	288	yes
ENSG00000161970	6154	NM_000987	RPL26	17	-1	8280838	8286531	protein_coding	2472	375.954	430.359	435.736	430.067	466.642	575.489	590.004	628.148	203	164	154	130	yes
ENSG00000133026	4628	NM_005964	MYH10	17	-1	8377523	8534079	protein_coding	9029	610.635	689.367	715.555	566.664	207.497	252.387	265.279	226.601	626	503	470	584	yes
ENSG00000166582	201161	NM_181716	CENPV	17	-1	16245848	16256970	protein_coding	2302	116.015	168.321	150.193	134.834	154.604	241.707	218.389	211.482	928	540	626	650	yes
ENSG00000170315	7314	NM_018955	UBB	17	1	16284112	16286059	protein_coding	1621	383.326	349.529	350.732	367.032	725.441	712.781	724.233	817.524	112	114	114	96	yes
ENSG00000265401				17	-1	16285466	16285983	antisense	461	199.667	175.358	176.361	180.01	1328.6	1257.42	1280.45	1409.86	48	47	48	43	yes
ENSG00000175061	26800	NR_003054	FAM211A-AS1	17	1	16342136	16381992	processed_transcript	3759	330.807	414.554	380.637	421.399	269.972	364.556	338.953	404.757	431	306	335	250	yes
ENSG00000215030				17	-1	17286691	17287326	pseudogene	636	33.2946	161.3	41.1314	37.8063	160.644	838.364	216.473	214.638	882	88	636	640	yes
ENSG00000124422	23326	NM_015276	USP22	17	-1	20902910	20947073	protein_coding	6804	484.35	516.149	484.031	494.952	218.383	250.764	238.123	262.65	592	509	547	466	yes
ENSG00000263986				17	1	20903060	20903636	antisense	504	52.1147	54.7586	50.9911	52.6293	317.18	359.151	338.633	377.027	348	312	336	280	yes
ENSG00000198242	6147	NM_000984	RPL23A	17	1	27046411	27051377	protein_coding	2824	231.454	211.903	223.386	193.838	251.461	248.044	264.789	247.826	482	521	471	516	yes
ENSG00000264577	26773		AC010761.8	17	-1	27048505	27049895	antisense	899	114.755	105.785	114.557	98.2123	391.633	388.974	426.567	394.433	253	281	245	258	yes
ENSG00000076604	9618	NM_004295	TRAF4	17	1	27071002	27077974	protein_coding	4594	219.022	158.958	142.939	130.469	146.265	114.379	104.145	102.54	997	1479	1691	1763	no
ENSG00000265840				17	-1	27076749	27077097	antisense	287	18.9763	12.8631	12.6063	10.0735	202.899	148.156	147.031	126.728	643	1022	1058	1301	no
ENSG00000132589	2319	NM_004475	FLOT2	17	-1	27206353	27224697	protein_coding	3336	199.946	196.514	205.32	178	183.869	194.726	206.008	192.653	732	729	686	730	yes
ENSG00000265794				17	1	30651450	30687719	processed_transcript	561	33.8241	44.8275	49.9556	40.2702	184.96	264.142	298.086	259.181	726	478	398	473	yes
ENSG00000172660	8148	NM_139215	TAF15	17	1	34136459	34191619	protein_coding	5903	298.797	276.65	301.868	257.287	155.299	154.922	171.163	157.369	924	969	845	966	yes
ENSG00000108294	5691	NM_002795	PSMB3	17	1	36908989	36920484	protein_coding	1179	93.3483	73.8581	67.2628	54.7973	242.909	207.081	190.953	167.81	511	672	747	887	yes
ENSG00000125691	9349	NM_000978	RPL23	17	-1	37004118	37010096	protein_coding	5979	509.607	526.232	535.804	546.64	261.475	290.94	299.96	330.101	454	410	395	330	yes
ENSG00000265784				17	-1	37075054	37078022	antisense	456	25.8836	23.3809	27.5065	20.7623	174.153	169.493	201.919	164.398	786	859	704	913	yes
ENSG00000108298	6143	NM_000981	RPL19	17	1	37356536	37360980	protein_coding	2368	677.638	683.877	733.823	682.675	877.866	954.667	1037.25	1040.9	83	76	64	66	yes
ENSG00000131747	7153	NM_001067	TOP2A	17	-1	38544768	38574202	protein_coding	6437	564.564	403.884	404.598	341.05	269.116	207.41	210.399	191.297	432	668	665	739	yes
ENSG00000141753	3487	NM_001552	IGFBP4	17	1	38599702	38613983	protein_coding	2211	203.289	83.2419	70.4216	55.7203	282.06	124.454	106.613	90.9921	407	1319	1635	2040	no
ENSG00000173812	10209	NM_005801	EIF1	17	1	39845137	39848920	protein_coding	3623	253.401	295.005	316.804	255.3	214.613	269.164	292.702	254.423	602	460	405	490	yes
ENSG00000141756	60681	NM_021939	FKBP10	17	1	39968932	39979465	protein_coding	4269	282.519	305.499	326.656	357.385	203.028	236.559	256.123	302.263	642	555	497	372	yes
ENSG00000131473	47	NM_198830	ACLY	17	-1	40023161	40086795	protein_coding	5217	542.04	388.491	375.513	351.544	318.766	246.159	240.929	243.295	341	529	536	533	yes
ENSG00000267261				17	-1	40271692	40306934	protein_coding	1199	67.3208	57.7499	58.717	54.8293	172.274	159.216	163.92	165.11	805	931	906	907	yes
ENSG00000131469	6155	NM_000988	RPL27	17	1	41150290	41154976	protein_coding	2026	482.079	506.901	508.924	481.11	729.98	827.065	840.811	857.393	111	95	89	86	yes
ENSG00000108828	10493	NM_006373	VAT1	17	-1	41166622	41177140	protein_coding	3501	408.622	344.427	330.601	319.044	358.056	325.208	316.086	329.029	284	355	360	331	yes
ENSG00000013306	51629	NM_016016	SLC25A39	17	-1	42396993	42402238	protein_coding	3526	251.168	197.961	199.21	158.405	218.527	185.59	189.116	162.205	589	771	750	931	yes
ENSG00000108424	3837	NM_002265	KPNB1	17	1	45726842	45762871	protein_coding	7678	535.095	573.501	597.133	469.818	213.816	246.912	260.325	220.931	605	526	484	611	yes
ENSG00000264558				17	-1	45759783	45760049	antisense	267	38.26	41.0555	42.5633	32.7836	439.578	508.295	533.613	443.342	220	193	178	218	yes
ENSG00000082641	4779	NM_003204	NFE2L1	17	1	46125691	46138849	protein_coding	5825	362.351	448.34	485.557	352.932	190.854	254.429	279.019	218.762	695	500	433	618	yes
ENSG00000266341				17	-1	46137745	46138031	antisense	192	28.4139	36.949	41.8771	28.3284	454.125	636.147	730.094	532.708	210	141	113	165	yes
ENSG00000108468	10951	NM_006807	CBX1	17	-1	46147414	46178883	protein_coding	3087	182.404	147.028	145.745	152.616	181.276	157.441	158.034	178.499	745	945	962	814	yes
ENSG00000270781				17	1	46976493	46977110	pseudogene	301	17.0335	18.3569	20.4289	22.3341	173.604	201.598	227.187	267.899	791	697	588	451	yes
ENSG00000159217	10642	NM_006546	IGF2BP1	17	1	47074774	47133012	protein_coding	9109	562.259	717.637	741.412	640.44	189.37	260.429	272.45	253.855	705	482	454	493	yes
ENSG00000264552				17	1	47126902	47126986	miRNA	85	12.1504	14.371	15.4678	13.435	438.766	558.89	609.074	570.7	221	172	145	150	yes
ENSG00000167085	5245	NM_002634	PHB	17	-1	47481414	47492246	protein_coding	3814	193.684	160.08	150.663	116.7	155.798	138.744	132.222	110.477	920	1117	1207	1594	no
ENSG00000250186				17	1	47481443	47482559	antisense	963	80.8304	66.8227	62.3448	48.5051	257.527	229.379	216.707	181.863	468	580	633	792	yes
ENSG00000243678	4831	NM_002512	NME1-NME2	17	1	49230920	49249108	protein_coding	3301	368.09	326.903	305.32	228.628	342.094	327.362	309.583	250.07	303	350	372	512	yes
ENSG00000011052	4831		NME2	17	1	49230951	49249105	protein_coding	1241	350.51	311.381	291.165	214.671	866.494	829.422	785.295	624.567	85	94	101	132	yes
ENSG00000266086				17	-1	56066399	56082614	protein_coding	711	72.8105	84.7646	89.1428	75.0588	314.189	394.094	419.657	381.159	355	275	256	273	yes
ENSG00000136450	6426	NM_006924	SRSF1	17	-1	56080721	56084707	protein_coding	3340	370.335	460.019	506.652	408.803	340.237	455.286	507.752	441.922	305	215	188	221	yes
ENSG00000108654	1655	NM_004396	DDX5	17	-1	62495734	62504317	protein_coding	7319	625.007	696.243	696.59	597.338	262.043	314.459	318.579	294.676	451	374	354	385	yes
ENSG00000265695	100616387		MIR3064	17	-1	62496891	62496957	miRNA	67	14.6423	16.5989	16.371	13.6295	670.635	818.956	817.946	734.495	125	98	93	105	yes
ENSG00000266241	100616408		MIR5047	17	-1	62497332	62497431	miRNA	100	11.2402	11.711	10.6647	9.62806	344.899	387.124	356.952	347.632	300	282	316	308	yes
ENSG00000182481	3838	NM_002266	KPNA2	17	1	66031635	66042958	protein_coding	3140	494.492	296.881	286.547	180.717	483.136	312.542	305.46	207.797	191	378	383	666	yes
ENSG00000172809	6169	NM_001035258	RPL38	17	1	72199721	72206794	protein_coding	3829	241.746	235.508	237.4	234.631	193.696	203.318	207.536	221.245	683	686	675	609	yes
ENSG00000188612	6612	NM_006937	SUMO2	17	-1	73163408	73179078	protein_coding	1645	113.577	115.287	114.432	108.187	211.855	231.67	232.84	237.454	615	571	565	550	yes
ENSG00000132475	3020	NM_005324	H3F3B	17	-1	73772515	73781974	protein_coding	6134	380.368	431.065	426.056	432.894	190.231	232.303	232.494	254.807	700	568	568	488	yes
ENSG00000161547	6427	NM_003016	SRSF2	17	-1	74730197	74733456	protein_coding	3017	348.666	448.587	444.955	353.019	354.546	491.504	493.661	422.479	289	201	197	235	yes
ENSG00000207556	693221		MIR636	17	-1	74732532	74732630	miRNA	99	11.3408	16.5978	14.4094	10.6303	351.573	554.206	487.178	387.713	292	175	200	264	yes
ENSG00000268310				17	-1	76210462	76220740	protein_coding	1011	105.87	83.1781	78.5585	45.8583	321.219	271.964	260.101	163.775	338	442	486	922	yes
ENSG00000184009	60	NM_001614	ACTG1	17	-1	79476997	79490873	protein_coding	2976	4487.84	2977.55	2543.91	2295.9	4626.7	3307.36	2861.27	2785.47	15	21	22	24	yes
ENSG00000266077				17	-1	79478052	79478135	miRNA	84	273.181	182.454	154.467	141.516	9977.22	7180.08	6155.18	6082.88	8	10	11	10	yes
ENSG00000262814	6182	NM_002949	MRPL12	17	1	79670387	79674556	protein_coding	1028	103.553	91.5883	85.4204	61.2914	309.073	294.511	278.143	215.269	366	404	440	637	yes
ENSG00000262660	1468		SLC25A10	17	1	79670401	79687569	protein_coding	1922	107.198	99.9534	90.9491	66.7621	171.133	171.909	158.396	125.416	810	840	955	1321	no
ENSG00000185624	5034	NM_000918	P4HB	17	-1	79801035	79818570	protein_coding	5303	401.976	465.589	409.43	417.355	232.547	290.226	258.43	284.16	545	413	492	407	yes
ENSG00000262831				17	1	79801041	79801834	antisense	529	85.4149	98.06	86.8129	88.2683	495.246	612.762	549.331	602.471	182	151	173	138	yes
ENSG00000262413				17	1	79825597	79826428	antisense	762	64.768	46.7808	40.1116	36.4465	260.806	202.94	176.197	172.693	456	691	806	854	yes
ENSG00000141522	396	NM_004309	ARHGDIA	17	-1	79825597	79829282	protein_coding	2903	163.183	119.582	101.004	95.6439	172.454	136.167	116.459	118.957	803	1150	1465	1430	no
ENSG00000183684	10189	NM_005782	ALYREF	17	-1	79845713	79849462	protein_coding	1581	99.9303	103.608	100.101	80.1949	193.92	216.629	211.924	183.145	680	631	657	784	yes
ENSG00000183010	5831	NM_153824	PYCR1	17	-1	79890260	79900288	protein_coding	2886	231.254	313.789	320.029	213.687	245.837	359.416	371.17	267.336	498	311	305	452	yes
ENSG00000263585				17	1	79890274	79890934	antisense	450	59.7716	78.2966	80.1638	53.0944	407.419	575.156	596.27	426.001	240	165	151	232	yes
ENSG00000169710	2194	NM_004104	FASN	17	-1	80036214	80056208	protein_coding	8979	1410.59	970.242	800.749	765.581	481.979	357.197	298.509	307.853	194	315	397	364	yes
ENSG00000176890	7298	NM_001071	TYMS	18	1	657604	673578	protein_coding	2470	146.613	116.101	107.711	122.219	182.114	155.38	145.968	178.654	739	962	1067	812	no
ENSG00000118680	103910	NM_033546	MYL12B	18	1	3261907	3278282	protein_coding	1761	100.641	76.8909	68.2455	53.6318	175.323	144.335	129.721	109.962	783	1068	1239	1604	no
ENSG00000265257				18	1	9102734	9254344	processed_transcript	1050	61.3496	54.7971	53.7769	44.7611	179.237	172.514	171.435	153.917	761	835	841	990	yes
ENSG00000167088	6632	NM_006938	SNRPD1	18	1	19192228	19210417	protein_coding	1841	96.8128	81.9129	77.6369	59.0335	161.328	147.08	141.161	115.775	876	1034	1103	1485	no
ENSG00000152234	498	NM_004046	ATP5A1	18	-1	43664110	43684300	protein_coding	7012	606.341	577.901	578	482.445	265.305	272.437	275.919	248.417	439	439	447	515	yes
ENSG00000267541				18	-1	45379604	45379828	pseudogene	225	15.9988	10.146	8.23428	5.7406	218.22	149.062	122.503	92.1241	593	1019	1353	2002	no
ENSG00000215472	6139	NM_001199356	RPL17-C18orf32	18	-1	47008051	47017956	protein_coding	1507	419.231	436.806	439.632	440.882	853.447	958.142	976.443	1056.3	88	75	72	64	yes
ENSG00000265681	6139	NM_001199345	RPL17	18	-1	47014851	47018906	protein_coding	2451	433.568	457.529	449.201	440.806	542.698	617.064	613.438	649.353	160	147	140	127	yes
ENSG00000271982	26790	NR_002572	SNORD58B	18	-1	47018034	47018099	snoRNA	66	5.12281	7.72264	3.33269	3.98241	238.348	386.793	169.006	217.865	525	283	863	621	yes
ENSG00000134440	4677	NM_004539	NARS	18	-1	55267888	55289445	protein_coding	4089	218.831	307.75	316.919	236.725	164.209	248.792	259.435	209.026	854	517	490	661	yes
ENSG00000141682	5366	NM_021127	PMAIP1	18	1	57567180	57571538	protein_coding	2235	177.004	95.8312	86.186	32.6387	243.029	141.737	129.083	52.7263	509	1093	1251	4000	no
ENSG00000125835	6628	NM_198216	SNRPB	20	-1	2442280	2451499	protein_coding	1824	324.973	312.738	301.195	235.347	546.568	566.776	552.74	465.863	159	167	172	197	yes
ENSG00000256566				20	-1	2447858	2489553	protein_coding	823	70.8682	67.3879	67.4814	52.8869	264.165	270.669	274.462	232.015	445	450	450	566	yes
ENSG00000101361	10528	NM_006392	NOP56	20	1	2632791	2639039	protein_coding	4761	309.632	328.829	358.593	230.598	199.533	228.312	252.108	174.878	660	583	511	839	yes
ENSG00000221062	100302138		MIR1292	20	1	2633423	2633488	miRNA	66	6.33951	6.02052	6.13595	3.86807	294.661	301.539	311.153	211.595	386	390	366	649	yes
ENSG00000212498	692201	NR_004399	SNORD86	20	1	2636743	2636828	snoRNA	86	13.6099	14.2517	15.4687	8.13937	485.574	547.801	602.087	341.722	189	177	149	317	yes
ENSG00000088882	56265	NM_019609	CPXM1	20	-1	2774715	2781283	protein_coding	2391	197.431	139.331	83.5576	190.569	253.329	192.63	116.978	287.775	478	741	1458	398	no
ENSG00000125901	64949	NM_030811	MRPS26	20	1	3026591	3028900	protein_coding	1127	87.1123	77.3945	63.3632	58.6178	237.121	227.008	188.191	187.796	529	588	755	758	yes
ENSG00000132646	5111	NM_182649	PCNA	20	-1	5095599	5107272	protein_coding	1471	186.144	186.214	167.547	127.111	388.273	418.463	381.261	311.992	255	250	292	355	yes
ENSG00000088930	22803	NM_012255	XRN2	20	1	21283942	21370463	protein_coding	3489	179.707	163.732	177.017	145.926	158.027	155.128	169.832	151.009	902	966	855	1016	no
ENSG00000125968	3397	NM_181353	ID1	20	1	30193086	30194318	protein_coding	1233	88.1445	185.603	111.591	161.99	219.311	497.596	302.937	474.359	587	198	386	196	yes
ENSG00000088325	22974	NM_012112	TPX2	20	1	30327074	30389608	protein_coding	3605	225.814	168.284	166.863	195.63	192.213	154.309	154.94	195.932	690	973	988	721	yes
ENSG00000088305	1789	NM_175850	DNMT3B	20	1	31350191	31397162	protein_coding	4630	967.088	1002.14	1228.62	683.528	640.809	715.492	888.239	533.031	131	112	82	164	yes
ENSG00000101367	22919	NM_012325	MAPRE1	20	1	31407699	31438211	protein_coding	2623	206.464	200.19	205.76	176.089	241.488	252.29	262.585	242.389	517	504	477	539	yes
ENSG00000125970	22913	NM_016732	RALY	20	1	32581452	32696114	protein_coding	2900	191.398	196.057	187.755	162.651	202.473	223.481	216.706	202.507	645	605	634	692	yes
ENSG00000250917				20	-1	32822646	32868979	sense_overlapping	478	41.6435	39.1378	39.3298	30.0085	267.229	270.66	275.439	226.668	433	451	449	583	yes
ENSG00000101444	191	NM_001161766	AHCY	20	-1	32868074	32899608	protein_coding	3894	415.418	391.714	367.203	293.648	327.3	332.529	315.646	272.276	329	343	362	438	yes
ENSG00000100991	26133	NM_199368	TRPC4AP	20	-1	33590207	33680674	protein_coding	3226	162.166	142.869	154.568	159.371	154.233	146.396	160.383	178.371	931	1046	936	815	no
ENSG00000261582				20	-1	33855688	33867846	antisense	529	32.7299	32.8637	36.2485	26.3525	189.813	205.36	229.349	179.864	703	680	581	801	yes
ENSG00000242372	3692	NM_181468	EIF6	20	-1	33866714	33872788	protein_coding	1631	88.8513	93.5837	98.9248	72.9682	167.137	189.671	203.012	161.531	833	754	698	938	yes
ENSG00000125995	140823	NM_080748	ROMO1	20	1	34287194	34288906	protein_coding	702	39.3918	34.5244	29.5066	28.8783	172.174	162.572	140.701	148.535	806	909	1110	1041	no
ENSG00000260032	647979		LINC00657	20	-1	34633544	34638882	lincRNA	5339	258.69	195.342	185.053	210.54	148.667	120.946	116.019	142.382	976	1381	1471	1109	no
ENSG00000101335	10398	NM_181526	MYL9	20	1	35169887	35178228	protein_coding	1199	208.939	216.144	207.398	121.336	534.59	595.908	578.978	365.386	164	157	162	293	yes
ENSG00000259716				20	-1	35177530	35232932	antisense	714	124.667	126.391	122.666	70.4697	535.573	585.157	575.045	356.357	163	159	166	301	yes
ENSG00000259399	100527943	NM_001199535	TGIF2-C20orf24	20	1	35202956	35240787	protein_coding	918	55.7359	49.3999	45.6999	36.6962	186.29	177.884	166.637	144.33	714	806	879	1088	no
ENSG00000118705	6185	NM_002951	RPN2	20	1	35806813	35870022	protein_coding	2815	292.152	358.642	367.791	359.095	318.423	421.151	437.334	460.58	343	242	231	200	yes
ENSG00000124181	5335	NM_182811	PLCG1	20	1	39765600	39811629	protein_coding	7164	355.526	324.078	334.049	421.155	152.258	149.537	156.078	212.258	948	1013	980	646	no
ENSG00000101057	4605	NM_002466	MYBL2	20	1	42295754	42345136	protein_coding	2682	146.776	192.015	218.893	119.717	167.903	236.663	273.195	161.167	825	553	452	940	yes
ENSG00000166913	7529	NM_139323	YWHAB	20	1	43514317	43537173	protein_coding	4017	215.554	206.745	247.356	182.749	164.638	170.133	206.115	164.259	848	852	685	916	yes
ENSG00000175063	11065	NM_181803	UBE2C	20	1	44441215	44445596	protein_coding	1641	136.311	87.6186	88.0088	66.0329	254.81	176.499	179.524	145.285	474	817	789	1075	no
ENSG00000100979	5360	NM_182676	PLTP	20	-1	44527399	44540794	protein_coding	2402	139.507	134.424	140.688	158.366	178.181	184.995	196.058	238.049	767	774	729	549	yes
ENSG00000124207	1434	NM_001316	CSE1L	20	1	47662849	47713489	protein_coding	3726	299.98	279.696	289.298	197.942	247.044	248.141	259.901	191.811	495	520	487	736	yes
ENSG00000177410	441951		ZFAS1	20	1	47894715	47905797	antisense	1097	105.822	130.103	159.153	137.845	295.972	392.045	485.613	453.686	385	278	201	209	yes
ENSG00000124208	7335	NM_001257399	TMEM189-UBE2V1	20	-1	48697661	48770174	protein_coding	2757	150.524	128.556	133.806	122.04	167.502	154.138	162.457	159.823	828	975	920	948	yes
ENSG00000124222	8675	NM_003763	STX16	20	1	57226328	57254582	protein_coding	5089	304.572	253.993	258.096	284.295	183.658	164.985	169.757	201.703	734	885	856	695	yes
ENSG00000087460	2778	NM_080426	GNAS	20	1	57414773	57486247	protein_coding	13320	655.664	958.005	1015.2	926.425	151.019	237.749	255.117	251.121	959	549	501	506	yes
ENSG00000101182	5688	NM_002792	PSMA7	20	-1	60711791	60718496	protein_coding	1750	175.075	153.66	145.486	119.074	306.902	290.254	278.263	245.674	369	412	438	526	yes
ENSG00000130706	11047	NM_175573	ADRM1	20	1	60877149	60883918	protein_coding	2142	148.564	146.332	135.136	99.3515	212.765	225.827	211.17	167.47	610	594	661	890	yes
ENSG00000171858	6227	NM_001024	RPS21	20	1	60962172	60963576	protein_coding	1023	259.719	271.524	271.297	250.502	778.803	877.38	887.7	884.132	100	82	83	80	yes
ENSG00000125534	79144	NM_024299	PPDPF	20	1	62152077	62153559	protein_coding	1094	81.2544	89.2826	90.9659	86.8205	227.892	269.777	278.316	286.543	559	457	437	402	yes
ENSG00000099804	997	NM_004359	CDC34	19	1	531714	542097	protein_coding	2172	119.212	100.369	98.5323	100.561	168.387	152.755	151.841	167.164	821	990	1015	894	no
ENSG00000172270	682	NM_198591	BSG	19	1	571297	583493	protein_coding	3770	727.752	786.16	720.385	871.608	592.221	689.326	639.602	834.751	148	124	134	90	yes
ENSG00000011304	5725	NM_031991	PTBP1	19	1	797075	812327	protein_coding	6969	535.63	608.662	624.167	510.572	235.79	288.71	299.793	264.526	534	416	396	459	yes
ENSG00000263414	100422854		MIR3187	19	1	813584	813653	miRNA	70	6.94661	8.89465	9.70462	10.3428	304.509	420.035	464.065	533.487	371	246	215	163	yes
ENSG00000182087	91304	NM_033420	TMEM259	19	-1	1009647	1021117	protein_coding	3974	259.353	261.237	292.468	296.704	200.204	217.301	246.343	269.573	656	625	524	448	yes
ENSG00000064666	1265	NM_201277	CNN2	19	1	1026298	1039068	protein_coding	3928	490.261	400.962	381.792	286.746	382.904	337.433	325.349	263.577	261	337	347	464	yes
ENSG00000267020				19	-1	1038726	1039063	antisense	338	56.2882	41.6022	39.7391	32.1189	510.798	406.87	393.535	343.092	175	262	280	315	yes
ENSG00000099817	5434	NM_002695	POLR2E	19	-1	1086594	1095598	protein_coding	3991	198.206	188.726	163.583	144.134	152.35	156.317	137.195	130.396	947	950	1146	1250	no
ENSG00000167468	2879	NM_002085	GPX4	19	1	1103936	1106787	protein_coding	2033	192.892	192.619	188.874	170.206	291.101	313.197	310.973	302.287	390	377	367	371	yes
ENSG00000115268	6209	NM_001018	RPS15	19	1	1438358	1440583	protein_coding	2226	228.075	223.819	203.417	193.207	314.341	332.374	305.866	313.388	353	345	382	353	yes
ENSG00000222720				19	1	1556604	1556685	miRNA	82	8.97169	8.68045	7.5673	7.79194	335.749	349.933	308.881	343.089	316	323	373	316	yes
ENSG00000267059	10975		UQCR11	19	-1	1578338	1605444	protein_coding	1002	77.451	83.6747	78.4187	75.5698	237.125	276.047	261.955	272.311	528	431	480	437	yes
ENSG00000071564	6929	NM_003200	TCF3	19	-1	1609291	1652604	protein_coding	6061	361.711	492.469	550.315	541.064	183.084	268.59	303.919	322.318	737	465	384	340	yes
ENSG00000167476	126306	NM_144616	JSRP1	19	-1	2252251	2269758	protein_coding	1955	106.655	104.163	99.0832	77.7509	167.373	176.126	169.644	143.597	830	820	858	1092	no
ENSG00000104904	4946	NM_004152	OAZ1	19	1	2269485	2273487	protein_coding	3457	405.531	410.436	402.705	324.427	359.909	392.466	389.917	338.844	282	277	284	320	yes
ENSG00000099800	26517	NM_012458	TIMM13	19	-1	2425622	2427892	protein_coding	1973	102.303	107.229	93.536	66.7126	159.065	179.656	158.688	122.087	894	797	954	1378	no
ENSG00000176619	84823	NM_032737	LMNB2	19	-1	2427636	2456994	protein_coding	5432	484.179	465.767	473.202	373.964	273.463	283.442	291.587	248.571	421	421	407	514	yes
ENSG00000267469				19	1	3052908	3053722	antisense	564	45.4495	43.9857	45.2872	39.1317	247.217	257.802	268.768	250.512	494	490	466	508	yes
ENSG00000077009	27231	NM_170678	NMRK2	19	1	3933101	3942414	protein_coding	1141	86.9057	45.8061	44.8756	26.9934	233.695	132.707	131.646	85.4166	538	1199	1216	2195	no
ENSG00000167658	1938	NM_001961	EEF2	19	-1	3976054	3985467	protein_coding	4027	3784.06	3357.34	3430.09	3658.7	2882.98	2755.93	2851.1	3280.38	24	23	23	19	yes
ENSG00000105426	5802	NM_130855	PTPRS	19	-1	5158506	5340814	protein_coding	9460	535.931	578.54	610.88	838.934	173.803	202.161	216.154	320.198	788	695	639	341	yes
ENSG00000130255	25873	NM_033643	RPL36	19	1	5674958	5691887	protein_coding	2272	323.468	326.769	298.287	308.884	436.792	475.431	439.447	490.868	223	204	229	184	yes
ENSG00000196365	9361	NM_004793	LONP1	19	-1	5691845	5720583	protein_coding	5085	242.293	213.15	204.612	176.858	146.183	138.564	134.681	125.579	998	1122	1170	1315	no
ENSG00000088247	8570	NM_003685	KHSRP	19	-1	6413359	6424805	protein_coding	4563	473.407	524.46	522.753	489.679	318.294	379.942	383.479	387.473	344	289	291	265	yes
ENSG00000266722	100500888		MIR3940	19	-1	6416421	6416522	miRNA	102	12.576	13.9969	14.018	12.5069	378.415	453.614	460.039	442.733	263	217	218	219	yes
ENSG00000167774	4701		NDUFA7	19	-1	8373167	8386263	protein_coding	580	47.1695	34.4642	28.525	28.5397	249.524	196.424	164.618	177.661	489	724	896	819	yes
ENSG00000233927	6234	NM_001031	RPS28	19	1	8386042	8388224	protein_coding	2119	167.928	162.419	157.053	142.985	243.098	253.373	248.08	243.637	508	502	519	532	yes
ENSG00000105401	11140	NM_007065	CDC37	19	-1	10501810	10530797	protein_coding	3041	185.54	184.583	203.652	187.669	187.194	200.646	224.151	222.821	711	704	605	599	yes
ENSG00000221566	100302213		MIR1181	19	-1	10514134	10514214	miRNA	81	8.83007	9.05055	10.3711	9.06612	334.509	369.355	428.577	404.135	317	299	241	251	yes
ENSG00000129351	3609	NM_153464	ILF3	19	1	10764937	10803093	protein_coding	11024	982.008	1228.88	1243.44	1171.21	273.314	368.492	377.545	383.595	422	302	296	270	yes
ENSG00000130175	5589	NM_002743	PRKCSH	19	1	11546109	11561783	protein_coding	5166	311.457	336.748	341.479	411.207	184.969	215.48	221.257	287.397	725	634	616	401	yes
ENSG00000123144	79002	NM_024038	C19orf43	19	-1	12841454	12845589	protein_coding	1402	70.9508	73.6229	73.127	63.3936	155.238	173.588	174.591	163.26	925	829	820	924	yes
ENSG00000198356	439	NM_004317	ASNA1	19	1	12847953	12859137	protein_coding	1652	79.7009	73.1778	74.4201	57.385	147.992	146.429	150.787	125.419	985	1044	1022	1320	no
ENSG00000167815	7001	NM_005809	PRDX2	19	-1	12907634	12912694	protein_coding	2114	229.517	243.918	214.794	225.413	333.065	381.411	340.101	384.993	319	288	334	268	yes
ENSG00000267062				19	1	12907637	12912663	antisense	296	59.0211	60.9738	54.2271	55.2712	611.649	680.936	613.206	674.205	141	126	142	120	yes
ENSG00000179218	811	NM_004343	CALR	19	1	13049392	13055303	protein_coding	2714	579.731	575.659	499.126	550.173	655.359	701.15	615.588	731.922	128	120	139	106	yes
ENSG00000267458				19	-1	13054932	13055301	antisense	270	53.3048	54.3677	48.7767	52.8693	605.789	665.63	604.684	706.975	143	131	148	112	yes
ENSG00000179271	90480	NM_052850	GADD45GIP1	19	-1	13064972	13068050	protein_coding	743	80.39	69.4586	64.2863	52.318	331.885	309.024	289.625	254.238	323	384	414	491	yes
ENSG00000160877	112939	NM_052876	NACC1	19	1	13228917	13251955	protein_coding	4474	260.747	244.62	262.391	200.681	178.794	180.738	196.305	161.954	764	789	727	935	yes
ENSG00000160888	9592	NM_004907	IER2	19	1	13261229	13265722	protein_coding	3072	267.483	169.145	155.568	136.306	267.149	182.009	169.511	160.207	434	785	859	947	yes
ENSG00000267598				19	-1	13263885	13265007	antisense	946	146.349	93.0174	82.3618	70.7908	474.657	325.034	291.43	270.193	195	356	408	444	yes
ENSG00000099795	4713	NM_004146	NDUFB7	19	-1	14676890	14682874	protein_coding	531	54.6242	54.7763	41.0134	38.8622	315.592	340.999	258.532	264.247	349	334	491	462	yes
ENSG00000167460	7171	NM_003290	TPM4	19	1	16177831	16213813	protein_coding	7412	511.866	450.123	460.117	377.71	211.871	200.748	207.794	183.993	614	703	671	776	yes
ENSG00000160113	2063	NM_005234	NR2F6	19	-1	17342692	17356749	protein_coding	2676	164.993	128.335	141.18	122.369	189.127	158.531	176.602	165.11	708	936	804	908	yes
ENSG00000269095				19	-1	17346749	17366257	protein_coding	515	28.2361	20.8784	24.3114	20.3757	168.151	134.013	158.026	142.854	823	1174	963	1104	no
ENSG00000269307				19	1	17378227	17393775	protein_coding	1207	69.6907	66.6839	63.931	56.3599	177.155	182.629	177.288	168.593	771	780	801	880	yes
ENSG00000130303	684	NM_004335	BST2	19	-1	17513748	17516457	protein_coding	1119	118.686	174.417	147.292	200.371	325.399	515.244	440.59	646.526	332	189	227	128	yes
ENSG00000268112				19	-1	17838649	17845322	antisense	217	12.214	9.87334	9.64627	8.41171	172.626	150.405	148.811	139.956	798	1006	1039	1132	no
ENSG00000105640	6142	NM_000980	RPL18A	19	1	17970685	17974962	protein_coding	3527	357.693	405.353	436.033	381.744	311.088	379.912	413.806	390.796	360	290	260	260	yes
ENSG00000007080	115098	NM_138442	CCDC124	19	1	18043825	18054800	protein_coding	1660	91.8945	68.3077	63.4393	52.897	169.808	136.025	127.911	115.054	814	1153	1275	1493	no
ENSG00000130522	3727	NM_005354	JUND	19	-1	18390563	18392432	protein_coding	1870	167.624	111.763	95.3975	136.501	274.971	197.566	170.757	263.562	417	719	849	465	yes
ENSG00000130520	25804	NM_012321	LSM4	19	-1	18417040	18434084	protein_coding	3029	189.286	207.764	199.968	164.442	191.733	226.738	220.972	196.019	692	590	618	719	yes
ENSG00000130513	9518	NM_004864	GDF15	19	1	18485541	18499986	protein_coding	2087	152.975	15.8942	8.70518	5.21816	224.876	25.1751	13.9634	9.0282	567	7547	10629	13300	no
ENSG00000105655	51477	NM_016368	ISYNA1	19	-1	18545198	18549111	protein_coding	3284	243.855	240.965	235.043	309.447	227.803	242.552	239.567	340.227	560	534	541	318	yes
ENSG00000105701	23770	NM_012181	FKBP8	19	-1	18642561	18654887	protein_coding	2902	343.622	365.677	378.175	370.13	363.269	416.539	436.186	460.506	278	251	232	201	yes
ENSG00000268983				19	-1	18679316	18680185	antisense	432	36.6591	32.6088	31.8956	32.0996	260.338	249.52	247.111	268.277	459	513	523	450	yes
ENSG00000221983	7311	NM_003333	UBA52	19	1	18682540	18688360	protein_coding	4306	287.195	257.603	265.69	247.547	204.621	197.757	206.538	207.57	636	715	681	669	yes
ENSG00000268193				19	-1	19017822	19045206	protein_coding	685	50.228	51.9439	48.6202	48.5677	224.971	250.669	237.581	255.997	566	510	550	485	yes
ENSG00000064607	10147	NM_014884	SUGP2	19	-1	19101697	19144832	protein_coding	7744	368.895	288.155	297.328	314.461	146.149	123.003	128.515	146.614	999	1348	1261	1061	no
ENSG00000258674				19	1	19627036	19646885	protein_coding	1846	139.083	151.293	141.331	132.093	231.134	270.921	256.261	258.359	549	449	496	475	yes
ENSG00000266953				19	1	34887220	34900269	protein_coding	974	58.2702	41.7756	39.6613	27.0651	183.532	141.781	136.302	100.331	735	1092	1161	1810	no
ENSG00000126261	10054	NM_005499	UBA2	19	1	34919257	34960853	protein_coding	3512	178.221	206.44	217.816	184.009	155.717	194.31	207.604	189.174	921	732	674	749	yes
ENSG00000105699	51599	NM_205835	LSR	19	1	35739233	35758867	protein_coding	2916	145.257	158.51	171.013	139.647	152.829	179.69	196.3	172.911	943	796	728	849	yes
ENSG00000126267	1340	NM_001863	COX6B1	19	1	36139125	36149763	protein_coding	936	92.0949	75.4209	61.4225	59.3588	301.836	266.361	219.655	228.972	379	470	620	575	yes
ENSG00000222730				19	1	36821351	36821449	miRNA	99	5.57075	5.94232	7.33252	5.19983	172.521	198.415	247.932	189.647	802	713	520	747	yes
ENSG00000267748				19	1	38779791	38795550	protein_coding	546	46.6239	46.587	47.1128	45.6456	261.972	282.051	288.847	301.848	453	422	415	374	yes
ENSG00000178982	27335	NM_013234	EIF3K	19	1	39109735	39127595	protein_coding	2785	145.419	141.872	142.291	127.88	160.197	168.395	171.012	165.788	885	865	847	902	yes
ENSG00000130402	81	NM_004924	ACTN4	19	1	39138289	39222223	protein_coding	6103	765.598	494.799	493.433	343.537	384.871	268.004	270.623	203.241	259	468	461	687	yes
ENSG00000104823	1891	NM_001398	ECH1	19	-1	39306062	39322645	protein_coding	2467	125.836	94.1924	88.258	97.6554	156.485	126.213	119.74	142.924	913	1288	1404	1103	no
ENSG00000268083				19	-1	39308111	39330818	protein_coding	963	226.118	197.315	192.049	157.127	720.285	677.312	667.527	589.12	114	129	129	142	yes
ENSG00000104824	3191	NM_001533	HNRNPL	19	-1	39327028	39342987	protein_coding	6821	455.212	429.842	420.021	320.847	204.723	208.313	206.119	169.835	635	665	684	872	yes
ENSG00000105193	6217	NM_001020	RPS16	19	-1	39923847	39926588	protein_coding	2603	639.32	627.902	624.1	569.588	753.525	797.393	802.528	790.072	104	102	99	98	yes
ENSG00000105202	2091	NM_001436	FBL	19	-1	40325098	40337054	protein_coding	2173	235.71	217.494	250.002	177.723	332.789	330.859	385.097	295.297	321	347	289	384	yes
ENSG00000077312	6626	NM_004596	SNRPA	19	1	41256542	41271294	protein_coding	2361	179.53	181.989	181.719	140.702	233.275	254.803	257.628	215.169	543	498	494	638	yes
ENSG00000167600	29785	NM_030622	CYP2S1	19	1	41698954	41713444	protein_coding	2874	262.022	321.099	353.45	182.05	279.695	369.324	411.634	228.708	412	300	262	577	yes
ENSG00000105323	11100	NM_144732	HNRNPUL1	19	1	41768401	41813503	protein_coding	6537	426.661	412.458	432.661	364.516	200.24	208.573	221.541	201.334	655	662	615	696	yes
ENSG00000105372	6223	NM_001022	RPS19	19	1	42363988	42376994	protein_coding	3805	926.983	944.946	966.501	954.244	747.421	820.933	850.218	905.49	106	96	87	74	yes
ENSG00000268643				19	-1	42738735	42759284	protein_coding	634	30.2576	29.5013	27.8001	28.826	146.437	153.818	146.775	164.163	994	980	1060	917	no
ENSG00000130202	5819	NM_002856	PVRL2	19	1	45349432	45392485	protein_coding	3747	225.603	219.308	231.322	206.027	184.721	193.476	206.648	198.526	728	736	679	710	yes
ENSG00000130203	348	NM_000041	APOE	19	1	45409011	45412650	protein_coding	2191	650.406	710.22	687.314	673.2	910.609	1071.53	1050.03	1109.4	77	61	63	57	yes
ENSG00000125743	6633	NM_177542	SNRPD2	19	-1	46190712	46195827	protein_coding	1608	166.486	153.524	143.074	125.806	317.63	315.606	297.813	282.484	346	369	400	414	yes
ENSG00000160014	801	NM_005184	CALM3	19	1	47104331	47114050	protein_coding	3667	371.264	360.103	383.275	335.376	310.563	324.617	349.851	330.216	362	357	322	329	yes
ENSG00000269292				19	-1	47112534	47114036	antisense	296	48.1873	47.3672	50.992	44.2179	499.292	528.981	576.619	539.365	179	185	165	161	yes
ENSG00000105281	6510	NM_005628	SLC1A5	19	-1	47278140	47291851	protein_coding	3332	327.844	491.293	459.468	344.855	301.863	487.406	461.579	373.69	378	203	216	282	yes
ENSG00000130748	54958	NM_017854	TMEM160	19	-1	47549165	47551888	protein_coding	663	31.6564	21.4645	22.1344	17.0499	146.483	107.019	111.751	92.8533	993	1610	1550	1981	no
ENSG00000142230	10055	NM_005500	SAE1	19	1	47616531	47713886	protein_coding	3389	290.785	287.106	292.331	222.505	263.222	280.044	288.731	237.052	449	426	416	551	yes
ENSG00000105438	10945	NM_006801	KDELR1	19	-1	48885827	48894810	protein_coding	2251	188.829	159.582	155.316	187.433	257.334	234.349	230.967	300.645	469	563	574	378	yes
ENSG00000063177	6141	NM_001270490	RPL18	19	-1	49118585	49122793	protein_coding	4209	611.98	638.259	626.105	656.491	446.074	501.272	497.916	563.163	214	195	194	153	yes
ENSG00000087088	581	NM_138764	BAX	19	1	49458072	49465055	protein_coding	2587	174.993	108.46	88.6706	78.0486	207.515	138.588	114.722	108.93	625	1121	1495	1626	no
ENSG00000087086	2512	NM_000146	FTL	19	1	49468558	49470135	protein_coding	878	766.297	631.475	708.885	582.236	2677.81	2377.48	2702.44	2394.33	25	25	24	28	yes
ENSG00000104852	6625	NM_003089	SNRNP70	19	1	49588676	49611862	protein_coding	4684	390.44	392.308	379.703	413.333	255.748	276.864	271.333	318.613	472	430	458	344	yes
ENSG00000273189				19	1	49977843	49990894	processed_transcript	1421	142.846	163.289	168.681	178.012	308.42	379.854	397.335	452.313	367	291	277	210	yes
ENSG00000142541	23521	NM_012423	RPL13A	19	1	49990811	49995565	protein_coding	2369	1335.92	1447.69	1491.45	1613.53	1729.97	2020.06	2107.31	2459.18	38	32	33	26	yes
ENSG00000142534	6205	NM_001015	RPS11	19	1	49999622	50002946	protein_coding	1390	798.162	831.434	880.566	957.441	1761.42	1977.28	2120.51	2487	37	33	32	25	yes
ENSG00000126457	3276	NM_198318	PRMT1	19	1	50179043	50192286	protein_coding	4796	334.577	351.771	350.81	293.354	214.05	242.458	244.837	220.847	604	535	528	612	yes
ENSG00000267896				19	-1	50363139	50363771	antisense	548	39.31	43.2633	44.5023	46.251	220.117	260.973	271.814	304.728	584	481	456	367	yes
ENSG00000105568	5518	NM_014225	PPP2R1A	19	1	52693292	52730687	protein_coding	5338	439.218	363.935	366.459	312.259	252.434	225.373	229.794	211.209	480	596	579	652	yes
ENSG00000170889	6203	NM_001013	RPS9	19	1	54704610	54752862	protein_coding	4371	567.377	556.508	533.477	452.343	398.246	420.868	408.51	373.649	246	243	266	283	yes
ENSG00000167615	114823	NM_052925	LENG8	19	1	54960065	54973217	protein_coding	6470	373.596	391.333	473.262	599.857	177.152	199.939	244.838	334.751	772	707	527	327	yes
ENSG00000108107	6158	NM_001136137	RPL28	19	1	55896713	55914612	protein_coding	6927	487.572	507.541	484.464	436.538	215.93	242.204	234.105	227.537	600	538	561	580	yes
ENSG00000108106	27338	NM_014501	UBE2S	19	-1	55912652	55919145	protein_coding	1249	173.231	96.6856	100.201	70.2953	425.488	255.89	268.534	203.21	232	497	467	688	yes
ENSG00000063245	29924	NM_013333	EPN1	19	1	56186592	56221224	protein_coding	3849	192.007	178.409	185.444	152.558	153.034	153.223	161.27	143.11	941	985	928	1101	no
ENSG00000083845	6193	NM_001009	RPS5	19	1	58897767	58906173	protein_coding	3617	520.645	484.517	540.617	462.99	441.588	442.809	500.314	462.17	217	228	193	198	yes
ENSG00000130726	10155	NM_005762	TRIM28	19	1	59055458	59062089	protein_coding	4034	1109.27	1014.01	1019.14	808.66	843.604	830.922	845.661	723.786	89	92	88	109	yes
ENSG00000100075	6576	NM_005984	SLC25A1	22	-1	19163095	19166343	protein_coding	2089	120.592	78.7024	71.3812	55.9114	177.089	124.539	114.374	96.6371	774	1317	1504	1900	no
ENSG00000099956	6598	NM_003073	SMARCB1	22	1	24129150	24176703	protein_coding	2481	177.966	164.355	176.858	158.098	220.077	218.984	238.613	230.079	585	621	544	572	yes
ENSG00000251357				22	1	24204375	24237410	protein_coding	788	229.58	183.328	181.506	136.67	893.739	769.057	771.021	626.233	79	105	103	131	yes
ENSG00000240972	4282	NM_002415	MIF	22	1	24236191	24237414	protein_coding	1109	346.06	275.169	272.433	200.42	957.262	820.205	822.285	652.531	71	97	92	125	yes
ENSG00000218537				22	-1	24236613	24241117	protein_coding	1476	345.554	276.166	272.1	201.251	718.189	618.499	617.071	492.314	115	146	138	182	yes
ENSG00000100028	6634	NM_004175	SNRPD3	22	1	24951471	25005947	protein_coding	2544	122.959	112.469	108.924	83.43	148.283	146.141	143.313	118.408	981	1048	1084	1438	no
ENSG00000184117	8508	NM_003634	NIPSNAP1	22	-1	29950797	29977326	protein_coding	3067	364.147	350.8	324.189	340.211	364.229	378.095	353.813	400.508	277	294	318	253	yes
ENSG00000184076	29796	NM_013387	UQCR10	22	1	30163358	30166402	protein_coding	975	51.3618	42.9911	34.0921	35.3453	161.628	145.757	117.035	130.888	873	1054	1455	1244	no
ENSG00000269972				22	-1	31373502	31373844	lincRNA	264	15.1917	19.2185	21.9404	23.2599	176.478	240.643	278.234	318.112	779	541	439	346	yes
ENSG00000128245	7533	NM_003405	YWHAH	22	1	32340447	32353590	protein_coding	2453	171.994	144.705	147.059	105.627	215.106	195.003	200.675	155.472	601	728	707	982	yes
ENSG00000100345	4627	NM_002473	MYH9	22	-1	36677327	36784063	protein_coding	8959	1362.04	1059.71	983.994	942.523	466.436	391.007	367.638	379.85	205	279	308	277	yes
ENSG00000100353	8664	NM_003753	EIF3D	22	-1	36906897	36925483	protein_coding	4070	239.474	209.534	195.812	202.052	180.523	170.183	161.035	179.243	750	851	930	806	yes
ENSG00000189060	3005	NM_005318	H1F0	22	1	38201114	38203442	protein_coding	2329	274.876	396.623	476.456	572.014	362.111	562.943	684.752	886.779	279	169	121	78	yes
ENSG00000100129	51386	NM_016091	EIF3L	22	1	38244875	38285414	protein_coding	4296	354.432	410.072	440.594	475.02	253.127	315.537	343.306	399.232	479	370	331	254	yes
ENSG00000213923	1454	NM_152221	CSNK1E	22	-1	38686697	38794527	protein_coding	6699	342.32	356.964	329.106	325.981	156.781	176.145	164.439	175.696	911	819	898	832	yes
ENSG00000100201	10521	NM_006386	DDX17	22	-1	38879445	38903665	protein_coding	9998	743.668	1034.04	1169.42	1328.05	228.222	341.884	391.526	479.598	557	333	282	193	yes
ENSG00000100316	6122	NM_001033853	RPL3	22	-1	39708887	39716394	protein_coding	4787	2163.68	1998.38	1976.47	2195.21	1386.68	1379.97	1382.01	1655.72	47	43	45	40	yes
ENSG00000128272	468	NM_182810	ATF4	22	1	39915700	39918691	protein_coding	2515	304.384	309.116	300.249	254.904	371.332	406.292	399.603	365.945	270	263	272	292	yes
ENSG00000100401	5905	NM_002883	RANGAP1	22	-1	41641615	41682255	protein_coding	5463	269.223	235.923	221.888	170.569	151.206	142.756	135.952	112.732	956	1084	1164	1540	no
ENSG00000196419	2547	NM_001469	XRCC6	22	1	42017123	42060044	protein_coding	3280	477.425	442.392	445.627	322.999	446.597	445.85	454.772	355.55	212	222	222	302	yes
ENSG00000198911	6721	NM_004599	SREBF2	22	1	42229109	42303312	protein_coding	7531	412.383	332.171	265.769	344.537	167.994	145.802	118.127	165.181	824	1053	1433	906	no
ENSG00000142192	351	NM_201414	APP	21	-1	27252861	27543446	protein_coding	6349	1013.35	764.93	749.113	719.27	489.689	398.265	394.944	409.038	188	271	279	246	yes
ENSG00000156261	10694	NM_006585	CCT8	21	-1	30428126	30446118	protein_coding	3339	300.458	226.013	241.088	245.561	276.077	223.755	241.694	265.531	416	602	535	456	yes
ENSG00000142168	6647	NM_000454	SOD1	21	1	33031935	33041244	protein_coding	2019	115.767	98.5474	85.8728	74.9822	175.922	161.348	142.375	134.09	781	915	1090	1200	no
ENSG00000249209				21	-1	34956993	35284635	protein_coding	572	81.4404	79.0546	77.7562	70.9699	436.79	456.863	455.044	447.983	224	213	221	214	yes
ENSG00000272657				21	1	35445892	35732332	processed_transcript	641	37.1018	25.883	23.2912	26.8354	177.622	133.478	121.629	151.157	770	1186	1369	1015	no
ENSG00000160200	875	NM_001178009	CBS	21	-1	44473301	44497053	protein_coding	6833	696.221	695.08	876.932	475.781	312.618	336.263	429.562	251.408	358	338	240	505	yes
ENSG00000183255	754	NM_004339	PTTG1IP	21	-1	46269500	46293752	protein_coding	3471	180.949	200.56	190.798	199.87	159.925	191.005	183.999	207.909	887	749	773	665	yes
ENSG00000182871	80781	NM_130445	COL18A1	21	1	46825052	46933634	protein_coding	8525	775.707	754.357	708.941	652.468	279.163	292.508	278.361	276.344	413	406	436	426	yes
ENSG00000266658	100008589		RNA28S5	GL000220.1	1	113348	118417	rRNA	5070	267.83	315.169	268.409	222.902	162.03	205.489	177.247	158.744	871	679	802	954	yes
ENSG00000210049				MT	1	577	647	Mt_tRNA	71	12.233	14.9182	9.29307	8.27288	528.613	694.572	438.141	420.721	168	123	230	236	yes
ENSG00000211459				MT	1	648	1601	Mt_rRNA	954	576.173	326.062	272.733	233.875	1853.13	1129.82	956.974	885.138	35	54	74	79	yes
ENSG00000210077				MT	1	1602	1670	Mt_tRNA	69	4.39413	4.32054	2.90145	2.51478	195.516	206.988	140.745	131.58	679	673	1109	1233	no
ENSG00000210082	100616263		MT-RNR2	MT	1	1671	3229	Mt_rRNA	1559	3850.87	3650.12	2913.64	2775.15	7578.6	7739.58	6256.05	6427.12	11	9	10	9	yes
ENSG00000209082				MT	1	3230	3304	Mt_tRNA	75	28.6392	32.3152	34.1559	29.0372	1171.41	1424.3	1524.68	1397.91	58	42	40	44	yes
ENSG00000198888	4535		MT-ND1	MT	1	3307	4262	protein_coding	956	1357.65	1138.41	1254.52	896.123	4356.73	3936.4	4392.64	3384.43	17	15	15	17	yes
ENSG00000210112				MT	1	4402	4469	Mt_tRNA	68	4.69914	2.61929	3.05856	2.43697	211.958	127.329	150.57	129.388	613	1272	1024	1267	no
ENSG00000198763	4536		MT-ND2	MT	1	4470	5511	protein_coding	1042	1519.77	1091.29	1181.14	920.011	4474.55	3462.01	3794.31	3187.85	16	20	16	20	yes
ENSG00000210140				MT	-1	5761	5826	Mt_tRNA	66	71.875	76.6968	91.1657	69.1792	3341.82	3841.4	4623.77	3784.49	22	16	14	16	yes
ENSG00000210144				MT	-1	5826	5891	Mt_tRNA	66	87.3891	93.2387	112.202	82.2667	4063	4669.92	5690.7	4500.47	20	13	12	12	yes
ENSG00000198804	4512		MT-CO1	MT	1	5904	7445	protein_coding	1542	6295.53	6280.64	5872.14	5282.9	12525.1	13464.1	12747.2	12369.8	6	2	2	1	yes
ENSG00000198712	4513		MT-CO2	MT	1	7586	8269	protein_coding	684	4490.15	2649.17	2584.86	1821.89	20138	12802.9	12649.5	9617.08	1	5	3	5	yes
ENSG00000228253	4509		MT-ATP8	MT	1	8366	8572	protein_coding	207	1236.45	828.947	689.002	584.757	18324.8	13237.7	11141.5	10199.6	3	4	5	4	yes
ENSG00000198899	4508		MT-ATP6	MT	1	8527	9207	protein_coding	681	3106.74	2001.16	1740.18	1469.37	13992.9	9713.85	8553.36	7790.32	5	7	7	7	yes
ENSG00000198938	4514		MT-CO3	MT	1	9207	9990	protein_coding	784	5132.82	3245.38	3428.71	2487.44	20083.9	13683.8	14638.9	11455.6	2	1	1	2	yes
ENSG00000210164				MT	1	9991	10058	Mt_tRNA	68	15.0906	11.008	9.84064	8.58519	680.569	535.128	484.305	455.839	123	181	202	206	yes
ENSG00000198840	4537		MT-ND3	MT	1	10059	10404	protein_coding	346	527.978	370.934	371.679	320.226	4681.24	3543.86	3595.79	3341.64	14	19	19	18	yes
ENSG00000210174				MT	1	10405	10469	Mt_tRNA	65	12.5354	7.93766	7.70578	8.1765	591.916	403.679	396.91	454.201	149	265	278	207	yes
ENSG00000212907	4539		MT-ND4L	MT	1	10470	10766	protein_coding	297	937.742	826.127	754.52	566.549	9687.26	9194.91	8504.39	6887.34	9	8	8	8	yes
ENSG00000198886	4538		MT-ND4	MT	1	10760	12137	protein_coding	1378	4761.77	4723.89	4270.35	3207.23	10601.5	11332	10373.4	8403.39	7	6	6	6	yes
ENSG00000210176				MT	1	12138	12206	Mt_tRNA	69	28.436	15.4652	16.5657	12.6461	1264.34	740.91	803.573	661.724	52	111	98	123	yes
ENSG00000210184				MT	1	12207	12265	Mt_tRNA	59	31.5751	17.7517	18.0358	13.7283	1641.9	994.588	1023.15	840.11	40	69	69	89	yes
ENSG00000210191				MT	1	12266	12336	Mt_tRNA	71	26.0249	15.1909	15.684	11.9314	1124.68	707.267	739.41	606.733	62	118	110	136	yes
ENSG00000198786	4540		MT-ND5	MT	1	12337	14148	protein_coding	1812	2441.46	2072.15	1992.09	1963.14	4133.84	3780.23	3679.93	3911.74	18	17	17	14	yes
ENSG00000198695	4541		MT-ND6	MT	-1	14149	14673	protein_coding	525	647.133	595.043	542.478	557.822	3781.39	3746.67	3458.54	3836.3	21	18	20	15	yes
ENSG00000210194				MT	-1	14674	14742	Mt_tRNA	69	31.211	31.9238	30.0152	31.804	1387.68	1529.4	1456.05	1664.22	46	40	42	38	yes
ENSG00000198727	4519		MT-CYB	MT	1	14747	15887	protein_coding	1141	2826.92	1929.93	1905.61	1405.18	7601.31	5591.3	5590.67	4446.53	10	11	13	13	yes
ENSG00000210195				MT	1	15888	15953	Mt_tRNA	66	13.7899	11.6331	11.2927	10.4809	641.467	582.651	572.737	573.351	130	162	168	148	yes
ENSG00000210196				MT	-1	15956	16023	Mt_tRNA	68	17.6813	12.6689	10.8609	11.7153	797.729	615.866	534.59	622.058	97	148	177	133	yes
ENSG00000116251	6146	NM_000983	RPL22	1	-1	6241329	6269449	protein_coding	4900	230.136	262.511	270.898	272.685	144.102	177.095	185.05	200.927	1018	813	770	698	no
ENSG00000173673	390992	NM_001024598	HES3	1	1	6304252	6305638	protein_coding	697	32.4866	96.1667	60.3449	47.2811	142.996	456.087	289.804	244.933	1031	214	413	528	no
ENSG00000171603	22883	NM_014944	CLSTN1	1	-1	9789084	9884584	protein_coding	5559	247.787	276.435	272.823	340.167	136.74	164.381	164.275	220.94	1094	892	900	610	no
ENSG00000120948	23435	NM_007375	TARDBP	1	1	11072414	11085796	protein_coding	4622	193.417	230.586	252.18	238.012	128.395	164.914	182.63	185.928	1187	886	781	769	no
ENSG00000198830	3151	NM_005517	HMGN2	1	1	26798941	26802463	protein_coding	2509	92.1734	154.71	152.53	128.799	112.709	203.832	203.497	185.35	1410	685	695	771	no
ENSG00000215902				1	-1	28527013	28527152	protein_coding	66	3.03793	3.46029	3.11713	2.47528	141.231	173.31	158.082	135.408	1046	832	961	1187	no
ENSG00000131238	5538	NM_001142604	PPT1	1	-1	40538379	40563375	protein_coding	3304	135.067	153.58	159.294	160.143	125.429	153.656	161.384	175	1233	982	927	838	no
ENSG00000142949	5792	NM_130440	PTPRF	1	1	43990858	44089343	protein_coding	10719	468.672	558.419	556.45	661.355	134.136	172.211	173.764	222.772	1121	837	825	600	no
ENSG00000162613	8880	NM_003902	FUBP1	1	-1	78409740	78444794	protein_coding	5666	191.108	260.659	295.13	273.49	103.486	152.073	174.348	174.277	1570	996	821	844	no
ENSG00000031698	6301	NM_006513	SARS	1	1	109756540	109780791	protein_coding	3836	163.321	233.482	230.396	176.152	130.63	201.201	201.039	165.801	1170	698	706	901	no
ENSG00000198952	23381	NM_015327	SMG5	1	-1	156219015	156252620	protein_coding	5308	252.694	263.159	275.316	261.06	146.072	163.887	173.618	177.576	1002	897	826	822	no
ENSG00000135829	1660	NM_001357	DHX9	1	1	182808504	182856886	protein_coding	5645	221.971	344.469	361.778	303.481	120.652	201.717	214.526	194.11	1298	696	645	725	no
ENSG00000115758	4953	NM_002539	ODC1	2	-1	10580094	10588630	protein_coding	2968	96.3101	145.739	134.922	156.003	99.5363	162.318	152.162	189.779	1640	911	1012	745	no
ENSG00000134323	4613	NM_005378	MYCN	2	1	16080686	16087129	protein_coding	2602	93.3757	127.755	115.709	82.4157	110.068	162.303	148.849	114.363	1445	912	1038	1509	no
ENSG00000162878	91461	NM_138370	PKDCC	2	1	42275160	42285668	protein_coding	3925	50.7374	354.007	354.124	523.1	39.6521	298.145	301.996	481.201	4806	398	389	192	no
ENSG00000152518	678	NM_006887	ZFP36L2	2	-1	43449541	43453748	protein_coding	3696	92.8892	215.645	180.643	129.499	77.0855	192.869	163.6	126.509	2286	738	909	1303	no
ENSG00000065911	10797	NM_006636	MTHFD2	2	1	74425689	74444692	protein_coding	4870	178.758	292.801	324.151	204.692	112.611	198.746	222.797	151.755	1411	711	611	1007	no
ENSG00000163251	7855	NM_003468	FZD5	2	-1	208627310	208634287	protein_coding	6708	100.215	360.407	316.962	102.758	45.8332	177.605	158.169	55.3098	4140	808	958	3780	no
ENSG00000138363	471	NM_004044	ATIC	2	1	216176540	216214487	protein_coding	3919	180.524	198.021	193.78	163.335	141.309	167.029	165.515	150.481	1045	873	890	1020	no
ENSG00000175928	57633	NM_020873	LRRN1	3	1	3841121	3889387	protein_coding	4264	179.848	304.558	292.236	277.07	129.408	236.107	229.412	234.61	1178	557	580	556	no
ENSG00000206532				3	-1	110607231	110612323	protein_coding	1363	4.09048	92.8823	5.15651	1.10248	9.21298	225.265	12.6651	2.92027	12127	597	11099	16906	no
ENSG00000073111	4171	NM_004526	MCM2	3	1	127317066	127341276	protein_coding	4899	164.823	251.331	259.53	199.976	103.219	169.588	177.323	147.383	1578	856	800	1052	no
ENSG00000068078	2261	NM_022965	FGFR3	4	1	1795034	1810599	protein_coding	4834	75.3424	299.788	224.891	266.216	47.8184	205.004	155.725	198.843	3970	682	982	708	no
ENSG00000138757	9908	NM_203505	G3BP2	4	-1	76567966	76649709	protein_coding	7178	324.695	356.882	337.127	237.106	138.792	164.353	157.209	119.265	1072	894	974	1426	no
ENSG00000269893	677809	NR_002963	SNHG8	4	1	119199864	119200978	lincRNA	923	38.8092	44.9231	30.4057	34.1619	128.957	160.888	110.255	133.636	1182	917	1574	1206	no
ENSG00000253069				4	1	123748169	123748245	miRNA	77	3.20102	5.47362	4.41103	2.62829	127.404	234.984	191.744	123.252	1203	559	744	1360	no
ENSG00000245112	100128055		SMARCA5-AS1	4	-1	144434625	144435788	antisense	945	44.0524	44.8467	44.6017	44.8793	143.005	156.875	157.984	171.481	1030	946	965	865	no
ENSG00000153395	79888	NM_024830	LPCAT1	5	-1	1456595	1524092	protein_coding	6494	262.229	300.767	290.781	260.922	123.874	153.099	149.879	145.069	1250	986	1030	1078	no
ENSG00000113407	6897	NM_152295	TARS	5	1	33440802	33469644	protein_coding	5718	228.9	304.336	336.893	201.2	122.825	175.94	197.214	127.046	1266	822	722	1298	no
ENSG00000134363	10468	NM_013409	FST	5	1	52776239	52782964	protein_coding	2969	65.7619	276.824	278.064	239.691	67.9582	308.212	313.502	291.486	2678	385	364	393	no
ENSG00000133706	51520	NM_020117	LARS	5	-1	145492601	145562223	protein_coding	8118	346.812	396.92	410.161	322.083	131.079	161.626	169.123	143.25	1163	913	862	1100	no
ENSG00000169223	10960	NM_006816	LMAN2	5	-1	176758563	176778853	protein_coding	2357	102.481	111.139	96.024	97.3244	133.402	155.87	136.363	149.088	1128	954	1160	1036	no
ENSG00000170542	5272	NM_004155	SERPINB9	6	-1	2887500	2903514	protein_coding	4118	88.7917	203.593	158.53	130.02	66.1499	163.43	128.864	114	2761	904	1255	1520	no
ENSG00000204525	3107	NM_002117	HLA-C	6	-1	31236526	31239907	protein_coding	2507	80.59	247.698	66.774	71.5562	98.6169	326.606	89.1526	103.055	1667	351	2046	1753	no
ENSG00000112514	51596	NM_015921	CUTA	6	-1	33384219	33386094	protein_coding	1876	89.2755	89.636	79.0845	87.97	146.01	157.945	141.1	169.309	1003	940	1104	874	no
ENSG00000124733	4201	NM_014623	MEA1	6	-1	42979832	42981706	protein_coding	1089	46.4624	52.2774	43.6795	38.7088	130.886	158.687	134.255	128.338	1167	935	1173	1284	no
ENSG00000272114				6	-1	43738166	43738353	antisense	188	3.74652	11.5535	12.3109	9.87793	61.161	203.148	219.158	189.714	3011	689	624	746	no
ENSG00000146242	7162	NM_006670	TPBG	6	1	83072923	83080545	protein_coding	6904	99.9119	323.7	302.868	1300.95	44.3961	154.988	146.847	680.366	4268	968	1059	118	no
ENSG00000155130	4082	NM_002356	MARCKS	6	1	114178541	114184648	protein_coding	4273	166.878	292.532	227.242	313.884	119.791	226.306	178.009	265.228	1314	592	796	457	no
ENSG00000164442	10370	NM_006079	CITED2	6	-1	139693393	139695757	protein_coding	2086	76.096	239.204	248.028	459.458	111.898	379.062	398.006	795.271	1419	293	275	97	no
ENSG00000233893	101409257		EZR-AS1	6	1	159239043	159241625	antisense	217	8.1027	12.1018	10.8415	5.1426	114.491	184.352	167.228	85.5667	1384	778	874	2192	no
ENSG00000070669	440	NM_183356	ASNS	7	-1	97481430	97501854	protein_coding	4455	150.602	383.471	387.814	270.768	103.72	284.538	291.392	219.444	1566	420	409	615	no
ENSG00000106278	5803	NM_002851	PTPRZ1	7	1	121513143	121702090	protein_coding	9917	340.937	453.195	465.865	322.177	105.485	151.064	157.248	117.298	1535	1000	973	1454	no
ENSG00000128610	389549	NM_001160264	FEZF1	7	-1	121941448	121950745	protein_coding	2612	28.4766	212.145	181.036	48.9105	33.4468	268.481	232.004	67.6105	5636	466	572	2955	no
ENSG00000230316	154860		FEZF1-AS1	7	1	121943712	121950131	antisense	3313	41.741	249.539	205.637	113.428	38.6583	248.985	207.764	123.617	4928	515	673	1353	no
ENSG00000106484	4232	NM_177525	MEST	7	1	130126012	130146133	protein_coding	4624	205.997	302.886	302.921	324.718	136.679	216.53	219.285	253.551	1095	632	623	496	no
ENSG00000122779	8805	NM_015905	TRIM24	7	1	138145079	138274738	protein_coding	9223	233.216	422.394	375.818	378.416	77.5808	151.391	136.399	148.14	2267	999	1158	1045	no
ENSG00000147162	8473	NM_181673	OGT	X	1	70752933	70795747	protein_coding	9812	305.906	450.003	558.07	586.516	95.6523	151.605	190.387	215.822	1733	998	749	632	no
ENSG00000156925	7547	NM_003413	ZIC3	X	1	136648301	136659850	protein_coding	4136	196.255	233.853	108.753	103.723	145.579	186.904	88.018	90.5472	1005	769	2071	2056	no
ENSG00000102119	2010	NM_000117	EMD	X	1	153607557	153609883	protein_coding	2020	67.5232	127.265	125.903	78.3132	102.564	208.263	208.627	139.981	1594	666	668	1131	no
ENSG00000120885	1191	NM_001831	CLU	8	-1	27454434	27472548	protein_coding	6616	194.032	325.031	255.314	394.962	89.9709	162.399	129.17	215.545	1871	910	1248	635	no
ENSG00000255201				8	1	38279407	38283614	antisense	534	17.5796	31.4165	33.9164	31.7677	101.008	194.479	212.594	214.792	1615	731	653	639	no
ENSG00000104738	4173	NM_182746	MCM4	8	1	48872745	48890720	protein_coding	6824	303.009	391.038	358.623	259.426	136.233	189.424	175.916	137.263	1098	758	808	1161	no
ENSG00000164754	5885	NM_006265	RAD21	8	-1	117858174	117887105	protein_coding	6192	270.944	287.696	307.986	308.767	134.258	153.588	166.5	180.041	1120	983	882	800	no
ENSG00000168672	157638	NM_174911	FAM84B	8	-1	127564687	127570638	protein_coding	5404	109.57	281.456	242.359	287.384	62.2084	172.168	150.12	192.01	2943	838	1028	732	no
ENSG00000254010				8	1	127569141	127569678	antisense	484	15.6148	36.7711	29.721	35.4584	98.9923	251.14	205.541	264.516	1659	507	687	460	no
ENSG00000135052	51280	NM_177937	GOLM1	9	-1	88641061	88715088	protein_coding	4233	145.88	210.961	187.934	183.722	105.745	164.744	148.61	156.707	1529	888	1042	973	no
ENSG00000196305	3376	NM_013417	IARS	9	-1	94972489	95056038	protein_coding	7401	347.565	477.593	556.992	385.549	144.085	213.316	251.922	188.091	1019	644	512	756	no
ENSG00000136943	1515	NM_001333	CTSV	9	-1	99794940	99801925	protein_coding	1721	60.639	79.251	91.6724	62.0869	108.098	152.222	178.296	130.254	1484	995	794	1254	no
ENSG00000251349	100526694	NM_001198812	MSANTD3-TMEFF1	9	1	103204553	103339918	protein_coding	2069	85.9523	129.735	138.256	128.289	127.47	207.277	223.677	223.874	1201	671	607	594	no
ENSG00000241697	8577	NM_003692	TMEFF1	9	1	103204560	103339918	protein_coding	2690	104.466	161.543	169.135	159.475	119.15	198.515	210.464	214.05	1320	712	664	642	no
ENSG00000267987				9	1	124103625	124110410	protein_coding	180	2.00449	9.89237	11.5273	10.9245	34.2017	181.67	214.346	219.13	5531	787	646	616	no
ENSG00000130707	445	NM_054012	ASS1	9	1	133320316	133376661	protein_coding	3050	41.9651	248.237	288.031	254.522	42.2128	269.043	316.091	301.301	4491	461	359	376	no
ENSG00000126878	83543	NM_031426	AIF1L	9	1	133971863	133998539	protein_coding	5485	179.987	262.183	260.961	209.981	100.685	158.01	159.252	138.222	1624	939	948	1148	no
ENSG00000176868				9	-1	134374796	134375537	pseudogene	738	31.5776	43.6738	43.9919	51.8945	131.237	195.623	199.515	253.887	1157	725	713	492	no
ENSG00000099284	55506	NM_018649	H2AFY2	10	1	71812552	71872036	protein_coding	1980	55.6537	105.824	99.0253	128.51	86.2498	176.674	167.406	234.338	1994	815	872	558	no
ENSG00000198728	8861	NM_003893	LDB1	10	-1	103867317	103880210	protein_coding	2790	120.449	131.668	137.704	168.092	132.445	156.002	165.205	217.53	1141	953	891	625	no
ENSG00000165916	5702	NM_002804	PSMC3	11	-1	47440320	47447993	protein_coding	2245	93.1854	103.651	115.178	82.5973	127.349	152.621	171.723	132.839	1204	991	839	1219	no
ENSG00000254462				11	1	57480077	57559058	protein_coding	585	25.2743	27.2713	27.8	29.6174	132.587	154.101	159.067	182.799	1139	976	953	787	no
ENSG00000168005	144097	NM_138471	C11orf84	11	1	63580860	63595190	protein_coding	2807	128.894	140.364	116.472	112.855	140.874	165.298	138.886	145.163	1055	884	1131	1077	no
ENSG00000167771	283248	NM_173587	RCOR2	11	-1	63678693	63684316	protein_coding	2738	97.3388	168.399	181.444	181.889	109.067	203.311	221.817	239.857	1470	687	614	545	no
ENSG00000060982	586	NM_005504	BCAT1	12	-1	24964295	25102393	protein_coding	10372	425.655	721.687	709.446	567.907	125.919	230.008	228.963	197.693	1222	578	583	712	no
ENSG00000111371	81539	NM_030674	SLC38A1	12	-1	46576846	46663800	protein_coding	10013	371.637	543.722	577.831	436.561	113.884	179.502	193.17	157.419	1393	798	739	965	no
ENSG00000134287	377	NM_001659	ARF3	12	-1	49329506	49351334	protein_coding	5002	213.359	287.648	275.47	299.283	130.845	190.096	184.339	216.03	1168	753	771	630	no
ENSG00000066117	6602	NM_139071	SMARCD1	12	1	50478755	50494495	protein_coding	5136	236.232	248.459	263.652	231.51	141.121	159.914	171.832	162.748	1049	922	837	927	no
ENSG00000094916	23468	NM_012117	CBX5	12	-1	54624724	54673886	protein_coding	12508	517.975	602.622	594.61	605.454	127.056	159.262	159.127	174.771	1210	930	950	840	no
ENSG00000185664	6490	NM_006928	PMEL	12	-1	56347889	56367101	protein_coding	3901	157.002	180.077	178.997	191.315	123.483	152.594	153.594	177.071	1255	992	1002	825	no
ENSG00000111602	8914	NM_003920	TIMELESS	12	-1	56810903	56843187	protein_coding	5072	168.138	258.04	247.845	228.951	101.718	168.176	163.563	162.981	1605	866	911	925	no
ENSG00000135446	1019	NM_000075	CDK4	12	-1	58141510	58149796	protein_coding	3168	133.732	170.002	172.153	151.6	129.516	177.387	181.895	172.78	1177	809	783	852	no
ENSG00000184575	11260	NM_007235	XPOT	12	1	64798130	64844907	protein_coding	7364	250.794	340.483	353.585	280.755	104.492	152.84	160.726	137.655	1551	989	932	1155	no
ENSG00000269531				12	1	80198742	80202321	protein_coding	30	1.41829	1.81827	2.43093	1.48928	144.844	200.352	271.213	179.228	1013	706	460	807	no
ENSG00000089248	10961	NM_006817	ERP29	12	1	112451120	112461255	protein_coding	3083	124.778	199.598	183.639	177.293	124.182	214.012	199.375	207.629	1247	641	715	667	no
ENSG00000089116	64211	NM_022363	LHX5	12	-1	113899839	113910085	protein_coding	3125	6.68353	170.334	189.032	216.813	6.56196	180.18	202.478	250.511	13502	791	701	509	no
ENSG00000257935				12	1	113909808	113918429	antisense	522	1.29609	24.0657	25.7006	46.7649	7.62035	152.4	164.784	323.47	12916	994	895	339	no
ENSG00000265455	100616329		MIR4700	12	1	121160996	121161069	miRNA	74	3.24097	3.83155	3.54878	3.51957	134.307	171.158	160.544	171.72	1117	845	934	862	no
ENSG00000125285	11166	NM_007084	SOX21	13	-1	95361886	95364389	protein_coding	2504	20.5997	155.027	129.79	91.9253	25.231	204.658	173.509	132.552	7121	683	827	1220	no
ENSG00000134871	1284	NM_001846	COL4A2	13	1	110958159	111165374	protein_coding	7885	373.41	378.887	285.432	298.153	145.294	158.842	121.171	136.527	1009	933	1374	1172	no
ENSG00000100814	57820	NM_182852	CCNB1IP1	14	-1	20779527	20801471	protein_coding	3680	150.542	182.868	188.384	169.472	125.512	164.265	171.35	166.274	1230	895	842	897	no
ENSG00000165804	51222	NM_016423	ZNF219	14	-1	21558205	21572881	protein_coding	4643	168.484	219.207	235.597	253.93	111.341	156.067	169.852	197.47	1428	952	854	715	no
ENSG00000100889	5106	NM_004563	PCK2	14	1	24563262	24579807	protein_coding	4189	131.83	326.795	315.521	180.889	96.551	257.882	252.116	155.912	1710	488	510	980	no
ENSG00000165588	5015	NM_021728	OTX2	14	-1	57267425	57277197	protein_coding	2470	32.0013	187.383	224.222	297.772	39.7451	250.777	303.857	435.274	4788	508	385	226	no
ENSG00000100650	6430	NM_006925	SRSF5	14	1	70193617	70238722	protein_coding	5357	199.053	258.31	265.493	332.759	113.994	159.395	165.892	224.275	1391	928	885	593	no
ENSG00000197119	123096	NM_001039355	SLC25A29	14	-1	100757448	100772884	protein_coding	7451	204.498	350.156	417.527	480.819	84.2049	155.347	187.567	232.997	2053	963	757	561	no
ENSG00000258666				14	1	100800127	100820398	antisense	385	10.7957	19.3148	18.9969	14.9634	86.012	165.838	165.157	140.331	2002	877	892	1128	no
ENSG00000185559	8788	NM_003836	DLK1	14	1	101192042	101201539	protein_coding	2290	24.2035	415.034	557.43	535.215	32.4232	599.106	814.785	843.869	5809	155	95	88	no
ENSG00000128965	79094	NM_024111	CHAC1	15	1	41245160	41248710	protein_coding	2051	50.7162	151.707	136.825	73.6618	75.8556	244.509	223.302	129.675	2335	531	609	1265	no
ENSG00000264109	100616396		MIR4712	15	1	50652526	50652607	miRNA	82	1.84302	3.79294	1.31353	5.18399	68.9613	152.904	53.6178	228.241	2630	988	3757	579	no
ENSG00000182768	51335	NM_001033088	NGRN	15	1	90808891	90816463	protein_coding	2784	62.5854	175.599	168.214	149.781	68.9608	208.501	202.254	194.252	2631	663	702	723	no
ENSG00000206053	90861	NM_144570	HN1L	16	1	1728257	1752281	protein_coding	4768	210.237	238.857	253.179	197.393	135.264	165.599	177.738	149.475	1110	882	797	1029	no
ENSG00000259939				16	1	8947169	8948204	antisense	409	18.8559	23.4596	24.8391	21.403	141.443	189.606	203.276	188.942	1043	756	696	750	no
ENSG00000185928	79447		PAGR1	16	1	29827285	29841948	protein_coding	2165	95.4527	112.666	131.784	185.173	135.273	172.024	203.745	308.817	1109	839	693	363	no
ENSG00000103449	6299	NM_002968	SALL1	16	-1	51169886	51185278	protein_coding	5660	160.626	304.336	296.272	202.051	87.0747	177.743	175.212	128.892	1969	807	814	1275	no
ENSG00000125107	23019	NM_206999	CNOT1	16	-1	58553855	58663790	protein_coding	10852	502.346	537.98	583.326	519.543	142.019	163.875	179.934	172.857	1039	898	786	851	no
ENSG00000125166	2806	NM_002080	GOT2	16	-1	58741035	58768261	protein_coding	3766	175.62	179.802	156.646	114.847	143.062	157.823	139.231	110.107	1027	943	1125	1599	no
ENSG00000039068	999	NM_004360	CDH1	16	1	68771128	68869451	protein_coding	6154	233.079	340.834	415.731	224.315	116.194	183.08	226.128	131.607	1362	779	593	1232	no
ENSG00000263203				16	-1	69152757	69154331	protein_coding	1575	68.9425	80.0153	84.3804	79.6353	134.297	167.938	179.33	182.56	1118	868	790	789	no
ENSG00000260914	27183		VPS4A	16	1	69333585	69354614	protein_coding	865	38.5632	41.8163	35.4446	32.7543	136.768	159.803	137.149	136.718	1093	924	1147	1170	no
ENSG00000260466				16	1	87870138	87871269	antisense	522	15.879	35.1515	36.3471	18.6774	93.3209	222.602	233.064	129.188	1790	612	564	1270	no
ENSG00000189343				17	-1	19349246	19350169	pseudogene	924	0.688862	99.2671	92.514	1.00551	2.28437	355.13	335.124	3.929	16614	319	339	16166	no
ENSG00000207928	693217		MIR632	17	1	30677128	30677221	miRNA	94	3.64616	4.36013	4.27437	4.06058	118.942	153.331	152.237	155.966	1323	984	1010	979	no
ENSG00000171345	3880	NM_002276	KRT19	17	-1	39679869	39684560	protein_coding	2336	63.5593	118.138	127.664	126.48	83.4572	167.175	182.921	195.491	2074	871	776	722	no
ENSG00000199753	692227	NR_004380	SNORD104	17	1	62223443	62223512	snoRNA	70	2.91598	3.26528	3.52901	1.97152	127.883	154.199	168.758	101.695	1194	974	865	1780	no
ENSG00000173894	84733	NM_032647	CBX2	17	1	77751931	77761782	protein_coding	5687	173.913	262.361	274.387	284.54	93.828	152.501	161.494	180.65	1776	993	925	797	no
ENSG00000169750	5881	NM_005052	RAC3	17	1	79989500	79992080	protein_coding	1527	71.496	81.2069	79.1053	49.0727	143.637	175.796	173.398	116.031	1021	823	829	1477	no
ENSG00000125977	8894	NM_003908	EIF2S2	20	-1	32676104	32700138	protein_coding	2656	117.182	136.863	145.979	101.52	135.376	170.338	183.972	138.008	1108	850	774	1150	no
ENSG00000272897				20	-1	34220262	34262466	protein_coding	872	39.2937	40.996	42.7408	34.6287	138.223	155.411	164.077	143.382	1078	961	903	1094	no
ENSG00000053438	4826	NM_181689	NNAT	20	1	36149617	36152092	protein_coding	1294	2.81487	97.5508	93.4758	103.107	6.67689	249.202	241.794	287.696	13411	514	533	399	no
ENSG00000124193	6431	NM_006275	SRSF6	20	1	42086568	42092245	protein_coding	3951	146.755	216.382	221.048	193.6	113.961	181.038	187.272	176.919	1392	788	759	827	no
ENSG00000101115	57167	NM_020436	SALL4	20	-1	50400581	50419059	protein_coding	4061	189.049	336.563	345.065	343.134	142.814	273.961	284.413	305.077	1033	436	424	366	no
ENSG00000130702	3911	NM_005560	LAMA5	20	-1	60883011	60942368	protein_coding	14705	534.635	984.782	1102.76	1260.03	111.556	221.376	251.018	309.386	1425	614	513	362	no
ENSG00000092758	1299	NM_001853	COL9A3	20	1	61447596	61472511	protein_coding	4831	148.371	263.154	338.911	330.927	94.2373	180.064	234.82	247.33	1768	793	560	518	no
ENSG00000101161	24148	NM_012469	PRPF6	20	1	62612488	62664453	protein_coding	3044	141.898	142.538	151.486	134.554	143.007	154.789	166.573	159.597	1029	970	880	951	no
ENSG00000129951	79948	NM_024888	LPPR3	19	-1	812518	821967	protein_coding	2701	127.181	164.366	184.232	197.387	144.424	201.16	228.319	263.866	1017	700	586	463	no
ENSG00000167470	90007	NM_177401	MIDN	19	1	1248552	1259142	protein_coding	4495	204.345	238.29	250.589	226.306	139.453	175.24	186.6	181.782	1067	824	760	793	no
ENSG00000269371				19	-1	7584802	7585346	antisense	293	11.7053	15.1692	15.1358	17.8981	122.61	171.139	172.928	220.566	1270	846	832	613	no
ENSG00000099783	4670	NM_031203	HNRNPM	19	1	8509651	8553998	protein_coding	5606	227.243	499.252	504.964	455.493	124.364	294.389	301.504	293.364	1246	405	390	387	no
ENSG00000127616	6597	NM_003072	SMARCA4	19	1	11071598	11176071	protein_coding	10954	477.881	556.892	524.198	571.943	133.843	168.056	160.18	188.521	1124	867	939	753	no
ENSG00000178464				19	-1	12754089	12754733	pseudogene	645	28.6741	33.311	34.033	24.5664	136.47	170.719	176.604	137.525	1096	847	803	1157	no
ENSG00000074181	4854	NM_000435	NOTCH3	19	-1	15270444	15311792	protein_coding	8799	314.978	526.324	543.868	637.452	109.829	197.732	206.898	261.575	1453	716	678	468	no
ENSG00000186010	51079	NM_015965	NDUFA13	19	1	19626545	19644285	protein_coding	3350	142.263	155.027	143.526	135.434	130.279	152.974	143.403	145.969	1171	987	1083	1068	no
ENSG00000167635	7705	NM_007145	ZNF146	19	1	36705504	36729676	protein_coding	4146	193.733	197.983	202.742	166.513	143.389	157.854	163.692	145.008	1024	942	908	1079	no
ENSG00000007255	79090	NM_024108	TRAPPC6A	19	-1	45666186	45681495	protein_coding	933	33.9842	45.004	39.3665	34.5063	111.763	159.45	141.23	133.538	1421	927	1102	1211	no
ENSG00000105373	29997	NM_015710	GLTSCR2	19	1	48248779	48260315	protein_coding	5341	228.84	284.62	297.233	322.26	131.459	176.156	186.28	217.855	1150	818	762	622	no
ENSG00000074219	8463	NM_003598	TEAD2	19	-1	49843852	49865714	protein_coding	2980	133.248	190.258	200.282	216.536	137.18	211.049	224.96	262.354	1088	658	597	467	no
ENSG00000269179				19	-1	50412758	50461648	protein_coding	575	24.1227	29.8693	27.446	23.5115	128.693	171.716	159.761	147.634	1186	843	943	1051	no
ENSG00000265438	100616483		MIR4751	19	1	50436321	50436394	miRNA	74	2.93726	8.01537	11.5278	7.78934	121.702	358.053	521.443	380.074	1277	314	183	276	no
ENSG00000063244	11338	NM_007279	U2AF2	19	1	56165512	56186081	protein_coding	4115	192.267	282.65	310.695	276.599	143.345	227.057	252.719	242.696	1025	587	508	535	no
ENSG00000182944	2130	NM_013986	EWSR1	22	1	29663998	29696515	protein_coding	10327	474.357	533.078	587.857	582.537	140.922	170.636	190.54	203.669	1054	848	748	686	no
ENSG00000269987				22	-1	31372501	31374834	lincRNA	546	20.6774	27.1151	30.2508	31.0123	116.214	164.162	185.455	205.078	1360	896	767	678	no
ENSG00000232346				22	1	32435477	32435883	pseudogene	407	17.9648	20.6228	20.4858	18.9456	135.42	167.497	168.458	168.073	1107	870	867	884	no
ENSG00000268427				22	1	50714103	50714350	protein_coding	168	7.81896	7.89862	8.56748	9.62747	142.715	155.417	170.702	206.913	1034	960	850	673	no
ENSG00000228060	101929516		LOC101929516	1	1	40030832	40038875	antisense	551	19.6864	21.4273	26.4667	18.6934	109.613	128.55	160.781	122.497	1456	1255	931	1370	no
ENSG00000162738	57216	NM_020335	VANGL2	1	1	160370376	160398468	protein_coding	5340	206.375	237.942	250.903	480.989	118.584	147.295	157.27	325.217	1328	1029	971	336	no
ENSG00000152284	83439	NM_031283	TCF7L1	2	1	85360533	85537511	protein_coding	4414	121.44	166.447	205.3	132.942	84.4075	124.652	155.68	108.745	2049	1314	984	1632	no
ENSG00000055044	51602	NM_015934	NOP58	2	1	203130439	203168389	protein_coding	3299	113.356	140.014	164.097	104.229	105.428	140.296	166.503	114.073	1537	1103	881	1519	no
ENSG00000272434				3	1	49066749	49067139	antisense	391	16.324	15.7963	18.6056	14.71	128.093	133.547	159.284	135.841	1190	1184	946	1181	no
ENSG00000144749	26018	NM_015541	LRIG1	3	-1	66429221	66551687	protein_coding	7032	206.103	299.557	326.386	222.004	89.9149	140.817	155.362	113.989	1874	1100	985	1521	no
ENSG00000109736	10227	NM_001146069	MFSD10	4	-1	2932288	2936586	protein_coding	3159	121.058	124.962	148.075	121.796	117.56	130.763	156.896	139.209	1345	1225	977	1138	no
ENSG00000163629	5783	NM_080685	PTPN13	4	1	87515468	87736324	protein_coding	9496	149.431	371.042	454.275	504.41	48.2773	129.163	160.132	191.787	3919	1248	940	737	no
ENSG00000248329	100506013		RP11-366M4.3	4	1	165798156	165820117	processed_transcript	3089	127.105	105.609	148.941	69.453	126.26	113.016	161.396	81.1794	1216	1503	926	2348	no
ENSG00000156453	5097	NM_032420	PCDH1	5	-1	141232938	141258811	protein_coding	5641	225.091	256.357	278.253	142.695	122.432	150.226	165.109	91.3347	1272	1008	893	2027	no
ENSG00000146830	64599	NM_022574	GIGYF1	7	-1	100277130	100287071	protein_coding	6709	209.904	273.471	343.379	300.235	95.9928	134.744	171.316	161.578	1721	1160	843	937	no
ENSG00000269955	51631	NM_001244584	LUC7L2	7	1	139026106	139107345	protein_coding	1661	68.3526	72.6649	78.3015	71.6957	126.27	144.614	157.79	155.846	1215	1065	966	981	no
ENSG00000130821	6535	NM_005629	SLC6A8	X	1	152953554	152962048	protein_coding	5498	96.4312	214.87	274.646	272.91	53.8015	129.189	167.208	179.223	3507	1247	876	808	no
ENSG00000245910	641638	NR_002598	SNHG6	8	-1	67833919	67838633	processed_transcript	1247	47.1326	56.2643	57.5421	63.4089	115.935	149.15	154.463	183.599	1366	1017	994	780	no
ENSG00000160973	8928	NM_003923	FOXH1	8	-1	145698795	145701718	protein_coding	2503	86.6233	104.979	117.022	82.7615	106.179	138.642	156.492	119.386	1518	1120	978	1424	no
ENSG00000122705	1211	NM_007096	CLTA	9	1	36190853	36304778	protein_coding	2515	107.67	109.612	115.751	100.781	131.334	144.071	154.062	144.685	1154	1072	999	1083	no
ENSG00000149115	85456	NM_033396	TNKS1BP1	11	-1	57067112	57092426	protein_coding	7149	260.279	326.486	349.222	294.853	111.695	150.965	163.509	148.916	1422	1002	913	1039	no
ENSG00000254422				11	-1	102100582	102101653	antisense	628	23.0674	27.2136	29.3284	30.3178	112.714	143.246	156.314	174.306	1409	1080	979	843	no
ENSG00000139146	58516	NM_021238	FAM60A	12	-1	31433518	31479992	protein_coding	5748	226.752	241.615	271.77	174.592	121.039	138.951	158.266	109.669	1292	1115	957	1613	no
ENSG00000088986	8655	NM_003746	DYNLL1	12	1	120907653	120936296	protein_coding	2957	131.897	128.969	139.708	119.082	136.824	144.175	158.151	145.402	1091	1071	960	1073	no
ENSG00000139514	6541	NM_003045	SLC7A1	13	-1	30083547	30169825	protein_coding	7692	186.635	315.963	365.526	214.455	74.4412	135.785	159.07	100.664	2382	1154	952	1796	no
ENSG00000259132				14	-1	23415479	23451467	protein_coding	835	33.5809	38.0442	40.7978	39.8327	123.375	150.611	163.544	172.236	1259	1005	912	858	no
ENSG00000100813	22985	NM_014977	ACIN1	14	-1	23527773	23564823	protein_coding	9110	328.592	377.469	452.659	434.628	110.661	136.968	166.318	172.257	1436	1143	883	857	no
ENSG00000119707	58517	NM_021239	RBM25	14	1	73525144	73588122	protein_coding	9375	311.408	379.639	458.82	372.008	101.919	133.861	163.819	143.27	1601	1178	907	1098	no
ENSG00000256500	3831		RP11-73M18.2	14	1	104029299	104152261	protein_coding	2505	103.923	107.309	119.986	117.592	127.267	141.607	160.335	169.491	1207	1094	938	873	no
ENSG00000131653	84231	NM_032271	TRAF7	16	1	2205699	2228130	protein_coding	4489	198.767	196.201	212.105	168.315	135.848	144.48	158.156	135.38	1101	1066	959	1188	no
ENSG00000166123	84706	NM_133443	GPT2	16	1	46918290	46965209	protein_coding	6354	124.481	266.284	295.764	178.901	60.0995	138.533	155.81	101.658	3087	1124	981	1781	no
ENSG00000260798				16	-1	68848233	68857429	antisense	562	17.5597	23.9884	29.4288	15.8687	95.8606	141.098	175.294	101.954	1726	1097	813	1773	no
ENSG00000169992	57555	NM_020795	NLGN2	17	1	7308193	7323179	protein_coding	5550	248.875	248.16	274.74	356.011	137.574	147.807	165.693	231.606	1083	1025	887	567	no
ENSG00000263798				17	1	46022790	46051804	processed_transcript	575	18.2674	23.577	29.8582	33.2936	97.4905	135.543	173.811	209.06	1689	1157	824	660	no
ENSG00000264624	100500847		MIR3615	17	1	72744752	72744838	miRNA	87	2.89588	3.36246	4.01856	2.97667	102.166	127.759	154.579	123.54	1599	1265	993	1355	no
ENSG00000130811	8666	NM_003755	EIF3G	19	-1	10225693	10230596	protein_coding	3598	163.573	163.964	180.051	161.075	139.459	150.641	167.5	161.638	1066	1004	871	936	no
ENSG00000129353	57153	NM_020428	SLC44A2	19	1	10713133	10755235	protein_coding	5216	145.887	208.899	249.947	273.534	85.8066	132.39	160.401	189.345	2009	1201	935	748	no
ENSG00000142453	10498	NM_199141	CARM1	19	1	10982189	11033453	protein_coding	4162	185.568	184.372	191.266	159.724	136.774	146.436	153.822	138.565	1092	1043	1000	1146	no
ENSG00000269590				19	-1	12775642	12780211	protein_coding	585	26.4503	24.5735	29.4874	27.0869	138.73	138.856	168.736	167.179	1073	1116	866	893	no
ENSG00000123143	5585	NM_213560	PKN1	19	1	14543865	14582679	protein_coding	4606	187.918	205.172	218.909	165.629	125.153	147.248	159.085	129.835	1238	1030	951	1262	no
ENSG00000257103	26065	NM_015578	LSM14A	19	1	34663409	34720420	protein_coding	4748	194.848	214.207	223.342	186.771	125.928	149.134	157.454	142.029	1220	1018	969	1112	no
ENSG00000169136	22809	NM_012068	ATF5	19	1	50431959	50437192	protein_coding	2954	45.1871	109.384	155.249	118.532	46.9246	122.405	175.911	144.879	4047	1360	809	1082	no
ENSG00000105048	7138	NM_003283	TNNT1	19	-1	55644162	55660722	protein_coding	2171	66.0055	87.7171	109.473	119.334	93.2794	133.561	168.781	198.463	1792	1183	864	711	no
ENSG00000225783	440823		MIAT	22	1	27042392	27072438	lincRNA	11590	337.635	447.286	604.894	965.98	89.3847	127.573	174.697	300.925	1900	1268	819	377	no
ENSG00000206028				22	-1	27063656	27068617	lincRNA	2613	81.6389	115.541	156.333	244.472	95.8656	146.169	200.267	337.804	1724	1047	710	323	no
ENSG00000253352	55000		TUG1	22	1	31366663	31375381	antisense	6793	215.853	281.674	314.276	328.073	97.5006	137.069	154.866	174.375	1687	1142	990	841	no
ENSG00000100380	6767	NM_003932	ST13	22	-1	41220539	41253026	protein_coding	4147	173.387	185.1	203.151	189.912	128.28	147.546	163.978	165.345	1189	1028	905	903	no
ENSG00000100227	84271	NM_178136	POLDIP3	22	-1	42979727	43010968	protein_coding	3650	154.896	158.531	171.349	155.702	130.203	143.574	157.139	154.02	1172	1077	975	989	no
ENSG00000221978	81669	NM_030937	CCNL2	1	-1	1321091	1334708	protein_coding	6835	166.561	220.053	246.36	311.19	74.7683	106.425	120.651	164.386	2363	1620	1386	915	no
ENSG00000117713	8289	NM_139135	ARID1A	1	1	27022524	27108595	protein_coding	9246	265.636	375.997	385.461	431.637	88.1286	134.427	139.549	168.557	1937	1168	1121	881	no
ENSG00000158966	57685	NM_020925	CACHD1	1	1	64936428	65158741	protein_coding	6392	75.2029	135.11	147.53	272.95	36.0922	69.8725	77.2574	154.178	5268	2713	2398	988	no
ENSG00000116729	79971	NM_024911	WLS	1	-1	68564142	68698803	protein_coding	4513	62.8451	89.8708	106.613	515.28	42.7261	65.8278	79.0749	412.242	4441	2918	2339	242	no
ENSG00000117289	10628	NM_006472	TXNIP	1	1	145438469	145442635	protein_coding	3626	49.113	126.76	153.608	169.722	41.5597	115.56	141.805	169	4567	1465	1096	877	no
ENSG00000243613				1	-1	153719327	153723703	antisense	235	6.72398	6.68565	8.11662	10.3059	87.791	94.0439	115.613	158.34	1947	1897	1479	957	no
ENSG00000018625	477	NM_000702	ATP1A2	1	1	160085549	160113381	protein_coding	6298	152.304	226.654	189.639	496.087	74.1965	118.964	100.789	284.401	2391	1402	1766	406	no
ENSG00000258465	50717		DCAF8	1	-1	160187254	160254920	protein_coding	2875	122.647	120.252	131.12	140.54	130.909	138.265	152.661	176.498	1166	1129	1007	829	no
ENSG00000213058				1	1	178380751	178381107	pseudogene	357	0.12152	0.0977217	0.0392475	34.6295	1.04434	0.904842	0.368606	350.229	18032	18501	19146	306	no
ENSG00000115738	3398	NM_002166	ID2	2	1	8818975	8824583	protein_coding	2205	25.7198	100.663	77.5206	156.609	35.796	150.909	117.685	256.44	5306	1003	1444	480	no
ENSG00000204121				2	-1	233280528	233284526	pseudogene	1742	25.5389	60.4089	66.8134	85.6867	44.9831	114.633	128.38	177.601	4213	1477	1263	821	no
ENSG00000188042	10123	NM_005737	ARL4C	2	-1	235401685	235405697	protein_coding	4013	41.3988	125.449	117.023	215.314	31.6478	103.336	97.6112	193.725	5927	1680	1841	727	no
ENSG00000164050	5364	NM_002673	PLXNB1	3	-1	48445261	48471594	protein_coding	9796	258.23	320.324	383.609	429.537	80.8763	108.093	131.076	158.318	2152	1589	1221	958	no
ENSG00000172037	3913	NM_002292	LAMB2	3	-1	49158547	49170551	protein_coding	6865	141.856	177.051	204.269	326.478	63.3947	85.254	99.6019	171.708	2885	2128	1795	863	no
ENSG00000114353	2771	NM_002070	GNAI2	3	1	50263724	50296787	protein_coding	7650	258.421	298.229	323.523	356.895	103.628	128.867	141.558	168.444	1567	1251	1097	882	no
ENSG00000073792	10644	NM_006548	IGF2BP2	3	-1	185361527	185542844	protein_coding	4735	203.897	192.014	194.914	210.452	132.1	134.05	137.789	160.476	1145	1173	1139	946	no
ENSG00000265080	100616358		MIR4800	4	-1	2251804	2251883	miRNA	80	1.09368	1.48573	1.23496	3.71375	41.9434	61.3911	51.6598	167.598	4518	3166	3922	889	no
ENSG00000109472	1363	NM_001873	CPE	4	1	166282346	166419472	protein_coding	2958	30.2806	28.9526	23.2914	161.351	31.4003	32.3553	26.3575	196.946	5964	6179	7309	716	no
ENSG00000170561	153572	NM_033267	IRX2	5	-1	2745959	2752969	protein_coding	3581	66.9987	145.093	133.764	188.701	57.3995	133.936	125.031	190.264	3264	1176	1320	744	no
ENSG00000170549	79192	NM_024337	IRX1	5	1	3596168	3601517	protein_coding	1858	10.2676	43.0675	52.3055	160.385	16.9592	76.6229	94.2279	311.674	9270	2411	1909	358	no
ENSG00000259603				5	-1	3596325	3600302	antisense	383	2.95686	11.9251	14.8013	45.4869	23.6897	102.924	129.348	428.821	7453	1691	1245	230	no
ENSG00000250337	643401		LINC01021	5	1	27472399	27496508	lincRNA	2638	84.4727	80.311	61.521	111.738	98.2598	100.637	78.0625	152.933	1671	1743	2373	996	no
ENSG00000196923	9260	NM_213636	PDLIM7	5	-1	176910395	176924607	protein_coding	4407	153.438	175.925	193.599	243.337	106.823	131.96	147.043	199.365	1508	1209	1057	706	no
ENSG00000204580	780	NM_013994	DDR1	6	1	30844198	30867933	protein_coding	9122	367.422	361.881	339.538	387.818	123.569	131.139	124.59	153.503	1253	1219	1328	991	no
ENSG00000213722	23564	NM_013974	DDAH2	6	-1	31694815	31698394	protein_coding	2538	78.7864	77.8467	83.6917	117.867	95.2365	101.392	110.372	167.677	1744	1724	1571	888	no
ENSG00000204310	10554	NM_032741	AGPAT1	6	-1	32135989	32145873	protein_coding	3631	139.286	143.142	151.959	158.713	117.68	130.316	140.085	157.821	1342	1231	1114	962	no
ENSG00000204304	5089	NM_002586	PBX2	6	-1	32152512	32157963	protein_coding	4350	142.93	154.812	158.229	194.475	100.802	117.644	121.749	161.417	1622	1432	1367	939	no
ENSG00000204256	6046	NM_005104	BRD2	6	1	32936437	32949282	protein_coding	7337	318.043	320.52	330.715	321.088	132.985	144.409	150.876	158.009	1134	1067	1021	959	no
ENSG00000106003	3955	NM_002304	LFNG	7	1	2552163	2568811	protein_coding	3372	25.7609	79.1778	79.1233	145.945	23.4431	77.6197	78.5381	156.273	7503	2373	2357	977	no
ENSG00000164651	221833	NM_198956	SP8	7	-1	20823906	20826505	protein_coding	1714	16.326	31.728	28.0359	73.6447	29.2117	61.1908	54.7534	155.141	6339	3175	3680	984	no
ENSG00000106571	2737	NM_000168	GLI3	7	-1	42000548	42277469	protein_coding	9239	70.037	145.274	178.288	481.277	23.2565	51.9779	64.5933	188.083	7542	3860	2981	757	no
ENSG00000242265	23089	NM_015068	PEG10	7	1	94285637	94299007	protein_coding	6629	314.534	243.326	228.793	345.766	145.574	121.338	115.53	188.326	1006	1374	1482	754	no
ENSG00000091136	3912	NM_002291	LAMB1	7	-1	107564244	107643700	protein_coding	8140	229.315	341.482	296.209	346.016	86.4487	138.675	121.802	153.48	1989	1119	1365	992	no
ENSG00000128602	6608	NM_005631	SMO	7	1	128828713	128853386	protein_coding	4311	123.707	156.926	151.253	187.258	88.0413	120.33	117.439	156.836	1940	1387	1448	972	no
ENSG00000174469	26047	NM_014141	CNTNAP2	7	1	145813453	148118090	protein_coding	10308	251.201	333.65	337.442	775.479	74.7681	106.997	109.576	271.625	2364	1611	1591	439	no
ENSG00000147130	9203	NM_201599	ZMYM3	X	-1	70459474	70474996	protein_coding	6916	227.956	221.776	233.162	305.79	101.118	106.003	112.847	159.643	1614	1634	1530	949	no
ENSG00000197565	1288	NM_033641	COL4A6	X	-1	107386780	107682727	protein_coding	9942	149.186	259.65	131.43	543.846	46.0377	86.3317	44.2487	197.505	4118	2089	4624	714	no
ENSG00000188153	1287	NM_033380	COL4A5	X	1	107683074	107940775	protein_coding	8738	181.443	262.133	138.004	486.586	63.7154	99.1666	52.8674	201.06	2869	1776	3815	697	no
ENSG00000216090	100126338		MIR937	8	-1	144895127	144895212	miRNA	86	3.32129	3.28497	3.64664	3.73148	118.519	126.268	141.94	156.661	1329	1286	1095	974	no
ENSG00000178719	2907	NM_001009184	GRINA	8	1	145064226	145067583	protein_coding	2527	99.8134	91.6085	95.6128	128.642	121.163	119.836	126.646	183.805	1288	1395	1290	778	no
ENSG00000122756	1271	NM_147164	CNTFR	9	-1	34551430	34590121	protein_coding	2094	22.0968	29.5998	30.3878	114.651	32.3733	46.7272	48.5748	197.687	5820	4324	4200	713	no
ENSG00000148204	286204	NM_173689	CRB2	9	1	126118449	126142603	protein_coding	6349	35.2205	76.8489	92.2624	289.103	17.0197	40.0117	48.6427	164.411	9242	5037	4193	912	no
ENSG00000148200	2649	NM_033334	NR6A1	9	-1	127279554	127533589	protein_coding	7124	320.667	290.023	280.629	330.422	138.105	134.575	131.857	167.464	1079	1164	1213	891	no
ENSG00000066468	2263	NM_023029	FGFR2	10	-1	123237848	123357972	protein_coding	7543	103.169	212.816	226.89	383.522	41.9654	93.2641	100.685	183.579	4517	1920	1767	781	no
ENSG00000142102	80162	NM_025092	ATHL1	11	1	289135	296107	protein_coding	5260	225.8	187.76	200.871	289.32	131.713	117.997	127.824	198.598	1149	1417	1278	709	no
ENSG00000182272	338707	NM_178537	B4GALNT4	11	1	369796	382116	protein_coding	3761	98.7563	134.173	148.9	184.538	80.5578	117.928	132.519	177.159	2167	1419	1200	824	no
ENSG00000069696	1815	NM_000797	DRD4	11	1	637293	640706	protein_coding	1477	4.03	24.7288	30.6817	70.1642	8.37419	55.3449	69.5321	171.519	12511	3573	2738	864	no
ENSG00000175274	9537	NM_006034	TP53I11	11	-1	44907454	44972840	protein_coding	7342	107.549	313.751	272.844	348.342	44.937	141.262	124.392	171.305	4219	1096	1330	866	no
ENSG00000251562	378938		MALAT1	11	1	65265233	65273940	lincRNA	8708	276.692	248.719	268.028	489.15	97.4967	94.4159	103.032	202.812	1688	1887	1713	690	no
ENSG00000137497	4926	NM_006185	NUMA1	11	-1	71713910	71791739	protein_coding	15212	331.461	489.61	515.123	652.108	66.8546	106.395	113.348	154.778	2727	1622	1517	987	no
ENSG00000251143	100128494		RP11-849H4.4	11	1	71725337	71731956	antisense	4233	118.234	174.187	184.778	235.219	85.7075	136.026	146.113	200.633	2011	1152	1066	700	no
ENSG00000149212	143686	NM_144665	SESN3	11	-1	94898704	94965705	protein_coding	10370	63.6782	169.967	171.312	452.499	18.8379	54.1804	55.2985	157.549	8687	3678	3628	964	no
ENSG00000139219	1280	NM_033150	COL2A1	12	-1	48366748	48398269	protein_coding	6596	105.501	123.442	78.4775	406.294	49.0701	61.8641	39.8235	222.401	3845	3138	5112	602	no
ENSG00000125084	7471	NM_005430	WNT1	12	1	49372398	49375459	protein_coding	1185	0.850951	2.8347	4.29333	63.7009	2.20032	7.90758	12.1265	194.093	16705	13175	11300	726	no
ENSG00000257342				12	-1	58087915	58115293	antisense	699	25.0759	30.3416	28.564	35.1347	110.028	143.488	136.778	181.48	1446	1078	1152	794	no
ENSG00000253719	552889	NM_001136262	ATXN7L3B	12	1	74931551	74935223	protein_coding	3673	123.825	133.976	132.354	182.592	103.441	120.576	120.618	179.489	1574	1385	1388	805	no
ENSG00000135097	4440	NM_002442	MSI1	12	-1	120779133	120806983	protein_coding	3090	69.6315	90.2036	85.1454	142.025	69.1349	96.4987	92.2355	165.953	2620	1843	1956	900	no
ENSG00000136149				13	-1	55014839	55015450	pseudogene	612	19.4615	24.7862	23.5654	27.5251	97.5984	133.879	128.89	162.395	1686	1177	1254	930	no
ENSG00000100842	10278	NM_032459	EFS	14	-1	23825611	23834961	protein_coding	3237	101.431	136.142	141.02	228.797	96.1285	139.029	145.825	255.204	1719	1114	1070	486	no
ENSG00000259018				14	1	23825615	23826212	antisense	285	6.60189	8.85593	9.62601	16.0882	71.0963	102.718	113.054	203.813	2520	1692	1524	685	no
ENSG00000166450	283659	NM_173814	PRTG	15	-1	55903744	56035288	protein_coding	14388	145.616	331.065	359.747	862.405	31.0549	76.0622	83.6983	216.415	6025	2430	2195	627	no
ENSG00000174498	9543	NM_004884	IGDCC3	15	-1	65619465	65670378	protein_coding	5552	157.515	116.912	90.3018	242.543	87.034	69.6089	54.4434	157.731	1970	2727	3701	963	no
ENSG00000260824				15	1	75192333	75193030	antisense	415	10.0254	14.2512	15.1157	18.4613	74.1174	113.517	121.921	160.622	2394	1495	1361	943	no
ENSG00000167371	112476	NM_145239	PRRT2	16	1	29823177	29827201	protein_coding	3318	64.8328	89.8107	118.078	232.397	59.9427	89.4761	119.115	252.89	3102	2010	1411	500	no
ENSG00000072778	37	NM_001270448	ACADVL	17	1	7120444	7128592	protein_coding	4865	196.723	169.691	203.538	248.72	124.056	115.3	140.039	184.59	1248	1467	1116	774	no
ENSG00000170296	11337	NM_007278	GABARAP	17	-1	7143333	7146089	protein_coding	2266	75.8502	80.4833	81.8925	96.302	102.69	117.409	120.975	153.446	1590	1436	1378	994	no
ENSG00000109046	26118	NM_134265	WSB1	17	1	25621102	25640657	protein_coding	6307	221.013	263.809	280.238	471.119	107.532	138.269	148.731	269.701	1495	1128	1040	447	no
ENSG00000180340	2535	NM_001466	FZD2	17	1	42634925	42636907	protein_coding	1983	70.1397	78.8035	72.0096	100.971	108.505	131.364	121.552	183.849	1478	1215	1370	777	no
ENSG00000108848	51747	NM_016424	LUC7L3	17	1	48796905	48833574	protein_coding	8151	233.884	248.641	263.302	353.551	88.0362	100.837	108.131	156.608	1942	1736	1611	975	no
ENSG00000168646	8313	NM_004655	AXIN2	17	-1	63524681	63557765	protein_coding	5196	29.2485	47.0171	48.4636	245.325	17.2645	29.9118	31.2201	170.472	9176	6623	6399	870	no
ENSG00000266076				17	-1	63534220	63637151	protein_coding	1616	10.452	15.328	16.1745	81.0268	19.8352	31.3546	33.5039	181.037	8411	6349	6046	796	no
ENSG00000069188	54549	NM_001144952	SDK2	17	-1	71330523	71640228	protein_coding	11607	102.67	228.359	197.697	531.426	27.133	65.0359	57.0126	165.311	6744	2960	3496	904	no
ENSG00000141449	80000	NM_001142966	GREB1L	18	1	18822203	19105378	protein_coding	10572	26.5917	265.451	317.782	477.174	7.718	83.0009	100.617	162.966	12868	2193	1770	926	no
ENSG00000170558	1000	NM_001792	CDH2	18	-1	25530930	25757410	protein_coding	4950	136.327	183.731	210.286	380.279	84.4924	122.697	142.202	277.38	2045	1353	1092	425	no
ENSG00000227279				18	1	25534483	25543651	antisense	440	8.14239	11.3789	11.7436	22.827	56.7619	85.4881	89.3406	187.325	3308	2118	2041	761	no
ENSG00000132635	64773	NM_022760	PCED1A	20	-1	2815960	2821836	protein_coding	2341	67.4607	79.1756	58.365	101.88	88.4267	111.801	83.4546	157.135	1928	1525	2198	969	no
ENSG00000101384	182	NM_000214	JAG1	20	-1	10618332	10654694	protein_coding	6292	75.6071	119.294	125.004	318.909	36.8644	62.6738	66.5026	183.001	5158	3090	2877	785	no
ENSG00000101474	57136	NM_020531	APMAP	20	-1	24943561	24973615	protein_coding	2454	98.7524	107.13	109.284	110.415	123.475	144.308	149.078	162.455	1256	1069	1036	929	no
ENSG00000254995	100534593		STX16-NPEPL1	20	1	57226490	57290466	protein_coding	3859	144.661	147.427	157.247	164.026	115.035	126.286	136.388	153.468	1377	1285	1159	993	no
ENSG00000099622	1153	NM_001280	CIRBP	19	1	1259384	1274879	protein_coding	6890	176.991	245.306	283.838	324.509	78.8171	117.691	137.889	170.054	2228	1430	1136	871	no
ENSG00000072071	22859	NM_014921	LPHN1	19	-1	14260750	14316999	protein_coding	6292	266.834	245.796	244.79	282.365	130.117	129.134	130.227	162.032	1174	1249	1235	934	no
ENSG00000011243	26993	NM_014371	AKAP8L	19	-1	15490859	15529952	protein_coding	5081	180.618	174.167	198.205	246.941	109.064	113.311	130.572	175.479	1471	1497	1231	833	no
ENSG00000105223	23646	NM_012268	PLD3	19	1	40854363	40886346	protein_coding	5184	186.778	215.867	200.381	260.431	110.537	137.65	129.382	181.387	1439	1133	1243	795	no
ENSG00000090006	8425	NM_003573	LTBP4	19	1	41098789	41135725	protein_coding	8109	207.979	262.275	290.625	412.517	78.6925	106.916	119.964	183.678	2236	1613	1397	779	no
ENSG00000268465				19	1	48969094	48975688	protein_coding	443	16.6272	15.8934	16.5666	21.1893	115.173	118.595	125.181	172.701	1374	1407	1313	853	no
ENSG00000269352				19	-1	50360227	50362546	antisense	1023	40.2841	41.2712	46.7377	46.5785	120.813	133.361	152.922	164.393	1295	1188	1004	914	no
ENSG00000159140	6651	NM_138927	SON	21	1	34914924	34949812	protein_coding	13197	460.772	537.548	577.618	566.204	107.13	134.647	146.512	154.908	1500	1163	1063	986	no
ENSG00000205581	3150	NM_004965	HMGN1	21	-1	40714241	40721573	protein_coding	5102	221.647	231.914	215.581	231.192	133.297	150.259	141.44	163.611	1132	1007	1098	923	no
ENSG00000142156	1291	NM_001848	COL6A1	21	1	47401651	47424964	protein_coding	5340	236.859	198.06	149.292	296.335	136.093	122.606	93.5802	200.366	1100	1355	1920	702	no
ENSG00000215781	389831		AC011043.1	GL000195.1	-1	43717	74342	protein_coding	1594	58.1862	57.1643	22.1147	81.7748	112.005	118.547	46.44	185.225	1417	1409	4400	772	no
