# Supplementary material for: Transcriptome variations among human embryonic stem cell lines are associated with their differentiation propensity
Source: PLoS One. 2018 Feb 14;13(2):e0192625. doi: 10.1371/journal.pone.0192625 (PMC5812638; doi:10.1371/journal.pone.0192625)
Supplement: S3 Table — (XLSX) [file pone.0192625.s009.xlsx]

## Sheet: DEGs
ensembl_id	entrez_id	refseq_mrna	hgnc_symbol	chromosome_name	strand	start_position	end_position	gene_biotype	length	CPM				TPM				logFC	P Value	FDR
										H7	HUES1	HUES8	HUES9	H7	HUES1	HUES8	HUES9
ENSG00000237094	101928706		RP4-669L17.10	1	1	317720	453948	lincRNA	6869	2.67325	0.782157	0.31372	0.386333	1.19431	0.376409	0.152909	0.2031	1.49488	7.18e-20	2.33e-19
ENSG00000248527				1	1	569076	569756	pseudogene	681	350.129	227.511	209.369	162.326	1577.25	1104.36	1029.16	860.62	1.10441	2.25e-65	4.75e-64
ENSG00000272438				1	1	840214	851356	lincRNA	351	0.364684	1.44641	1.29413	2.20448	3.18381	13.6219	12.3445	22.6759	1.2413	3.64e-11	7.56e-11
ENSG00000230699	284600		RP11-54O7.1	1	1	846815	850328	lincRNA	3043	3.0385	9.87159	11.1157	18.1312	3.06174	10.7236	12.2266	21.5139	2.24891	1.44e-46	1.47e-45
ENSG00000241180				1	1	849551	850351	lincRNA	443	0.404941	1.54424	1.68567	2.70611	2.80754	11.523	12.732	22.0565	1.40975	1.18e-13	2.8e-13
ENSG00000223764	100130417		LOC100130417	1	-1	852245	856396	lincRNA	4152	2.6735	15.3843	16.3503	44.9137	1.97538	12.2483	13.1808	39.0569	3.64949	7.18e-87	3.78e-85
ENSG00000187634	148398	NM_152486	SAMD11	1	1	860260	879955	protein_coding	3205	15.8769	35.3451	33.388	56.8181	15.2042	36.4549	34.871	64.0092	1.77737	6.43e-65	1.33e-63
ENSG00000268179				1	-1	861264	866445	protein_coding	336	0.242915	2.52261	2.27401	5.64671	2.22212	24.8183	22.6509	60.6764	2.43382	1.35e-32	7.76e-32
ENSG00000272512				1	-1	931346	933431	lincRNA	2086	0.0607287	1.68096	1.05864	2.57248	0.0894813	2.66375	1.69864	4.45233	1.76698	5.93e-21	2.03e-20
ENSG00000188290	57801	NM_021170	HES4	1	-1	934342	935552	protein_coding	1118	10.0268	17.9073	17.5472	42.1592	27.5023	52.9473	52.5398	136.158	1.97052	3.28e-62	6.08e-61
ENSG00000162576	54587	NM_032348	MXRA8	1	-1	1288069	1297157	protein_coding	3371	51.5434	31.3968	35.8172	80.7863	46.9155	30.788	35.5629	86.53	1.33652	8.93e-67	1.98e-65
ENSG00000235098	441869	NM_001243536	ANKRD65	1	-1	1353800	1357149	protein_coding	2644	1.51928	2.14988	3.1172	5.02517	1.7618	2.68783	3.94633	6.86264	1.26377	1.28e-15	3.35e-15
ENSG00000215915	219293	NM_001039211	ATAD3C	1	1	1385069	1405538	protein_coding	3976	1.98507	2.73648	3.39194	7.09508	1.53109	2.27509	2.85595	6.44309	1.44433	1.46e-22	5.38e-22
ENSG00000189409	8510	NM_006983	MMP23B	1	1	1567474	1570639	protein_coding	2273	1.94419	2.50227	3.41089	6.86057	2.62484	3.63906	5.02193	10.8986	1.422	8.69e-22	3.1e-21
ENSG00000272004				1	1	1590786	1594063	antisense	400	1.74191	0.0783088	1.39195	1.48905	13.3573	0.647194	11.6479	13.4404	1.35963	2.26e-15	5.87e-15
ENSG00000227775				1	1	1655951	1668690	pseudogene	2759	7.77665	12.6104	12.2133	18.6158	8.65023	15.109	14.816	24.3623	1.16177	7.72e-26	3.3e-25
ENSG00000178821	339456	NM_178545	TMEM52	1	-1	1849029	1850712	protein_coding	1594	9.88374	8.11298	7.01832	4.44668	19.0229	16.8247	14.7368	10.0723	1.00082	9.03e-16	2.4e-15
ENSG00000182873				1	-1	2113233	2115828	antisense	2596	5.79232	7.87877	10.4487	13.2246	6.84612	10.0325	13.4706	18.3931	1.06814	4.33e-21	1.49e-20
ENSG00000149527	9651	NM_014638	PLCH2	1	1	2357419	2436969	protein_coding	10781	0.850452	4.59434	3.84273	8.87467	0.24221	1.40871	1.19316	2.97214	2.42587	2.62e-38	1.91e-37
ENSG00000197921	388585	NM_001010926	HES5	1	-1	2460184	2461684	protein_coding	1306	0.384907	3.4797	3.21573	7.44215	0.903445	8.80752	8.24415	20.5754	2.62211	7.87e-38	5.61e-37
ENSG00000177133	440556		LINC00982	1	-1	2976179	2985001	antisense	5600	0.486142	2.81545	2.43086	13.59	0.26622	1.66195	1.4528	8.76233	3.30954	4.45e-61	7.9e-60
ENSG00000142611	63976	NM_199454	PRDM16	1	1	2985732	3355185	protein_coding	9770	5.38776	10.9289	7.56711	43.4032	1.69149	3.69775	2.59228	16.0401	2.80047	4.73e-86	2.39e-84
ENSG00000196581	55966	NM_018836	AJAP1	1	1	4714792	4852594	protein_coding	12405	11.6879	4.28155	3.48976	4.44656	2.88915	1.14093	0.941675	1.29423	1.50195	1.43e-32	8.19e-32
ENSG00000158286	388591	NM_207396	RNF207	1	1	6265535	6281359	protein_coding	6585	6.31997	11.5143	15.3503	11.9094	2.94303	5.7801	7.80236	6.53002	1.16135	1.63e-23	6.29e-23
ENSG00000173673	390992	NM_001024598	HES3	1	1	6304252	6305638	protein_coding	697	32.4866	96.1667	60.3449	47.2811	142.996	456.087	289.804	244.933	1.53733	1.03e-71	2.79e-70
ENSG00000097021	11332	NM_181866	ACOT7	1	-1	6324329	6454451	protein_coding	4892	119.495	101.908	107.198	53.2939	74.9409	68.8616	73.3451	39.3353	1.15018	2.43e-55	3.43e-54
ENSG00000049246	8863	NM_016831	PER3	1	1	7844380	7905237	protein_coding	8059	20.2137	29.3823	42.2689	33.7581	7.69416	12.052	17.5565	15.1242	1.02894	3.73e-37	2.58e-36
ENSG00000264501				1	1	10366523	10366813	misc_RNA	291	1.1745	2.95178	3.43051	2.20412	12.39	33.5308	39.4524	27.3476	1.03222	6.67e-10	1.29e-09
ENSG00000130940	54897	NM_017766	CASZ1	1	-1	10696661	10856707	protein_coding	11336	10.5936	27.6241	24.1332	51.7202	2.86603	8.05536	7.12563	16.4731	2.18666	4.64e-72	1.28e-70
ENSG00000272078				1	1	10699298	10714390	antisense	7923	4.76043	12.9428	11.9977	22.6802	1.84216	5.40002	5.06832	10.3355	2.0426	1.67e-48	1.84e-47
ENSG00000120937	4879	NM_002521	NPPB	1	-1	11917521	11918988	protein_coding	694	1.51922	2.11105	1.54842	0.482945	6.71279	10.0552	7.46501	2.51291	1.07694	5.91e-09	1.08e-08
ENSG00000120949	943	NM_001281430	TNFRSF8	1	1	12123434	12204264	protein_coding	3738	24.2238	21.6212	15.4691	10.8834	19.8798	19.1203	13.8533	10.5127	1.08669	9.31e-32	5.19e-31
ENSG00000162496	9249	NM_004753	DHRS3	1	-1	12627939	12677737	protein_coding	3037	4.942	16.5767	14.7817	8.81424	4.99186	18.0429	16.2909	10.4794	1.56735	4.36e-38	3.14e-37
ENSG00000116726	390999	NM_001080830	PRAMEF12	1	1	12834984	12838049	protein_coding	1786	3.78696	0.0195224	0	0	6.50785	0.036131	0	0	2.27765	6.08e-44	5.57e-43
ENSG00000162493	10630	NM_198389	PDPN	1	1	13909960	13944452	protein_coding	3707	93.0072	81.2865	69.0093	45.5915	76.9647	72.4855	62.3117	44.4055	1.01298	5.9e-54	7.89e-53
ENSG00000175147	200197		TMEM51-AS1	1	-1	15442448	15478960	processed_transcript	2963	2.38995	6.19683	4.1172	6.14811	2.47446	6.9134	4.65142	7.49185	1.08981	3.32e-16	8.99e-16
ENSG00000171729	55092	NM_018022	TMEM51	1	1	15479028	15546976	protein_coding	2240	13.5293	28.2889	16.1151	24.244	18.5301	41.7469	24.0803	39.0785	1.01219	4.86e-34	2.96e-33
ENSG00000142621	114827	NM_052929	FHAD1	1	1	15573768	15726779	protein_coding	12805	1.57926	2.62033	3.39164	6.20629	0.378811	0.676453	0.886568	1.74997	1.4878	1.85e-20	6.16e-20
ENSG00000162458	54751	NM_017556	FBLIM1	1	1	16083102	16113089	protein_coding	4716	108.375	74.2721	75.8131	51.5278	70.5058	52.0605	53.8101	39.4496	1.05843	3.36e-57	5.11e-56
ENSG00000178715				1	1	16154724	16155167	pseudogene	444	0.607475	6.29466	0.784058	7.13505	4.20072	46.8645	5.90901	58.0209	2.35074	2.72e-47	2.86e-46
ENSG00000142627	1969	NM_004431	EPHA2	1	-1	16450832	16482582	protein_coding	4159	142.521	97.7538	63.8325	64.7107	105.14	77.6965	51.3716	56.1779	1.14665	2.61e-75	8.4e-74
ENSG00000234166				1	1	16524349	16524852	antisense	439	1.86337	5.29764	6.5873	4.60218	13.021	39.8908	50.2265	37.8501	1.41095	1.03e-19	3.33e-19
ENSG00000142632	128272	NM_153213	ARHGEF19	1	-1	16524349	16539104	protein_coding	3745	28.3932	91.4709	106.727	86.0738	23.2665	80.7395	95.3876	82.9848	1.87435	4.24e-86	2.16e-84
ENSG00000186301	101930052		MST1P2	1	1	16972069	16976914	pseudogene	2686	0.729182	1.75954	3.17574	12.0843	0.832648	2.16545	3.95696	16.2439	2.93133	6.7e-56	9.7e-55
ENSG00000186715				1	-1	17081405	17096732	pseudogene	5295	0.668578	1.81767	3.74476	7.98541	0.386943	1.13475	2.36748	5.44509	2.44042	9.15e-40	7.1e-39
ENSG00000117118	6390	NM_003000	SDHB	1	-1	17345217	17380665	protein_coding	2462	56.6696	38.237	30.8017	25.872	70.616	51.3393	41.8823	37.9413	1.1023	1.34e-46	1.37e-45
ENSG00000117115	11240	NM_007365	PADI2	1	-1	17393256	17445948	protein_coding	6002	29.0238	8.28792	6.76388	5.4717	14.8347	4.56459	3.77229	3.29156	2.21672	1.06e-66	2.33e-65
ENSG00000142623	29943	NM_013358	PADI1	1	1	17531621	17572500	protein_coding	5061	5.46883	0.957968	0.823492	0.250932	3.31435	0.625707	0.544736	0.179067	2.38503	2.6e-37	1.81e-36
ENSG00000142619	51702	NM_016233	PADI3	1	1	17575593	17610728	protein_coding	3189	12.7391	6.25676	4.56817	3.96302	12.2569	6.48565	4.79524	4.48702	1.47189	1.23e-32	7.1e-32
ENSG00000179023	127707	NM_152375	KLHDC7A	1	1	18807424	18812478	protein_coding	5055	73.1786	38.0839	22.5251	8.62196	44.4075	24.9044	14.9141	6.15845	2.94853	1.13e-94	8.52e-93
ENSG00000009709	5081	NM_013945	PAX7	1	1	18957500	19075360	protein_coding	6313	1.94482	3.34348	5.21423	38.9987	0.944304	1.75074	2.76401	22.3043	3.77117	1.51e-92	1.04e-90
ENSG00000169991	126917	NM_001136265	IFFO2	1	-1	19230775	19283180	protein_coding	6188	35.5256	28.1511	18.0573	10.6154	17.6116	15.0383	9.76877	6.19378	1.65432	1.03e-54	1.43e-53
ENSG00000158748	3362	NM_000871	HTR6	1	1	19991780	20006055	protein_coding	1984	4.0506	1.09484	0.744959	1.00622	6.26419	1.82418	1.25674	1.83092	1.54197	1.07e-21	3.8e-21
ENSG00000188257	5320	NM_001161729	PLA2G2A	1	-1	20301925	20306932	protein_coding	1654	1.13387	3.92981	0.254849	10.79	2.10531	7.85405	0.515686	23.5534	3.24839	4.46e-57	6.75e-56
ENSG00000158816	127731	NM_001039500	VWA5B1	1	1	20617412	20681387	protein_coding	6377	1.29671	0.430151	1.8036	2.04957	0.623015	0.222978	0.946645	1.16043	1.10107	3.24e-10	6.39e-10
ENSG00000162545	55450	NM_018584	CAMK2N1	1	-1	20808884	20812713	protein_coding	2615	7.85841	9.42345	8.2926	23.0085	9.21939	11.9123	10.614	31.7682	1.44003	8.99e-46	8.86e-45
ENSG00000183114	163933	NM_207334	FAM43B	1	1	20878932	20881512	protein_coding	2581	6.74488	1.03611	0.411802	1.19861	8.01547	1.32701	0.534278	1.67678	2.46921	2.89e-41	2.38e-40
ENSG00000158825	978	NM_001785	CDA	1	1	20915441	20945401	protein_coding	963	10.0453	2.44375	2.70544	2.59117	32.0078	8.38856	9.4034	9.71485	1.68605	2e-37	1.41e-36
ENSG00000158828	65018	NM_032409	PINK1	1	1	20959948	20978004	protein_coding	4836	50.1677	24.3369	18.6831	31.6317	31.8269	16.6353	12.931	23.6163	1.37896	3.46e-54	4.67e-53
ENSG00000257033				1	-1	20976856	20977207	pseudogene	348	6.62212	3.6945	2.66619	4.09937	58.4047	35.0938	25.6433	42.5311	1.05925	2.23e-13	5.2e-13
ENSG00000162552	54361	NM_030761	WNT4	1	-1	22443798	22470462	protein_coding	4527	2.65334	9.44133	6.842	44.5853	1.79786	6.89407	5.05876	35.5597	3.64713	1.66e-93	1.18e-91
ENSG00000133216	2048	NM_017449	EPHB2	1	1	23037332	23241818	protein_coding	6341	20.4962	41.3884	43.2481	36.2295	9.91727	21.5763	22.8291	20.6294	1.0421	1.4e-41	1.17e-40
ENSG00000272796				1	1	23243175	23247993	lincRNA	4819	0.648106	1.7007	1.39206	2.51347	0.412622	1.16661	0.967045	1.88319	1.09956	1.75e-09	3.31e-09
ENSG00000125945	80818	NM_030634	ZNF436	1	-1	23685941	23695935	protein_coding	4392	2.93701	4.77054	4.60746	8.2568	2.05097	3.59056	3.51183	6.78762	1.23674	1.29e-18	3.94e-18
ENSG00000249087	148898		C1orf213	1	1	23695490	23698332	protein_coding	2655	1.59992	1.5834	1.66638	5.51274	1.84921	1.97142	2.10077	7.49631	1.33895	1.1e-22	4.08e-22
ENSG00000088280	55616	NM_017707	ASAP3	1	-1	23755056	23811061	protein_coding	4988	101.103	53.1965	58.0902	40.9798	62.1912	35.2544	38.9827	29.6645	1.2824	1.1e-65	2.36e-64
ENSG00000158055	57822	NM_198174	GRHL3	1	1	24645812	24690972	protein_coding	3940	3.4435	8.46499	4.882	13.2281	2.68023	7.10208	4.14807	12.1216	1.68241	3.96e-36	2.62e-35
ENSG00000020633	864	NM_004350	RUNX3	1	-1	25226002	25291612	protein_coding	4605	2.49081	0.996849	0.607853	1.66335	1.6603	0.715569	0.441957	1.30408	1.12641	9.34e-11	1.9e-10
ENSG00000158008	2134	NM_004455	EXTL1	1	1	26346375	26362955	protein_coding	4537	2.97714	4.28078	4.07773	8.93036	2.01346	3.11894	3.00826	7.10713	1.32376	7.14e-23	2.67e-22
ENSG00000175793	2810	NM_006142	SFN	1	1	27189633	27190947	protein_coding	1315	5.48943	1.34902	1.64657	1.04382	12.8011	3.39117	4.19014	2.86611	1.67437	4.19e-26	1.82e-25
ENSG00000158246	115572	NM_052943	FAM46B	1	-1	27331511	27339327	protein_coding	2368	115.344	92.6473	82.8897	50.2492	149.437	129.332	117.167	76.6171	1.18306	7.18e-65	1.48e-63
ENSG00000142765	84958	NM_032872	SYTL1	1	1	27668513	27680421	protein_coding	5575	21.8316	38.4943	43.0324	50.5015	12.0173	22.8249	25.8361	32.7066	1.17403	7.34e-47	7.58e-46
ENSG00000181773	2827	NM_005281	GPR3	1	1	27719148	27722318	protein_coding	2115	19.9294	8.28814	7.56689	5.83733	28.9093	12.9539	11.9737	9.96555	1.61604	1.52e-42	1.33e-41
ENSG00000126705	27245	NM_001029882	AHDC1	1	-1	27860546	27930942	protein_coding	7157	56.9109	65.9828	72.1051	136.766	24.3979	30.4759	33.721	68.9966	1.25052	1.75e-76	5.93e-75
ENSG00000126709	2537	NM_022873	IFI6	1	-1	27992572	27998729	protein_coding	865	3.2806	6.3144	4.0581	9.41698	11.6414	24.1308	15.7025	39.3065	1.28596	1.39e-23	5.36e-23
ENSG00000130768	27293	NM_014474	SMPDL3B	1	1	28261504	28285668	protein_coding	2670	20.1327	43.8694	49.3453	26.6209	23.1306	54.3133	61.8606	35.9994	1.25308	6.59e-55	9.21e-54
ENSG00000227050				1	-1	28265386	28286704	antisense	491	5.3676	10.8696	12.4295	6.72861	33.5296	73.1795	84.7334	49.4787	1.0786	1.05e-23	4.08e-23
ENSG00000270605				1	-1	28566020	28567964	antisense	1945	3.68604	3.10845	0.646952	4.48689	5.81474	5.28299	1.11333	8.32878	1.74577	6.6e-23	2.48e-22
ENSG00000142910	64129	NM_022164	TINAGL1	1	1	32042116	32053288	protein_coding	5925	9.54009	4.02732	4.03852	1.60482	4.93858	2.2469	2.28139	0.977937	2.02332	1.72e-34	1.07e-33
ENSG00000084636	1307	NM_001856	COL16A1	1	-1	32117848	32169920	protein_coding	9365	17.8023	27.3293	42.4056	49.3005	5.83265	9.64664	15.1567	19.0074	1.42041	6.19e-58	9.7e-57
ENSG00000222046	149069	NM_001099434	DCDC2B	1	1	32674695	32681797	protein_coding	1869	2.49125	2.15059	3.62701	6.55549	4.08897	3.80369	6.496	12.6637	1.26605	1.14e-19	3.67e-19
ENSG00000220785	339483		MTMR9LP	1	-1	32697259	32707221	pseudogene	2961	14.5418	25.356	25.428	43.1745	15.068	28.3072	28.7455	52.6459	1.50797	1.08e-52	1.38e-51
ENSG00000182866	3932	NM_005356	LCK	1	1	32716840	32751766	protein_coding	3337	67.2825	19.1783	24.4865	9.41497	61.8567	18.9981	24.5614	10.187	2.71466	7.75e-92	5.11e-90
ENSG00000160097	252995	NM_153756	FNDC5	1	-1	33327869	33338083	protein_coding	3139	1.39763	4.41853	6.01836	6.90256	1.36551	4.65311	6.41692	7.93952	1.72748	1.29e-26	5.71e-26
ENSG00000121900	113452	NM_033504	TMEM54	1	-1	33360195	33367039	protein_coding	1417	8.68945	21.3284	19.3511	17.1485	18.8082	49.7558	45.7151	43.6956	1.20586	6.18e-32	3.46e-31
ENSG00000116514	127544	NM_153341	RNF19B	1	-1	33402046	33430286	protein_coding	2610	32.6702	18.2592	13.6437	19.1036	38.3972	23.1258	17.4946	26.4269	1.20192	1.98e-37	1.39e-36
ENSG00000142920	113451	NM_052998	ADC	1	1	33546705	33586131	protein_coding	6559	2.38983	1.89592	1.23507	3.49959	1.11798	0.955507	0.630251	1.92644	1.01463	2.36e-09	4.43e-09
ENSG00000134686	1912	NM_198040	PHC2	1	-1	33789224	33896653	protein_coding	5410	27.7276	51.8852	49.6976	127.749	15.723	31.7031	30.7475	85.2576	2.16464	2.46e-98	2.23e-96
ENSG00000266239	100500853		MIR3605	1	-1	33797994	33798093	miRNA	100	0.526586	1.54424	1.29387	3.63499	16.156	51.0469	43.3052	131.243	1.61242	4.86e-19	1.52e-18
ENSG00000187513	2701	NM_002060	GJA4	1	1	35258599	35261348	protein_coding	1717	3.01796	0.937953	1.78398	0.348375	5.39133	1.80575	3.47755	0.732453	1.58701	3.88e-18	1.16e-17
ENSG00000092850	27285	NM_014466	TEKT2	1	1	36549676	36553876	protein_coding	1978	1.7421	3.75356	3.7449	9.28289	2.70044	6.27297	6.33831	16.944	1.91298	1.3e-32	7.49e-32
ENSG00000171812	1296	NM_005202	COL8A2	1	-1	36560837	36590821	protein_coding	4670	9.80379	4.77043	4.96042	2.89933	6.43805	3.37674	3.55586	2.24171	1.47368	2.36e-25	9.85e-25
ENSG00000116883				1	1	36789335	36794822	protein_coding	1838	13.1032	5.9041	8.64549	15.4318	21.8763	10.6185	15.7436	30.3134	1.2527	2.79e-29	1.4e-28
ENSG00000116885	127700	NM_206837	OSCP1	1	-1	36881428	36916086	protein_coding	2822	2.04518	2.93225	3.23532	5.80115	2.22506	3.43478	3.83852	7.42205	1.16313	1.7e-14	4.21e-14
ENSG00000163873	2899	NM_000831	GRIK3	1	-1	37261128	37499730	protein_coding	10111	2.9166	15.9523	15.0185	10.3447	0.884873	5.21537	4.97246	3.69398	2.11842	1.45e-47	1.54e-46
ENSG00000163879	7802	NM_003462	DNALI1	1	1	38022520	38032458	protein_coding	4456	14.0557	22.0521	27.2111	32.7164	9.67785	16.3591	20.4395	26.5089	1.16387	1.76e-37	1.24e-36
ENSG00000169218	284654	NM_001242910	RSPO1	1	-1	38076951	38100595	protein_coding	3160	2.02533	9.65706	5.09682	27.2227	1.9664	10.1021	5.39795	31.1044	3.2285	7.35e-75	2.31e-73
ENSG00000255103	643314	NM_015038	KIAA0754	1	1	39876151	39882154	protein_coding	6004	53.7959	26.218	27.2497	31.2436	27.4843	14.435	15.1905	18.7888	1.00995	4.59e-46	4.59e-45
ENSG00000183682	353500	NM_181809	BMP8A	1	1	39957318	39991607	protein_coding	1692	0.303831	1.54424	1.47037	1.81803	0.550728	3.01695	2.90878	3.8793	1.12131	1.46e-10	2.93e-10
ENSG00000182109	728448		RP11-69E11.4	1	-1	39987952	40011859	antisense	3059	0.607787	6.31402	7.52831	10.4977	0.608922	6.82307	8.23768	12.3907	2.85084	4.35e-47	4.55e-46
ENSG00000243970				1	-1	39997510	40024379	pseudogene	813	0.182186	1.87634	2.48988	3.51922	0.688775	7.62909	10.2515	15.6288	1.94896	1.25e-23	4.85e-23
ENSG00000116983	51440	NM_016257	HPCAL4	1	-1	40144320	40157361	protein_coding	4856	3.07894	0.860247	0.607853	0.212856	1.94432	0.5856	0.419113	0.158243	1.76338	6.69e-23	2.51e-22
ENSG00000168389	84879	NM_032793	MFSD2A	1	1	40420802	40435638	protein_coding	3987	19.0987	11.4758	9.72372	4.96829	14.6973	9.51466	8.16292	4.49932	1.75434	4.41e-41	3.6e-40
ENSG00000049089	1298	NM_001852	COL9A2	1	-1	40766159	40783488	protein_coding	4151	20.8193	39.0028	39.0144	135.289	15.3907	31.0599	31.4607	117.677	2.64385	3.17e-111	5.56e-109
ENSG00000186409	728621	NM_001080850	CCDC30	1	1	42929001	43120335	protein_coding	13539	1.4784	2.50238	3.03916	5.62827	0.335093	0.610973	0.751536	1.50086	1.4247	1.56e-18	4.76e-18
ENSG00000117394	6513	NM_006516	SLC2A1	1	-1	43391052	43424530	protein_coding	4208	430.928	190.159	165.623	198.721	314.195	149.382	131.744	170.508	1.37428	3.88e-104	4.49e-102
ENSG00000066056	7075	NM_005424	TIE1	1	1	43766664	43788779	protein_coding	6694	4.77959	0.938446	1.39202	1.97128	2.19093	0.463426	0.696123	1.06333	1.5841	1.48e-21	5.2e-21
ENSG00000117399	991	NM_001255	CDC20	1	1	43824626	43828874	protein_coding	2038	216.71	135.48	136.488	97.1926	326.243	219.75	224.163	172.19	1.14888	1.43e-75	4.66e-74
ENSG00000117407	9048	NM_057091	ARTN	1	1	44398992	44402913	protein_coding	2658	10.5926	6.70627	5.8216	3.80941	12.2263	8.34034	7.3288	5.17452	1.27225	4.94e-20	1.62e-19
ENSG00000196517	6536	NM_201649	SLC6A9	1	-1	44457172	44497139	protein_coding	5159	22.3007	62.5989	83.6138	66.2225	13.2585	40.1104	54.2483	46.3463	1.86136	1.86e-78	6.73e-77
ENSG00000198520	339541	NM_001145636	C1orf228	1	1	45140364	45191263	protein_coding	3166	0.729182	0.938336	1.7645	3.24984	0.70641	0.97972	1.86561	3.70588	1.30492	2.18e-15	5.66e-15
ENSG00000142945	11004	NM_006845	KIF2C	1	1	45205490	45233439	protein_coding	3658	170.532	109.42	109.67	82.3881	143.032	98.8797	100.352	81.3194	1.04079	1.13e-66	2.48e-65
ENSG00000173846	1263	NM_004073	PLK3	1	1	45265897	45271662	protein_coding	3479	20.7002	12.9219	10.3522	9.24256	18.251	12.278	9.96134	9.592	1.08438	3.37e-29	1.68e-28
ENSG00000222009	149478	NM_001136537	BTBD19	1	1	45274154	45281257	protein_coding	3520	1.92516	2.99126	1.92142	5.14153	1.67461	2.8091	1.82733	5.27408	1.07635	9.82e-14	2.34e-13
ENSG00000162415	57643	NM_020883	ZSWIM5	1	-1	45482071	45771881	protein_coding	6046	5.28633	10.3607	9.68429	11.639	2.68217	5.66467	5.36094	6.95064	1.00947	3.7e-18	1.11e-17
ENSG00000186603	84842	NM_032756	HPDL	1	1	45792545	45794347	protein_coding	1803	5.34719	18.0237	6.27328	20.5498	9.09711	33.0448	11.6452	41.1527	1.7662	4.83e-54	6.48e-53
ENSG00000117450	5052	NM_181697	PRDX1	1	-1	45976708	45988719	protein_coding	1522	509.294	326.991	316.152	231.335	1026.61	710.193	695.304	548.779	1.13525	4.71e-86	2.38e-84
ENSG00000086015	23139	NM_015112	MAST2	1	1	46252659	46501796	protein_coding	7877	120.205	71.6116	63.6585	51.8765	46.8176	30.0523	27.0518	23.7785	1.19707	2.24e-69	5.49e-68
ENSG00000117480	2166	NM_001441	FAAH	1	1	46859937	46879520	protein_coding	2776	8.3654	51.2592	15.3894	14.248	9.24245	61.039	18.555	18.5318	2.48241	9.37e-83	4.12e-81
ENSG00000197587	127343	NM_172225	DMBX1	1	1	46972668	46979898	protein_coding	2896	1.13425	14.9956	14.7629	105.82	1.2014	17.1167	17.0639	131.931	5.65595	1.93e-128	9.15e-126
ENSG00000269113	388630	NM_001194986	TRABD2B	1	-1	48226200	48462567	protein_coding	7034	13.2455	9.46315	8.93944	47.0547	5.77764	4.44725	4.25361	24.1538	2.27527	6.9e-82	2.91e-80
ENSG00000223814	388630		RP11-543D5.2	1	-1	48226804	48231219	lincRNA	407	0.870736	0.664694	0.333232	3.32564	6.56797	5.39862	2.7398	29.5022	1.70996	2.46e-23	9.38e-23
ENSG00000273395				1	-1	48226979	48227290	protein_coding	312	0.445635	0.312852	0.254923	1.75949	4.37999	3.31469	2.736	20.3614	1.14694	6.52e-14	1.57e-13
ENSG00000142700	63950	NM_032110	DMRTA2	1	-1	50883222	50889172	protein_coding	3225	0.526524	3.14782	0.960449	1.81637	0.501111	3.22655	0.996497	2.03373	1.45161	1.5e-16	4.15e-16
ENSG00000085831	22996	NM_001144832	TTC39A	1	-1	51752930	51810788	protein_coding	9362	8.06069	6.50979	5.19483	3.07506	2.64175	2.29854	1.85703	1.18588	1.15625	4.76e-17	1.35e-16
ENSG00000203995	440590	NM_001004339	ZYG11A	1	1	53308183	53360670	protein_coding	4694	7.95933	4.41826	3.9013	2.80213	5.20283	3.11146	2.78186	2.15554	1.23971	6.54e-19	2.03e-18
ENSG00000121310	55268	NM_018281	ECHDC2	1	-1	53361656	53392884	protein_coding	11498	11.8882	31.6295	34.6622	36.0203	3.17267	9.09337	10.091	11.311	1.52334	4.52e-54	6.08e-53
ENSG00000157193	7804	NM_033300	LRP8	1	-1	53711217	53793742	protein_coding	7077	140.841	92.2365	71.4629	42.8591	61.0588	43.0833	33.8024	21.8665	1.6936	9.97e-87	5.23e-85
ENSG00000228838				1	1	53753696	53755378	antisense	675	7.22996	4.76988	3.25464	1.83707	32.8697	23.3592	16.1413	9.82621	1.54206	2.51e-23	9.59e-23
ENSG00000272091				1	-1	54492356	54494172	lincRNA	1817	4.35418	1.4468	1.45075	1.66335	7.35384	2.63214	2.67246	3.30507	1.13503	1.08e-15	2.86e-15
ENSG00000116133	1718	NM_014762	DHCR24	1	-1	55315306	55352891	protein_coding	4441	523.129	227.773	180.443	109.972	361.387	169.542	136.002	89.4086	2.23991	2.42e-128	1.07e-125
ENSG00000242396				1	1	55352548	55353674	antisense	575	31.4548	13.8803	10.6062	7.13185	167.808	79.7968	61.7407	44.7854	1.99852	1.49e-59	2.51e-58
ENSG00000169174	255738	NM_174936	PCSK9	1	1	55505221	55530525	protein_coding	5163	41.6827	23.2844	15.9591	23.0635	24.7666	14.908	10.3472	16.129	1.33242	1.09e-47	1.16e-46
ENSG00000187889	199920	NM_001004303	C1orf168	1	-1	57184477	57285369	protein_coding	4633	0.405253	2.01338	2.7839	3.75088	0.267928	1.43654	2.01129	2.92312	1.76917	4.66e-21	1.6e-20
ENSG00000177606	3725	NM_002228	JUN	1	-1	59246465	59249785	protein_coding	3321	66.7322	31.1394	23.272	16.4539	61.6576	30.9952	23.4575	17.8885	1.95737	6.09e-76	2.03e-74
ENSG00000240563	54596	NM_019079	L1TD1	1	1	62660503	62678000	protein_coding	3849	658.733	389.139	410.164	182.11	525.153	334.204	356.707	170.827	1.84937	1.25e-109	2e-107
ENSG00000132854	163782	NM_181712	KANK4	1	-1	62702651	62785085	protein_coding	5980	1.90356	1.25141	1.11796	8.13949	0.977081	0.691762	0.626235	4.91446	2.11814	4.1e-38	2.96e-37
ENSG00000125703	84938	NM_178221	ATG4C	1	1	63249806	63331184	protein_coding	3110	34.8359	20.8782	18.1353	16.5892	34.3653	22.1916	19.52	19.2593	1.02744	1.61e-37	1.14e-36
ENSG00000187140	27022	NM_012183	FOXD3	1	1	63788730	63790797	protein_coding	2068	14.2589	10.9476	10.9208	57.6157	21.1514	17.4994	17.6788	100.593	2.2994	7.18e-90	4.27e-88
ENSG00000079739	5236	NM_002633	PGM1	1	1	64058947	64125916	protein_coding	4090	132.377	62.2854	43.6986	51.3877	99.2972	50.3406	35.7615	45.3646	1.57751	3.05e-88	1.71e-86
ENSG00000158966	57685	NM_020925	CACHD1	1	1	64936428	65158741	protein_coding	6392	75.2029	135.11	147.53	272.95	36.0922	69.8725	77.2574	154.178	1.8462	1.69e-104	1.98e-102
ENSG00000162434	3716	NM_002227	JAK1	1	-1	65298912	65432187	protein_coding	6317	56.9098	24.1454	18.8798	15.7776	27.6435	12.6351	10.0041	9.01786	1.78837	3.59e-73	1.05e-71
ENSG00000162433	205	NM_203464	AK4	1	1	65613232	65697828	protein_coding	7578	184.243	37.6936	32.8394	23.2427	74.595	16.4426	14.5061	11.0739	2.93481	3.05e-128	1.32e-125
ENSG00000184588	5142	NM_002600	PDE4B	1	1	66258197	66840259	protein_coding	8641	4.77991	7.03815	3.5296	2.10798	1.69699	2.69247	1.36773	0.880769	1.37568	1.65e-19	5.25e-19
ENSG00000116717	1647	NM_001924	GADD45A	1	1	68150744	68154021	protein_coding	2069	44.0084	34.0181	27.1333	55.5284	65.2696	54.3508	43.8963	96.9018	1.00706	2.97e-44	2.75e-43
ENSG00000232284	100289178		GNG12-AS1	1	1	68297986	68668670	antisense	3465	0.911805	1.25124	1.33326	5.97332	0.806079	1.1937	1.28816	6.22446	1.8761	9.24e-32	5.15e-31
ENSG00000116729	79971	NM_024911	WLS	1	-1	68564142	68698803	protein_coding	4513	62.8451	89.8708	106.613	515.28	42.7261	65.8278	79.0749	412.242	3.01577	3.07e-151	6.63e-148
ENSG00000234383				1	-1	68627444	68628773	pseudogene	1330	0.141867	0.195553	0.529284	1.83718	0.326496	0.486042	1.33184	4.98725	1.3252	2.76e-17	7.91e-17
ENSG00000172260	257194	NM_173808	NEGR1	1	-1	71861623	72748417	protein_coding	13406	2.16714	1.42744	1.72511	0.502458	0.495939	0.35198	0.43067	0.135335	1.08381	1.85e-09	3.5e-09
ENSG00000162620	127255	NM_001105659	LRRIQ3	1	-1	74491699	74663871	protein_coding	8759	0.182124	0.508569	0.392141	1.47072	0.0639868	0.191938	0.149884	0.606161	1.07308	3.8e-10	7.46e-10
ENSG00000254685	8790	NM_003838	FPGT	1	1	74663896	74699770	protein_coding	4382	1.33672	2.32629	5.76336	11.2118	0.935904	1.75488	4.40174	9.23835	2.39389	1.13e-46	1.15e-45
ENSG00000259030	51086	NM_001199327	FPGT-TNNI3K	1	1	74663919	75009666	protein_coding	9358	0.303706	1.03628	2.80337	5.12415	0.0996798	0.366059	1.00264	1.97701	2.24574	4.6e-33	2.69e-32
ENSG00000116783	51086	NM_015978	TNNI3K	1	1	74663947	75010112	protein_coding	5075	0.283484	0.860137	1.98003	3.65438	0.171512	0.560255	1.30585	2.59987	1.87154	1.02e-24	4.13e-24
ENSG00000117069	81849	NM_030965	ST6GALNAC5	1	1	77333126	77531396	protein_coding	4263	28.1898	19.5896	12.743	21.1521	20.2952	15.1903	10.0053	17.9149	1.08772	1.93e-30	1.01e-29
ENSG00000232015				1	1	78319040	78319578	pseudogene	251	7.6155	5.41571	4.76385	2.97774	93.076	71.3245	63.5252	42.8335	1.1182	2.48e-15	6.44e-15
ENSG00000162614	91624	NM_144573	NEXN	1	1	78354198	78409580	protein_coding	4624	5.04248	10.3998	11.3911	6.95671	3.34711	7.43466	8.24662	5.43252	1.03789	2.81e-19	8.87e-19
ENSG00000162618	64123	NM_022159	ELTD1	1	-1	79355449	79472403	protein_coding	3527	3.0986	1.7597	0.843301	0.541601	2.69588	1.64927	0.800801	0.554395	1.42037	1.22e-16	3.4e-16
ENSG00000227288				1	1	81967479	81969153	pseudogene	1675	0.405004	1.21231	0.117668	1.58554	0.74224	2.39253	0.235277	3.4177	1.2218	2.36e-14	5.83e-14
ENSG00000137941	79739	NM_024686	TTLL7	1	-1	84330711	84464833	protein_coding	10543	10.0251	14.6234	18.4093	26.8378	2.91764	4.58502	5.84477	9.19084	1.3374	8.55e-39	6.36e-38
ENSG00000117151	1486	NM_004388	CTBS	1	-1	85015289	85040163	protein_coding	6939	11.4823	4.35969	3.68547	8.43075	5.07889	2.0769	1.77758	4.3867	1.41674	9.44e-31	5.02e-30
ENSG00000171517	23566	NM_012152	LPAR3	1	-1	85277285	85358896	protein_coding	3543	23.3517	16.5984	18.8996	9.64686	20.2225	15.4864	17.8561	9.83104	1.19476	8.9e-32	4.97e-31
ENSG00000055732	55283	NM_018298	MCOLN3	1	-1	85483765	85514182	protein_coding	6623	1.80239	8.91389	9.99923	9.54847	0.835199	4.44904	5.05419	5.20567	1.97871	1.32e-37	9.35e-37
ENSG00000153904	23576	NM_012137	DDAH1	1	-1	85784164	86043933	protein_coding	5982	72.3252	54.31	43.878	28.6523	37.0932	30.0116	24.554	17.2939	1.30661	2.78e-59	4.64e-58
ENSG00000142871	3491	NM_001554	CYR61	1	1	86046444	86049645	protein_coding	2455	223.882	166.387	140.449	64.482	279.782	224.039	191.49	94.8335	1.78031	1.75e-98	1.62e-96
ENSG00000171488	84230	NM_032270	LRRC8C	1	1	90098631	90235462	protein_coding	11724	3.66569	6.27612	5.21505	9.90076	0.959421	1.76959	1.48898	3.04901	1.22688	8.35e-21	2.83e-20
ENSG00000143032	343472	NM_020063	BARHL2	1	-1	91177096	91182794	protein_coding	1979	0.0607911	0.469141	0.0392475	1.74081	0.0940737	0.783629	0.0664944	3.1758	1.41276	1.12e-20	3.78e-20
ENSG00000233593	149351		RP4-665J23.1	1	-1	91248543	91317207	lincRNA	3898	3.07882	1.83779	0.901726	4.60242	2.42242	1.55852	0.774164	4.26293	1.56655	2.86e-20	9.47e-20
ENSG00000069702	7049	NM_003243	TGFBR3	1	-1	92145902	92371892	protein_coding	8654	5.06302	6.86174	8.94011	13.2029	1.79536	2.62103	3.45806	5.50861	1.23035	5.46e-25	2.24e-24
ENSG00000223745	100131564		RP4-717I23.3	1	-1	93727743	93811582	processed_transcript	4786	30.903	34.055	35.4641	69.335	19.8184	23.5214	24.8013	52.3064	1.14076	1.97e-56	2.91e-55
ENSG00000230439				1	-1	94218480	94241000	sense_intronic	1671	1.9646	0.664913	0.431277	0.425476	3.60693	1.31538	0.863789	0.919295	1.06499	5.82e-12	1.26e-11
ENSG00000198691	24	NM_000350	ABCA4	1	-1	94458393	94586688	protein_coding	8669	0.627634	2.1309	5.39107	3.13229	0.2224	0.81255	2.08137	1.30457	1.98381	9.77e-27	4.35e-26
ENSG00000117525	2152	NM_001993	F3	1	-1	94994781	95007356	protein_coding	2875	7.99897	4.37883	4.46957	2.74655	8.54022	5.03471	5.20298	3.44905	1.26832	1.82e-18	5.55e-18
ENSG00000224616	100506007		RP11-305E17.6	1	-1	100729565	100731676	antisense	423	0.465857	0.821202	1.01921	2.08859	3.3781	6.41753	8.06161	17.8268	1.08339	1.3e-09	2.47e-09
ENSG00000162692	7412	NM_080682	VCAM1	1	1	101185298	101204601	protein_coding	6049	0.344338	2.36572	2.27427	2.99689	0.174592	1.29282	1.25857	1.78881	1.58347	4.19e-18	1.25e-17
ENSG00000170989	1901	NM_001400	S1PR1	1	1	101702444	101707074	protein_coding	3071	1.357	3.16751	3.09769	7.38586	1.35559	3.40955	3.37653	8.68355	1.83805	3.43e-28	1.63e-27
ENSG00000228399				1	1	101721830	101722172	pseudogene	343	1.92372	0.527434	1.84266	0.444158	17.2181	5.08293	17.9785	4.67635	1.02542	5.81e-12	1.26e-11
ENSG00000118733	118427	NM_058170	OLFM3	1	-1	102268130	102462586	protein_coding	4554	0.506239	3.05021	2.99946	23.0826	0.34128	2.21409	2.20451	18.3011	4.0134	3.65e-81	1.51e-79
ENSG00000060718	1301	NM_080630	COL11A1	1	-1	103342023	103574052	protein_coding	8265	80.8058	59.7031	33.3297	33.6969	30.0025	23.8786	13.4991	14.7207	1.25322	1.77e-68	4.2e-67
ENSG00000185946	55599	NM_017619	RNPC3	1	1	104068313	104097861	protein_coding	6867	22.0962	28.8562	35.1714	47.5271	9.87245	13.8909	17.144	24.9888	1.07155	2.8e-42	2.42e-41
ENSG00000240038	280	NM_020978	AMY2B	1	1	104096437	104122156	protein_coding	7491	6.25855	12.611	16.0374	20.671	2.56288	5.56504	7.16653	9.963	1.58003	1.14e-38	8.4e-38
ENSG00000143126	1952	NM_001408	CELSR2	1	1	109792641	109818372	protein_coding	12349	120.327	189.286	186.19	244.317	29.8929	50.6689	50.4682	71.4335	1.01584	3.29e-69	8e-68
ENSG00000143028	284612	NM_001040709	SYPL2	1	1	110009180	110024759	protein_coding	4033	3.13836	0.997013	1.9607	0.637858	2.38991	0.817199	1.62761	0.571074	1.34594	2.63e-15	6.81e-15
ENSG00000181754	57463	NM_020703	AMIGO1	1	-1	110046797	110052360	protein_coding	5144	4.69908	8.48478	7.95944	14.0576	2.80203	5.4525	5.17906	9.86687	1.40415	2.05e-28	9.84e-28
ENSG00000134184	2944	NM_146421	GSTM1	1	1	110230436	110251661	protein_coding	2512	0.24304	0.234433	1.62725	0.638095	0.296839	0.30849	2.16839	0.91714	1.09955	9.79e-13	2.21e-12
ENSG00000134202	2947	NM_000849	GSTM3	1	-1	110276554	110284384	protein_coding	4837	5.02263	3.22597	2.01928	1.7602	3.18622	2.20466	1.39731	1.31381	1.13058	7.27e-15	1.84e-14
ENSG00000168679	9122	NM_004696	SLC16A4	1	-1	110905470	110933704	protein_coding	3167	1.29609	1.60292	2.15702	3.57645	1.25602	1.67308	2.28064	4.07746	1.00009	7e-10	1.36e-09
ENSG00000273373				1	1	110912776	110915625	antisense	2850	4.11102	6.13968	6.82275	9.58927	4.4271	7.12131	8.01356	12.1485	1.05319	7.55e-16	2.01e-15
ENSG00000134245	7482	NM_024494	WNT2B	1	1	113009163	113072787	protein_coding	12561	5.73247	6.15926	6.97944	18.5224	1.3995	1.62093	1.85991	5.32413	1.53828	2.12e-43	1.91e-42
ENSG00000215866	100996702		RP11-426L16.8	1	-1	113362792	113393265	lincRNA	1823	42.0454	20.117	4.90126	4.14005	70.7639	36.478	8.99931	8.19885	3.07065	2.38e-87	1.27e-85
ENSG00000092607	6913	NM_152380	TBX15	1	-1	119425669	119532179	protein_coding	3806	17.9442	0.0390449	0.0587969	0.289601	14.4657	0.0339096	0.0516819	0.274797	4.20956	3.9e-86	1.99e-84
ENSG00000143067	90874	NM_001080470	ZNF697	1	-1	120162045	120190396	protein_coding	5041	41.4193	26.1187	24.2911	19.4336	25.2059	17.1274	16.13	13.9189	1.05451	5.1e-39	3.83e-38
ENSG00000225241				1	1	144593363	144621656	pseudogene	7729	3.92989	2.89288	2.33322	7.19287	1.55893	1.23726	1.01063	3.36009	1.30156	3.38e-20	1.11e-19
ENSG00000117289	10628	NM_006472	TXNIP	1	1	145438469	145442635	protein_coding	3626	49.113	126.76	153.608	169.722	41.5597	115.56	141.805	169	1.76864	1.65e-95	1.32e-93
ENSG00000152022	128077	NM_153713	LIX1L	1	1	145477085	145501669	protein_coding	3979	18.7549	5.29786	4.62697	9.47374	14.4602	4.40131	3.89262	8.59657	1.81474	3.55e-48	3.85e-47
ENSG00000143140	2702	NM_005266	GJA5	1	-1	147228332	147245484	protein_coding	3256	6.07525	1.32972	1.62695	0.812045	5.72707	1.35	1.67207	0.900477	1.97482	1.93e-31	1.06e-30
ENSG00000234482				1	1	147229426	147230517	antisense	510	1.25583	0.332539	0.352856	0.116125	7.55216	2.15546	2.31548	0.821975	1.02581	2.66e-10	5.27e-10
ENSG00000122497	25832		NBPF14	1	-1	148003642	148025863	protein_coding	3704	2.59236	2.99088	2.82318	6.7298	2.14746	2.6692	2.55136	6.55983	1.10871	4.33e-18	1.29e-17
ENSG00000243452	284565	NM_173638	NBPF15	1	1	148555979	148596267	protein_coding	5306	5.58985	4.34044	3.07777	8.52713	3.23231	2.70411	1.94135	5.80239	1.22733	1.23e-19	3.97e-19
ENSG00000223779	100293748		RP11-403I13.4	1	1	149239531	149265510	lincRNA	6772	0.101235	0.684216	0.50992	1.52771	0.0459147	0.333988	0.252208	0.814495	1.21049	5.52e-12	1.2e-11
ENSG00000235999				1	1	149287451	149291743	lincRNA	1986	0.972221	1.70114	1.56819	3.40321	1.50159	2.83151	2.64244	6.18698	1.16517	1.15e-11	2.45e-11
ENSG00000184678	8349	NM_003528	HIST2H2BE	1	-1	149856010	149858232	protein_coding	2223	4.75962	1.36838	1.58811	4.48641	6.5685	2.03479	2.39156	7.28657	1.28777	4.79e-22	1.73e-21
ENSG00000014914	10903	NM_181873	MTMR11	1	-1	149900543	149908791	protein_coding	4591	10.6119	4.39912	5.0778	8.37186	7.09362	3.1675	3.70229	6.58402	1.10727	3.04e-22	1.11e-21
ENSG00000143374	80222	NM_025150	TARS2	1	1	150459887	150480078	protein_coding	4023	70.7471	31.2985	49.8358	46.7349	53.9477	25.7175	41.4646	41.9433	1.15179	8.69e-52	1.08e-50
ENSG00000143382	54507	NM_025008	ADAMTSL4	1	1	150521884	150533413	protein_coding	6393	34.3084	14.7804	14.9782	9.51099	16.4661	7.64256	7.84232	5.37167	1.74954	6.04e-56	8.76e-55
ENSG00000143387	1513	NM_000396	CTSK	1	-1	150768684	150780799	protein_coding	1887	19.685	3.26518	2.45059	4.48523	32.0128	5.71995	4.34686	8.58213	2.5893	1.71e-64	3.47e-63
ENSG00000163141	149428	NM_138278	BNIPL	1	1	151009046	151020076	protein_coding	2892	0.891271	5.62985	4.82269	6.07124	0.94506	6.43506	5.58156	7.57972	1.91162	2.82e-29	1.41e-28
ENSG00000159409	11189	NM_007185	CELF3	1	-1	151674880	151689290	protein_coding	4439	0.95175	2.1507	2.09747	3.34586	0.658192	1.60159	1.58126	2.72131	1.16107	1.66e-10	3.33e-10
ENSG00000197747	6281	NM_002966	S100A10	1	-1	151955391	151966866	protein_coding	1543	27.1374	15.3855	15.6051	6.30408	53.9734	32.9611	33.8504	14.751	1.94835	5.05e-51	6.08e-50
ENSG00000163191	6282	NM_005620	S100A11	1	-1	152004982	152020383	protein_coding	680	60.7431	41.9532	33.5238	16.8211	274.009	203.944	165.011	89.3142	1.79362	2.61e-68	6.15e-67
ENSG00000196154	6275	NM_019554	S100A4	1	-1	153516089	153522612	protein_coding	1025	15.0871	12.1995	6.88132	13.7486	45.176	39.3437	22.4715	48.4286	1.03098	5.21e-22	1.88e-21
ENSG00000189334	57402	NM_020672	S100A14	1	-1	153586731	153589462	protein_coding	1277	2.16732	0.234653	2.68619	0.619057	5.20525	0.607428	7.04238	1.75015	1.59056	1.47e-21	5.19e-21
ENSG00000169418	4881	NM_000906	NPR1	1	1	153651113	153666468	protein_coding	5003	24.0612	10.2429	12.9009	4.6179	14.7548	6.76777	8.63236	3.33302	2.15989	2.75e-46	2.77e-45
ENSG00000231827	343052		LOC343052	1	1	153767649	153774567	pseudogene	2040	1.39745	1.93524	2.90168	5.80198	2.10186	3.13587	4.76149	10.2684	1.51043	3.27e-22	1.19e-21
ENSG00000160712	3570	NM_181359	IL6R	1	1	154377669	154441926	protein_coding	6343	7.61612	3.24576	4.82347	1.75854	3.68236	1.69153	2.54597	1.00109	1.64836	8.06e-25	3.27e-24
ENSG00000169291	126669	NM_001010846	SHE	1	-1	154442248	154474589	protein_coding	8441	4.31392	1.40786	1.2156	0.831557	1.56803	0.551347	0.482099	0.35568	1.54517	4.01e-21	1.38e-20
ENSG00000143603	3782	NM_170782	KCNN3	1	-1	154669931	154842756	protein_coding	13553	4.49574	9.85344	9.37187	14.7124	1.01812	2.4033	2.31491	3.91949	1.51818	9.29e-31	4.95e-30
ENSG00000163346	57326	NM_020524	PBXIP1	1	-1	154916552	154928599	protein_coding	3851	51.1997	54.8562	57.3452	113.928	40.7923	47.0878	49.8447	106.814	1.13875	2.96e-71	7.88e-70
ENSG00000169242	1942	NM_182685	EFNA1	1	1	155099936	155107333	protein_coding	2539	2.55167	2.63914	3.39212	6.40034	3.08443	3.43602	4.47301	9.10144	1.06228	3.54e-16	9.59e-16
ENSG00000179085	54344	NM_153741	DPM3	1	-1	155112367	155113071	protein_coding	622	14.1976	7.95713	4.96016	8.00646	70.0301	42.2885	26.6937	46.4739	1.35279	1.44e-27	6.65e-27
ENSG00000185499	4582	NM_002456	MUC1	1	-1	155158300	155162707	protein_coding	2401	7.3332	10.5162	14.175	20.1811	9.36377	14.4784	19.763	30.349	1.34789	2.29e-30	1.2e-29
ENSG00000169231	7059	NM_007112	THBS3	1	-1	155165379	155178842	protein_coding	4559	36.7789	38.7259	44.8176	98.5292	24.7537	28.0793	32.906	78.0318	1.39784	1.47e-78	5.34e-77
ENSG00000231064	693235		MIR92B	1	1	155166659	155175286	antisense	2084	15.3509	19.8614	24.5461	46.9106	22.6054	31.504	39.427	81.2722	1.55169	4.78e-59	7.9e-58
ENSG00000160766	2630		GBAP1	1	-1	155183616	155197214	pseudogene	3653	3.8686	6.82363	8.29368	12.2778	3.24849	6.17481	7.60073	12.1351	1.45043	3.95e-27	1.79e-26
ENSG00000143627	5313	NM_181871	PKLR	1	-1	155259630	155271225	protein_coding	2618	1.45786	11.3196	9.78278	10.865	1.71004	14.2928	12.5075	14.9845	2.33281	1.05e-45	1.04e-44
ENSG00000160752	2224	NM_002004	FDPS	1	1	155278539	155290457	protein_coding	3718	190.265	111.686	94.3966	90.3832	156.989	99.2989	84.9812	87.7727	1.06568	2.23e-76	7.53e-75
ENSG00000237872	645682		POU5F1P4	1	1	155402969	155404053	pseudogene	1085	7.79824	1.34814	1.25484	0.65737	22.0439	4.10724	3.87188	2.18754	2.41965	5.42e-39	4.06e-38
ENSG00000132718	23208	NM_152280	SYT11	1	1	155829300	155854990	protein_coding	5240	2.69329	4.18317	7.56775	5.29644	1.57778	2.63893	4.83442	3.64961	1.21743	2.48e-17	7.14e-17
ENSG00000125462	10485	NM_006365	C1orf61	1	-1	156374042	156400493	protein_coding	12314	4.0712	12.9027	4.31314	7.17301	1.0141	3.46368	1.17243	2.10319	1.45795	5e-34	3.03e-33
ENSG00000272405				1	-1	156611458	156614679	antisense	3222	1.86387	0.586604	0.31372	0.715907	1.77292	0.601837	0.325988	0.802147	1.13374	8.08e-11	1.65e-10
ENSG00000132688	10763	NM_006617	NES	1	-1	156638555	156647189	protein_coding	5558	771.165	443.139	367.004	420.535	425.689	263.559	221.022	273.186	1.06922	4.02e-92	2.71e-90
ENSG00000143320	1382	NM_001878	CRABP2	1	-1	156669398	156675608	protein_coding	1100	182.589	219.93	176.267	364.853	509.216	660.916	536.367	1197.57	1.04534	1.39e-85	6.85e-84
ENSG00000187800	375033	NM_001080471	PEAR1	1	1	156863490	156886226	protein_coding	5530	8.26385	2.85394	1.29398	1.43098	4.58382	1.70598	0.783282	0.934274	2.02134	2.2e-38	1.6e-37
ENSG00000253831	440695	NM_001004341	ETV3L	1	-1	157061836	157069600	protein_coding	1976	0.465795	0.410464	0.980184	5.62637	0.723393	0.686657	1.66019	10.2806	2.24492	1.43e-39	1.1e-38
ENSG00000163565	3428	NM_005531	IFI16	1	1	158969758	159024945	protein_coding	5294	3.05859	4.77043	4.90114	12.2986	1.77186	2.97872	3.09874	8.38758	1.71612	7.84e-36	5.13e-35
ENSG00000162706	57863	NM_021189	CADM3	1	1	159141399	159173103	protein_coding	3896	9.39685	13.3519	14.0371	19.9955	7.40183	11.3287	12.0598	18.53	1.01476	3.48e-23	1.32e-22
ENSG00000158716	54935	NM_017823	DUSP23	1	1	159750722	159752333	protein_coding	825	21.5083	16.8697	9.13631	6.26257	79.9954	67.5936	37.0711	27.4092	1.63383	5.72e-45	5.45e-44
ENSG00000158710	8407	NM_003564	TAGLN2	1	-1	159887897	159895522	protein_coding	2487	77.1837	43.2242	41.0538	32.4424	95.2242	57.4522	55.2565	47.0995	1.22562	1.13e-60	1.99e-59
ENSG00000085552	57549	NM_020789	IGSF9	1	-1	159896829	159915386	protein_coding	6620	27.1777	51.7681	49.9716	66.0472	12.5993	25.85	25.2656	36.0224	1.25096	8.56e-54	1.14e-52
ENSG00000162729	93185	NM_052868	IGSF8	1	-1	160061130	160068733	protein_coding	2562	87.1538	40.7608	45.7772	40.4513	104.353	52.592	59.8066	57.0063	1.089	1.98e-63	3.87e-62
ENSG00000018625	477	NM_000702	ATP1A2	1	1	160085549	160113381	protein_coding	6298	152.304	226.654	189.639	496.087	74.1965	118.964	100.789	284.401	1.69717	1.7e-115	3.51e-113
ENSG00000171786	4807	NM_005598	NHLH1	1	1	160336857	160342638	protein_coding	2563	1.98482	2.97113	2.37258	6.24413	2.37595	3.83201	3.09942	8.7965	1.28383	2.5e-19	7.9e-19
ENSG00000162738	57216	NM_020335	VANGL2	1	1	160370376	160398468	protein_coding	5340	206.375	237.942	250.903	480.989	118.584	147.295	157.27	325.217	1.21678	1.49e-96	1.23e-94
ENSG00000143217	81607	NM_030916	PVRL4	1	-1	161040785	161059389	protein_coding	3509	1.80258	0.80157	0.470599	0.385858	1.57597	0.755117	0.449037	0.39717	1.02373	1.02e-09	1.95e-09
ENSG00000162733	4921	NM_006182	DDR2	1	1	162601163	162757190	protein_coding	10730	3.7879	11.9461	7.4303	10.2451	1.08255	3.68031	2.3179	3.44753	1.43815	5.14e-28	2.41e-27
ENSG00000143248	8490	NM_003617	RGS5	1	-1	163080911	163291577	protein_coding	6812	10.3885	58.2782	56.4423	13.0118	4.68114	28.2805	27.734	6.89668	2.3814	4.23e-96	3.43e-94
ENSG00000162761	4009	NM_177398	LMX1A	1	-1	165171104	165325952	protein_coding	4185	0.971972	4.84846	9.4297	57.289	0.713046	3.8297	7.54163	49.4255	4.8967	4.99e-110	8.36e-108
ENSG00000224702				1	1	165179864	165182327	antisense	692	0.0405066	0.37131	0.764397	4.46607	0.179591	1.77369	3.69575	23.3023	2.41136	3.89e-38	2.81e-37
ENSG00000143195	387597	NM_199351	ILDR2	1	-1	166882443	166944719	protein_coding	8283	20.2714	28.3846	23.9573	92.3708	7.51144	11.3279	9.68142	40.2639	2.13465	1.54e-93	1.1e-91
ENSG00000117477	57821	NM_021179	CCDC181	1	-1	169364108	169429907	protein_coding	2629	4.39519	9.36439	8.62535	9.83843	5.12831	11.7746	10.9799	13.5124	1.00886	3.54e-17	1.01e-16
ENSG00000116132	5396	NM_022716	PRRX1	1	1	170631869	170708560	protein_coding	8246	0.607599	2.48258	1.62729	6.49743	0.226067	0.995207	0.660604	2.84488	2.23268	2.26e-34	1.39e-33
ENSG00000230849				1	-1	173110239	173111489	pseudogene	1251	1.88378	0.0390996	0.705935	0.483538	4.61804	0.103317	1.88957	1.39548	1.48692	2.33e-17	6.71e-17
ENSG00000183831	339416	NM_198493	ANKRD45	1	-1	173578700	173639001	protein_coding	2911	0.992506	4.37932	1.39199	1.77948	1.04571	4.97303	1.60065	2.20698	1.44021	8.18e-19	2.52e-18
ENSG00000152061	9910	NM_014857	RABGAP1L	1	1	174128548	174964445	protein_coding	13701	59.6452	127.739	103.222	80.3357	13.357	30.8195	25.2188	21.1705	1.08617	1.26e-64	2.58e-63
ENSG00000120332	63923	NM_022093	TNN	1	1	175036994	175117202	protein_coding	5008	2.8965	0.879824	0.784244	1.27607	1.77388	0.58075	0.524225	0.919999	1.13389	9.45e-13	2.14e-12
ENSG00000235750	9674	NM_014656	KIAA0040	1	-1	175126123	175162135	protein_coding	4779	20.3733	16.305	16.8807	7.63834	13.0828	11.2782	11.8244	5.77068	1.30887	5.42e-33	3.16e-32
ENSG00000152092	460	NM_207108	ASTN1	1	-1	176826438	177134109	protein_coding	9225	9.66124	17.2637	19.2912	25.1333	3.21266	6.18622	6.99967	9.83704	1.29486	5.58e-35	3.52e-34
ENSG00000242193	730102		RP11-568K15.1	1	-1	177975271	178007085	pseudogene	5564	0.425413	2.26767	1.84296	2.68707	0.234395	1.34725	1.1088	1.74373	1.38129	1.29e-14	3.22e-14
ENSG00000213058				1	1	178380751	178381107	pseudogene	357	0.12152	0.0977217	0.0392475	34.6295	1.04434	0.904842	0.368606	350.229	5.12121	2.12e-109	3.3e-107
ENSG00000057252	6646	NM_003101	SOAT1	1	1	179262925	179327815	protein_coding	7033	7.95996	17.929	16.5474	22.0432	3.4718	8.42698	7.87613	11.3163	1.36429	1.03e-34	6.44e-34
ENSG00000162782	163589	NM_173533	TDRD5	1	1	179560748	179660407	protein_coding	4032	0	0.0976122	1.25492	0.561231	0	0.0800222	1.04208	0.502493	1.18599	2.74e-15	7.07e-15
ENSG00000121454	89884	NM_033343	LHX4	1	1	180199421	180249380	protein_coding	7324	9.35634	19.8431	19.5456	15.4471	3.92043	8.95608	8.93229	7.61517	1.0101	5.8e-27	2.61e-26
ENSG00000058085	3918	NM_018891	LAMC2	1	1	183155373	183214035	protein_coding	6543	11.0187	56.6983	30.5258	14.2483	5.16528	28.6451	15.6171	7.86266	2.26481	1.6e-82	6.94e-81
ENSG00000198756	23127	NM_015101	COLGALT2	1	-1	183898796	184006863	protein_coding	7339	13.0835	14.6629	12.8219	27.4363	5.46973	6.6045	5.84812	13.4978	1.04158	1.95e-36	1.3e-35
ENSG00000116667	81563	NM_030806	C1orf21	1	1	184356192	184598154	protein_coding	10971	27.0202	87.4856	100.709	70.0292	7.55401	26.36	30.7255	23.0468	1.86063	2.56e-84	1.2e-82
ENSG00000135842	116496	NM_052966	FAM129A	1	-1	184759858	184943682	protein_coding	8372	23.2305	40.9578	58.7976	24.1059	8.5133	16.172	23.5097	10.3964	1.30381	1.11e-61	2.02e-60
ENSG00000116679	10625	NM_006469	IVNS1ABP	1	-1	185265520	185286461	protein_coding	7929	369.112	220.524	176.331	201.799	142.831	91.9377	74.4411	91.8916	1.0616	7.08e-84	3.28e-82
ENSG00000213047	163486	NM_144977	DENND1B	1	-1	197473878	197744826	protein_coding	13203	3.70664	6.0413	6.68587	14.4225	0.861102	1.51257	1.69526	3.94412	1.71579	4.36e-37	3.01e-36
ENSG00000116833	2494	NM_205860	NR5A2	1	1	199996730	200146552	protein_coding	7795	5.0627	1.36821	1.74462	0.309232	1.99351	0.580215	0.748984	0.143243	2.22517	2.08e-30	1.09e-29
ENSG00000230623				1	1	200443048	200447421	lincRNA	507	11.849	7.9766	8.29353	4.64073	71.6861	52.0075	54.7615	33.0482	1.19008	6.81e-21	2.32e-20
ENSG00000229191				1	1	200993077	200997920	lincRNA	3508	13.2055	7.15551	8.17552	5.56736	11.5483	6.74275	7.80128	5.73032	1.1148	2.81e-22	1.03e-21
ENSG00000163395	91156	NM_001164586	IGFN1	1	1	201159953	201198080	protein_coding	12116	0.14168	1.13373	2.27409	2.82057	0.0359605	0.309315	0.62821	0.840644	1.75743	5.77e-21	1.97e-20
ENSG00000118194	7139	NM_001276347	TNNT2	1	-1	201328136	201346890	protein_coding	7281	2.61302	6.94087	7.78342	4.62051	1.10056	3.15123	3.57841	2.2913	1.28546	7.74e-21	2.63e-20
ENSG00000159166	3898	NM_005558	LAD1	1	-1	201342372	201368736	protein_coding	3237	20.0314	28.4054	31.4465	12.5428	18.9829	29.0077	32.5178	13.9913	1.26112	1.69e-40	1.35e-39
ENSG00000159173	7135	NM_003281	TNNI1	1	-1	201373625	201398994	protein_coding	6791	2.856	1.29034	3.70558	1.35293	1.28984	0.628099	1.82667	0.719358	1.044	2.73e-13	6.35e-13
ENSG00000174307	23612	NM_012396	PHLDA3	1	-1	201434620	201438365	protein_coding	2029	54.7661	47.722	26.6047	19.217	82.8057	77.7486	43.892	34.1968	1.46449	8.02e-65	1.65e-63
ENSG00000159176	1465	NM_004078	CSRP1	1	-1	201452658	201478584	protein_coding	10318	0.891146	16.3247	11.6056	10.8478	0.264982	5.23006	3.76466	3.79592	3.2064	3.96e-59	6.55e-58
ENSG00000134369	89796	NM_020443	NAV1	1	1	201592411	201796102	protein_coding	22056	113.58	238.239	285.295	305.182	15.7995	35.706	43.2977	49.9583	1.41811	3.25e-95	2.56e-93
ENSG00000163435	1999	NM_004433	ELF3	1	1	201977073	201986316	protein_coding	7191	6.82434	13.4101	14.0754	15.3897	2.91317	6.16447	6.55096	7.72717	1.06813	5.37e-23	2.02e-22
ENSG00000249007				1	1	201980498	201984785	sense_intronic	987	1.72081	3.59722	4.25416	4.69986	5.35699	12.0478	14.4265	17.1918	1.07067	9.08e-12	1.95e-11
ENSG00000214796				1	-1	202820956	202830748	pseudogene	2958	8.28382	18.9053	15.957	13.649	8.59123	21.1272	18.0539	16.6604	1.10169	4.03e-25	1.66e-24
ENSG00000143847	8497	NM_015053	PPFIA4	1	1	202995626	203047868	protein_coding	9707	16.9319	17.1258	21.6238	36.6596	5.35146	5.83206	7.4562	13.6357	1.0711	1.75e-42	1.53e-41
ENSG00000163485	134	NM_001048230	ADORA1	1	1	203059782	203136533	protein_coding	4191	4.65889	4.94635	5.09761	13.6095	3.40896	3.90143	4.07176	11.725	1.37105	8.63e-35	5.42e-34
ENSG00000133048	1116	NM_001276	CHI3L1	1	-1	203148059	203155877	protein_coding	3408	0.32424	1.52532	1.50965	9.37725	0.291301	1.47953	1.48286	9.93464	2.98567	5.97e-52	7.46e-51
ENSG00000188783	5549	NM_201348	PRELP	1	1	203444956	203460480	protein_coding	5747	0.790098	1.15286	1.31334	11.1542	0.421384	0.663105	0.764737	7.00788	2.77466	5.5e-55	7.7e-54
ENSG00000058668	493	NM_001684	ATP2B4	1	1	203595689	203713209	protein_coding	9721	61.548	113.251	93.9094	130.082	19.4273	38.5111	32.3368	48.315	1.06756	1.17e-63	2.31e-62
ENSG00000143845	55224	NM_018208	ETNK2	1	-1	204100190	204121307	protein_coding	4648	25.3369	20.1367	18.0964	11.7151	16.7244	14.3212	13.0334	9.10053	1.05138	3.3e-28	1.56e-27
ENSG00000170382	10446	NM_201630	LRRN2	1	-1	204586298	204654861	protein_coding	5681	5.65021	6.09943	6.35185	16.0822	3.05232	3.54911	3.74234	10.2215	1.36325	8.96e-37	6.09e-36
ENSG00000163531	23114	NM_015090	NFASC	1	1	204797779	204991950	protein_coding	21318	44.921	18.7879	23.88	19.855	6.46539	2.91333	3.74982	3.36283	1.21525	3.51e-51	4.26e-50
ENSG00000184144	6900	NM_005076	CNTN2	1	1	205012325	205047627	protein_coding	10074	3.84813	14.661	23.2724	52.2214	1.17196	4.81078	7.7334	18.7165	3.46082	3.11e-90	1.91e-88
ENSG00000163545	81788	NM_030952	NUAK2	1	-1	205271187	205290883	protein_coding	3405	38.119	72.6464	63.1871	83.4855	34.3396	70.5265	62.1156	88.5261	1.11118	1.27e-55	1.81e-54
ENSG00000162873	55220	NM_018203	KLHDC8A	1	-1	205305220	205326218	protein_coding	3624	4.73903	10.8098	12.6452	29.9856	4.01278	9.86015	11.6796	29.8749	2.43597	5.71e-64	1.14e-62
ENSG00000174502	115019	NM_134325	SLC26A9	1	-1	205882176	205912588	protein_coding	5628	0.0202221	0.0195224	0	1.44931	0.0110841	0.0114659	0	0.92987	1.30652	4.1e-23	1.55e-22
ENSG00000224114				1	-1	206869182	206869614	pseudogene	433	0.0608535	0.0195224	0.0196238	5.08489	0.428836	0.14903	0.151954	42.4005	2.59632	4.98e-50	5.79e-49
ENSG00000117322	1380	NM_001877	CR2	1	1	207627575	207663240	protein_coding	4885	6.86584	7.81987	8.88157	3.59573	4.31221	5.29164	6.08634	2.65771	1.107	6.52e-18	1.93e-17
ENSG00000076356	5362	NM_025179	PLXNA2	1	-1	208195587	208417665	protein_coding	13781	6.13547	11.1052	12.6259	15.9285	1.36695	2.66382	3.06682	4.17334	1.24817	9.46e-26	4.03e-25
ENSG00000230937	406988		MIR205HG	1	1	209602165	209606183	lincRNA	3589	21.7728	4.86771	3.66619	4.17647	18.6109	4.48339	3.41932	4.20154	2.29093	2.83e-64	5.71e-63
ENSG00000123689	50486	NM_015714	G0S2	1	1	209848765	209849733	protein_coding	866	0.971909	6.58837	4.4899	4.40706	3.4464	25.1487	17.3567	18.375	1.95274	1.46e-27	6.74e-27
ENSG00000054392	55733	NM_018194	HHAT	1	1	210501596	210849638	protein_coding	4296	2.06634	3.26474	3.43085	8.2173	1.47445	2.51211	2.67313	6.90622	1.59303	7.68e-27	3.44e-26
ENSG00000198570	343035	NM_183059	RD3	1	-1	211649864	211666259	protein_coding	4266	0.324053	0.566972	0.627403	4.0406	0.233055	0.439337	0.49234	3.41985	1.94162	8.05e-31	4.3e-30
ENSG00000198468	642946		FLVCR1-AS1	1	-1	213025450	213031430	lincRNA	3094	10.7132	7.17459	9.90048	4.54459	10.6263	7.66535	10.7108	5.30317	1.08152	2.29e-20	7.6e-20
ENSG00000143494	79805	NM_024749	VASH2	1	1	213123862	213165379	protein_coding	6950	111.471	50.3208	72.3242	37.2598	49.2132	23.9342	34.8338	19.3566	1.55618	2.41e-80	9.63e-79
ENSG00000117707	5629	NM_002763	PROX1	1	1	214156524	214214595	protein_coding	8699	2.93651	3.73415	2.39179	6.39785	1.03595	1.41899	0.920316	2.6556	1.12897	8.49e-16	2.26e-15
ENSG00000042781	7399	NM_206933	USH2A	1	-1	215796236	216596738	protein_coding	20584	1.29665	0.547559	0.372517	1.79769	0.193036	0.0879353	0.0605827	0.315339	1.03621	1.69e-10	3.4e-10
ENSG00000092969	7042	NM_003238	TGFB2	1	1	218519577	218617961	protein_coding	5151	7.10838	3.53893	3.52882	1.91381	4.23504	2.27111	2.29302	1.34151	1.48157	2.18e-21	7.62e-21
ENSG00000196660	55532	NM_018713	SLC30A10	1	-1	219858769	220131989	protein_coding	5770	0.182061	0.957859	1.31368	2.82188	0.0972177	0.548756	0.762224	1.76589	1.70658	5.76e-19	1.79e-18
ENSG00000117791	54996	NM_017898	MARC2	1	1	220921567	220958150	protein_coding	2590	11.0374	9.77535	7.11703	4.83396	13.0774	12.4764	9.1988	6.73868	1.04719	1.67e-19	5.34e-19
ENSG00000143507	11221	NM_144729	DUSP10	1	-1	221874766	221915518	protein_coding	3474	6.78502	1.97445	1.19619	1.85551	5.99169	1.87876	1.15304	1.92856	1.83343	1.8e-30	9.46e-30
ENSG00000154309	84976	NM_032890	DISP1	1	1	222988406	223179337	protein_coding	5549	9.80279	10.1845	12.3118	29.6421	5.41962	6.06706	7.42645	19.287	1.50541	1.33e-52	1.69e-51
ENSG00000187554	7100	NM_003268	TLR5	1	-1	223282748	223316624	protein_coding	4651	2.61308	3.08904	3.1563	6.88341	1.72279	2.1955	2.27141	5.34355	1.12912	9.31e-18	2.73e-17
ENSG00000143502	55061	NM_017982	SUSD4	1	-1	223394161	223537544	protein_coding	4865	1.47852	4.80871	6.37244	3.44212	0.932344	3.26737	4.3854	2.55451	1.57879	9.05e-22	3.22e-21
ENSG00000143786	149111	NM_152495	CNIH3	1	1	224622362	224928251	protein_coding	6386	7.00727	3.4598	3.88201	2.57213	3.36717	1.79091	2.03497	1.45419	1.16842	2.12e-16	5.82e-16
ENSG00000143819	2052	NM_001136018	EPHX1	1	1	225997794	226033260	protein_coding	2504	47.8795	34.0367	33.3098	21.4832	58.6622	44.9334	44.5292	30.9765	1.1211	3.55e-42	3.04e-41
ENSG00000196187	9725	NM_014698	TMEM63A	1	-1	226033237	226070069	protein_coding	10339	124.821	58.9228	70.5782	49.0698	37.0401	18.8391	22.8498	17.1362	1.32966	8.6e-77	2.96e-75
ENSG00000243709	10637	NM_020997	LEFTY1	1	-1	226073982	226099082	protein_coding	1891	26.5521	7.09667	3.90141	1.37292	43.0796	12.4056	6.90591	2.62133	3.54649	4.15e-79	1.56e-77
ENSG00000255835				1	-1	226074396	226111978	protein_coding	1625	78.4207	52.1005	44.1098	32.8337	148.062	105.985	90.8539	72.9517	1.23161	1.68e-58	2.72e-57
ENSG00000143768	7044	NM_003240	LEFTY2	1	-1	226124298	226129189	protein_coding	2392	10.3692	3.24543	2.52909	1.87597	13.3021	4.48506	3.53918	2.83153	1.98934	3.45e-40	2.73e-39
ENSG00000185155	83881	NM_031944	MIXL1	1	1	226411319	226414755	protein_coding	2029	5.40723	1.97396	1.31323	0.734589	8.17846	3.21592	2.16555	1.30723	1.89487	4.73e-27	2.14e-26
ENSG00000143772	3707	NM_002221	ITPKB	1	-1	226819391	226927024	protein_coding	7036	27.6864	15.7191	10.9592	29.057	12.0725	7.38514	5.21364	14.911	1.33078	8.89e-47	9.15e-46
ENSG00000154342	89780	NM_033131	WNT3A	1	1	228194752	228248961	protein_coding	2932	5.81248	4.55448	3.25483	42.1883	6.08301	5.13485	3.7166	51.9522	3.34844	1.42e-94	1.07e-92
ENSG00000162931	51127	NM_016102	TRIM17	1	-1	228595641	228604562	protein_coding	3548	3.58493	6.11923	5.64614	8.89229	3.09971	5.70124	5.3265	9.04939	1.11227	1.61e-16	4.42e-16
ENSG00000181218	92815	NM_033445	HIST3H2A	1	-1	228645065	228645560	protein_coding	496	5.7525	1.89669	2.37224	2.881	35.5704	12.6408	16.0095	20.9718	1.22566	6.29e-17	1.77e-16
ENSG00000116574	58480	NM_021205	RHOU	1	1	228870824	228882416	protein_coding	4372	17.9646	67.3292	64.2065	72.9281	12.6069	50.9072	49.1572	60.2272	1.96369	1.65e-82	7.15e-81
ENSG00000143632	58	NM_001100	ACTA1	1	-1	229566992	229569845	protein_coding	1495	2.28853	10.1275	27.8785	10.228	4.69723	22.3933	62.4195	24.7016	3.14069	1.94e-70	5.01e-69
ENSG00000177614	79605	NM_001258311	PGBD5	1	-1	230457392	230561475	protein_coding	3795	33.3376	15.9136	14.6453	7.63869	26.9498	13.8615	12.918	7.26723	1.99316	1.79e-58	2.89e-57
ENSG00000235152				1	1	232295837	232321389	lincRNA	818	10.7148	9.03273	6.72433	2.84257	40.1774	36.5025	27.5146	12.5466	1.61234	3.21e-30	1.67e-29
ENSG00000236372	101927660		RP5-865N13.1	1	-1	232310678	232315859	lincRNA	2241	4.1107	2.09186	2.31375	0.502813	5.63127	3.08565	3.45683	0.810074	1.77704	1.14e-20	3.86e-20
ENSG00000212916	54627	NM_019090	MAP10	1	1	232940643	232946092	protein_coding	5450	2.61208	5.94303	5.4311	6.86259	1.47164	3.60468	3.33619	4.54653	1.12556	3.13e-15	8.06e-15
ENSG00000143674	84451	NM_032435	MLK4	1	1	233463514	233520894	protein_coding	7916	54.2587	34.7397	35.7999	21.8823	21.0293	14.5069	15.1387	9.98109	1.27239	5.14e-50	5.98e-49
ENSG00000168243	2786	NM_004485	GNG4	1	-1	235710987	235814054	protein_coding	5413	24.3662	44.0048	22.9958	15.2355	13.8077	26.873	14.2191	10.1624	1.47191	4.93e-53	6.35e-52
ENSG00000198626	6262	NM_001035	RYR2	1	1	237205505	237997288	protein_coding	17799	43.8707	14.5254	17.5081	7.32839	7.56085	2.69767	3.29284	1.48656	2.43203	1.47e-74	4.53e-73
ENSG00000215808	339535		LINC01139	1	-1	238643684	238649323	lincRNA	1537	19.503	0.66442	0.54887	0.947208	38.9374	1.42895	1.19505	2.22516	3.74039	1.01e-82	4.4e-81
ENSG00000223519				1	-1	246935139	246993361	pseudogene	3511	1.29659	2.71685	2.15675	3.5949	1.13185	2.55792	2.05651	3.69708	1.00607	5.37e-09	9.87e-09
ENSG00000260855				1	1	246935603	246939074	antisense	3472	2.12682	4.02776	3.60731	5.33594	1.87869	3.83479	3.47769	5.54898	1.02274	5.55e-11	1.14e-10
ENSG00000227953	149134		RP11-439E19.3	1	1	246939315	246955687	processed_transcript	3984	2.34938	5.49325	4.3328	6.07017	1.80925	4.5579	3.64044	5.50134	1.08159	3.47e-14	8.49e-14
ENSG00000162722	25893	NM_015431	TRIM58	1	1	248020501	248041507	protein_coding	3225	0.0202845	0.527818	0.509697	1.16006	0.0191923	0.541014	0.528958	1.29876	1.09421	3.16e-11	6.57e-11
ENSG00000184731	642273	NM_001077710	FAM110C	2	-1	38814	46870	protein_coding	3968	16.4869	9.52008	6.44997	3.49876	12.7457	7.93091	5.44083	3.18372	1.96227	9.25e-44	8.43e-43
ENSG00000189292	285016	NM_001002919	FAM150B	2	-1	279558	288851	protein_coding	2191	5.32696	2.56116	1.29413	0.484012	7.45765	3.86413	1.9776	0.797432	2.10454	1.16e-29	5.86e-29
ENSG00000176887	6664	NM_003108	SOX11	2	1	5832799	5841516	protein_coding	8718	133.313	325.285	261.451	357.416	46.9086	123.34	100.382	148.026	1.41616	7.51e-96	6.05e-94
ENSG00000242540				2	1	5836352	5848227	3prime_overlapping_ncrna	1199	0.951687	3.01062	2.50898	4.87156	2.4372	8.30026	7.00204	14.6702	1.59692	3.58e-19	1.12e-18
ENSG00000236106				2	1	5866581	5870474	lincRNA	1746	0.445635	1.79853	3.15627	5.33653	0.782679	3.40509	6.05039	11.0354	2.1444	5.2e-30	2.68e-29
ENSG00000115738	3398	NM_002166	ID2	2	1	8818975	8824583	protein_coding	2205	25.7198	100.663	77.5206	156.609	35.796	150.909	117.685	256.44	2.56097	6e-107	8.09e-105
ENSG00000134317	29841	NM_198182	GRHL1	2	1	10085341	10142411	protein_coding	8008	2.5722	7.44862	6.68523	12.7815	0.98543	3.07473	2.79429	5.76272	1.95252	4.9e-37	3.38e-36
ENSG00000172059	8462	NM_003597	KLF11	2	1	10182976	10194963	protein_coding	4589	14.5214	50.9089	40.8779	47.507	9.70906	36.6717	29.8185	37.3777	1.74273	5.4e-67	1.21e-65
ENSG00000271787				2	-1	10194548	10194993	antisense	446	1.03251	3.20628	3.1957	3.26651	7.11259	23.7642	23.9849	26.4453	1.07575	3.85e-12	8.42e-12
ENSG00000162975	3754	NM_002236	KCNF1	2	1	11052063	11054350	protein_coding	2288	2.81487	1.1142	1.15654	0.831083	3.77618	1.60976	1.69156	1.31157	1.06546	8.49e-11	1.73e-10
ENSG00000134324	23175	NM_145693	LPIN1	2	1	11817721	11967535	protein_coding	11846	45.4066	35.7183	23.5452	48.9026	11.7613	9.96725	6.65278	14.9049	1.02397	6.27e-43	5.54e-42
ENSG00000162981	151354	NM_145175	FAM84A	2	1	14772810	14790933	protein_coding	8379	5.79232	3.77281	3.41093	8.99151	2.12108	1.48843	1.36236	3.87444	1.18231	1.16e-21	4.11e-21
ENSG00000197872	81553	NM_030797	FAM49A	2	-1	16730727	16847599	protein_coding	5448	9.55969	3.75378	3.35314	2.91884	5.38332	2.27766	2.0609	1.93449	1.4336	4.93e-28	2.32e-27
ENSG00000132031	4148	NM_002381	MATN3	2	-1	20191872	20212455	protein_coding	3118	6.03674	13.4117	14.0768	5.62459	5.9357	14.2189	15.1127	6.51349	1.18809	5.13e-33	2.99e-32
ENSG00000143878	388	NM_004040	RHOB	2	1	20646835	20649200	protein_coding	2366	152.768	44.0663	26.2124	89.9478	198.112	61.567	37.0845	137.267	2.49914	2.36e-108	3.4e-106
ENSG00000143869	151449	NM_182828	GDF7	2	1	20866424	20873418	protein_coding	4162	2.49106	1.48595	1.0783	13.3379	1.83656	1.18021	0.867254	11.5712	2.79605	5.44e-60	9.29e-59
ENSG00000260396				2	1	20877569	20879005	lincRNA	1437	1.68074	0.918869	0.66665	5.74202	3.59058	2.11375	1.55318	14.4274	2.02679	2.93e-33	1.73e-32
ENSG00000270100				2	-1	20878014	20878692	lincRNA	679	0.911181	0.449947	0.333307	3.07305	4.12066	2.19059	1.64328	16.3419	1.62311	5.35e-22	1.92e-21
ENSG00000084674	338	NM_000384	APOB	2	-1	21224301	21266945	protein_coding	14828	1.55873	2.07212	5.15544	6.24756	0.323086	0.46194	1.16351	1.52116	1.50715	7.88e-22	2.81e-21
ENSG00000266118				2	1	24347236	24413305	protein_coding	2280	1.43827	1.58334	1.52939	3.92637	1.93405	2.29559	2.2458	6.21736	1.01929	1.15e-12	2.58e-12
ENSG00000157856	92749	NM_145038	DRC1	2	1	26624784	26679579	protein_coding	3048	0.263324	0.782431	0.882065	1.56591	0.264946	0.84859	0.968356	1.85497	1.0317	3.54e-08	6.19e-08
ENSG00000115155	9381	NM_194323	OTOF	2	-1	26680071	26781566	protein_coding	7885	0.627759	1.64197	1.86232	8.29547	0.24439	0.68836	0.790459	3.79846	2.52521	5.13e-44	4.72e-43
ENSG00000157851	56896	NM_020134	DPYSL5	2	1	27070615	27173219	protein_coding	7079	46.141	119.31	116.768	183.536	19.9916	55.7134	55.2128	93.6113	1.96929	3.62e-97	3.09e-95
ENSG00000084764	22924	NM_012326	MAPRE3	2	1	27193480	27250064	protein_coding	3459	6.29881	6.27579	6.0184	14.2111	5.58681	5.99756	5.82338	14.8338	1.11756	6.38e-29	3.13e-28
ENSG00000115194	7781	NM_003459	SLC30A3	2	-1	27476552	27498685	protein_coding	5978	4.25263	8.15225	10.6061	5.19983	2.18358	4.50793	5.93842	3.14069	1.14608	3.8e-22	1.38e-21
ENSG00000138100	57159	NM_187841	TRIM54	2	1	27505260	27530307	protein_coding	2764	0.647856	3.44071	2.54886	1.39208	0.720105	4.11496	3.08715	1.81845	1.4389	1.24e-16	3.44e-16
ENSG00000189350	165186	NM_199280	FAM179A	2	1	29179477	29284239	protein_coding	19816	0.850764	1.50547	1.78405	3.90508	0.131653	0.251139	0.301355	0.71154	1.41412	1.8e-16	4.93e-16
ENSG00000213626	81606	NM_030915	LBH	2	1	30454397	30546596	protein_coding	4535	27.4028	23.5954	11.4693	9.29884	18.5387	17.1991	8.46582	7.40349	1.4649	2.81e-50	3.3e-49
ENSG00000256261				2	1	30481193	30482893	pseudogene	1699	16.9517	14.7792	7.29342	5.394	30.6136	28.7549	14.3702	11.463	1.49166	1.46e-40	1.17e-39
ENSG00000162949	92291	NM_144575	CAPN13	2	-1	30945637	31043408	protein_coding	5203	10.0043	7.60414	6.93982	2.59093	5.90104	4.83114	4.4642	1.79794	1.62014	4.01e-28	1.89e-27
ENSG00000158125	7498	NM_000379	XDH	2	-1	31557187	31637581	protein_coding	6037	6.58198	6.64683	4.99964	11.0398	3.34564	3.63956	2.77243	6.60263	1.00684	1.09e-17	3.18e-17
ENSG00000049323	4052	NM_206943	LTBP1	2	1	33172039	33624576	protein_coding	7329	58.1691	81.6234	85.4782	128.808	24.3483	36.8151	39.0393	63.4563	1.13366	1.28e-64	2.63e-63
ENSG00000138068	391365	NM_001032377	SULT6B1	2	-1	37394963	37423741	protein_coding	1325	2.89619	0.254175	0.529433	1.14043	6.70643	0.634125	1.3379	3.10778	1.64796	5.32e-21	1.82e-20
ENSG00000218739	100505876		CEBPZOS	2	1	37423631	37443336	protein_coding	4698	110.175	34.3871	47.1129	43.0574	71.958	24.1957	33.5697	33.0912	1.65197	1.24e-85	6.17e-84
ENSG00000115816	10153	NM_005760	CEBPZ	2	-1	37428755	37458856	protein_coding	3629	204.332	231.109	275.381	109.746	172.758	210.516	254.017	109.189	1.31958	7.06e-85	3.39e-83
ENSG00000272054				2	1	37436018	37439820	sense_intronic	3803	32.364	37.7105	44.9734	17.5186	26.1118	32.7786	39.5831	16.632	1.31273	1.74e-49	1.99e-48
ENSG00000115828	25797	NM_012413	QPCT	2	1	37571717	37600465	protein_coding	2599	0.101235	3.28404	5.86219	2.1852	0.119636	4.17692	7.55056	3.03563	2.65724	1.96e-37	1.37e-36
ENSG00000236213				2	1	37827279	37873841	antisense	548	3.86785	2.50254	2.01913	1.10176	21.6652	15.0959	12.3311	7.25947	1.21793	1.98e-12	4.41e-12
ENSG00000163171	10602	NM_006449	CDC42EP3	2	-1	37869032	37965611	protein_coding	10216	64.2426	50.1075	37.4056	25.1897	19.2942	16.2135	12.2554	8.90282	1.31726	4.48e-58	7.06e-57
ENSG00000138061	1545	NM_000104	CYP1B1	2	-1	38294116	38337044	protein_coding	6011	10.4915	5.86577	2.97999	3.24806	5.35447	3.22579	1.65944	1.951	1.53351	7.02e-32	3.92e-31
ENSG00000231312	728730		AC007246.3	2	1	39663778	39892483	antisense	6741	11.0979	3.59766	3.5283	3.48079	5.05246	1.76423	1.75145	1.86431	1.43646	7.23e-33	4.19e-32
ENSG00000205086	400950	NM_001242815	C2orf91	2	-1	42162508	42181406	protein_coding	4030	0.101173	0.606072	0.117519	1.19897	0.0772756	0.497136	0.097448	1.07415	1.00813	8.13e-12	1.75e-11
ENSG00000162878	91461	NM_138370	PKDCC	2	1	42275160	42285668	protein_coding	3925	50.7374	354.007	354.124	523.1	39.6521	298.145	301.996	481.201	3.34101	9.08e-121	2.45e-118
ENSG00000171126	170850	NM_172344	KCNG3	2	-1	42669157	42721237	protein_coding	3824	14.422	30.0098	23.5869	15.2198	11.5663	25.9419	20.6493	14.3698	1.00859	6.41e-32	3.59e-31
ENSG00000057935	57504	NM_020744	MTA3	2	1	42721709	42984087	protein_coding	10580	112.854	230.823	216.419	148.836	32.7233	72.1188	68.4693	50.7924	1.02596	5.14e-77	1.79e-75
ENSG00000152518	678	NM_006887	ZFP36L2	2	-1	43449541	43453748	protein_coding	3696	92.8892	215.645	180.643	129.499	77.0855	192.869	163.6	126.509	1.20654	2.13e-24	8.5e-24
ENSG00000138032	5495	NM_177969	PPM1B	2	1	44395108	44471523	protein_coding	7119	177.52	162.227	153.216	87.8037	76.5054	75.3285	72.0419	44.5313	1.00763	7.47e-68	1.73e-66
ENSG00000259439	100130502		RP11-89K21.1	2	-1	45147332	45166338	lincRNA	4756	0.830479	29.7358	26.1534	2.24184	0.535522	20.6678	18.407	1.70204	4.08161	1.09e-94	8.28e-93
ENSG00000236502	100506108		SIX3-AS1	2	-1	45167293	45169012	antisense	1151	0.101298	4.37899	2.76435	0.231894	0.269721	12.5763	8.03928	0.727493	2.30503	4.62e-39	3.48e-38
ENSG00000138083	6496	NM_005413	SIX3	2	1	45168902	45173216	protein_coding	2658	0.810008	76.0267	53.4626	4.46654	0.93548	94.551	67.3254	6.06721	5.42374	3.15e-124	1.06e-121
ENSG00000225156				2	1	45181803	45195901	lincRNA	2685	0.0809509	4.57427	3.76423	0.985521	0.0927521	5.6316	4.69282	1.32537	2.38386	1.04e-36	7.07e-36
ENSG00000116016	2034	NM_001430	EPAS1	2	1	46520806	46613836	protein_coding	7296	5.97526	1.83763	2.96092	0.966128	2.51188	0.832584	1.35886	0.478157	1.83493	1.98e-26	8.69e-26
ENSG00000095002	4436	NM_001258281	MSH2	2	1	47630108	47789450	protein_coding	4552	253.061	172.294	202.858	124.36	170.574	125.119	149.176	98.6402	1.01925	1.6e-71	4.29e-70
ENSG00000184261	56660	NM_022055	KCNK12	2	-1	47743720	47798078	protein_coding	6685	8.8516	20.0573	20.2122	22.1938	4.06094	9.91804	10.12	11.9871	1.23683	1.45e-34	9.01e-34
ENSG00000179915	9378	NM_138735	NRXN1	2	-1	50145643	51259674	protein_coding	15264	5.44805	19.0804	20.3301	12.374	1.09512	4.13214	4.45808	2.92698	1.72847	7.55e-46	7.49e-45
ENSG00000162997	344405		PRORSD1P	2	1	55509455	55511658	pseudogene	2204	2.02527	4.6528	3.68574	5.54903	2.81956	6.97844	5.59757	9.09038	1.11828	1.42e-13	3.35e-13
ENSG00000231609	100132215		AC009501.4	2	-1	63271057	63275775	antisense	2324	5.16481	18.9235	21.468	67.3193	6.81737	26.9166	30.9215	104.588	3.47363	5.02e-99	4.82e-97
ENSG00000115507	5013	NM_014562	OTX1	2	1	63277192	63284971	protein_coding	4833	4.51633	45.5898	62.1482	151.371	2.86738	31.1822	43.0431	113.087	4.79178	2.52e-127	9.78e-125
ENSG00000169764	7360	NM_006759	UGP2	2	1	64068074	64118696	protein_coding	6477	450.044	504.986	495.383	242.687	213.188	257.728	256.012	135.283	1.0542	1.59e-86	8.25e-85
ENSG00000225889				2	1	64370373	64479993	antisense	2453	11.2199	2.95227	2.52909	2.04885	14.0351	3.97847	3.45117	3.01586	2.00842	1.35e-43	1.22e-42
ENSG00000115902	6509	NM_003038	SLC1A4	2	1	65215611	65250999	protein_coding	6939	6.21786	16.2069	13.6655	15.061	2.74906	7.72073	6.59262	7.83674	1.25522	9.29e-30	4.73e-29
ENSG00000172974				2	1	65432137	65433396	pseudogene	1260	4.67842	2.60054	2.09751	0.0967313	11.3926	6.82262	5.57109	0.277159	2.38952	1.14e-31	6.35e-31
ENSG00000143995	4211	NM_002398	MEIS1	2	1	66660584	66801001	protein_coding	10934	1.96448	3.22586	4.43032	6.43889	0.551321	0.975265	1.35604	2.12619	1.33187	3.48e-18	1.05e-17
ENSG00000143977	6637	NM_003096	SNRPG	2	-1	70508494	70520903	protein_coding	1795	40.8306	25.9035	24.1141	18.7721	69.7893	47.7035	44.9671	37.76	1.08166	1.34e-39	1.04e-38
ENSG00000163235	7039	NM_003236	TGFA	2	-1	70674412	70781325	protein_coding	4963	7.45266	2.73692	0.803756	1.12175	4.60836	1.82294	0.542028	0.81603	2.23856	1.75e-39	1.34e-38
ENSG00000075340	119	NM_017488	ADD2	2	-1	70834750	70995357	protein_coding	12673	331.602	195.795	201.383	129.239	80.2836	51.0714	53.1903	36.8201	1.35284	1.69e-90	1.06e-88
ENSG00000135636	8291	NM_003494	DYSF	2	1	71680852	71913898	protein_coding	8386	36.9028	11.2412	9.07714	7.07639	13.4994	4.43111	3.62313	3.04673	2.23279	1e-72	2.83e-71
ENSG00000135638	2016	NM_004097	EMX1	2	1	73143389	73162020	protein_coding	3721	3.13961	2.15081	2.07826	5.21946	2.58768	1.91074	1.86972	5.06471	1.01863	8.53e-14	2.04e-13
ENSG00000135631	26056	NM_015470	RAB11FIP5	2	-1	73300510	73383849	protein_coding	5932	36.2947	22.248	18.8018	17.575	18.7704	12.3978	10.6099	10.6972	1.00625	5.73e-38	4.11e-37
ENSG00000163017	72	NM_001615	ACTG2	2	1	74119441	74146992	protein_coding	3811	8.22378	3.16795	6.45072	1.52795	6.61791	2.7479	5.66678	1.44751	1.87425	2.13e-31	1.17e-30
ENSG00000257800				2	1	74347807	74350345	pseudogene	1994	0.0202845	1.32944	0.313608	2.90028	0.0310408	2.20395	0.52623	5.25156	1.95148	4.88e-28	2.3e-27
ENSG00000159239	388963	NM_001145054	C2orf81	2	-1	74641304	74648718	protein_coding	2994	3.88901	5.04407	5.4499	9.68589	3.98385	5.56911	6.09234	11.6807	1.13079	1.73e-19	5.5e-19
ENSG00000115297	3196	NM_016170	TLX2	2	1	74740590	74744274	protein_coding	2775	0.607724	0.644952	0.744997	4.77471	0.671415	0.768271	0.89864	6.21261	1.85537	3.65e-32	2.06e-31
ENSG00000144045	165545	NM_133637	DQX1	2	-1	74745258	74753463	protein_coding	2940	3.38321	2.09224	2.33311	6.18926	3.52723	2.35247	2.65652	7.6005	1.22128	8.96e-18	2.63e-17
ENSG00000204792	102724515		LINC01291	2	1	75145275	75165545	lincRNA	4176	0.708648	1.8764	2.47025	0	0.521203	1.48531	1.98005	0	1.81166	7.73e-25	3.14e-24
ENSG00000115350	56655	NM_019896	POLE4	2	1	75185619	75197255	protein_coding	2151	10.5301	13.1949	12.6847	4.92927	15.0277	20.2777	19.7397	8.27434	1.26163	4.02e-27	1.82e-26
ENSG00000066032	1496	NM_004389	CTNNA2	2	1	79412357	80875905	protein_coding	7538	8.66861	28.6808	40.6793	59.3782	3.52796	12.5774	18.0627	28.441	2.64461	8.71e-84	4.01e-82
ENSG00000162951	347730	NM_178839	LRRTM1	2	-1	80515483	80531874	protein_coding	5037	0.445386	1.11448	2.15661	6.30207	0.27169	0.731404	1.4332	4.51751	2.34968	5.14e-37	3.54e-36
ENSG00000237031				2	-1	80802238	80845902	antisense	2079	0.263324	0.899127	1.70563	2.04921	0.388434	1.42961	2.7461	3.55891	1.28211	1.35e-13	3.19e-13
ENSG00000115423	1768	NM_001370	DNAH6	2	1	84743579	85046713	protein_coding	13514	0.648044	1.4468	1.68586	4.08045	0.147174	0.3539	0.417491	1.09015	1.63349	5.84e-20	1.9e-19
ENSG00000118640	8673	NM_003761	VAMP8	2	1	85788685	85809154	protein_coding	990	14.3807	6.56907	6.11674	4.35184	44.557	21.9344	20.6809	15.8704	1.52619	7.67e-34	4.63e-33
ENSG00000233673	100286979		ANAPC1P1	2	1	87098424	87149816	pseudogene	2149	1.53906	0.821257	0.215824	0.560402	2.19822	1.26329	0.336628	0.941625	1.07262	3.47e-09	6.43e-09
ENSG00000222041	112597		LINC00152	2	1	87754887	87906324	lincRNA	3125	5.58991	1.36843	0.568531	0.154438	5.48806	1.44753	0.608939	0.178481	2.52945	4.39e-40	3.45e-39
ENSG00000144115	55258	NM_018271	THNSL2	2	1	88469835	88486146	protein_coding	6401	22.1587	13.8218	7.8621	14.3841	10.6181	7.13794	4.11175	8.11363	1.38744	1.48e-34	9.22e-34
ENSG00000214336	344167		FOXI3	2	-1	88747726	88752131	processed_transcript	1340	8.30411	26.8039	16.3513	9.12513	19.011	66.1226	40.8482	24.5876	1.581	1.84e-50	2.17e-49
ENSG00000230006	645784		ANKRD36BP2	2	1	89065324	89106126	pseudogene	8039	0.243227	0.254065	0.137292	1.9915	0.0925739	0.10447	0.0572069	0.894445	1.408	7.48e-20	2.43e-19
ENSG00000143429	645166		AC027612.6	2	-1	91805186	91847998	pseudogene	3070	1.59998	0.586495	0.294059	3.01652	1.59908	0.631511	0.320584	3.54762	1.64611	1.13e-21	4.02e-21
ENSG00000259848	442028		AC097374.2	2	-1	95533231	95613086	pseudogene	7146	1.29646	0.195608	0.0392103	0.0580625	0.556242	0.0904878	0.0183667	0.0293316	1.15612	1.47e-16	4.07e-16
ENSG00000155066	150696	NM_144707	PROM2	2	1	95940201	95957056	protein_coding	6063	6.09647	8.81721	4.31284	11.4068	3.0846	4.80729	2.38077	6.79293	1.226	8.64e-24	3.37e-23
ENSG00000115041	30818	NM_013434	KCNIP3	2	1	95963052	96051825	protein_coding	7864	6.46103	5.08306	1.19627	6.16608	2.5204	2.13667	0.509454	2.83114	1.77196	1.4e-27	6.46e-27
ENSG00000144010				2	-1	96142715	96150479	pseudogene	1668	2.04574	0	0	0	3.76184	0	0	0	1.62243	7.64e-31	4.09e-30
ENSG00000144015	129868	NM_138800	TRIM43	2	1	96257766	96265526	protein_coding	1682	1.80264	0.0390996	0	0	3.2875	0.0768427	0	0	1.50178	1.78e-27	8.16e-27
ENSG00000232931				2	-1	96472866	96481963	lincRNA	2618	2.24815	5.29797	2.94089	8.27359	2.6345	6.68953	3.76038	11.4108	1.51829	4.85e-27	2.19e-26
ENSG00000174501	400986		ANKRD36C	2	-1	96514587	96657541	protein_coding	8749	3.66513	7.21298	4.64685	11.215	1.28616	2.72527	1.77814	4.6282	1.39141	2.43e-27	1.11e-26
ENSG00000196843	10865	NM_212481	ARID5A	2	1	97202480	97218375	protein_coding	3565	10.4304	3.96848	4.35194	4.00157	8.97671	3.67976	4.08551	4.05284	1.20461	1.91e-26	8.39e-26
ENSG00000249715	90342		FER1L5	2	1	97308474	97370624	pseudogene	10466	1.47871	2.91295	4.64659	9.97596	0.43325	0.920043	1.4862	3.44156	2.15407	3.61e-39	2.74e-38
ENSG00000230606	100506076		AC159540.1	2	-1	98081083	98099107	lincRNA	5415	0.54712	2.44447	1.74514	3.59632	0.309427	1.49227	1.07907	2.39792	1.58105	6.03e-17	1.7e-16
ENSG00000241481				2	1	98086678	98100408	lincRNA	1375	0.223005	0.802063	0.882214	1.43086	0.495869	1.9283	2.14758	3.75722	1.00067	1.75e-07	2.94e-07
ENSG00000228486	728537		LINC01125	2	1	98280680	98319527	antisense	5591	2.79465	3.83149	3.72439	7.5999	1.53417	2.26534	2.22914	4.90774	1.18345	6.98e-18	2.06e-17
ENSG00000144218	3899	NM_002285	AFF3	2	-1	100162323	100759201	protein_coding	12295	6.25718	3.20595	2.58759	1.35246	1.56236	0.861951	0.704324	0.397213	1.63157	2.26e-22	8.28e-22
ENSG00000170500	164832	NM_198461	LONRF2	2	-1	100889753	100939195	protein_coding	13933	6.39949	8.03445	4.23472	2.95882	1.40961	1.90619	1.01736	0.766716	1.19396	2.17e-19	6.87e-19
ENSG00000204634	11138	NM_001102426	TBC1D8	2	-1	101624079	101869328	protein_coding	6030	50.0289	27.9763	30.7214	20.4384	25.4489	15.3366	17.0537	12.2377	1.25183	3.91e-49	4.42e-48
ENSG00000233639	100506421		LINC01158	2	-1	105424030	105469641	antisense	844	2.49094	0.508405	1.15658	0.484012	9.05772	1.99126	4.58606	2.07011	1.24376	1.41e-14	3.52e-14
ENSG00000135972	64965	NM_182640	MRPS9	2	1	105654441	105716418	protein_coding	1915	67.4641	61.4831	53.3464	32.9266	108.084	106.131	93.2483	62.0804	1.01331	8.59e-49	9.57e-48
ENSG00000198075	27233	NM_006588	SULT1C4	2	1	108994367	109004513	protein_coding	2898	4.25394	2.09153	0.725373	1.83825	4.50076	2.38571	0.837795	2.28995	1.61539	3.71e-18	1.11e-17
ENSG00000172985	344558	NM_001099289	SH3RF3	2	1	109745804	110262207	protein_coding	5801	2.85637	1.89647	1.96052	5.39317	1.50946	1.08069	1.13126	3.35686	1.14682	1.33e-16	3.68e-16
ENSG00000144061	4867	NM_207181	NPHP1	2	-1	110879888	110962643	protein_coding	11763	3.70633	4.82922	5.66614	10.6948	0.966722	1.35711	1.61249	3.28256	1.31584	7.35e-25	2.99e-24
ENSG00000175701	205251		LINC00116	2	-1	110969106	111002997	lincRNA	2051	11.2411	8.23045	6.52843	2.91837	16.8126	13.2652	10.6543	5.13782	1.64705	2.82e-30	1.47e-29
ENSG00000169679	699	NM_004336	BUB1	2	-1	111395275	111435691	protein_coding	6032	211.521	154.994	164.53	102.162	107.595	84.9397	91.3052	61.1513	1.04285	2.14e-68	5.07e-67
ENSG00000172965	112597		MIR4435-1HG	2	-1	111953927	112252677	lincRNA	8500	5.87446	1.95504	1.41161	0.560876	2.1191	0.760313	0.555917	0.238233	2.15043	5.49e-32	3.08e-31
ENSG00000144152	129804	NM_153214	FBLN7	2	1	112895962	112945791	protein_coding	6576	5.50853	11.9653	9.68484	20.5109	2.57064	6.01477	4.92965	11.2619	1.72716	2.81e-42	2.43e-41
ENSG00000237753	400999		AC079922.3	2	-1	113399409	113403267	lincRNA	2022	3.15933	1.17293	1.05842	1.27643	4.79478	1.91755	1.75139	2.27914	1.02041	2.59e-11	5.42e-11
ENSG00000189223	654433		PAX8-AS1	2	1	113969099	114034158	processed_transcript	15695	1.64049	0.743003	24.389	0.618938	0.320704	0.15649	5.20153	0.142375	3.98473	3.71e-90	2.23e-88
ENSG00000125618	7849	NM_013992	PAX8	2	-1	113973574	114036527	protein_coding	7303	7.83682	2.67852	4.27356	2.8039	3.29413	1.21241	1.95847	1.38621	1.26829	6.27e-22	2.25e-21
ENSG00000144134	11159	NM_013412	RABL2A	2	1	114384806	114400973	protein_coding	6008	2.89625	5.76772	5.29366	9.49266	1.47895	3.17345	2.94956	5.70478	1.43299	1.63e-23	6.29e-23
ENSG00000163064	2019	NM_001426	EN1	2	-1	119599747	119605254	protein_coding	2886	0.22288	1.25135	0.823417	18.1914	0.236588	1.43332	0.955032	22.7591	3.99009	3.94e-81	1.62e-79
ENSG00000115107	55240	NM_182915	STEAP3	2	1	119981384	120023228	protein_coding	4713	43.0995	34.1145	31.035	20.2466	28.0557	23.9275	22.0419	15.5103	1.05431	4.27e-38	3.08e-37
ENSG00000229867	100874111		STEAP3-AS1	2	-1	120001998	120006647	antisense	3218	7.97949	6.43225	5.45031	3.40214	7.60874	6.60744	5.66944	3.81732	1.03098	1.72e-14	4.27e-14
ENSG00000115109	57669	NM_020909	EPB41L5	2	1	120770581	120936695	protein_coding	9281	69.6064	86.7599	97.909	143.452	23.015	30.9015	35.3125	55.8065	1.03275	5.96e-63	1.14e-61
ENSG00000224789				2	-1	120932461	120974120	antisense	575	3.70701	3.85085	5.17591	8.52606	19.7673	22.1382	30.1325	53.5378	1.01974	1.12e-17	3.26e-17
ENSG00000115112	29842	NM_014553	TFCP2L1	2	-1	121974163	122042783	protein_coding	9372	7.23071	6.43192	5.64592	2.78498	2.36675	2.26863	2.01626	1.07287	1.12431	2.43e-16	6.63e-16
ENSG00000136717	274	NM_139351	BIN1	2	-1	127805603	127864931	protein_coding	6929	32.0593	44.8873	63.8137	71.2618	14.198	21.4145	30.8265	37.1337	1.12852	3.47e-56	5.07e-55
ENSG00000186684	339761	NM_001001665	CYP27C1	2	-1	127941696	127977654	protein_coding	4491	4.86123	14.156	14.4494	18.7564	3.31993	10.4197	10.7702	15.0791	1.75578	3.58e-40	2.83e-39
ENSG00000236682				2	1	128146706	128158156	lincRNA	2690	0.121582	0.175921	1.72507	0.4645	0.138418	0.216181	2.14618	0.623357	1.29315	1.18e-16	3.28e-16
ENSG00000072163	55679	NM_017980	LIMS2	2	-1	128395956	128439360	protein_coding	8487	5.06277	7.42931	7.50828	3.24711	1.83091	2.89368	2.96094	1.38148	1.0049	2.89e-16	7.85e-16
ENSG00000180178	440905		FAR2P1	2	-1	130748029	130808704	pseudogene	8075	0.121707	0.50824	1.41165	7.75458	0.0459903	0.208056	0.585219	3.4672	2.9825	6.59e-50	7.61e-49
ENSG00000231240				2	1	130794531	130795995	pseudogene	1042	0.040569	0.156234	0.411541	1.64289	0.118801	0.495613	1.32108	5.693	1.35862	2.98e-17	8.52e-17
ENSG00000196604	728378	NM_001099771	POTEF	2	-1	130831108	130886795	protein_coding	4368	0.0607287	0.117408	0.196015	1.64254	0.0427331	0.0888569	0.15016	1.35784	1.33035	2.8e-19	8.83e-19
ENSG00000178162	100216479		FAR2P2	2	-1	131174328	131188936	pseudogene	5364	0.0202221	5.70849	5.9602	4.44715	0.0116296	3.51794	3.71959	2.99341	2.78968	6.25e-43	5.53e-42
ENSG00000230646				2	1	131185304	131186798	pseudogene	1039	0	1.38801	1.15639	1.46965	0	4.41603	3.72369	5.10698	1.31809	1.65e-16	4.54e-16
ENSG00000152117	150776		AC093838.4	2	1	132250386	132279146	pseudogene	4249	31.1694	18.8273	40.6608	38.1109	22.5074	14.6473	32.0316	32.3843	1.07187	2.4e-41	1.99e-40
ENSG00000163040	90557	NM_138770	CCDC74A	2	1	132285248	132291239	protein_coding	4261	6.44062	9.81483	13.6258	14.9452	4.63729	7.61428	10.7042	12.6639	1.10128	7.85e-25	3.19e-24
ENSG00000183840	2863	NM_001508	GPR39	2	1	133174147	133404132	protein_coding	3343	8.89211	8.05425	5.90155	24.4168	8.15785	7.96423	5.90982	26.3716	1.88336	2.64e-54	3.57e-53
ENSG00000150551	116372	NM_144586	LYPD1	2	-1	133402426	133429152	protein_coding	2412	12.2337	10.4981	7.97981	33.6011	15.5579	14.3876	11.0754	50.2988	1.94805	1.45e-63	2.86e-62
ENSG00000121966	7852	NM_003467	CXCR4	2	-1	136871919	136875735	protein_coding	2224	3.82735	6.86141	7.48932	17.942	5.2825	10.1984	11.2724	29.1282	1.9757	1.92e-46	1.95e-45
ENSG00000150540	3176	NM_006895	HNMT	2	1	138721590	138773930	protein_coding	4752	2.59224	0.508131	0.686237	0.599307	1.67407	0.353467	0.483453	0.455362	1.261	7.99e-16	2.13e-15
ENSG00000144227	11249	NM_007226	NXPH2	2	-1	139428342	139537918	protein_coding	1052	0.526337	2.71745	2.58785	1.02478	1.53759	8.5389	8.23391	3.51713	1.29302	3.05e-16	8.27e-16
ENSG00000075884	55843	NM_018460	ARHGAP15	2	1	143848931	144525921	protein_coding	7743	0.506426	2.13085	2.70514	6.28445	0.200533	0.9097	1.16915	2.9304	2.28588	1.01e-32	5.8e-32
ENSG00000169554	9839	NM_014795	ZEB2	2	-1	145141648	145282147	protein_coding	17907	12.071	31.6901	32.0752	84.7555	2.06815	5.85001	5.9961	17.0894	2.71538	9.77e-96	7.84e-94
ENSG00000238057	100303491		ZEB2-AS1	2	1	145275664	145279058	antisense	2697	0.607412	1.2899	1.25492	4.62229	0.691734	1.58098	1.55791	6.18773	1.81634	3.64e-25	1.5e-24
ENSG00000226674	401014		TEX41	2	1	145425534	145940216	lincRNA	10623	0.749404	0.469305	1.35259	2.72621	0.216405	0.146039	0.426107	0.92659	1.35222	2.22e-15	5.77e-15
ENSG00000115963	390	NM_005168	RND3	2	-1	151324709	151395525	protein_coding	3594	57.0305	29.9122	26.7206	21.1923	48.6932	27.5123	24.8844	21.2898	1.38757	6.2e-59	1.02e-57
ENSG00000123609	9111	NM_004688	NMI	2	-1	152126979	152146571	protein_coding	3480	0.85039	1.8963	2.76442	1.79733	0.750504	1.80129	2.65916	1.8649	1.0308	2.3e-08	4.07e-08
ENSG00000182389	785	NM_001145798	CACNB4	2	-1	152689290	152955593	protein_coding	13610	9.27564	6.5105	5.97952	4.05963	2.09128	1.5813	1.4706	1.077	1.02438	3.12e-15	8.05e-15
ENSG00000177519	56475	NM_019845	RPRM	2	-1	154333852	154335322	protein_coding	1471	17.1158	16.9681	8.21473	7.73365	35.6853	38.1307	18.6935	18.9823	1.05389	1.3e-33	7.77e-33
ENSG00000226383	101929378		LOC101929378	2	-1	156868129	156881125	lincRNA	2006	6.40048	8.34906	11.9985	16.163	9.78679	13.7583	20.0215	29.0917	1.21546	4.28e-28	2.01e-27
ENSG00000153234	4929	NM_006186	NR4A2	2	-1	157180944	157198860	protein_coding	3967	2.49088	1.34896	0.509809	0.94709	1.9272	1.12407	0.43028	0.862042	1.21812	8.09e-12	1.74e-11
ENSG00000115183	85461	NM_033394	TANC1	2	1	159825146	160089170	protein_coding	14921	28.5162	18.8483	10.7633	27.0718	5.86386	4.17574	2.41458	6.55069	1.32842	6.04e-42	5.13e-41
ENSG00000054219	4065	NM_002349	LY75	2	-1	160628362	160761260	protein_coding	9430	7.49291	14.3696	17.0359	7.61811	2.43876	5.03719	6.04646	2.91682	1.08792	2.04e-31	1.12e-30
ENSG00000248672	4065	NM_001198760	LY75-CD302	2	-1	160628362	160761221	protein_coding	5650	5.75144	11.418	13.4875	6.09028	3.1241	6.68033	7.98967	3.89194	1.10334	1.13e-27	5.23e-27
ENSG00000144290	57282	NM_022058	SLC4A10	2	1	162280843	162841792	protein_coding	7550	0.182186	1.75932	2.15638	3.81	0.0741687	0.770285	0.955889	1.82194	2.03908	1.03e-24	4.16e-24
ENSG00000197635	1803	NM_001935	DPP4	2	-1	162848751	162931052	protein_coding	5009	4.71887	13.6262	12.9196	5.25967	2.89069	8.99251	8.63337	3.79118	1.35719	5.39e-38	3.87e-37
ENSG00000182263	55137	NM_018086	FIGN	2	-1	164449906	164592522	protein_coding	9942	37.7507	68.2891	80.089	114.329	11.6513	22.7057	26.9657	41.5198	1.57374	3.44e-77	1.21e-75
ENSG00000082438	22837	NM_014900	COBLL1	2	-1	165510134	165700189	protein_coding	17176	3.98962	7.5856	8.62676	9.12489	0.712822	1.4599	1.68137	1.91818	1.02325	6.13e-17	1.73e-16
ENSG00000115339	2591	NM_004482	GALNT3	2	-1	166604101	166651192	protein_coding	4686	0.46567	17.6742	14.9982	5.00755	0.305249	12.4679	10.7138	3.85834	3.68582	2.06e-70	5.33e-69
ENSG00000172318	8708	NM_020981	B3GALT1	2	1	168675182	168730551	protein_coding	5353	16.8311	13.7431	11.0961	6.09028	9.64549	8.48678	6.93803	4.10788	1.33244	1.65e-30	8.72e-30
ENSG00000081479	4036	NM_004525	LRP2	2	-1	169983619	170219195	protein_coding	16260	26.7547	207.765	237.26	334.862	5.04825	42.2384	48.8419	74.3567	3.59779	1.23e-136	1.14e-133
ENSG00000071909	140469	NM_138995	MYO3B	2	1	171034655	171511681	protein_coding	8236	0.951812	6.25583	4.60723	36.267	0.35469	2.51087	1.8725	15.8994	4.26627	3.04e-93	2.14e-91
ENSG00000222033	440925		LINC01124	2	-1	171568961	171571077	protein_coding	2117	0.243102	0.723316	0.54887	2.89862	0.351995	1.12944	0.86764	4.94408	1.66221	9.13e-22	3.25e-21
ENSG00000204335	389058	NM_001003845	SP5	2	1	171571861	171574588	protein_coding	2060	14.5833	28.4235	21.193	65.1158	21.7147	45.6104	34.4361	114.13	2.08619	4.26e-81	1.75e-79
ENSG00000128683	2571	NM_013445	GAD1	2	1	171669723	171717661	protein_coding	8242	10.7537	19.2947	22.7419	112.908	4.00413	7.73854	9.23601	49.462	3.27835	1.98e-118	4.87e-116
ENSG00000235934				2	-1	171672803	171674547	antisense	832	1.19523	1.95476	2.56804	10.5357	4.40381	7.76648	10.33	45.7221	2.40248	4.75e-47	4.96e-46
ENSG00000071967	79901	NM_024843	CYBRD1	2	1	172378757	172414643	protein_coding	5176	5.50959	13.5285	10.508	8.27536	3.26435	8.63993	6.79506	5.77255	1.16034	5.91e-23	2.22e-22
ENSG00000172878	254042	NM_199227	METAP1D	2	1	172864490	172947158	protein_coding	4850	7.31123	15.9344	17.9188	19.0608	4.62549	10.8606	12.3665	14.1901	1.27295	1.12e-32	6.44e-32
ENSG00000225205	101929947		AC093818.1	2	-1	173345568	173421324	antisense	2447	21.9755	7.48826	8.88105	6.05232	27.5501	10.1159	12.1483	8.93012	1.70632	2.32e-48	2.53e-47
ENSG00000152256	5163	NM_002610	PDK1	2	1	173420101	173489823	protein_coding	15115	107.951	19.6082	30.5848	17.7314	21.9113	4.2883	6.77344	4.23549	2.54132	3.15e-109	4.82e-107
ENSG00000128709	3235	NM_014213	HOXD9	2	1	176987088	176989853	protein_coding	2418	1.86324	0.528092	0.254811	0.0193937	2.36444	0.721968	0.352606	0.0289441	1.50479	1.61e-19	5.15e-19
ENSG00000128652	3232	NM_006898	HOXD3	2	1	177001340	177037830	protein_coding	5554	5.20544	0.879879	0.235262	0.0386688	2.87484	0.523692	0.141788	0.0251381	2.59745	1.04e-43	9.44e-43
ENSG00000170166	3233	NM_014621	HOXD4	2	1	177015950	177017954	protein_coding	1464	2.79502	0.332374	0.156879	0.0193937	5.85697	0.750488	0.358838	0.0478053	1.9132	1.7e-30	8.93e-30
ENSG00000128645	3231	NM_024501	HOXD1	2	1	177053307	177055688	protein_coding	2028	1.25602	0.117408	0.176428	0	1.89849	0.191384	0.291148	0	1.18664	1.79e-16	4.92e-16
ENSG00000196659	150737	NM_152517	TTC30B	2	-1	178413726	178417742	protein_coding	4017	3.03781	4.69223	4.50982	8.04489	2.32069	3.86131	3.75889	7.23068	1.16641	7.8e-17	2.19e-16
ENSG00000197557	92104	NM_152275	TTC30A	2	-1	178477720	178483694	protein_coding	5975	4.59803	6.19765	6.64632	11.7556	2.36004	3.42883	3.72355	7.10364	1.19052	9.94e-23	3.7e-22
ENSG00000204311	494513	NM_001042702	DFNB59	2	1	179316163	179326117	protein_coding	2457	2.71338	4.3207	3.76416	6.55478	3.39068	5.81307	5.12801	9.63219	1.02755	8.73e-13	1.98e-12
ENSG00000144331	151126	NM_152520	ZNF385B	2	-1	180306709	180726232	protein_coding	5310	1.84302	16.4035	20.801	35.1259	1.06494	10.2117	13.1123	23.8847	3.67511	1.64e-79	6.29e-78
ENSG00000162998	2487	NM_001463	FRZB	2	-1	183698002	183731890	protein_coding	3162	4.65795	43.3014	43.954	17.2461	4.52063	45.2684	46.5283	19.6927	2.99362	2.91e-88	1.64e-86
ENSG00000188738	401024	NM_173651	FSIP2	2	1	186603355	186698017	protein_coding	23761	11.5034	17.5954	17.4298	25.0201	1.48556	2.44789	2.45558	3.80188	1.05813	1.04e-27	4.83e-27
ENSG00000224063				2	1	187867947	188419390	antisense	1472	0.729369	0.390887	0.529395	2.01042	1.51837	0.877795	1.20406	4.93139	1.12297	5.66e-12	1.23e-11
ENSG00000064989	10203	NM_005795	CALCRL	2	-1	188207856	188313187	protein_coding	6144	1.45755	2.24826	5.21527	8.79781	0.729054	1.20962	2.84161	5.17005	2.00184	4.91e-36	3.23e-35
ENSG00000003436	7035	NM_006287	TFPI	2	-1	188328957	188430487	protein_coding	11714	13.3872	9.73521	9.13627	78.1187	3.50654	2.74723	2.61084	24.078	2.96641	6.33e-109	9.46e-107
ENSG00000231689	104355152		LINC01090	2	-1	188577543	189152418	lincRNA	1273	3.38327	4.45752	2.7251	1.58507	8.14577	11.575	7.16545	4.49585	1.08259	2.72e-11	5.68e-11
ENSG00000168542	1281	NM_000090	COL3A1	2	1	189839046	189877472	protein_coding	6816	25.6	33.7274	48.4681	4.54329	11.5235	16.3573	23.806	2.4067	3.16128	1.13e-32	6.52e-32
ENSG00000204262	1290	NM_000393	COL5A2	2	-1	189896622	190044605	protein_coding	7156	145.864	49.4257	37.9365	18.8892	62.5383	22.8318	17.7457	9.53063	2.88544	1.1e-114	2.21e-112
ENSG00000173559	64859	NM_001254736	NABP1	2	1	192542794	192561385	protein_coding	13806	7.02656	3.47948	3.4898	2.93895	1.56254	0.833106	0.846141	0.768596	1.03021	3.91e-15	1e-14
ENSG00000138411	57520	NM_020760	HECW2	2	-1	197059094	197458416	protein_coding	12692	7.51463	13.0591	14.5271	17.0338	1.81596	3.40124	3.8311	4.84571	1.08417	4.87e-24	1.91e-23
ENSG00000144381	3329	NM_199440	HSPD1	2	-1	198351305	198381461	protein_coding	4245	863.193	539.886	515.715	371.262	623.93	420.417	406.656	315.773	1.21513	1.97e-94	1.46e-92
ENSG00000115541	3336	NM_002157	HSPE1	2	1	198364718	198368181	protein_coding	1977	141.329	91.9994	88.8333	62.1454	219.318	153.827	150.412	113.494	1.17279	8.41e-68	1.94e-66
ENSG00000270757	25843	NM_001202485	HSPE1-MOB4	2	1	198365137	198415450	protein_coding	890	128.406	83.6113	80.4814	60.988	442.65	310.549	302.705	247.413	1.06219	1.39e-60	2.43e-59
ENSG00000162944	130132	NM_144629	RFTN2	2	-1	198432948	198540769	protein_coding	6007	4.55746	1.68139	1.84274	5.70324	2.32686	0.925271	1.02669	3.42804	1.32715	1.15e-22	4.27e-22
ENSG00000247626	92935	NM_138395	MARS2	2	1	198570087	198573113	protein_coding	3027	56.2249	26.7254	25.8976	22.6179	56.9815	29.1856	28.6362	26.9791	1.27719	4.01e-58	6.34e-57
ENSG00000119042	23314	NM_015265	SATB2	2	-1	200134223	200335989	protein_coding	10958	19.787	8.24931	5.99892	7.36754	5.5405	2.48852	1.83233	2.42749	1.57265	6.33e-43	5.6e-42
ENSG00000225953	150538		SATB2-AS1	2	1	200322423	200341658	antisense	4470	2.02546	0.469141	0.490074	0.599663	1.3899	0.346936	0.366911	0.48433	1.05025	5.38e-12	1.17e-11
ENSG00000196141	26010	NM_015535	SPATS2L	2	1	201170604	201346986	protein_coding	10437	92.8409	66.3697	65.3457	31.263	27.2918	21.0208	20.9582	10.8152	1.54082	1.59e-71	4.25e-70
ENSG00000013441	1195	NM_004071	CLK1	2	-1	201717732	201729422	protein_coding	5125	20.4543	30.909	41.5061	50.3442	12.2482	19.9364	27.1112	35.468	1.25949	3.33e-50	3.9e-49
ENSG00000003402	8837	NM_003879	CFLAR	2	1	201980827	202041410	protein_coding	22528	1.78279	4.14494	7.50913	19.8196	0.242555	0.60821	1.11583	3.17645	2.91068	2.1e-63	4.09e-62
ENSG00000273209				2	-1	202897493	202898260	lincRNA	768	2.20802	4.3598	4.19521	12.2361	8.815	18.7656	18.2824	57.5274	2.05052	4.67e-41	3.82e-40
ENSG00000155760	8324	NM_003507	FZD7	2	1	202899310	202903160	protein_coding	3851	265.872	499.323	442.624	578.047	211.798	428.612	384.728	541.967	1.11758	6.05e-86	3.03e-84
ENSG00000163596	130026	NM_138468	ICA1L	2	-1	203640690	203736708	protein_coding	7781	4.49642	9.32556	7.76361	10.266	1.77268	3.96183	3.33979	4.76374	1.03763	6.1e-18	1.8e-17
ENSG00000116117	117583	NM_205863	PARD3B	2	1	205410516	206484886	protein_coding	10382	5.7927	19.432	15.4877	19.1028	1.71158	6.18715	4.99321	6.6434	1.59112	2.48e-42	2.15e-41
ENSG00000163251	7855	NM_003468	FZD5	2	-1	208627310	208634287	protein_coding	6708	100.215	360.407	316.962	102.758	45.8332	177.605	158.169	55.3098	1.83637	1.81e-125	6.62e-123
ENSG00000229150				2	-1	208972957	208977235	pseudogene	528	1.39701	10.8303	5.50956	3.90413	8.12725	67.8048	34.9339	26.6989	2.31066	6.79e-40	5.28e-39
ENSG00000138413	3417	NM_005896	IDH1	2	-1	209100951	209130798	protein_coding	4721	260.819	203.635	180.462	113.774	169.506	142.585	127.947	87.0119	1.19001	9.57e-79	3.52e-77
ENSG00000078018	4133	NM_031847	MAP2	2	1	210288782	210598842	protein_coding	11559	45.8127	47.0179	57.3259	175.585	12.1602	13.4462	16.6009	54.8454	1.91568	2.43e-110	4.1e-108
ENSG00000144406	285175	NM_182587	UNC80	2	1	210636717	210864024	protein_coding	19258	4.61751	6.54927	10.6647	12.8739	0.735771	1.12418	1.85349	2.41374	1.30694	2.71e-28	1.29e-27
ENSG00000237194				2	1	210673528	210674304	pseudogene	777	1.4779	0.0195224	0.0588713	0.0774562	5.84391	0.0830501	0.254039	0.359834	1.29494	6.67e-20	2.17e-19
ENSG00000178568	2066	NM_005235	ERBB4	2	-1	212240446	213403565	protein_coding	13007	1.64092	2.85427	3.07773	9.55061	0.386718	0.725394	0.791916	2.65115	2.00501	3.5e-37	2.42e-36
ENSG00000030419	22807	NM_016260	IKZF2	2	-1	213864429	214017151	protein_coding	12220	5.22617	13.4308	13.3322	46.9055	1.3114	3.63318	3.65227	13.8589	2.94714	1.76e-84	8.29e-83
ENSG00000163449	92691	NM_138390	TMEM169	2	1	216946589	216967506	protein_coding	3628	3.36186	5.72873	5.43076	9.47623	2.84356	5.21974	5.01079	9.43034	1.26687	3.13e-20	1.03e-19
ENSG00000115461	3488	NM_000599	IGFBP5	2	-1	217536828	217560248	protein_coding	6442	59.3026	59.2563	62.4242	220.98	28.2419	30.4068	32.4372	123.855	1.88153	9.48e-117	2.09e-114
ENSG00000236886				2	1	217559187	217858802	antisense	904	3.32123	3.81202	3.39179	12.6031	11.2756	13.9393	12.5596	50.3387	1.65816	4.77e-41	3.9e-40
ENSG00000188282	285180	NM_198483	RUFY4	2	1	218899683	218955304	protein_coding	4357	0.425288	1.36882	2.56822	2.12643	0.299552	1.03853	1.97298	1.76219	1.33376	7.47e-14	1.79e-13
ENSG00000180871	3579	NM_001557	CXCR2	2	1	218990012	219001976	protein_coding	3231	0.46567	1.07538	1.86266	0.367057	0.44271	1.10023	1.93001	0.410234	1.07487	3.38e-11	7.02e-11
ENSG00000144579	58190	NM_182642	CTDSP1	2	1	219262979	219270664	protein_coding	4727	24.3638	42.3462	43.9936	58.8825	15.8155	29.6132	31.1524	44.977	1.23996	3.49e-50	4.08e-49
ENSG00000135929	1593	NM_000784	CYP27A1	2	1	219646472	219680016	protein_coding	2983	22.9872	10.6937	9.97924	14.0174	23.6439	11.8504	11.1984	16.9664	1.12866	1.12e-33	6.74e-33
ENSG00000171450	8941	NM_003936	CDK5R2	2	1	219824377	219826876	protein_coding	2500	0.364497	0.391161	0.568643	2.18425	0.44759	0.517225	0.761586	3.1547	1.23244	1.29e-15	3.38e-15
ENSG00000181378	255101	NM_194302	CCDC108	2	-1	219867568	219906249	protein_coding	10519	0.465857	1.2706	1.45097	2.72633	0.135844	0.39929	0.461823	0.935785	1.3556	2.58e-13	5.99e-13
ENSG00000127824	7277	NM_006000	TUBA4A	2	-1	220114433	220142892	protein_coding	4079	28.9238	16.4994	21.4473	8.48976	21.7498	13.3712	17.5989	7.51453	1.65874	2.71e-47	2.85e-46
ENSG00000175084	1674	NM_001927	DES	2	1	220283099	220291461	protein_coding	2464	5.67161	0.840724	1.50939	0.676645	7.059	1.1279	2.04999	0.991524	2.00272	7.11e-33	4.12e-32
ENSG00000123989	79586	NM_024536	CHPF	2	-1	220403669	220408509	protein_coding	3354	126.75	56.8695	47.8183	44.8745	115.929	56.0495	47.7251	48.3075	1.47788	2.95e-86	1.52e-84
ENSG00000116106	2043	NM_004438	EPHA4	2	-1	222282747	222438922	protein_coding	7554	13.5097	136.967	150.922	167.541	5.48592	59.9372	66.8771	80.0786	3.53946	4.41e-125	1.56e-122
ENSG00000135903	5077	NM_181461	PAX3	2	-1	223064607	223163715	protein_coding	4633	5.10377	10.7512	11.3122	188.223	3.37996	7.67097	8.17291	146.685	4.95785	2.56e-150	4.53e-147
ENSG00000163081	151278	NM_153038	CCDC140	2	1	223162866	223169936	protein_coding	1932	0.040569	0.0586221	0.274547	3.57704	0.0640738	0.1003	0.475895	6.68483	2.15438	6.1e-38	4.37e-37
ENSG00000267034	440934		RP11-384O8.1	2	-1	223181961	223183372	lincRNA	1412	0.344275	1.30943	1.50962	19.2605	0.748296	3.06546	3.57879	49.249	3.92971	3.49e-80	1.38e-78
ENSG00000237732	440934		LOC440934	2	1	223182994	223217708	pseudogene	2567	0.546933	2.5412	2.33292	32.6368	0.653294	3.2724	3.04185	45.9048	4.45693	7.76e-97	6.5e-95
ENSG00000163082	130367	NM_152386	SGPP2	2	1	223289236	223425667	protein_coding	3336	0.911243	1.77846	1.99999	14.1164	0.838561	1.76225	2.00722	15.2779	2.99387	8.46e-62	1.54e-60
ENSG00000228670				2	-1	223317119	223317845	pseudogene	727	2.53182	0.781993	1.19586	0.0967313	10.6824	3.55569	5.5056	0.480358	1.7019	4.43e-20	1.45e-19
ENSG00000171951	7857	NM_003469	SCG2	2	-1	224461658	224467221	protein_coding	2719	3.40312	1.19257	2.56844	0.483538	3.83776	1.44987	3.16232	0.642054	1.57992	1.07e-19	3.44e-19
ENSG00000226539				2	1	224569338	224570055	pseudogene	718	2.04518	0.351732	0.568308	0.0773376	8.74531	1.61933	2.64745	0.388905	1.5132	2.47e-18	7.49e-18
ENSG00000152056	130340	NM_001039569	AP1S3	2	-1	224616403	224702744	protein_coding	4284	6.7847	4.28083	5.09708	2.82413	4.85937	3.30318	3.98224	2.38001	1.02907	1.02e-12	2.29e-12
ENSG00000135919	5270	NM_006216	SERPINE2	2	-1	224839829	224904036	protein_coding	8891	140.98	73.1743	58.563	52.7011	48.6529	27.2059	22.0495	21.4019	1.4029	1.67e-83	7.59e-82
ENSG00000124019	79843	NM_024785	FAM124B	2	-1	225243415	225266802	protein_coding	3541	2.39051	0.625375	0.941048	0.444395	2.06932	0.583799	0.88957	0.453177	1.23986	2.22e-13	5.19e-13
ENSG00000153823	55022	NM_017933	PID1	2	-1	229715242	230136001	protein_coding	3364	2.34932	5.47444	5.54851	9.80426	2.14285	5.37949	5.52138	10.5226	1.69421	2.67e-28	1.27e-27
ENSG00000079263	11262	NM_007237	SP140	2	1	231067826	231223762	protein_coding	5829	1.96473	0.33221	0.588304	0.444395	1.03383	0.188394	0.337983	0.275296	1.16353	6.51e-13	1.48e-12
ENSG00000185404	93349	NM_138402	SP140L	2	1	231191899	231268447	protein_coding	5650	14.7621	1.87695	4.09739	2.24291	8.02106	1.09815	2.42737	1.4333	2.46066	1.61e-55	2.3e-54
ENSG00000156966	93010	NM_145236	B3GNT7	2	1	232260254	232265875	protein_coding	3806	189.45	51.4327	39.6814	33.9755	152.717	44.671	34.8998	32.2302	2.44573	7.61e-121	2.08e-118
ENSG00000163283	250	NM_001632	ALPP	2	1	233243244	233247599	protein_coding	3059	12.5586	2.11143	1.76435	1.37221	12.5903	2.28168	1.93042	1.61974	2.52261	5.29e-55	7.42e-54
ENSG00000224516				2	-1	233244345	233246384	antisense	680	3.34183	0.488389	0.529247	0.405371	15.0773	2.3741	2.60441	2.15296	1.63798	1.17e-22	4.35e-22
ENSG00000244280	347694		ECEL1P2	2	-1	233250460	233252167	pseudogene	1708	6.50116	12.8251	14.4103	16.7256	11.6789	24.8215	28.2427	35.3562	1.24229	2.95e-28	1.4e-27
ENSG00000163286	251	NM_031313	ALPPL2	2	1	233271553	233275424	protein_coding	2493	80.3442	11.5537	7.05782	11.0213	98.88	15.3198	9.4763	15.9619	3.33816	3.68e-112	6.62e-110
ENSG00000204121				2	-1	233280528	233284526	pseudogene	1742	25.5389	60.4089	66.8134	85.6867	44.9831	114.633	128.38	177.601	1.70828	2.14e-75	6.9e-74
ENSG00000237087				2	-1	233285371	233286171	lincRNA	576	7.37202	14.2902	16.5855	17.4342	39.2705	82.0106	96.378	109.29	1.14048	3.9e-27	1.77e-26
ENSG00000237412	646960	NM_001195129	PRSS56	2	1	233385173	233390422	protein_coding	2386	0.162089	0.0976122	0.0587969	2.24291	0.208139	0.135226	0.0824398	3.39402	1.62962	2.43e-26	1.07e-25
ENSG00000115474	3769	NM_002242	KCNJ13	2	-1	233631174	233641278	protein_coding	2977	0.404817	2.48264	3.4898	4.91023	0.418109	2.75669	3.92402	5.95539	2.08531	1.57e-27	7.22e-27
ENSG00000066248	25791	NM_019850	NGEF	2	-1	233743396	233877982	protein_coding	4687	4.37521	3.75351	4.60742	10.3046	2.86281	2.64727	3.29072	7.93811	1.25268	1.3e-25	5.48e-25
ENSG00000168918	3635	NM_005541	INPP5D	2	1	233924677	234116549	protein_coding	6998	33.3974	24.4965	13.3902	15.3908	14.6425	11.5714	6.40477	7.94074	1.25814	2.23e-45	2.16e-44
ENSG00000144481	79054	NM_024080	TRPM8	2	1	234826043	234928166	protein_coding	7903	0.526898	2.44397	2.82359	5.21993	0.204121	1.02226	1.19626	2.38482	2.03809	6.4e-26	2.75e-25
ENSG00000188042	10123	NM_005737	ARL4C	2	-1	235401685	235405697	protein_coding	4013	41.3988	125.449	117.023	215.314	31.6478	103.336	97.6112	193.725	2.3515	6.93e-110	1.12e-107
ENSG00000168505	2637	NM_001485	GBX2	2	-1	237073879	237077012	protein_coding	2315	35.366	6.35377	3.48998	2.64982	46.8531	9.0727	5.04689	4.13252	3.32272	3.3e-87	1.76e-85
ENSG00000233611				2	1	237076090	237203570	antisense	1115	6.56232	0.801898	0.62744	0.638924	18.0546	2.37744	1.88401	2.06848	2.22747	6.37e-40	4.96e-39
ENSG00000132321	79781	NM_024726	IQCA1	2	-1	237232794	237416185	protein_coding	5970	0.789848	12.2963	8.41056	19.2948	0.405969	6.80853	4.71563	11.6693	3.51501	1.73e-65	3.66e-64
ENSG00000144476	57007	NM_020311	ACKR3	2	1	237476430	237491001	protein_coding	2258	1.15459	2.79543	4.80343	9.03018	1.56806	4.09241	7.12113	14.4391	2.22728	6.68e-38	4.78e-37
ENSG00000163359	1293	NM_057167	COL6A3	2	-1	238232646	238323018	protein_coding	19624	37.5522	109.77	52.1317	20.9365	5.86957	18.4907	8.89264	3.85214	2.33678	0.000227918	0.000310643
ENSG00000115648	79083	NM_024101	MLPH	2	1	238394071	238463961	protein_coding	7514	3.11926	6.23691	13.3908	11.2522	1.27327	2.74382	5.96558	5.40685	1.80875	2.13e-39	1.63e-38
ENSG00000124831	9208	NM_004735	LRRFIP1	2	1	238536219	238722325	protein_coding	11901	111.313	62.3654	62.3239	40.4303	28.6956	17.3227	17.5289	12.2658	1.43921	6.4e-74	1.92e-72
ENSG00000178752	151176		FAM132B	2	1	239067623	239077541	protein_coding	3572	7.57592	4.75074	2.74469	2.08859	6.5035	4.39649	2.57197	2.11107	1.47823	2.01e-24	8.02e-24
ENSG00000144485	55502	NM_018645	HES6	2	-1	239146908	239149303	protein_coding	2037	61.6116	49.1683	36.6231	27.7445	92.7916	79.7902	60.1829	49.1771	1.12359	2.28e-51	2.79e-50
ENSG00000233608	117581	NM_057179	TWIST2	2	1	239756673	239795893	protein_coding	1176	2.22836	1.09479	0.392178	1.39125	5.80895	3.07737	1.11664	4.27186	1.22288	5.88e-11	1.21e-10
ENSG00000172478	79919	NM_024861	C2orf54	2	-1	241825465	241836306	protein_coding	2772	3.50385	0.508679	0.607667	0.212501	3.87795	0.606626	0.733584	0.276824	1.90703	5.03e-27	2.27e-26
ENSG00000176720	666	NM_032515	BOK	2	1	242498136	242513546	protein_coding	2650	65.0348	38.8843	40.3672	24.0519	75.2888	48.5048	50.9893	32.7703	1.3989	2.55e-59	4.26e-58
ENSG00000204099	129807	NM_080741	NEU4	2	1	242749920	242758739	protein_coding	4818	0.607599	0.957749	1.84292	2.45541	0.386914	0.657108	1.28041	1.84008	1.11168	2.41e-11	5.06e-11
ENSG00000237940	102723927		LOC102723927	2	1	242912834	242919427	lincRNA	2854	1.09387	2.3071	3.76427	2.28193	1.1752	2.6722	4.41505	2.88676	1.1924	1.45e-11	3.07e-11
ENSG00000144619	152330	NM_175613	CNTN4	3	1	2140497	3099645	protein_coding	9130	1.03295	3.63616	5.82257	8.85551	0.347077	1.31652	2.1346	3.50201	2.28637	9.12e-38	6.49e-37
ENSG00000150995	3708	NM_002222	ITPR1	3	1	4535032	4889524	protein_coding	12902	17.1957	11.5928	11.2532	7.9847	4.08854	2.9702	2.91947	2.23451	1.01931	6.75e-22	2.42e-21
ENSG00000134107	8553	NM_003670	BHLHE40	3	1	5020801	5027008	protein_coding	3837	15.4524	6.7066	3.74524	3.07577	12.3582	5.77789	3.26825	2.89402	2.01802	3.35e-42	2.88e-41
ENSG00000134109	9695	NM_014674	EDEM1	3	1	5229331	5261642	protein_coding	6758	72.3217	37.299	32.1325	34.784	32.8378	18.2446	15.9152	18.5838	1.1464	6.69e-60	1.14e-58
ENSG00000189229				3	1	6532166	6777816	lincRNA	3023	0.566906	4.86799	5.50922	0.811927	0.576028	5.32313	6.10056	0.969764	2.06565	1.38e-38	1.02e-37
ENSG00000071282	29995	NM_014583	LMCD1	3	1	8543393	8609805	protein_coding	2578	3.84832	4.71164	9.05714	3.63428	4.57906	6.04151	11.7589	5.09007	1.12042	5.12e-21	1.76e-20
ENSG00000125046	51066	NM_015931	SSUH2	3	-1	8661086	8786726	protein_coding	6279	0.911181	0.762854	0.568308	2.51264	0.445601	0.401622	0.302735	1.44491	1.17159	7.19e-12	1.55e-11
ENSG00000196220	9901	NM_014850	SRGAP3	3	-1	9022275	9404737	protein_coding	18864	20.1508	34.1549	35.8385	59.1596	3.27805	5.98515	6.3594	11.3233	1.50874	6.3e-60	1.07e-58
ENSG00000144550	151835	NM_153635	CPNE9	3	1	9745491	9771592	protein_coding	2332	7.49391	1.9546	3.03841	2.53156	9.85837	2.77064	4.36028	3.91988	1.5284	2.59e-25	1.08e-24
ENSG00000214021	26140	NM_001025930	TTLL3	3	1	9849770	9896822	protein_coding	10403	26.7955	29.8935	34.9944	64.8094	7.90213	9.49894	11.2594	22.4934	1.24389	4.89e-60	8.37e-59
ENSG00000269886				3	-1	9854446	9854781	antisense	336	1.0327	1.2513	1.54864	3.53731	9.43677	12.3106	15.4249	38.0127	1.16478	1.5e-13	3.54e-13
ENSG00000157150	7079	NM_003256	TIMP4	3	-1	12194551	12200851	protein_coding	1650	2.22749	3.0308	3.05844	0.483301	4.14432	6.07201	6.20469	1.0576	1.46203	1.03e-17	3e-17
ENSG00000163528	131474	NM_144636	CHCHD4	3	-1	14153580	14166370	protein_coding	1769	17.0311	9.83391	9.15634	6.18784	29.5498	18.3762	17.328	12.6293	1.32908	1.12e-29	5.67e-29
ENSG00000154783	152273	NM_152536	FGD5	3	1	14860469	14975895	protein_coding	7869	66.15	22.6204	21.3687	14.8664	25.7876	9.50248	9.08903	6.82139	2.0824	1.35e-82	5.91e-81
ENSG00000131370	9467	NM_004844	SH3BP5	3	-1	15296360	15382875	protein_coding	4159	15.6154	21.7386	19.9769	32.8917	11.5191	17.2781	16.0771	28.5539	1.02898	5.42e-33	3.16e-32
ENSG00000092345	1618	NM_001351	DAZL	3	-1	16628299	16711813	protein_coding	3631	4.21213	36.6576	20.6252	11.7343	3.56077	33.3729	19.0145	11.6686	2.85664	8.62e-75	2.7e-73
ENSG00000229271				3	-1	16729493	16738986	lincRNA	411	0.850826	6.31451	3.13694	1.72047	6.34635	50.7871	25.5497	15.1145	1.99211	1.29e-30	6.85e-30
ENSG00000224039				3	-1	16734252	16735709	pseudogene	1458	0.526711	2.87363	1.17646	0.56052	1.10742	6.5152	2.70153	1.38814	1.35265	2.57e-17	7.38e-17
ENSG00000154822	23228	NM_015184	PLCL2	3	1	16844159	17132086	protein_coding	5152	13.935	69.1658	43.6626	47.6262	8.29684	44.3783	28.37	33.3763	2.23337	3.73e-79	1.41e-77
ENSG00000226441				3	-1	17084234	17085684	antisense	311	0.445573	2.1314	1.03924	1.16018	4.39564	22.655	11.1885	13.469	1.12368	1.69e-09	3.2e-09
ENSG00000114166	8850	NM_003884	KAT2B	3	1	20081515	20195896	protein_coding	5634	1.90419	9.26689	11.5281	14.9072	1.03622	5.43717	6.8494	9.55334	2.46011	7.23e-49	8.07e-48
ENSG00000179796	116135	NM_052953	LRRC3B	3	1	26664297	26752267	protein_coding	3271	0.810382	2.46355	2.1759	2.63055	0.759275	2.48965	2.22615	2.90344	1.01016	3.2e-09	5.95e-09
ENSG00000033867	9497	NM_003615	SLC4A7	3	-1	27414214	27525911	protein_coding	9564	218.366	103.875	94.1466	74.2013	70.056	35.9027	32.9519	28.0126	1.54471	5.8e-92	3.85e-90
ENSG00000163508	8320	NM_005442	EOMES	3	-1	27757440	27764206	protein_coding	3660	2.55173	4.10541	2.68608	0.598952	2.13959	3.70792	2.45685	0.590932	1.68458	4.78e-20	1.57e-19
ENSG00000144645	114884	NM_017784	OSBPL10	3	-1	31699382	32119072	protein_coding	11976	53.7143	29.9503	37.1522	19.7206	13.7585	8.26693	10.3842	5.94549	1.40152	1.48e-55	2.11e-54
ENSG00000144681	6769	NM_003149	STAC	3	1	36421836	36589499	protein_coding	4396	9.37582	14.0372	18.9973	6.63366	6.54719	10.5555	14.4652	5.44817	1.39159	6.91e-35	4.35e-34
ENSG00000163673	85443	NM_033403	DCLK3	3	-1	36753913	36781352	protein_coding	5406	3.52414	4.2617	3.03878	0.831913	1.99992	2.60592	1.88154	0.555562	1.53088	4.08e-19	1.28e-18
ENSG00000224858				3	-1	37058011	37058505	pseudogene	495	5.40679	0.0977765	0.0980073	0.0386688	33.5303	0.652966	0.662525	0.282054	2.64379	2.75e-50	3.24e-49
ENSG00000144668	3680	NM_002207	ITGA9	3	1	37493606	37865005	protein_coding	8277	14.38	6.06055	5.19554	5.28013	5.33004	2.42045	2.10124	2.30316	1.31401	1.81e-33	1.08e-32
ENSG00000144677	10217	NM_005808	CTDSPL	3	1	37903451	38025960	protein_coding	5796	91.5641	49.8341	43.818	51.5778	48.4706	28.422	25.3061	32.1307	1.04666	7.68e-59	1.26e-57
ENSG00000136059	50853	NM_015873	VILL	3	1	38029550	38048679	protein_coding	6476	3.34102	8.03604	7.97903	10.0372	1.58414	4.10198	4.12392	5.59583	1.34898	2.77e-22	1.01e-21
ENSG00000187091	5333	NM_006225	PLCD1	3	-1	38048987	38071253	protein_coding	4314	64.3419	25.5311	21.1342	19.663	45.7662	19.5634	16.3981	16.4569	1.66179	1.15e-75	3.77e-74
ENSG00000168356	11280	NM_014139	SCN11A	3	-1	38887260	38992052	protein_coding	7705	0.547058	1.60319	2.15661	2.70682	0.217525	0.687813	0.936927	1.26842	1.26957	1.74e-12	3.88e-12
ENSG00000168026	199223	NM_145755	TTC21A	3	1	39149152	39180394	protein_coding	7720	7.98024	6.43181	7.70511	13.9183	3.17087	2.75405	3.34106	6.50966	1.00698	1.71e-21	6.02e-21
ENSG00000170011	25924	NM_015460	MYRIP	3	1	39850405	40301812	protein_coding	5872	6.07606	3.16696	2.37221	1.25727	3.17456	1.78284	1.35224	0.773017	1.65569	1.75e-23	6.71e-23
ENSG00000177873	285267	NM_001145093	ZNF619	3	1	40518604	40531727	protein_coding	4514	0.263199	5.25964	1.03924	0.561113	0.179115	3.8517	0.770854	0.448758	2.32351	3.33e-37	2.31e-36
ENSG00000261786				3	1	44158791	44163857	lincRNA	5067	4.75937	13.0011	9.25383	7.50234	2.88212	8.48179	6.11336	5.34586	1.28386	4.9e-25	2.01e-24
ENSG00000196653	91392	NM_033210	ZNF502	3	1	44754135	44765323	protein_coding	3273	5.26611	0.997725	3.94036	5.00803	4.93554	1.00771	4.02931	5.52448	1.65754	1.25e-21	4.43e-21
ENSG00000163814	64866	NM_178181	CDCP1	3	-1	45123770	45187914	protein_coding	6507	16.6291	29.9515	25.683	10.3999	7.83872	15.2158	13.2119	5.77084	1.44206	1.66e-46	1.69e-45
ENSG00000249992	25907	NM_015444	TMEM158	3	-1	45265958	45267770	protein_coding	1813	15.5771	42.6539	31.9167	20.164	26.3465	77.7705	58.9255	40.157	1.39803	1.72e-47	1.82e-46
ENSG00000178550				3	-1	45266617	45267519	pseudogene	861	6.80686	21.6195	16.292	10.0709	24.2333	83.0035	63.3392	42.2337	1.53708	2.55e-34	1.57e-33
ENSG00000163818	54585	NM_020347	LZTFL1	3	-1	45864808	45957534	protein_coding	7201	8.76878	15.092	16.1551	18.9281	3.73739	6.928	7.50982	9.49056	1.02963	7.07e-24	2.77e-23
ENSG00000163827	79442	NM_024512	LRRC2	3	-1	46556913	46621589	protein_coding	5622	35.4024	22.4243	26.6441	8.56414	19.3207	13.1851	15.8644	5.50019	1.93003	1.44e-58	2.33e-57
ENSG00000241186	6997	NM_003212	TDGF1	3	1	46616045	46668033	protein_coding	5013	257.32	176.381	197.484	67.3633	157.482	116.308	131.865	48.5177	1.91818	2.44e-105	3.04e-103
ENSG00000178038	259173	NM_182775	ALS2CL	3	-1	46710487	46735194	protein_coding	9057	30.5012	10.439	12.2339	13.842	10.3326	3.81004	4.52159	5.51822	1.46268	2.58e-49	2.94e-48
ENSG00000206549	29122	NM_013270	PRSS50	3	-1	46753605	46854064	protein_coding	2960	3.66557	6.0611	7.11647	8.48798	3.80041	6.76889	8.04721	10.3535	1.02644	6.37e-15	1.62e-14
ENSG00000160801	5745	NM_001184744	PTH1R	3	1	46919236	46945287	protein_coding	2756	2.37029	3.67504	4.01878	10.5722	2.6361	4.40795	4.88041	13.8512	1.78512	1.26e-33	7.54e-33
ENSG00000227398	285352		KIF9-AS1	3	1	47205987	47288091	antisense	4898	3.40331	6.37308	5.86252	8.39149	2.13014	4.30116	4.00715	6.18577	1.0957	2.75e-15	7.1e-15
ENSG00000229759				3	-1	48297840	48298428	pseudogene	589	1.86387	5.61072	2.68567	2.97797	9.69839	31.489	15.2603	18.2545	1.21169	2.59e-15	6.69e-15
ENSG00000114270	1294	NM_000094	COL7A1	3	-1	48601506	48632700	protein_coding	11071	47.0636	50.6567	56.4619	113.705	13.0475	15.1254	17.0706	37.0827	1.25505	3.96e-66	8.64e-65
ENSG00000172037	3913	NM_002292	LAMB2	3	-1	49158547	49170551	protein_coding	6865	141.856	177.051	204.269	326.478	63.3947	85.254	99.6019	171.708	1.19691	1.04e-85	5.17e-84
ENSG00000185909	200942	NM_173546	KLHDC8B	3	1	49209044	49213917	protein_coding	2156	19.5467	21.4859	20.7609	77.1648	27.8044	32.9429	32.2296	129.225	1.92852	3.67e-89	2.12e-87
ENSG00000173531	4485	NM_020998	MST1	3	-1	49721380	49726934	protein_coding	5084	4.49599	6.25589	8.27327	12.5282	2.71374	4.06761	5.44698	8.89741	1.30197	3.85e-26	1.67e-25
ENSG00000003756	10181	NM_005778	RBM5	3	1	50126341	50156454	protein_coding	10368	119.958	152.433	178.467	252.365	35.4999	48.6003	57.6188	87.8834	1.06673	8.2e-75	2.57e-73
ENSG00000188338	10991		SLC38A3	3	1	50242679	50258411	processed_transcript	3461	0.68855	3.65557	4.21476	3.44224	0.610572	3.49147	4.07569	3.59088	1.63615	3.67e-21	1.27e-20
ENSG00000012171	7869		SEMA3B	3	1	50304990	50314977	processed_transcript	5767	9.82414	18.2395	18.3312	37.8734	5.22405	10.4549	10.6401	23.7119	1.84624	3.3e-58	5.24e-57
ENSG00000088538	1795	NM_004947	DOCK3	3	1	50712672	51421629	protein_coding	8755	53.6313	101.111	90.6538	118.225	18.7936	38.1768	34.6593	48.7566	1.12612	1.04e-63	2.07e-62
ENSG00000090097	57060	NM_033010	PCBP4	3	-1	51991470	52002426	protein_coding	3686	31.3142	55.229	64.911	82.3412	26.0568	49.53	58.9437	80.657	1.36739	3.66e-63	7.04e-62
ENSG00000272762				3	-1	51994317	52008032	protein_coding	539	7.69695	13.2557	15.702	19.6038	43.7982	81.296	97.4937	131.321	1.24599	2.07e-28	9.92e-28
ENSG00000114841	25981	NM_015512	DNAH1	3	1	52350335	52434507	protein_coding	13872	11.7278	11.6723	12.2921	25.7907	2.59293	2.78148	2.96592	6.71281	1.08112	1.33e-37	9.42e-37
ENSG00000163931	7086	NM_001258028	TKT	3	-1	53258723	53290068	protein_coding	9507	1382.97	732.239	672.529	527.593	446.287	254.603	236.785	200.371	1.38864	3.24e-109	4.91e-107
ENSG00000265992	790952		ESRG	3	-1	54666149	54673884	sense_intronic	3140	508.981	378.126	364.93	188.158	497.337	398.073	389.021	216.357	1.43096	1.87e-98	1.71e-96
ENSG00000144730	54756	NM_017563	IL17RD	3	-1	57124010	57204334	protein_coding	9576	162.494	112.781	97.7965	74.3429	52.0597	38.9319	34.1885	28.0305	1.11792	1.12e-60	1.97e-59
ENSG00000163666	8820	NM_003865	HESX1	3	-1	57231944	57260549	protein_coding	1175	1.94419	21.6993	18.3309	3.65474	5.07766	61.0466	52.2204	11.2301	2.95354	3.19e-74	9.73e-73
ENSG00000136068	2317	NM_001457	FLNB	3	1	57994127	58157982	protein_coding	13956	433.478	315.133	299.154	201.414	95.2975	74.6431	71.7507	52.1087	1.10204	5.02e-81	2.05e-79
ENSG00000168291	5162	NM_001173468	PDHB	3	-1	58413357	58419584	protein_coding	4717	137.171	97.8853	92.9879	67.2846	89.2295	68.5973	65.9872	51.5022	1.01707	2.88e-60	4.96e-59
ENSG00000189283	2272	NM_002012	FHIT	3	-1	59735036	61237133	protein_coding	5439	1.39776	2.34543	2.21559	3.88651	0.787894	1.42546	1.36375	2.57996	1.0321	1.21e-09	2.31e-09
ENSG00000153266	55079	NM_018008	FEZF2	3	-1	62355356	62359999	protein_coding	2193	0.951999	5.19981	5.1567	14.2877	1.33141	7.83796	7.87241	23.5236	2.97978	7.26e-54	9.68e-53
ENSG00000163618	8618	NM_183394	CADPS	3	-1	62384022	62861054	protein_coding	14622	8.62878	15.8165	21.0366	39.42	1.80988	3.5757	4.81586	9.734	2.07161	1.65e-64	3.37e-63
ENSG00000163637	166336	NM_198859	PRICKLE2	3	-1	64079543	64431152	protein_coding	8726	8.30411	14.4867	18.1927	19.9525	2.91941	5.48794	6.97809	8.25584	1.17259	3.75e-30	1.94e-29
ENSG00000163638	56999	NM_182920	ADAMTS9	3	-1	64501333	64673676	protein_coding	10693	8.48486	14.018	17.0376	32.4431	2.43579	4.33355	5.33379	10.9547	1.81955	2.73e-54	3.69e-53
ENSG00000163378	285203	NM_173654	EOGT	3	-1	69024365	69063112	protein_coding	5647	45.4066	18.5332	14.8801	9.57024	24.6723	10.8489	8.82008	6.11905	2.13604	2.4e-72	6.69e-71
ENSG00000113805	5067	NM_020872	CNTN3	3	-1	74311719	74570291	protein_coding	5109	0.850889	1.99425	1.15672	2.78368	0.510445	1.29033	0.75788	1.96731	1.03826	2.91e-10	5.75e-10
ENSG00000227124	100131827	NM_001128223	ZNF717	3	-1	75758794	75834734	protein_coding	6917	0.0606664	1.05569	0.117631	0	0.0270557	0.504515	0.0569244	0	1.05163	2.21e-15	5.75e-15
ENSG00000114480	2632	NM_000158	GBE1	3	-1	81538850	81811312	protein_coding	5171	10.5307	10.2439	11.4299	23.435	6.25018	6.54859	7.39886	16.3629	1.12079	2.18e-36	1.46e-35
ENSG00000175161	253559	NM_153184	CADM2	3	1	85008132	86123579	protein_coding	9990	6.3191	17.6135	16.841	11.5614	1.94061	5.82822	5.64293	4.17854	1.34859	1.39e-34	8.64e-34
ENSG00000179097	3355	NM_000866	HTR1F	3	1	88039846	88042919	protein_coding	3074	0.162027	1.3097	0.392103	0.425001	0.161713	1.40839	0.426964	0.499256	1.00111	1.42e-09	2.7e-09
ENSG00000184500	5627	NM_000313	PROS1	3	-1	93591881	93692910	protein_coding	4425	2.99712	5.94287	7.19482	5.74392	2.07896	4.43954	5.44216	4.68654	1.03864	1.23e-13	2.92e-13
ENSG00000269028	100463486		MTRNR2L12	3	-1	96335981	96337000	protein_coding	1020	10.8563	29.0717	6.44953	4.75532	32.6488	94.2164	21.1618	16.8333	2.38848	9.49e-68	2.19e-66
ENSG00000144810	1295	NM_020351	COL8A1	3	1	99357319	99518070	protein_coding	9408	8.32464	5.94408	2.54867	0.676527	2.71415	2.08855	0.906799	0.259647	2.48676	1.49e-41	1.24e-40
ENSG00000168386	11259	NM_182909	FILIP1L	3	-1	99548985	99833357	protein_coding	5897	1.9035	1.15363	0.411764	0.483894	0.990916	0.646688	0.233784	0.296221	1.04894	7.89e-11	1.61e-10
ENSG00000154175	25890	NM_015429	ABI3BP	3	-1	100468000	100712359	protein_coding	10978	0.486204	10.4407	3.80329	0.579677	0.135758	3.14387	1.1596	0.190671	2.95811	1.05e-56	1.57e-55
ENSG00000138468	57337	NM_020654	SENP7	3	-1	101043049	101232085	protein_coding	6396	19.0579	21.7388	19.6257	39.4274	9.14256	11.2353	10.2717	22.2566	1.01158	1.2e-41	1.01e-40
ENSG00000144802	64332	NM_031419	NFKBIZ	3	1	101546835	101579866	protein_coding	5902	16.8083	32.9002	31.1736	42.8584	8.74108	18.4269	17.6814	26.2195	1.30103	1.9e-42	1.66e-41
ENSG00000170044	131368	NM_175056	ZPLD1	3	1	101818088	102198685	protein_coding	5130	0.101298	0.918869	1.86251	21.7321	0.0605163	0.592096	1.2153	15.2954	4.38757	2.15e-87	1.16e-85
ENSG00000242759	100302640		LINC00882	3	-1	106555658	106959488	lincRNA	3882	1.72163	2.95189	1.60777	0.50305	1.36039	2.51361	1.38655	0.467823	1.4046	3.72e-14	9.08e-14
ENSG00000163530	151871	NM_138815	DPPA2	3	-1	109012635	109035364	protein_coding	1383	8.60744	1.79814	1.9209	1.27583	19.0965	4.29787	4.64744	3.3309	2.08545	1.76e-39	1.35e-38
ENSG00000121570	55211	NM_018189	DPPA4	3	-1	109044988	109056419	protein_coding	4996	815.945	402.391	442.513	242.162	501.075	266.245	296.486	175.009	1.74842	2.32e-116	5.07e-114
ENSG00000206532				3	-1	110607231	110612323	protein_coding	1363	4.09048	92.8823	5.15651	1.10248	9.21298	225.265	12.6651	2.92027	5.49177	3.67e-131	2.1e-128
ENSG00000242242	100506555		PVRL3-AS1	3	-1	110612555	110790400	antisense	1665	1.23548	10.9666	0.960598	0.637739	2.27639	21.7727	1.93098	1.38305	2.88132	5.7e-59	9.37e-58
ENSG00000144824	90102	NM_145753	PHLDB2	3	1	111451344	111695364	protein_coding	12109	48.8288	21.7011	22.0557	21.7554	12.3735	5.92419	6.0968	6.48667	1.13485	1.37e-53	1.81e-52
ENSG00000144834	29114	NM_013259	TAGLN3	3	1	111717511	111732734	protein_coding	1791	6.86547	6.31434	5.58712	15.8736	11.7633	11.6543	10.4409	32.0005	1.35908	2.01e-35	1.29e-34
ENSG00000091972	4345	NM_005944	CD200	3	1	112051194	112081659	protein_coding	2991	70.1147	39.5294	30.4056	39.7743	71.9294	43.6877	34.0237	48.0127	1.17949	1.35e-54	1.86e-53
ENSG00000091986	151887	NM_199512	CCDC80	3	-1	112323407	112368377	protein_coding	5305	29.2246	18.2797	15.7037	36.1161	16.9035	11.3904	9.90844	24.5806	1.15261	1.99e-44	1.86e-43
ENSG00000144857	91653	NM_033254	BOC	3	1	112929850	113006303	protein_coding	10327	36.1124	60.37	59.4028	414.599	10.7279	19.3243	19.2538	144.955	3.48578	3.87e-155	1.25e-151
ENSG00000206530	55779	NM_018338	WDR52	3	-1	113005777	113160457	protein_coding	12160	4.67817	8.778	7.64572	36.7542	1.18064	2.38626	2.1045	10.9132	2.7365	2.82e-80	1.12e-78
ENSG00000163617	57577	NM_020817	KIAA1407	3	-1	113682984	113775460	protein_coding	5303	3.48388	6.19787	6.27284	16.106	2.01497	3.86348	3.95856	10.9658	1.93552	2.33e-43	2.1e-42
ENSG00000172020	2596	NM_002045	GAP43	3	1	115342171	115440337	protein_coding	2087	17.9649	8.85588	10.2539	25.9095	26.4087	14.027	16.447	44.8239	1.45044	2.93e-46	2.95e-45
ENSG00000185565	4045	NM_002338	LSAMP	3	-1	115521235	117716095	protein_coding	10367	13.3875	18.4363	19.7802	61.1172	3.96187	5.87864	6.38581	21.2856	2.11137	2.46e-82	1.05e-80
ENSG00000031081	57514	NM_020754	ARHGAP31	3	1	119013220	119139561	protein_coding	9384	15.7349	4.98567	6.03858	4.79458	5.14672	1.75628	2.15409	1.84478	1.53277	4.48e-40	3.52e-39
ENSG00000138495	10063	NM_005694	COX17	3	-1	119373360	119396301	protein_coding	2172	21.1637	15.0142	12.2127	9.87876	29.8999	22.8506	18.8174	16.4221	1.02773	1.64e-25	6.9e-25
ENSG00000183833	89876	NM_033364	MAATS1	3	1	119421869	119485949	protein_coding	7106	4.33408	8.68017	8.70466	15.4296	1.87146	4.03793	4.10032	7.83975	1.6258	1.66e-34	1.03e-33
ENSG00000240661				3	1	120068357	120086845	antisense	813	0.0202221	0.0195224	0.0195866	1.35341	0.0767298	0.0793726	0.0805074	6.01056	1.21979	2.42e-21	8.45e-21
ENSG00000145088	55840	NM_018456	EAF2	3	1	121554030	121605373	protein_coding	1770	4.04979	3.2258	2.54856	1.25632	7.02512	6.02449	4.81929	2.56288	1.16793	2.58e-12	5.71e-12
ENSG00000065534	4638	NM_053032	MYLK	3	-1	123328896	123603178	protein_coding	22166	36.6782	59.3518	60.8338	76.7338	5.07699	8.85119	9.18624	12.4992	1.04512	1.71e-49	1.96e-48
ENSG00000082781	3693	NM_002213	ITGB5	3	-1	124480795	124620265	protein_coding	6447	335.607	197.829	196.172	101.139	159.696	101.435	101.855	56.6418	1.72072	1.98e-102	2.18e-100
ENSG00000074416	11343	NM_007283	MGLL	3	-1	127407909	127542051	protein_coding	10056	1.62014	2.18931	1.21552	0.464026	0.494435	0.719671	0.404605	0.166607	1.13202	3.21e-10	6.34e-10
ENSG00000179348	2624	NM_032638	GATA2	3	-1	128198270	128212028	protein_coding	4459	0.70896	2.75672	2.29371	3.44058	0.487578	2.04367	1.72173	2.78606	1.38626	6.85e-15	1.74e-14
ENSG00000004399	23129	NM_015103	PLXND1	3	-1	129274018	129325661	protein_coding	9738	211.04	107.602	86.3413	88.4694	66.4895	36.5262	29.6786	32.8023	1.27976	1.55e-90	9.8e-89
ENSG00000170893	7200	NM_007117	TRH	3	1	129693148	129696781	protein_coding	1978	2.12613	2.34565	0.509697	1.21801	3.30039	3.92003	0.862432	2.22333	1.15657	7.24e-12	1.56e-11
ENSG00000246082	152195		NUDT16P1	3	1	131080742	131083966	pseudogene	2312	0.101298	16.7737	8.70451	1.25691	0.134277	23.9827	12.6019	1.96284	4.03235	2.73e-75	8.76e-74
ENSG00000196353	131034	NM_130808	CPNE4	3	-1	131252399	132004254	protein_coding	6342	4.41422	1.72033	2.2742	1.17934	2.13717	0.896686	1.20032	0.671418	1.31941	9e-16	2.39e-15
ENSG00000174640	6578	NM_005630	SLCO2A1	3	-1	133651540	133771028	protein_coding	5283	2.93639	5.37551	12.5483	11.6964	1.70599	3.36351	7.95164	7.99383	1.78716	2.62e-40	2.08e-39
ENSG00000154928	2047	NM_004441	EPHB1	3	1	134316643	134979309	protein_coding	6956	12.7393	18.1025	19.6646	115.986	5.61893	8.60267	9.46328	60.2039	3.09141	3.16e-120	8.29e-118
ENSG00000240086				3	-1	135074909	135158730	processed_transcript	1364	1.43802	1.29007	3.60765	2.76535	3.23429	3.12644	8.85457	7.3198	1.01356	6.78e-12	1.46e-11
ENSG00000158220	83850	NM_031913	ESYT3	3	1	138153428	138200528	protein_coding	9816	21.5101	10.8501	9.99789	5.89385	6.7219	3.65389	3.40888	2.1681	1.70894	7.72e-41	6.25e-40
ENSG00000206262	401089	NM_001040061	C3orf72	3	1	138666076	138672293	protein_coding	4567	4.43488	2.13063	1.8033	0.948156	2.98071	1.54216	1.32122	0.749493	1.48841	3.73e-17	1.06e-16
ENSG00000114115	5947	NM_002899	RBP1	3	-1	139236276	139258671	protein_coding	3905	16.6472	9.36417	6.54731	8.39137	13.0822	7.9269	5.611	7.75866	1.22708	3.04e-28	1.44e-27
ENSG00000163864	349565	NM_178177	NMNAT3	3	-1	139279022	139396859	protein_coding	3451	3.84863	1.50514	1.37277	0.63845	3.41999	1.44174	1.33222	0.667901	1.57488	3.59e-18	1.08e-17
ENSG00000269905				3	-1	141663270	141666233	lincRNA	2964	8.14189	19.3951	20.4889	23.8382	8.4275	21.6308	23.1415	29.0386	1.44361	5.43e-39	4.06e-38
ENSG00000163710	26577	NM_013363	PCOLCE2	3	-1	142534764	142608045	protein_coding	3480	9.25686	15.6777	15.7823	19.8933	8.15767	14.8921	15.1808	20.64	1.02778	1.56e-23	6.01e-23
ENSG00000175040	9435	NM_004267	CHST2	3	1	142838173	142841800	protein_coding	3526	68.3589	22.3647	19.0178	17.0106	59.4685	20.967	18.0553	17.4193	1.94594	3.56e-83	1.59e-81
ENSG00000181804	285195	NM_173653	SLC9A9	3	-1	142984064	143567373	protein_coding	4087	1.43802	0.449399	0.352893	0.15432	1.07942	0.363473	0.289023	0.136383	1.08891	7.23e-11	1.47e-10
ENSG00000181744	205428	NM_173552	C3orf58	3	1	143690640	143767561	protein_coding	5487	48.2642	25.6098	18.9972	23.3569	26.9858	15.4286	11.5889	15.3693	1.3014	3.01e-53	3.9e-52
ENSG00000152952	5352	NM_182943	PLOD2	3	-1	145787227	145881440	protein_coding	7646	38.8843	22.2679	17.6641	15.177	15.6058	9.62721	7.73293	7.16688	1.30278	1.58e-48	1.74e-47
ENSG00000114698	57088	NM_020353	PLSCR4	3	-1	145910126	145968966	protein_coding	4227	2.00486	1.13373	0.41169	0.927696	1.45574	0.886601	0.325985	0.792461	1.09869	2.43e-09	4.56e-09
ENSG00000174963	84107	NM_032153	ZIC4	3	-1	147103833	147124647	protein_coding	8568	1.78223	6.03999	3.68555	25.2292	0.638265	2.33029	1.4397	10.6318	3.24431	6.65e-76	2.22e-74
ENSG00000241202				3	1	147104754	147105240	antisense	268	0.0607911	0.410464	0.215564	1.663	0.694671	5.06281	2.69033	22.4039	1.34107	4.36e-17	1.24e-16
ENSG00000152977	7545	NM_003412	ZIC1	3	1	147111209	147228080	protein_coding	6806	4.21194	21.7594	15.9197	72.9024	1.89988	10.5684	7.82987	38.6754	3.8297	1.06e-104	1.27e-102
ENSG00000163762	116441	NM_138786	TM4SF18	3	-1	149036285	149052201	protein_coding	4482	6.44099	1.87634	0.980221	0.386451	4.40798	1.38386	0.732011	0.311346	2.43749	9.86e-39	7.29e-38
ENSG00000169908	4071	NM_014220	TM4SF1	3	-1	149086809	149095652	protein_coding	3668	7.87932	2.05303	1.23544	0.231894	6.58826	1.85023	1.12793	0.228284	2.86565	4.88e-46	4.87e-45
ENSG00000268175				3	1	149689066	149690535	protein_coding	1470	2.59242	1.85764	2.11717	4.71724	5.41068	4.17739	4.82021	11.5865	1.00476	3.58e-12	7.86e-12
ENSG00000169860	5028	NM_002563	P2RY1	3	1	152552736	152555841	protein_coding	3106	57.8415	10.1272	7.82245	6.78691	57.1417	10.7781	8.43012	7.88936	2.92044	6.12e-99	5.83e-97
ENSG00000241732				3	1	152557179	152559228	lincRNA	2050	22.562	4.00747	2.8237	3.01546	33.7676	6.46205	4.61223	5.3112	2.62869	3.19e-70	8.14e-69
ENSG00000196549	4311	NM_007289	MME	3	1	154741913	154901497	protein_coding	9566	35.1828	9.83337	7.90113	3.05472	11.2808	3.39803	2.76488	1.15298	3.16263	5.29e-80	2.08e-78
ENSG00000240666				3	-1	154876530	154901074	antisense	457	2.1471	0.58633	0.391992	0.0578254	14.4086	4.24108	2.86971	0.457089	1.58727	1.27e-19	4.09e-19
ENSG00000241336	101928190		RP11-451G4.1	3	1	154958734	154960933	lincRNA	925	1.33653	0.958023	0.0784207	0	4.43523	3.42367	0.283781	0	1.23783	3.5e-19	1.1e-18
ENSG00000114805	23007	NM_014996	PLCH1	3	-1	155093369	155462856	protein_coding	7173	24.9506	58.3581	65.6386	108.763	10.6741	26.8941	30.6309	54.7459	2.08108	2.25e-88	1.28e-86
ENSG00000197415	79674	NM_024621	VEPH1	3	-1	156977531	157251408	protein_coding	6554	3.82747	9.09108	8.21459	4.46749	1.79239	4.58528	4.19542	2.46101	1.06609	2.62e-21	9.12e-21
ENSG00000163661	5806	NM_002852	PTX3	3	1	157154578	157161417	protein_coding	1940	14.9067	12.6501	11.1946	4.10067	23.5731	21.5552	19.3157	7.63131	1.64442	2.09e-35	1.34e-34
ENSG00000168779	6474	NM_006884	SHOX2	3	-1	157814948	157824292	protein_coding	3838	1.49843	0.078254	0.215713	1.21825	1.19871	0.0674018	0.188219	1.14603	1.22484	1.2e-16	3.32e-16
ENSG00000118855	64747	NM_022736	MFSD1	3	1	158449987	158547508	protein_coding	5288	6.13566	8.60301	9.41022	13.5515	3.56211	5.37796	5.95637	9.25299	1.02961	9.71e-19	2.98e-18
ENSG00000196542	165679	NM_001040100	SPTSSB	3	-1	161062580	161090668	protein_coding	3745	4.86129	6.00204	9.99812	4.17659	3.98112	5.2979	8.93554	4.02662	1.08972	1.02e-19	3.31e-19
ENSG00000114200	590	NM_000055	BCHE	3	-1	165490692	165555260	protein_coding	3082	10.4304	4.33995	3.45021	7.50175	10.3835	4.65487	3.74664	8.78834	1.36403	3.28e-27	1.49e-26
ENSG00000169064	79740	NM_024687	ZBBX	3	-1	166958075	167099134	protein_coding	3972	1.74222	2.40493	2.96021	7.36825	1.34454	2.00148	2.49439	6.69752	1.61522	7.69e-27	3.44e-26
ENSG00000085276	2122	NM_005241	MECOM	3	-1	168801287	169381406	protein_coding	9103	2.24827	4.7695	2.33292	11.0963	0.757568	1.73197	0.857787	4.4013	1.9022	2.6e-41	2.15e-40
ENSG00000171757	151827	NM_153353	LRRC34	3	-1	169511216	169530774	protein_coding	4851	1.66046	4.73073	3.921	18.2907	1.05087	3.22367	2.70553	13.6137	2.86546	7.07e-63	1.35e-61
ENSG00000270096				3	1	169512750	169514001	antisense	1252	0.48583	1.1533	1.01947	3.6545	1.1927	3.04503	2.72561	10.5389	1.65771	3.4e-21	1.18e-20
ENSG00000173890	26996	NM_014373	GPR160	3	1	169755717	169803191	protein_coding	4458	16.2229	11.6908	12.0573	6.55478	11.1648	8.66881	9.05335	5.30873	1.19069	2.08e-25	8.72e-25
ENSG00000136603	6498	NM_005414	SKIL	3	1	170075466	170114623	protein_coding	7782	135.086	64.1249	81.4807	41.3183	53.2624	27.239	35.0487	19.1702	1.68562	1.5e-86	7.81e-85
ENSG00000013297	5010	NM_005602	CLDN11	3	1	170136653	170578169	protein_coding	6032	31.15	6.11978	1.80379	1.48893	15.8431	3.35376	1.00107	0.891211	3.69993	2.01e-89	1.17e-87
ENSG00000013293	57709	NM_020949	SLC7A14	3	-1	170177372	170303863	protein_coding	10459	11.7467	1.40753	0.352744	0.232131	3.446	0.44486	0.112808	0.0801279	3.38812	8.01e-66	1.72e-64
ENSG00000163584	200916	NM_001099645	RPL22L1	3	-1	170582664	170588272	protein_coding	2326	69.9749	34.838	40.7587	26.9153	92.3003	49.5107	58.6539	41.7793	1.34687	3.07e-62	5.71e-61
ENSG00000154310	23043	NM_015028	TNIK	3	-1	170779128	171178197	protein_coding	8572	75.4828	35.9898	37.9571	22.6015	27.0182	13.8788	14.8229	9.51992	1.69697	6.28e-73	1.79e-71
ENSG00000075651	5337	NM_002662	PLD1	3	-1	171318195	171528740	protein_coding	9953	5.69009	1.13405	0.960486	1.66264	1.75519	0.37665	0.322922	0.603151	1.77924	9.26e-29	4.51e-28
ENSG00000172667	64393	NM_152240	ZMAT3	3	-1	178735011	178790067	protein_coding	9646	64.9337	36.2841	20.5076	27.1469	20.6513	12.4344	7.11683	10.1612	1.6169	3.93e-69	9.53e-68
ENSG00000114757	51555	NM_016559	PEX5L	3	-1	179512746	179754841	protein_coding	10159	1.27549	3.90969	5.25381	2.35939	0.385703	1.27217	1.73087	0.838509	1.46485	2.11e-19	6.7e-19
ENSG00000163728	151613	NM_133462	TTC14	3	1	180319918	180335616	protein_coding	7783	30.1369	42.2676	47.014	67.4218	11.88	17.9521	20.2203	31.2771	1.13616	4.4e-51	5.32e-50
ENSG00000145075	339829	NM_181426	CCDC39	3	-1	180320646	180588793	protein_coding	7695	7.65656	12.434	13.7832	16.7268	3.05159	5.34145	5.99618	7.84821	1.03536	1.14e-21	4.03e-21
ENSG00000242808	347689		SOX2-OT	3	1	180707558	181554668	sense_overlapping	9362	2.57177	15.0917	13.8025	5.06597	0.843273	5.32873	4.9352	1.95374	2.17655	2.17e-52	2.74e-51
ENSG00000090539	8646	NM_003741	CHRD	3	1	184097861	184108524	protein_coding	6620	2.32879	4.32054	3.80329	8.37138	1.07985	2.15742	1.92297	4.56583	1.49763	2.43e-24	9.65e-24
ENSG00000182580	2049	NM_004443	EPHB3	3	1	184279572	184300197	protein_coding	4532	9.27558	6.17626	4.15619	12.9151	6.2804	4.50492	3.06958	10.2893	1.43506	3.8e-29	1.89e-28
ENSG00000113790	1962	NM_001966	EHHADH	3	-1	184908412	184999778	protein_coding	4700	0.141867	2.28681	4.3525	1.4499	0.0923913	1.60836	3.1	1.11385	2.24496	5.4e-29	2.66e-28
ENSG00000073803	9175	NM_004721	MAP3K13	3	1	185000729	185206885	protein_coding	12623	5.22554	6.58826	12.5278	9.45328	1.26992	1.7253	3.32207	2.704	1.12169	6.67e-23	2.5e-22
ENSG00000244405	2119	NM_004454	ETV5	3	-1	185764097	185828107	protein_coding	5802	72.7466	34.2111	27.8393	27.4574	38.4741	19.4915	16.0611	17.0864	1.37445	3.27e-70	8.35e-69
ENSG00000228804	100131635		LOC100131635	3	1	187420101	187451637	protein_coding	717	0.404879	0.87966	0.66639	1.89406	1.73532	4.05555	3.1095	9.53847	1.05125	2.02e-09	3.82e-09
ENSG00000113916	604	NM_001706	BCL6	3	-1	187439165	187463515	protein_coding	5938	9.51899	14.0563	15.9191	41.5677	4.91841	7.82503	8.97337	25.2752	2.0184	6.6e-69	1.59e-67
ENSG00000238077				3	1	189884553	189885440	pseudogene	888	9.47811	0.195498	0.0392103	0.174187	32.7524	0.727755	0.147803	0.708121	3.35406	8.56e-66	1.84e-64
ENSG00000163347	9076	NM_021101	CLDN1	3	-1	190023490	190040264	protein_coding	3663	5.0632	8.01575	5.7055	24.1472	4.24121	7.23376	5.21439	23.8019	2.05513	2.37e-60	4.1e-59
ENSG00000196083	3556	NM_134470	IL1RAP	3	1	190231840	190375843	protein_coding	9596	14.3368	5.94347	3.96077	8.10189	4.58664	2.04742	1.38192	3.04836	1.63182	1.65e-33	9.85e-33
ENSG00000188729	344901	NM_198184	OSTN	3	1	190917030	190983404	protein_coding	3219	0.283422	0.117354	0.352819	1.27595	0.270553	0.120515	0.366745	1.43119	1.03712	4.56e-11	9.42e-11
ENSG00000114279	2257	NM_021032	FGF12	3	-1	191857184	192485553	protein_coding	7355	15.2297	12.0611	8.80241	24.4969	6.35402	5.42074	4.00577	12.0255	1.38048	6.72e-39	5.01e-38
ENSG00000180611	151963	NM_178496	MB21D2	3	-1	192514604	192635950	protein_coding	3368	26.1475	14.4864	13.5094	9.1845	23.8174	14.2182	13.429	9.84589	1.41596	2.25e-39	1.72e-38
ENSG00000114315	3280	NM_005524	HES1	3	1	193853934	193856521	protein_coding	2062	11.9915	24.5538	25.8775	21.6116	17.8342	39.3627	42.0036	37.8433	1.04994	2.75e-30	1.43e-29
ENSG00000185112	131583	NM_153690	FAM43A	3	1	194406622	194409762	protein_coding	3141	9.27652	13.0787	10.1948	21.8287	9.05936	13.7643	10.8647	25.0921	1.15275	2.18e-33	1.29e-32
ENSG00000242086	727956		SDHAP2	3	1	195384933	195460422	lincRNA	13406	18.7923	20.8207	12.5874	36.1948	4.30302	5.13395	3.1433	9.74816	1.45393	2.14e-46	2.17e-45
ENSG00000215837				3	1	195384967	195412775	pseudogene	2001	6.13647	6.1189	3.00002	7.23071	9.41034	10.1084	5.01973	13.0471	1.04414	1.64e-14	4.09e-14
ENSG00000145113	4585	NM_138297	MUC4	3	-1	195473636	195539148	protein_coding	21325	65.0731	72.1397	15.2724	19.159	9.36258	11.1826	2.39726	3.24389	2.16932	1.91e-96	1.57e-94
ENSG00000072274	7037	NM_003234	TFRC	3	-1	195754054	195809060	protein_coding	7887	279.695	149.305	132.984	106.458	108.807	62.5777	56.4409	48.7349	1.38543	6.72e-94	4.85e-92
ENSG00000163958	131540	NM_001039617	ZDHHC19	3	-1	195924320	195938308	protein_coding	2432	6.17679	2.01349	1.97999	1.35293	7.79434	2.73679	2.72486	2.0087	1.61535	1.02e-25	4.32e-25
ENSG00000174004	375387	NM_198565	NRROS	3	1	196366557	196388875	protein_coding	2910	8.99203	2.97157	3.3722	2.92038	9.48207	3.37558	3.87918	3.62328	1.35373	1.1e-27	5.09e-27
ENSG00000174007	84984	NM_032898	CEP19	3	-1	196433148	196439164	protein_coding	2201	4.47595	2.40471	2.37236	6.66925	6.23935	3.61159	3.60825	10.9407	1.18934	5.13e-20	1.68e-19
ENSG00000119227	80235	NM_025163	PIGZ	3	-1	196673214	196695931	protein_coding	3211	2.63274	1.60298	1.25481	3.50006	2.51618	1.65022	1.3082	3.93551	1.00197	1.46e-10	2.93e-10
ENSG00000197701				4	1	53179	88099	protein_coding	3930	4.82023	0.0586221	8.58695	5.3357	3.76321	0.0493077	7.3136	4.90212	3.19845	6.73e-49	7.53e-48
ENSG00000255436				4	1	85621	87340	pseudogene	1716	3.40249	0.0195224	6.72474	3.92483	6.08376	0.0376049	13.1181	8.25812	2.94139	5.1e-43	4.53e-42
ENSG00000250238				4	-1	105845	107000	pseudogene	1156	1.41811	0	0.0195866	0	3.76018	0	0.0566198	0	1.28741	3.57e-23	1.36e-22
ENSG00000198155	642280		ZNF876P	4	1	206399	249774	pseudogene	2804	0.56728	1.8968	10.6264	12.511	0.619977	2.23616	12.6861	16.1094	3.12092	1.48e-62	2.79e-61
ENSG00000251188				4	-1	262771	263320	pseudogene	550	0.0810756	0.156453	4.90174	2.86149	0.451031	0.94034	29.8367	18.7848	2.4663	1.52e-42	1.32e-41
ENSG00000251689				4	-1	263655	263964	pseudogene	310	0	0.0195224	2.01898	0.792533	0	0.208161	21.7937	9.231	1.60981	1.3e-25	5.49e-25
ENSG00000186777	654254	NM_001137608	ZNF732	4	-1	264464	299110	protein_coding	2193	0.101235	0.215021	16.8219	7.21085	0.141785	0.324112	25.678	11.8723	4.03623	4.75e-79	1.77e-77
ENSG00000131127	7700	NM_003441	ZNF141	4	1	331603	378653	protein_coding	5744	3.64497	16.3245	22.8804	24.8451	1.94808	9.39464	13.3346	15.6172	2.48001	6.04e-62	1.11e-60
ENSG00000133256	5158	NM_001145292	PDE6B	4	1	619373	664571	protein_coding	5086	17.8238	27.8572	39.3062	46.4574	10.7501	18.1057	25.8664	32.9808	1.3349	1.87e-51	2.3e-50
ENSG00000242686	101928521		RP11-1191J2.2	4	-1	646639	649434	antisense	1785	6.58211	11.4947	19.7804	20.3563	11.3147	21.2871	37.0892	41.1764	1.49602	3.47e-42	2.98e-41
ENSG00000169026	84179	NM_032219	MFSD7	4	-1	675618	683230	protein_coding	2644	2.77461	6.91959	10.8604	8.25467	3.22	8.65111	13.7475	11.2726	1.65599	3.33e-29	1.66e-28
ENSG00000127419	84286	NM_032326	TMEM175	4	1	926175	952444	protein_coding	3623	6.92582	9.63885	11.6454	17.2683	5.86741	8.79457	10.7592	17.2087	1.20605	3.1e-27	1.41e-26
ENSG00000145217	10861	NM_213613	SLC26A1	4	-1	972861	987228	protein_coding	4293	1.55954	3.22542	3.33273	4.9483	1.11447	2.48358	2.59836	4.1619	1.22198	1.54e-13	3.63e-13
ENSG00000127415	3425	NM_000203	IDUA	4	1	980785	998316	protein_coding	4022	5.14422	9.93147	10.9982	11.7722	3.92444	8.16258	9.15275	10.5684	1.05781	2.56e-20	8.51e-20
ENSG00000178222	285498	NM_194439	RNF212	4	-1	1050038	1107350	protein_coding	5000	13.5085	5.35703	8.09707	4.87061	8.28998	3.5417	5.42081	3.51734	1.30738	8.81e-30	4.49e-29
ENSG00000159674	10417	NM_012445	SPON2	4	-1	1160720	1202750	protein_coding	6013	4.37497	5.33778	5.48896	9.82176	2.23182	2.93446	3.05511	5.89761	1.01181	2.09e-17	6.02e-17
ENSG00000179979	285464	NM_175918	CRIPAK	4	1	1385340	1389780	protein_coding	4441	31.1889	43.5179	17.9793	36.4473	21.5497	32.3924	13.5532	29.6318	1.23074	3.19e-45	3.07e-44
ENSG00000068078	2261	NM_022965	FGFR3	4	1	1795034	1810599	protein_coding	4834	75.3424	299.788	224.891	266.216	47.8184	205.004	155.725	198.843	1.97843	4.34e-111	7.54e-109
ENSG00000123933	10608	NM_006454	MXD4	4	-1	2249159	2264021	protein_coding	7058	42.1081	43.5948	48.6597	107.562	18.3018	20.4178	23.0769	55.024	1.33278	3.85e-79	1.45e-77
ENSG00000265080	100616358		MIR4800	4	-1	2251804	2251883	miRNA	80	1.09368	1.48573	1.23496	3.71375	41.9434	61.3911	51.6598	167.598	1.17665	1.35e-14	3.37e-14
ENSG00000159733	57732	NM_020972	ZFYVE28	4	-1	2271309	2420390	protein_coding	9624	8.14264	4.06647	2.39202	1.87514	2.5949	1.39675	0.832075	0.703504	1.67432	1.89e-29	9.49e-29
ENSG00000250986				4	-1	3760475	3765117	lincRNA	4525	5.8528	7.01896	6.15662	13.651	3.96931	5.12757	4.55504	10.8923	1.09786	8.85e-26	3.78e-25
ENSG00000163132	4487	NM_002448	MSX1	4	1	4861393	4865663	protein_coding	2120	2.4103	5.4349	5.07768	76.4988	3.48738	8.47446	8.01707	130.288	4.51279	8.93e-122	2.55e-119
ENSG00000152969	152789	NM_144720	JAKMIP1	4	-1	6027926	6202318	protein_coding	3673	8.36452	5.00525	4.37156	2.97762	6.98716	4.50466	3.98329	2.92699	1.23873	5.62e-19	1.75e-18
ENSG00000163995	84448	NM_032432	ABLIM2	4	-1	7967039	8160559	protein_coding	6048	3.99062	4.22249	2.05834	1.4687	2.02309	2.30787	1.139	0.876868	1.08566	1.79e-14	4.44e-14
ENSG00000170801	94031	NM_053044	HTRA3	4	1	8271492	8308838	protein_coding	3321	15.9996	7.64275	5.05839	4.98733	14.7828	7.60734	5.09891	5.42238	1.50789	8.63e-39	6.41e-38
ENSG00000155269	27201	NM_080819	GPR78	4	1	8560452	8621486	protein_coding	8360	36.0724	74.934	64.9106	74.5716	13.2366	29.6298	25.9884	32.2066	1.03476	2.22e-54	3.01e-53
ENSG00000109625	8532	NM_003652	CPZ	4	1	8594387	8621488	protein_coding	5562	39.3321	81.7769	71.4001	80.7205	21.6957	48.6021	42.9677	52.3999	1.0376	2e-56	2.96e-55
ENSG00000109705	579	NM_001189	NKX3-2	4	-1	13542454	13546674	protein_coding	2801	2.0048	0.0781445	0.0196238	0.057944	2.19703	0.0922204	0.0234902	0.0747043	1.57449	9.97e-27	4.44e-26
ENSG00000263327	202020		TAPT1-AS1	4	1	16228286	16321763	antisense	4192	2.71376	3.69478	3.48987	6.88341	1.98664	2.91355	2.78686	5.92864	1.0891	1.65e-15	4.33e-15
ENSG00000248138				4	1	16402053	16513810	antisense	730	4.51627	1.62272	1.43094	1.08249	18.9843	7.34813	6.55938	5.35419	1.41225	4.52e-19	1.41e-18
ENSG00000169744	9079	NM_001290	LDB2	4	-1	16503164	16900432	protein_coding	5586	46.5007	17.2817	15.3102	12.3142	25.5418	10.2268	9.17288	7.95962	1.83613	2.91e-68	6.85e-67
ENSG00000145147	9353	NM_004787	SLIT2	4	1	20254883	20622184	protein_coding	9700	31.8586	24.4957	11.8998	29.973	10.0766	8.34782	4.10605	11.1564	1.34996	6.84e-45	6.51e-44
ENSG00000109819	10891	NM_013261	PPARGC1A	4	-1	23756664	23905712	protein_coding	10511	1.47865	3.47965	3.01901	4.73829	0.431442	1.09432	0.96132	1.62755	1.21618	2.18e-13	5.08e-13
ENSG00000157765	10568	NM_006424	SLC34A2	4	1	25656923	25680370	protein_coding	4699	11.809	6.50968	6.21501	3.57621	7.70732	4.5794	4.42742	2.74794	1.48793	1.2e-27	5.57e-27
ENSG00000169851	5099	NM_032457	PCDH7	4	1	30722037	31148422	protein_coding	10269	15.9986	28.6611	27.6223	49.6328	4.78152	9.22617	9.003	17.4508	1.57539	4.79e-57	7.23e-56
ENSG00000047365	116984	NM_015230	ARAP2	4	-1	35949843	36246131	protein_coding	12428	1.35738	3.46024	3.72483	2.74655	0.334737	0.920364	1.00316	0.797876	1.00827	3.24e-10	6.39e-10
ENSG00000174145	57495	NM_001144990	KIAA1239	4	1	37245842	37451087	protein_coding	8325	0.567093	0.273697	0.176354	1.73962	0.208994	0.108678	0.0708421	0.754514	1.23103	1.2e-14	3e-14
ENSG00000197712	92689	NM_138389	FAM114A1	4	1	38869298	38947360	protein_coding	4871	17.155	7.87959	7.35211	6.0133	10.8043	5.34741	5.05249	4.45726	1.37429	6.63e-35	4.18e-34
ENSG00000157796	57728	NM_025132	WDR19	4	1	39184024	39287430	protein_coding	8873	45.0623	56.1478	63.3065	98.5095	15.583	20.9179	23.883	40.0852	1.11144	2.41e-60	4.18e-59
ENSG00000168421	399	NM_004310	RHOH	4	1	40192673	40248587	protein_coding	6594	7.08885	1.7994	1.92108	1.46953	3.29799	0.902079	0.974996	0.80464	1.71829	6.59e-30	3.38e-29
ENSG00000174343	55584	NM_017581	CHRNA9	4	1	40337346	40357234	protein_coding	3168	2.6735	2.42407	2.5877	0.812045	2.58894	2.52938	2.73381	0.92549	1.02604	1.69e-10	3.4e-10
ENSG00000163694	54502	NM_019027	RBM47	4	-1	40425272	40632892	protein_coding	8558	100.292	55.2255	64.7949	29.5225	35.9583	21.3315	25.3431	12.4555	1.73112	7.19e-79	2.66e-77
ENSG00000064042	22998	NM_014988	LIMCH1	4	1	41361624	41702061	protein_coding	10862	10.248	31.5343	26.0556	20.0916	2.89481	9.59685	8.02958	6.67836	1.53361	2.11e-47	2.22e-46
ENSG00000178343	152573	NM_001080505	SHISA3	4	1	42399856	42404504	protein_coding	1971	1.84315	17.1449	14.4691	14.9853	2.86852	28.7543	24.5739	27.4505	2.68094	2.51e-57	3.85e-56
ENSG00000183783	386617	NM_198353	KCTD8	4	-1	44175926	44450824	protein_coding	2704	3.70576	2.79609	2.19582	1.2562	4.20707	3.41825	2.7183	1.67749	1.06576	3.6e-10	7.08e-10
ENSG00000163293	152519	NM_207330	NIPAL1	4	1	47916159	48042188	protein_coding	5981	10.2887	6.86163	8.2532	4.03929	5.27768	3.79235	4.61838	2.43858	1.16577	2.13e-19	6.77e-19
ENSG00000135605	7006	NM_003215	TEC	4	-1	48137800	48271881	protein_coding	4030	5.73178	2.09109	1.99954	1.50844	4.36338	1.71521	1.66054	1.3514	1.43019	3.51e-21	1.21e-20
ENSG00000145247	132299	NM_152398	OCIAD2	4	-1	48887036	48908954	protein_coding	2483	59.9102	37.574	23.0942	25.0606	74.0225	50.0226	31.1314	36.4403	1.33853	1.53e-61	2.76e-60
ENSG00000109184	23142	NM_015115	DCUN1D4	4	1	52709166	52783003	protein_coding	7625	34.1239	73.603	109.931	75.1774	13.7345	31.9088	48.2621	35.5975	1.65946	1.8e-68	4.27e-67
ENSG00000248866	643783		USP46-AS1	4	1	53525573	53527835	lincRNA	1048	0.628009	1.329	1.72544	2.41698	1.8369	4.19194	5.51208	8.3269	1.07714	4.34e-09	8.02e-09
ENSG00000226887	100288413	NM_024534	ERVMER34-1	4	-1	53588785	53617807	protein_coding	4077	23.5343	12.4936	12.215	7.87059	17.7103	10.1299	10.0301	6.96995	1.46961	1.74e-38	1.27e-37
ENSG00000128045	65997	NM_023940	RASL11B	4	1	53728457	53733000	protein_coding	2470	67.7457	28.1317	25.1336	13.5327	84.1559	37.649	34.0602	19.782	2.24316	2.27e-83	1.02e-81
ENSG00000134853	5156	NM_006206	PDGFRA	4	1	55095264	55164414	protein_coding	9732	2.20764	4.26159	5.17614	9.93729	0.695934	1.44752	1.78055	3.68678	1.77481	3.15e-31	1.72e-30
ENSG00000157404	3815	NM_001093772	KIT	4	1	55524085	55606881	protein_coding	5563	23.9993	49.8509	49.6207	51.1034	13.2375	29.6223	29.8572	33.1676	1.05984	8.99e-49	1e-47
ENSG00000128052	3791	NM_002253	KDR	4	-1	55944644	55991756	protein_coding	6259	199.795	80.6	114.28	83.5485	97.9433	42.5681	61.1186	48.1955	1.29922	5.37e-88	2.98e-86
ENSG00000128039	79644	NM_024592	SRD5A3	4	1	56212276	56239263	protein_coding	4420	29.7103	15.0923	34.9168	15.2164	20.626	11.2873	26.4426	12.4298	1.15907	5.11e-49	5.76e-48
ENSG00000249700	100506462		SRD5A3-AS1	4	-1	56230138	56262014	processed_transcript	4592	6.35929	3.57715	7.97895	3.25079	4.24943	2.57507	5.81573	2.55568	1.08253	1.01e-17	2.95e-17
ENSG00000109255	10874	NM_006681	NMU	4	-1	56461396	56502865	protein_coding	975	6.52275	6.68582	7.39098	2.74584	20.5121	22.6676	25.3732	10.1681	1.16715	3.83e-18	1.15e-17
ENSG00000150471	23284	NM_015236	LPHN3	4	1	62066976	62944053	protein_coding	13991	18.2484	28.602	27.8002	43.4604	4.00153	6.75778	6.65113	11.2157	1.20851	1.13e-43	1.02e-42
ENSG00000145309	85438	NM_033122	CABS1	4	1	71200683	71202833	protein_coding	1532	0.0608535	0.156453	0.705935	1.4693	0.121205	0.337589	1.54298	3.46285	1.23158	2.1e-15	5.47e-15
ENSG00000056291	10886	NM_053036	NPFFR2	4	1	72897521	73013784	protein_coding	2359	0	1.68139	1.29398	0.811571	0	2.35613	1.83618	1.24227	1.43759	1.94e-17	5.61e-17
ENSG00000081051	174	NM_001134	AFP	4	1	74296855	74321891	protein_coding	3259	0.384844	0.313016	3.39045	0.637739	0.362192	0.317506	3.48006	0.706593	1.7544	8.6e-13	1.95e-12
ENSG00000163735	6374	NM_002994	CXCL5	4	-1	74861359	74864496	protein_coding	2538	0.587003	15.4632	7.58748	24.7892	0.711066	20.1401	10.0076	35.2647	4.0357	1.04e-75	3.46e-74
ENSG00000163734	2921	NM_002090	CXCL3	4	-1	74902306	74904524	protein_coding	2219	3.22037	1.56431	1.5292	1.02502	4.45212	2.33038	2.30676	1.66775	1.06558	2.99e-10	5.92e-10
ENSG00000124882	2069	NM_001432	EREG	4	1	75230860	75254468	protein_coding	5717	0.304018	1.50586	0.744922	0.0385503	0.162738	0.870719	0.436075	0.0243589	1.28353	1.53e-14	3.81e-14
ENSG00000169116	25849	NM_015393	PARM1	4	1	75858305	75975325	protein_coding	5034	14.5622	7.36943	8.1359	6.05137	8.875	4.83921	5.40959	4.34031	1.14385	2.89e-25	1.2e-24
ENSG00000260265	100505946		RP11-44F21.5	4	-1	76006912	76009927	lincRNA	1033	2.67394	5.53268	3.80359	0.908184	7.93647	17.7048	12.3261	3.17463	1.78374	3.27e-24	1.3e-23
ENSG00000156219	419	NM_001179	ART3	4	1	76932337	77033955	protein_coding	3278	0.161839	1.52489	0.509549	0.580388	0.152094	1.53774	0.519986	0.639208	1.13045	2.08e-10	4.15e-10
ENSG00000169248	6373	NM_005409	CXCL11	4	-1	76954835	76962568	protein_coding	1908	0	5.69001	0.215713	0.734115	0	9.85812	0.378608	1.38938	2.76172	1.36e-46	1.39e-45
ENSG00000138764	901	NM_004354	CCNG2	4	1	78078304	78354542	protein_coding	7471	11.8675	29.2253	30.82	57.5253	4.8749	12.9311	13.8091	27.8003	2.18652	5.28e-74	1.59e-72
ENSG00000138767	246175	NM_144571	CNOT6L	4	-1	78634541	78740769	protein_coding	9367	17.8816	11.75	8.35214	9.64485	5.85929	4.1466	2.98485	3.71787	1.01501	1.32e-23	5.1e-23
ENSG00000138772	306	NM_005139	ANXA3	4	1	79472673	79531597	protein_coding	5115	61.9353	31.9848	30.5058	13.4582	37.1483	20.6707	19.9635	9.49969	2.12337	8.06e-76	2.68e-74
ENSG00000163297	118429	NM_058172	ANTXR2	4	-1	80822303	81046608	protein_coding	10101	13.6713	9.46326	7.19493	18.0385	4.15218	3.09695	2.38418	6.44784	1.21769	2.8e-30	1.46e-29
ENSG00000138670	153020	NM_152545	RASGEF1B	4	-1	82347547	82965397	protein_coding	9765	1.15422	5.61093	4.21539	3.2295	0.362886	1.89941	1.44514	1.19406	1.6248	1.61e-21	5.66e-21
ENSG00000145284	79966	NM_024906	SCD5	4	-1	83550692	83720010	protein_coding	4551	6.39992	5.57173	7.50939	28.8262	4.31481	4.04705	5.52402	22.8698	2.18499	3.1e-68	7.28e-67
ENSG00000173083	10855	NM_006665	HPSE	4	-1	84213614	84256306	protein_coding	4721	2.57139	1.81789	1.4312	0.560876	1.67287	1.27287	1.01477	0.42893	1.20292	5.93e-11	1.22e-10
ENSG00000163623	4825	NM_006168	NKX6-1	4	-1	85413140	85419603	protein_coding	3086	0.24304	1.15352	1.01947	2.01066	0.241627	1.23563	1.10579	2.35247	1.28724	4.03e-12	8.82e-12
ENSG00000138639	83478	NM_031305	ARHGAP24	4	1	86396267	86923823	protein_coding	7908	0.850265	1.72022	1.60762	2.99749	0.33039	0.71907	0.680475	1.36852	1.11766	6.84e-10	1.33e-09
ENSG00000109339	5602	NM_138982	MAPK10	4	-1	86936276	87515284	protein_coding	9816	11.0174	36.988	39.4053	45.554	3.44399	12.4561	13.4367	16.7558	1.95508	6.53e-68	1.52e-66
ENSG00000163629	5783	NM_080685	PTPN13	4	1	87515468	87736324	protein_coding	9496	149.431	371.042	454.275	504.41	48.2773	129.163	160.132	191.787	1.74843	2.69e-112	4.88e-110
ENSG00000118785	6696	NM_001251830	SPP1	4	1	88896819	88904562	protein_coding	2288	31.6147	4.32147	7.13651	2.20412	42.3966	6.24361	10.4411	3.47822	3.35409	1.94e-82	8.41e-81
ENSG00000118777	9429	NM_004827	ABCG2	4	-1	89011416	89152474	protein_coding	4848	2.16732	0.782102	1.37262	0.38657	1.3711	0.533285	0.948043	0.287915	1.20102	1.02e-11	2.19e-11
ENSG00000138646	51191	NM_016323	HERC5	4	1	89378268	89427314	protein_coding	4766	20.2527	14.2127	11.8025	7.9296	13.0389	9.85775	8.28939	6.00691	1.25288	1.88e-30	9.87e-30
ENSG00000185477	285513	NM_198281	GPRIN3	4	-1	90157537	90229161	protein_coding	15205	4.21288	3.16696	2.68556	1.21908	0.849938	0.688512	0.591073	0.289442	1.23869	4.33e-13	9.96e-13
ENSG00000251095				4	1	90472507	90647654	antisense	3275	19.8265	12.0039	6.86185	9.4333	18.5787	12.1162	7.01339	10.4002	1.40739	1.85e-35	1.19e-34
ENSG00000138722	22915	NM_007351	MMRN1	4	1	90800683	90875780	protein_coding	5510	2.1873	3.79266	1.17635	2.95763	1.21804	2.27535	0.714665	1.93813	1.14477	5.71e-12	1.24e-11
ENSG00000187653				4	-1	91759652	91760263	pseudogene	565	48.6461	33.4094	11.626	15.9876	264.203	195.468	68.8781	102.169	1.9767	3.68e-73	1.07e-71
ENSG00000249152				4	-1	93189918	93198226	lincRNA	616	21.5678	9.05258	10.1751	3.30755	107.456	48.5791	55.2909	19.3853	2.39421	1.54e-53	2.03e-52
ENSG00000152208	2895	NM_001510	GRID2	4	1	93225550	94695707	protein_coding	6722	31.6776	22.386	18.6452	12.8946	14.4561	11.0087	9.2852	6.92617	1.23461	4.29e-38	3.09e-37
ENSG00000182168	8633	NM_003728	UNC5C	4	-1	96083655	96470357	protein_coding	10684	9.57935	5.59092	4.48997	13.7661	2.75132	1.72983	1.40692	4.65215	1.43012	5.59e-33	3.26e-32
ENSG00000153064	55024	NM_017935	BANK1	4	1	102332443	102995969	protein_coding	6144	0.0809509	0.977765	1.6468	0.986233	0.0405337	0.526071	0.897152	0.579552	1.30467	4.4e-13	1.01e-12
ENSG00000138821	64116	NM_022154	SLC39A8	4	-1	103172198	103352415	protein_coding	6480	32.5474	11.2809	10.0772	19.4916	15.4096	5.75475	5.20565	10.8602	1.60001	1.54e-54	2.11e-53
ENSG00000169836	6870	NM_001059	TACR3	4	-1	104507188	104640973	protein_coding	5190	0.162151	3.3233	2.17608	0.753864	0.0955943	2.11669	1.40336	0.524469	1.91018	1.17e-25	4.95e-25
ENSG00000168772	80319	NM_025212	CXXC4	4	-1	105389469	105416058	protein_coding	5819	5.75182	7.9182	6.80253	20.0099	3.03287	4.49816	3.91259	12.4159	1.64004	5.08e-46	5.06e-45
ENSG00000168769	54790	NM_017628	TET2	4	1	106067032	106200973	protein_coding	16474	8.72958	11.4763	11.7829	23.2958	1.6255	2.30282	2.3942	5.10577	1.32178	9.99e-38	7.1e-37
ENSG00000155011	27123	NM_014421	DKK2	4	-1	107842959	108204963	protein_coding	4319	3.84838	1.17293	0.352819	0.270563	2.73312	0.897729	0.273339	0.226201	1.9454	9.87e-30	5.02e-29
ENSG00000138795	51176	NM_016269	LEF1	4	-1	108968701	109090112	protein_coding	5361	4.98144	14.252	10.4104	49.3625	2.85261	8.78792	6.5001	33.2449	3.07694	3.11e-89	1.8e-87
ENSG00000232021	641518		LEF1-AS1	4	1	109088681	109177992	processed_transcript	4799	0.668391	1.87711	1.11725	6.74824	0.427239	1.293	0.778986	5.07705	2.22627	1.79e-37	1.26e-36
ENSG00000188517	84570	NM_198721	COL25A1	4	-1	109731877	110223813	protein_coding	6183	9.78126	12.7657	10.7445	5.02647	4.85546	6.82498	5.81752	2.93527	1.19382	4.34e-23	1.64e-22
ENSG00000247950	100533182		SEC24B-AS1	4	-1	110268631	110354973	antisense	2584	0.830417	1.79886	1.56864	2.64864	0.985847	2.30125	2.03251	3.70094	1.00156	4.65e-08	8.07e-08
ENSG00000145362	287	NM_020977	ANK2	4	1	113739265	114304896	protein_coding	18212	62.2391	162.444	184.271	253.485	10.4846	29.485	33.8687	50.2543	2.00896	3.28e-106	4.31e-104
ENSG00000145349	817	NM_172129	CAMK2D	4	-1	114372188	114683083	protein_coding	7363	61.0015	30.0879	21.8013	34.2764	25.4207	13.508	9.91141	16.8083	1.44387	4.26e-61	7.59e-60
ENSG00000138653	64579	NM_022569	NDST4	4	-1	115748919	116035032	protein_coding	3719	0.404941	0.430206	0.431425	2.29991	0.334428	0.382394	0.388483	2.233	1.24158	7.42e-17	2.08e-16
ENSG00000174599	133022	NM_152402	TRAM1L1	4	-1	118004718	118006736	protein_coding	2019	1.74166	2.58003	2.13695	4.56221	2.64728	4.22415	3.54278	8.15881	1.02495	1.06e-11	2.27e-11
ENSG00000150961	9871	NM_014822	SEC24D	4	-1	119643978	119759838	protein_coding	9938	123.464	53.4091	53.131	33.199	38.1162	17.7652	17.8961	12.0614	1.86429	3.86e-91	2.48e-89
ENSG00000173376	79625	NM_024574	NDNF	4	-1	121956768	121994176	protein_coding	3556	4.21244	5.61126	3.21521	7.92723	3.63518	5.21622	3.02645	8.04888	1.08545	1.84e-16	5.06e-16
ENSG00000196159	79633	NM_024582	FAT4	4	1	126237554	126414087	protein_coding	16439	14.1977	41.723	43.9751	40.386	2.64969	8.38991	8.9544	8.8703	1.56628	3.04e-59	5.04e-58
ENSG00000164070	22824	NM_014278	HSPA4L	4	1	128702976	128761888	protein_coding	11621	12.2326	6.37302	4.48964	3.81107	3.22988	1.81283	1.29322	1.18397	1.46337	6.15e-31	3.31e-30
ENSG00000138650	57575	NM_032961	PCDH10	4	1	134070470	134129356	protein_coding	8549	28.3929	13.1378	8.07759	28.8273	10.1925	5.08	3.1629	12.1749	1.71803	2.9e-58	4.64e-57
ENSG00000254535	132430	NM_001114734	PABPC4L	4	-1	135117488	135122903	protein_coding	4944	8.64763	7.93772	2.49017	6.03257	5.36756	5.30731	1.68633	4.40553	1.47129	1.83e-25	7.68e-25
ENSG00000189184	54510	NM_019035	PCDH18	4	-1	138440072	138453648	protein_coding	5925	78.0136	141.343	115.182	193.123	40.4006	78.8574	65.0723	117.686	1.29694	4.98e-80	1.96e-78
ENSG00000250033	641364		SLC7A11-AS1	4	1	138978618	139099331	processed_transcript	6161	5.04273	15.3866	16.6639	15.0208	2.51179	8.2556	9.05311	8.80294	1.55001	6.37e-38	4.57e-37
ENSG00000151012	23657	NM_014331	SLC7A11	4	-1	139085251	139163503	protein_coding	9645	65.5976	195.265	212.854	206.953	20.8697	66.9234	73.8711	77.4738	1.68328	6.86e-100	6.84e-98
ENSG00000151014	25819	NM_012118	CCRN4L	4	1	139936943	139966906	protein_coding	1769	19.3418	13.7837	11.4299	6.12788	33.546	25.7571	21.6278	12.5076	1.51486	5.47e-36	3.59e-35
ENSG00000196782	55534	NM_018717	MAML3	4	-1	140637907	141075338	protein_coding	7030	12.6196	15.4654	15.2727	26.5418	5.50474	7.27217	7.2723	13.6321	1.01706	1.87e-29	9.4e-29
ENSG00000236296	441046		GUSBP5	4	1	144480625	144570458	pseudogene	2827	0	1.62244	1.54879	1.97152	0	1.89713	1.8338	2.5181	1.58689	2.64e-20	8.75e-20
ENSG00000248890	646576		HHIP-AS1	4	-1	145564074	145582509	antisense	1557	0.222818	1.68112	2.01928	1.23776	0.438843	3.56914	4.34091	2.87014	1.3154	1.78e-13	4.17e-13
ENSG00000164161	64399	NM_022475	HHIP	4	1	145567173	145666423	protein_coding	12074	0.404941	4.47655	4.97919	2.16498	0.10301	1.22559	1.38014	0.647434	2.10209	1.18e-30	6.26e-30
ENSG00000137473	83894	NM_031956	TTC29	4	-1	147627790	147867034	protein_coding	3332	0.263199	0.704067	0.921573	3.03485	0.242655	0.69851	0.926035	3.2887	1.68814	4.97e-21	1.71e-20
ENSG00000151617	1909	NM_001957	EDNRA	4	1	148402069	148466106	protein_coding	4238	3.28154	8.73858	9.15619	25.693	2.37436	6.81608	7.23263	21.8896	2.645	8.4e-64	1.68e-62
ENSG00000071205	79658	NM_024605	ARHGAP10	4	1	148653214	148993931	protein_coding	10759	6.52269	14.016	13.1167	19.5871	1.85889	4.30633	4.08127	6.5731	1.45446	3.84e-33	2.26e-32
ENSG00000170390	166614	NM_001040261	DCLK2	4	1	150999426	151178609	protein_coding	4593	3.90892	5.51332	4.80306	9.56941	2.61103	3.96802	3.50013	7.5227	1.10903	2.39e-19	7.56e-19
ENSG00000249690	729558		LOC729558	4	1	151500241	151502697	antisense	2209	0.0202845	0.273697	0.235485	1.83789	0.0280196	0.409572	0.357426	3.00371	1.49011	4.04e-15	1.04e-14
ENSG00000181541	10586	NM_006439	MAB21L2	4	1	151503077	151505843	protein_coding	2767	0.546621	11.6719	11.0374	69.0437	0.606952	13.944	13.3514	90.093	5.51551	6.45e-114	1.24e-111
ENSG00000164142	729830	NM_001109977	FAM160A1	4	1	152330368	152584784	protein_coding	4932	32.6287	27.86	21.2726	14.4235	20.296	18.6731	14.4387	10.559	1.1254	4.64e-37	3.2e-36
ENSG00000121207	9227	NM_004744	LRAT	4	1	155548097	155674270	protein_coding	7562	97.6389	32.8638	26.4464	11.4279	39.6174	14.366	11.7057	5.4563	2.99039	2.71e-105	3.35e-103
ENSG00000185149	4887	NM_000910	NPY2R	4	1	156129781	156138230	protein_coding	3628	0.384719	1.11459	2.82322	1.15935	0.325622	1.01556	2.6049	1.1539	1.47582	1.54e-15	4.04e-15
ENSG00000061918	2983	NM_000857	GUCY1B3	4	1	156680144	156728743	protein_coding	3724	3.23997	3.48052	4.21554	12.8008	2.67092	3.08954	3.78979	12.4107	1.70611	3.12e-40	2.47e-39
ENSG00000256043	1519	NM_001334	CTSO	4	-1	156845270	156875069	protein_coding	2954	2.77449	3.0303	3.39153	12.0835	2.88241	3.39103	3.84274	14.7693	1.79769	6.83e-43	6.03e-42
ENSG00000109738	2743	NM_001166061	GLRB	4	1	157997209	158093242	protein_coding	3459	0.506426	1.62244	1.13717	2.03112	0.448895	1.5505	1.10058	2.11995	1.01619	1.64e-08	2.93e-08
ENSG00000120251	2891	NM_001083620	GRIA2	4	1	158125334	158287227	protein_coding	8941	0.141804	0.215185	1.47063	0.115769	0.0486215	0.0795599	0.550728	0.0467662	1.15794	1.73e-15	4.53e-15
ENSG00000164125	51313	NM_016613	FAM198B	4	-1	159045626	159094470	protein_coding	7880	3.15983	2.20921	1.76447	0.405963	1.22984	0.92676	0.749517	0.186015	1.57581	1.8e-17	5.22e-17
ENSG00000249425				4	1	161460406	161507969	lincRNA	1417	0.12152	0.195662	0.0784207	2.26266	0.263112	0.456468	0.185249	5.76513	1.61142	8.94e-26	3.82e-25
ENSG00000164128	4886	NM_000909	NPY1R	4	-1	164245113	164265984	protein_coding	4180	21.467	7.42855	9.03826	6.2258	15.7605	5.87465	7.23813	5.37767	1.63887	1.74e-46	1.77e-45
ENSG00000248329	100506013		RP11-366M4.3	4	1	165798156	165820117	processed_transcript	3089	127.105	105.609	148.941	69.453	126.26	113.016	161.396	81.1794	1.08992	6.05e-67	1.35e-65
ENSG00000250486	152756	NM_153027	FAM218A	4	1	165878100	165880273	protein_coding	2174	0.78991	1.25102	1.74495	2.66839	1.11461	1.90221	2.68695	4.43159	1.04184	2.48e-09	4.66e-09
ENSG00000248632				4	-1	165889739	165891154	pseudogene	1416	0.0202845	1.6033	1.72507	0.56052	0.0437114	3.74292	4.07714	1.42931	1.43176	8.15e-19	2.52e-18
ENSG00000052802	6307	NM_006745	MSMO1	4	1	166248775	166264312	protein_coding	2892	85.9938	30.576	27.9964	37.6271	91.2355	34.9492	32.4043	46.9759	1.58559	3.01e-80	1.2e-78
ENSG00000109472	1363	NM_001873	CPE	4	1	166282346	166419472	protein_coding	2958	30.2806	28.9526	23.2914	161.351	31.4003	32.3553	26.3575	196.946	2.74137	1.05e-124	3.57e-122
ENSG00000196104	50859	NM_016950	SPOCK3	4	-1	167654535	168155947	protein_coding	4479	9.63989	2.4046	0.313534	0.290194	6.60486	1.77467	0.234118	0.233905	3.05993	2.4e-57	3.69e-56
ENSG00000181381	91351	NM_001012967	DDX60L	4	-1	169277886	169458937	protein_coding	12156	3.26056	3.22504	3.0393	9.34071	0.82313	0.876991	0.837152	2.77427	1.35956	8.51e-28	3.97e-27
ENSG00000249945				4	-1	176379440	176387848	lincRNA	490	1.90387	0.215075	0.0391732	0	11.9194	1.45095	0.267153	0	1.55327	3.46e-25	1.43e-24
ENSG00000150630	7424	NM_005429	VEGFC	4	-1	177604689	177713881	protein_coding	2423	1.03289	1.8379	1.76454	4.06094	1.30801	2.50742	2.43784	6.05114	1.32253	4.54e-15	1.16e-14
ENSG00000038002	175	NM_001171988	AGA	4	-1	178351924	178363657	protein_coding	2675	6.74588	7.39043	9.56758	18.6219	7.7309	9.13279	11.9727	25.1343	1.34284	3.04e-35	1.94e-34
ENSG00000250131				4	1	178366133	178598280	antisense	2161	2.57177	1.54408	0.646878	4.89166	3.65327	2.36192	1.00173	8.17293	1.849	6.78e-25	2.76e-24
ENSG00000164305	836	NM_032991	CASP3	4	-1	185548850	185570663	protein_coding	2899	106.613	56.4005	53.5235	48.5279	112.831	64.3117	61.803	60.4397	1.11981	2.4e-67	5.47e-66
ENSG00000151726	2180	NM_001995	ACSL1	4	-1	185676749	185747972	protein_coding	6134	10.5933	2.52163	2.94104	2.47504	5.297	1.35891	1.60516	1.45683	1.74291	4.06e-39	3.07e-38
ENSG00000205129	441054	NM_001114357	C4orf47	4	1	186347394	186370980	protein_coding	1375	0.445822	1.56426	1.66631	1.95283	0.992799	3.76067	4.0559	5.12787	1.03861	5.35e-09	9.83e-09
ENSG00000154553	27295	NM_014476	PDLIM3	4	-1	186422851	186456766	protein_coding	8080	10.2695	13.0398	12.6256	4.6399	3.89797	5.33477	5.23029	2.07338	1.31819	4.5e-29	2.23e-28
ENSG00000154556	8470	NM_021069	SORBS2	4	-1	186506598	186877806	protein_coding	16730	73.6382	44.515	22.5852	12.7412	13.5061	8.79562	4.5188	2.74974	2.44283	3.78e-91	2.43e-89
ENSG00000233110				4	1	186509063	186515157	antisense	1789	1.59992	0.918704	0.509846	0.251644	2.74436	1.69753	0.954312	0.507771	1.06466	6.92e-10	1.34e-09
ENSG00000145476	285440	NM_207352	CYP4V2	4	1	187112674	187134610	protein_coding	9807	13.2459	5.55176	8.9407	9.14381	4.14367	1.87132	3.05206	3.3665	1.12241	1.68e-20	5.63e-20
ENSG00000164344	3818	NM_000892	KLKB1	4	1	187130133	187179625	protein_coding	2953	13.266	4.00834	8.21507	8.15805	13.7826	4.48704	9.31298	9.97492	1.51333	5.81e-29	2.86e-28
ENSG00000179059	132625	NM_174900	ZFP42	4	1	188916925	188926204	protein_coding	2651	0.243227	97.6696	90.4004	70.592	0.280725	121.788	114.147	96.1436	6.32915	1.03e-123	3.32e-121
ENSG00000179046	205860	NM_173553	TRIML2	4	-1	189012427	189030757	protein_coding	3050	38.1364	26.0394	18.5078	12.7261	38.3643	28.2219	20.313	15.0643	1.51309	9.11e-51	1.08e-49
ENSG00000249378	401164		LINC01060	4	1	189321890	189602205	lincRNA	3202	0.0809509	1.64268	0.0391732	2.86161	0.0777762	1.69587	0.0408823	3.22673	1.91007	1.05e-30	5.56e-30
ENSG00000073578	6389	NM_004168	SDHA	5	1	218356	256815	protein_coding	8383	90.0066	52.7837	46.0926	36.9428	32.94	20.814	18.4052	15.9117	1.26238	6.38e-65	1.32e-63
ENSG00000225138	100288152		CTD-2228K2.7	5	1	473351	480999	processed_transcript	4302	15.8396	19.0032	35.5247	41.5667	11.2925	14.602	27.6412	34.8864	1.33882	2.31e-55	3.27e-54
ENSG00000066230	6550	NM_004174	SLC9A3	5	-1	473425	524447	protein_coding	2783	6.09659	8.58174	15.6841	14.9827	6.71971	10.1933	18.8643	19.4384	1.23522	2.67e-32	1.52e-31
ENSG00000164362	7015	NM_198253	TERT	5	-1	1253262	1295184	protein_coding	4616	33.1545	27.3305	34.9748	13.2224	22.0368	19.5721	25.3609	10.3427	1.33967	1.97e-47	2.08e-46
ENSG00000185986				5	-1	1568637	1594735	pseudogene	1954	5.54897	14.5061	15.8018	15.9299	8.7151	24.5404	27.0694	29.4356	1.37238	1.84e-34	1.14e-33
ENSG00000170561	153572	NM_033267	IRX2	5	-1	2745959	2752969	protein_coding	3581	66.9987	145.093	133.764	188.701	57.3995	133.936	125.031	190.264	1.48041	6.2e-83	2.73e-81
ENSG00000186493	153571	NM_178569	C5orf38	5	1	2752245	2755508	protein_coding	1922	4.79957	16.05	15.6448	23.062	7.66411	27.6043	27.2462	43.3244	2.05578	5.15e-50	5.98e-49
ENSG00000170549	79192	NM_024337	IRX1	5	1	3596168	3601517	protein_coding	1858	10.2676	43.0675	52.3055	160.385	16.9592	76.6229	94.2279	311.674	3.84208	5.58e-125	1.93e-122
ENSG00000259603				5	-1	3596325	3600302	antisense	383	2.95686	11.9251	14.8013	45.4869	23.6897	102.924	129.348	428.821	3.55979	4.68e-88	2.61e-86
ENSG00000145536	170690	NM_139056	ADAMTS16	5	1	5140443	5320417	protein_coding	5863	22.0963	8.36749	7.70437	10.5559	11.563	4.71771	4.3981	6.50064	1.40944	5.83e-42	4.95e-41
ENSG00000215218	134111	NM_001145161	UBE2QL1	5	1	6448736	6495022	protein_coding	4317	0.890959	3.7149	4.05814	6.11193	0.633668	2.84462	3.14641	5.11148	1.91965	5.91e-26	2.54e-25
ENSG00000078295	108	NM_020546	ADCY2	5	1	7396321	7830194	protein_coding	17784	92.3105	44.5359	32.2323	14.8653	15.9277	8.27821	6.0672	3.0181	2.55722	3.23e-94	2.36e-92
ENSG00000250761				5	-1	7707915	7749879	antisense	522	2.22811	0.957695	0.627477	0.212501	13.0906	6.06467	4.02492	1.47003	1.42446	2.2e-15	5.71e-15
ENSG00000247516	100505738		MIR4458HG	5	1	8450856	8463208	lincRNA	4339	0	0	0	2.03005	0	0	0	1.68926	1.61499	5.68e-31	3.06e-30
ENSG00000250786	100505806		SNHG18	5	1	9546312	9550721	lincRNA	1951	8.4662	4.36018	3.50979	4.65989	13.3118	7.38764	6.02309	8.62364	1.07251	8.52e-17	2.38e-16
ENSG00000164237	134147	NM_138809	CMBL	5	-1	10275987	10308138	protein_coding	3324	37.9769	22.4636	16.5661	17.8072	35.0465	22.3396	16.6816	19.3424	1.15048	4.51e-44	4.15e-43
ENSG00000169862	1501	NM_001332	CTNND2	5	-1	10971952	11904155	protein_coding	6863	14.765	30.847	33.2109	34.5865	6.60005	14.8577	16.1978	18.196	1.17548	3.56e-42	3.05e-41
ENSG00000248131				5	1	12574969	12804475	lincRNA	1871	15.9989	12.5705	9.15601	5.68574	26.2419	22.2093	16.3817	10.9716	1.34876	2.65e-30	1.38e-29
ENSG00000268799				5	-1	17491470	17491878	pseudogene	409	1.64036	0.0195224	0	0	12.3091	0.157775	0	0	1.41532	5.93e-26	2.55e-25
ENSG00000249620				5	-1	17511942	17512347	pseudogene	406	1.57945	0	0	0	11.9439	0	0	0	1.3815	8.14e-26	3.48e-25
ENSG00000249357				5	1	17604866	17605486	pseudogene	621	4.02988	0	0	0	19.9189	0	0	0	2.34931	9.16e-46	9.02e-45
ENSG00000249156				5	1	17611099	17611692	pseudogene	594	1.43827	0	0	0	7.42363	0	0	0	1.29952	3.74e-24	1.48e-23
ENSG00000250386				5	-1	17625660	17626068	pseudogene	409	1.29609	0	0.0196238	0.0192751	9.72573	0	0.160871	0.170244	1.21243	4.4e-21	1.51e-20
ENSG00000269466				5	-1	17655237	17655647	pseudogene	411	5.24564	0.0195224	0	0	39.1571	0.157007	0	0	2.66244	3.74e-52	4.69e-51
ENSG00000145526	1016	NM_004934	CDH18	5	-1	19473060	20575982	protein_coding	4851	1.43839	0.820873	0.764658	9.14488	0.908815	0.559365	0.527698	6.80653	2.5342	3.98e-51	4.81e-50
ENSG00000183666	375513		GUSBP1	5	1	21341942	21589481	pseudogene	6167	3.0375	8.52443	5.39085	9.78309	1.51202	4.56929	2.92547	5.7277	1.42064	4.26e-26	1.85e-25
ENSG00000233974	100506217		RP11-823P9.3	5	-1	21481436	21484120	pseudogene	2685	0.911742	0.938446	2.21544	0.405963	1.04043	1.15537	2.76204	0.545921	1.20273	2.01e-11	4.23e-11
ENSG00000248874	439936		C5orf17	5	1	23951457	24178372	protein_coding	1984	0	0	0.0195866	1.91488	0	0	0.0329902	3.48455	1.55848	4.81e-29	2.38e-28
ENSG00000248605				5	-1	25404842	25446034	lincRNA	1154	17.4786	2.79603	2.41116	2.43542	46.4689	8.00931	6.99239	7.62021	2.44296	1.95e-63	3.81e-62
ENSG00000113100	1007	NM_016279	CDH9	5	-1	26880709	27121257	protein_coding	4203	0.364809	2.79543	5.68569	22.9683	0.265654	2.19859	4.52838	19.731	4.15068	1.68e-79	6.42e-78
ENSG00000113389	4883	NM_001204376	NPR3	5	1	32689176	32791819	protein_coding	9855	0.465795	0.566753	0.333269	3.57728	0.145046	0.190102	0.113185	1.31058	1.79177	5.32e-28	2.5e-27
ENSG00000082196	114899	NM_181435	C1QTNF3	5	-1	34019553	34043937	protein_coding	3576	0.850889	2.1309	1.76413	2.95846	0.729269	1.9698	1.65075	2.98702	1.10347	1.25e-09	2.4e-09
ENSG00000152582	79925	NM_144722	SPEF2	5	1	35617946	35814713	protein_coding	14887	1.07333	2.63942	2.01924	6.03198	0.221271	0.586081	0.453983	1.46296	1.76984	3.9e-26	1.7e-25
ENSG00000145626	133688	NM_152404	UGT3A1	5	-1	35951112	36001130	protein_coding	8485	4.07132	6.78376	4.84257	10.4206	1.47161	2.64286	1.91044	4.43427	1.17387	3.01e-22	1.1e-21
ENSG00000079215	6507	NM_004172	SLC1A3	5	1	36606457	36688436	protein_coding	6265	12.6984	12.532	16.4675	30.4867	6.2193	6.61232	8.79759	17.5701	1.21946	1.38e-43	1.25e-42
ENSG00000197603	65250	NM_023073	C5orf42	5	-1	37106330	37249530	protein_coding	15146	20.5982	30.4005	28.4087	52.4356	4.17206	6.63496	6.27867	12.4998	1.30751	4.62e-53	5.96e-52
ENSG00000164318	133584	NM_182801	EGFLAM	5	1	38258511	38465123	protein_coding	5724	0.810632	1.72016	2.15631	2.82353	0.433551	0.993399	1.2607	1.78095	1.0853	3.32e-09	6.17e-09
ENSG00000182836	345557	NM_001005473	PLCXD3	5	-1	41307056	41510730	protein_coding	7731	0.546746	0.332374	0.627366	1.87455	0.217108	0.142118	0.271631	0.875532	1.11905	1.42e-11	3.01e-11
ENSG00000151876	26272	NM_033484	FBXO4	5	1	41925356	41941845	protein_coding	3014	0.384782	1.72077	1.50954	2.63007	0.391795	1.88729	1.67636	3.15054	1.40052	8.68e-14	2.08e-13
ENSG00000250722	6414	NM_005410	SEPP1	5	-1	42799982	42887494	protein_coding	5688	10.8144	19.1	24.821	35.0758	5.83486	11.1001	14.6076	22.2648	1.61159	8.84e-51	1.05e-49
ENSG00000272234				5	1	42806496	42807099	antisense	604	0.546746	1.38806	1.56849	2.95905	2.77891	7.59677	8.69311	17.6877	1.36475	1.26e-13	2.98e-13
ENSG00000261604				5	1	43287703	43290941	antisense	2497	55.8972	14.8779	11.3511	13.3229	68.6892	19.6961	15.2157	19.2641	2.20518	5.76e-85	2.78e-83
ENSG00000112972	3157	NM_002130	HMGCS1	5	-1	43289497	43313614	protein_coding	4702	317.156	87.8561	68.7154	77.61	206.969	61.7653	48.9168	59.5951	2.19045	2.23e-128	1.01e-125
ENSG00000164588	348980	NM_021072	HCN1	5	-1	45259349	45696253	protein_coding	5405	0.830729	2.8546	3.01938	1.10176	0.47086	1.74585	1.8701	0.73602	1.14166	8.15e-15	2.06e-14
ENSG00000134363	10468	NM_013409	FST	5	1	52776239	52782964	protein_coding	2969	65.7619	276.824	278.064	239.691	67.9582	308.212	313.502	291.486	2.06375	1.68e-115	3.5e-113
ENSG00000152669	10309	NM_021147	CCNO	5	-1	54526980	54529508	protein_coding	1809	0.324178	0.899072	0.509772	1.91381	0.549055	1.64288	0.943381	3.81987	1.14762	1.02e-11	2.19e-11
ENSG00000145632	10769	NM_006622	PLK2	5	-1	57749809	57756087	protein_coding	4768	53.9141	29.9897	18.9588	11.1768	34.6926	20.7918	13.3104	8.46349	2.17472	2.92e-76	9.83e-75
ENSG00000178394	3350	NM_000524	HTR1A	5	-1	63256183	63258334	protein_coding	1792	0.141867	1.0756	2.03894	0.734233	0.242321	1.98415	3.80856	1.47952	1.42504	1.2e-14	3.01e-14
ENSG00000145675	5295	NM_181524	PIK3R1	5	1	67511548	67597649	protein_coding	10791	38.8469	16.8134	13.7226	31.9425	11.0438	5.15051	4.25609	10.6876	1.43732	1.47e-55	2.1e-54
ENSG00000134057	891	NM_031966	CCNB1	5	1	68462837	68474072	protein_coding	2558	202.308	140.814	131.021	96.1508	242.657	181.971	171.449	135.715	1.06555	3.72e-70	9.44e-69
ENSG00000183323	202243	NM_176816	CCDC125	5	-1	68576002	68628636	protein_coding	7932	0.202408	6.92031	4.72475	5.68467	0.0784613	2.88401	1.99377	2.58759	2.73596	2.45e-41	2.03e-40
ENSG00000205571	6606	NM_022877	SMN2	5	1	69345350	69374349	protein_coding	3088	2.32929	0	2.76368	0	2.3137	0	2.9945	0	1.92946	3.61e-35	2.29e-34
ENSG00000254353				5	-1	70328995	70330227	lincRNA	707	1.82305	0.723644	2.15631	0.502813	7.90736	3.38353	10.2069	2.56772	1.07889	6.36e-12	1.38e-11
ENSG00000145736	2966	NM_001515	GTF2H2	5	-1	70330784	70363516	protein_coding	6389	9.13428	5.14196	7.39076	3.34527	4.38631	2.66044	3.87178	1.89045	1.22492	7.19e-21	2.45e-20
ENSG00000171617	8507	NM_003633	ENC1	5	-1	73923234	73937249	protein_coding	5855	67.9497	128.566	87.9701	200.852	35.6064	72.5864	50.2941	123.858	1.54985	7.12e-93	4.96e-91
ENSG00000198780	26049	NM_015566	FAM169A	5	-1	74073399	74162776	protein_coding	6860	100.007	68.093	64.6196	37.2374	44.7328	32.8121	31.5316	19.599	1.40183	1.56e-68	3.71e-67
ENSG00000176928	51301	NM_016591	GCNT4	5	-1	74323289	74326724	protein_coding	3436	23.3306	8.19222	5.50978	1.66288	20.8362	7.88145	5.36878	1.74735	3.1996	6.51e-68	1.52e-66
ENSG00000250889	104326191		LINC01336	5	-1	74343544	74348668	lincRNA	793	2.10666	0.80146	0.921722	0.309469	8.14622	3.34089	3.89271	1.40894	1.2567	6.46e-12	1.4e-11
ENSG00000113161	3156	NM_001130996	HMGCR	5	1	74632154	74657929	protein_coding	6215	250.048	113.076	99.085	113.768	123.436	60.143	53.366	66.0928	1.32688	1.44e-94	1.08e-92
ENSG00000248127				5	-1	75377771	75380011	lincRNA	691	0.0202845	0.0390996	0.117594	1.66193	0.0895735	0.187047	0.569323	8.68455	1.39797	6.09e-23	2.29e-22
ENSG00000122012	22987	NM_014979	SV2C	5	1	75378997	75649764	protein_coding	8151	0.263387	0.743003	1.17638	21.7902	0.0990147	0.301327	0.483149	9.65219	4.1905	3.21e-88	1.81e-86
ENSG00000266045				5	1	75627662	75629781	lincRNA	2120	0.12152	0.195553	0.313571	7.01762	0.175863	0.304923	0.494792	11.9519	2.85563	2.17e-54	2.96e-53
ENSG00000145703	10788	NM_006633	IQGAP2	5	1	75699074	76003957	protein_coding	7904	114.106	52.8037	49.2686	39.1319	44.2933	22.0838	20.8656	17.8757	1.52054	2.8e-82	1.2e-80
ENSG00000145708	1393	NM_001882	CRHBP	5	1	76248538	76276983	protein_coding	2803	0.506489	0.390832	2.86262	0.116006	0.553779	0.460908	3.41904	0.149429	1.80603	9.95e-26	4.24e-25
ENSG00000132846	84327	NM_032367	ZBED3	5	-1	76367897	76383148	protein_coding	6514	17.8029	47.4287	50.0935	35.5339	8.38469	24.0685	25.7432	19.696	1.44294	3.93e-58	6.22e-57
ENSG00000250615				5	1	76369706	76370345	antisense	385	2.55142	6.19809	6.92046	4.6982	20.3463	53.2176	60.1658	44.0604	1.16064	1.7e-16	4.68e-16
ENSG00000250802				5	1	76382565	76462734	antisense	6183	3.42197	9.1696	10.4682	8.40721	1.69949	4.9024	5.66631	4.90973	1.37795	1.09e-22	4.03e-22
ENSG00000171530	6902	NM_004607	TBCA	5	-1	76986991	77164604	protein_coding	3058	81.7225	56.907	48.0898	38.1798	81.9899	61.5153	52.6361	45.08	1.07836	2.1e-53	2.75e-52
ENSG00000145685	10184	NM_005779	LHFPL2	5	-1	77781038	78065844	protein_coding	7977	81.4567	49.3239	49.1897	32.2864	31.3322	20.4397	20.6412	14.6138	1.30911	7.4e-62	1.35e-60
ENSG00000145692	635	NM_001713	BHMT	5	1	78407602	78428108	protein_coding	3514	0.182124	2.24831	0.980147	0.754694	0.159493	2.115	0.933462	0.775325	1.47066	2.45e-15	6.35e-15
ENSG00000113296	7060	NM_003248	THBS4	5	1	79287134	79379110	protein_coding	4605	34.9162	88.4019	88.5178	76.1801	23.2639	63.4581	64.3427	59.7291	1.31791	5.98e-70	1.5e-68
ENSG00000249825	101929215		CTD-2201I18.1	5	-1	79348197	79379477	antisense	3233	1.70128	5.02417	4.66622	4.17611	1.61448	5.13705	4.83152	4.66386	1.16188	1.11e-14	2.78e-14
ENSG00000189127	340120	NM_001004441	ANKRD34B	5	-1	79852574	79866307	protein_coding	4024	1.19479	2.52152	3.98061	5.21993	0.911376	2.07136	3.31232	4.6837	1.5096	2.18e-19	6.9e-19
ENSG00000113319	5924	NM_006909	RASGRF2	5	1	80256491	80525975	protein_coding	10702	13.0818	8.6028	9.52808	3.55729	3.75219	2.65725	2.98011	1.20015	1.63112	1.49e-31	8.26e-31
ENSG00000247572	100131067		CKMT2-AS1	5	-1	80499903	80597379	antisense	3884	4.4757	8.25084	7.76357	10.0734	3.53624	7.02226	6.69067	9.36424	1.018	5.61e-16	1.5e-15
ENSG00000131732	84240	NM_032280	ZCCHC9	5	1	80597409	80609116	protein_coding	5127	14.1969	25.6091	30.0537	29.6223	8.49699	16.5115	19.6202	20.8607	1.03175	1.05e-34	6.58e-34
ENSG00000145687	23635	NM_012446	SSBP2	5	-1	80708840	81047616	protein_coding	11284	29.9938	52.2947	53.308	80.8783	8.15649	15.3197	15.8141	25.8788	1.40185	2.47e-63	4.79e-62
ENSG00000145681	1404	NM_001884	HAPLN1	5	-1	82933624	83017432	protein_coding	6956	2.32879	9.03191	11.7429	8.85611	1.02769	4.29215	5.65033	4.59677	1.94168	1.25e-36	8.42e-36
ENSG00000245526	407047		LINC00461	5	-1	87803363	87986858	lincRNA	6174	0.546995	4.18388	1.35274	0.792533	0.271545	2.24011	0.733383	0.463494	1.7552	2.38e-25	9.93e-25
ENSG00000081189	4208	NM_002397	MEF2C	5	-1	88013975	88199922	protein_coding	9053	1.49918	0.899511	0.431277	4.19752	0.507548	0.328454	0.159438	1.67396	1.87188	2.24e-25	9.36e-25
ENSG00000113356	10622	NM_006467	POLR3G	5	1	89767565	89810370	protein_coding	4019	257.717	85.2595	93.2033	33.6441	196.755	70.1263	77.6266	30.2248	2.9014	1.73e-126	6.58e-124
ENSG00000237187	441094		NR2F1-AS1	5	-1	92745065	92921354	processed_transcript	7720	2.14691	2.8931	3.33299	9.08694	0.853132	1.2388	1.44523	4.2499	1.68556	3.93e-32	2.22e-31
ENSG00000175745	7025	NM_005654	NR2F1	5	1	92919043	92930321	protein_coding	4201	3.74733	8.34747	6.15625	31.7057	2.73553	6.56836	4.90552	27.2501	2.78868	1.71e-76	5.81e-75
ENSG00000173221	2745	NM_002064	GLRX	5	-1	95087023	95158709	protein_coding	6508	13.2053	8.79682	7.44978	5.31797	6.22514	4.4682	3.83152	2.95027	1.17115	7.63e-23	2.85e-22
ENSG00000118985	22936	NM_012081	ELL2	5	-1	95220802	95297775	protein_coding	7246	19.2407	29.3235	35.9954	15.7779	8.14669	13.3774	16.6284	7.86184	1.14164	9.82e-43	8.63e-42
ENSG00000175426	5122	NM_001177876	PCSK1	5	-1	95726119	95769847	protein_coding	5307	1.64117	4.14396	4.37182	3.09374	0.947447	2.58118	2.75731	2.10478	1.02904	2.14e-11	4.5e-11
ENSG00000164307	51752	NM_016442	ERAP1	5	-1	96096521	96143803	protein_coding	7938	24.2643	57.731	63.267	59.876	9.37704	24.0411	26.6793	27.2346	1.34756	1.93e-62	3.61e-61
ENSG00000248734				5	1	96120481	96121703	antisense	1001	1.15484	3.55801	3.70551	3.44235	3.53519	11.7498	12.3918	12.416	1.13282	3.47e-13	8.02e-13
ENSG00000113441	4012	NM_175920	LNPEP	5	1	96271098	96373219	protein_coding	15266	6.40005	13.1954	11.2154	20.8245	1.28624	2.85727	2.45964	4.92518	1.56231	1.86e-37	1.31e-36
ENSG00000213702				5	1	96371586	96373214	pseudogene	1620	0.951687	1.99403	1.84315	3.36632	1.80383	4.06884	3.80932	7.50191	1.16762	1.57e-10	3.15e-10
ENSG00000145721	167410	NM_153234	LIX1	5	-1	96427574	96478576	protein_coding	4112	4.37472	52.0594	49.6007	62.6186	3.26408	41.8506	40.376	54.9837	3.56917	1.77e-98	1.62e-96
ENSG00000271687				5	-1	99382681	99384489	pseudogene	1809	0.0404442	6.21602	0.0196238	0.0964943	0.0689678	11.3587	0.0363716	0.192651	2.84292	1.99e-54	2.71e-53
ENSG00000270906				5	-1	99384692	99386066	pseudogene	1375	2.67294	2.30704	2.76439	0.251051	5.96811	5.54639	6.72985	0.659358	1.6014	4.2e-20	1.38e-19
ENSG00000270225				5	-1	99388563	99389243	pseudogene	681	2.34857	23.4413	1.41135	0.811808	10.5938	113.787	6.93523	4.30432	3.76549	1.6e-82	6.94e-81
ENSG00000145730	5066	NM_138822	PAM	5	1	102089685	102366809	protein_coding	8851	47.3087	95.4828	88.8116	157.974	16.4025	35.6606	33.5871	64.4413	1.71862	3.97e-88	2.22e-86
ENSG00000184349	1946	NM_001962	EFNA5	5	-1	106712590	107006596	protein_coding	5698	19.2005	34.7974	30.5252	61.343	10.3377	20.1874	17.932	38.871	1.62666	1.71e-65	3.63e-64
ENSG00000164211	134429	NM_139164	STARD4	5	-1	110831731	110848288	protein_coding	5684	62.9034	35.9516	27.0363	34.2237	33.96	20.9083	15.9224	21.7393	1.18914	8.73e-54	1.16e-52
ENSG00000239528				5	1	115898258	115898626	pseudogene	369	0.56728	0.156399	0.215713	4.02227	4.71115	1.40108	1.95768	39.3558	2.13405	9.48e-36	6.17e-35
ENSG00000248663				5	1	116751205	116881993	lincRNA	1144	0	0.58644	0.588081	1.4881	0	1.69454	1.72032	4.69693	1.32928	3.38e-15	8.7e-15
ENSG00000169570	285605	NM_173666	DTWD2	5	-1	118173017	118324240	protein_coding	4617	15.2507	9.81417	7.88213	6.88293	10.1344	7.02667	5.71559	5.38259	1.04523	3.38e-23	1.28e-22
ENSG00000113083	4015	NM_002317	LOX	5	-1	121398890	121413980	protein_coding	5468	4.00972	6.35514	5.09749	1.16078	2.25069	3.842	3.12065	0.766395	1.77504	7.8e-25	3.17e-24
ENSG00000064692	9627	NM_005460	SNCAIP	5	1	121647049	121799914	protein_coding	7325	5.38751	7.85875	8.88127	13.1842	2.25636	3.54651	4.05857	6.49879	1.15307	4.06e-22	1.47e-21
ENSG00000250328	153163		CTC-210G5.1	5	-1	121772192	121814782	antisense	2265	6.94729	3.22564	2.19567	2.08693	9.40851	4.70763	3.24455	3.32704	1.36839	4.73e-23	1.78e-22
ENSG00000168938	5480	NM_000943	PPIC	5	-1	122358945	122372436	protein_coding	2098	9.17484	5.08306	7.0773	3.5567	13.4166	8.00896	11.2912	6.12119	1.16155	2.08e-19	6.61e-19
ENSG00000168916	57507	NM_020747	ZNF608	5	-1	123972608	124084500	protein_coding	6920	69.9916	94.622	95.554	203.985	31.0376	45.2004	46.2194	106.431	1.5299	1.45e-93	1.05e-91
ENSG00000138829	2201	NM_001999	FBN2	5	-1	127593601	127994878	protein_coding	13196	179.083	377.598	295.909	430.066	41.6337	94.5896	75.064	117.671	1.25929	1.35e-87	7.32e-86
ENSG00000072682	8974	NM_004199	P4HA2	5	-1	131527531	131631008	protein_coding	8502	14.1982	9.67768	6.27351	9.61033	5.12284	3.76276	2.46982	4.08118	1.06477	3.23e-20	1.07e-19
ENSG00000053108	23105	NM_015082	FSTL4	5	-1	132532147	132948255	protein_coding	6733	5.8123	4.51576	1.25484	3.26805	2.64917	2.21706	0.62394	1.75245	1.60213	5.32e-22	1.91e-21
ENSG00000213585	7416	NM_003374	VDAC1	5	-1	133307606	133340824	protein_coding	3164	194.773	123.944	124.848	94.101	188.878	129.493	132.085	107.383	1.04183	3.14e-69	7.64e-68
ENSG00000244921				5	-1	134258993	134259739	pseudogene	747	4.29333	3.75356	3.23498	1.6041	17.6389	16.6104	14.4969	7.75386	1.02771	5.99e-11	1.23e-10
ENSG00000247627				5	-1	134262350	134263726	pseudogene	1377	444.113	111.633	94.7124	9.20187	989.367	267.988	230.232	24.1285	5.44934	1.92e-155	7.46e-152
ENSG00000120738	1958	NM_001964	EGR1	5	1	137801179	137805004	protein_coding	3138	34.9978	137.841	91.3376	119.401	34.2175	145.205	97.4241	137.385	1.94796	6.6e-94	4.78e-92
ENSG00000249751	641700	NM_001077693	ECSCR	5	-1	138784245	138842328	protein_coding	740	1.94394	0.46925	0.372442	0.193107	8.06513	2.09619	1.68425	0.942392	1.31455	1.02e-15	2.7e-15
ENSG00000158458	9542	NM_013983	NRG2	5	-1	139226364	139422884	protein_coding	4544	0.546683	0.781883	1.7451	11.5391	0.369487	0.568796	1.28583	9.16925	3.03243	4.23e-60	7.26e-59
ENSG00000249034				5	-1	140240341	140243224	protein_coding	2884	2.8153	4.16408	4.54818	8.19649	2.99462	4.77287	5.27836	10.2617	1.27298	7.35e-20	2.39e-19
ENSG00000249504				5	1	140240860	140243104	pseudogene	2245	2.39002	3.65612	3.97965	7.24904	3.26563	5.38345	5.93312	11.6588	1.28714	1.45e-18	4.44e-18
ENSG00000112852	56133	NM_018936	PCDHB2	5	1	140474227	140476962	protein_coding	2736	16.0005	27.5442	27.2519	40.7944	17.9409	33.2789	33.3424	53.8349	1.29856	1.88e-44	1.76e-43
ENSG00000272154				5	-1	140479829	140481794	antisense	581	0.789536	1.6809	1.72566	2.63102	4.17568	9.5635	9.94617	16.3487	1.02667	1.33e-07	2.25e-07
ENSG00000113205	56132	NM_018937	PCDHB3	5	1	140480234	140483406	protein_coding	3173	2.20783	6.00248	6.39222	12.1603	2.13406	6.25343	6.74508	13.8375	2.04212	2.06e-36	1.38e-35
ENSG00000272108				5	1	140498262	140500347	lincRNA	2086	0.871173	2.30666	2.39179	4.21597	1.27985	3.6553	3.83788	7.29695	1.48691	1.73e-16	4.76e-16
ENSG00000081818	56131	NM_018938	PCDHB4	5	1	140501581	140505201	protein_coding	3621	1.35638	2.42467	3.48983	5.27954	1.15103	2.21352	3.22623	5.26414	1.41968	1.28e-17	3.71e-17
ENSG00000113209	26167	NM_015669	PCDHB5	5	1	140514800	140517703	protein_coding	2904	0.870986	2.93236	3.60672	9.47303	0.919841	3.33792	4.15601	11.7781	2.49511	4.73e-41	3.86e-40
ENSG00000113211	56130	NM_018939	PCDHB6	5	1	140529683	140532868	protein_coding	3186	0.101235	0.821257	1.43123	1.58625	0.097594	0.852104	1.5038	1.79749	1.2435	1.75e-13	4.11e-13
ENSG00000113212	56129	NM_018940	PCDHB7	5	1	140552243	140555957	protein_coding	3715	0.283609	1.54441	1.52909	4.00181	0.234038	1.37423	1.37757	3.88939	1.97585	1.41e-24	5.66e-24
ENSG00000120322	56128	NM_019120	PCDHB8	5	1	140557371	140560081	protein_coding	2711	0.162027	0.860192	1.66635	1.18017	0.183367	1.04887	2.05725	1.57161	1.20959	1.86e-11	3.91e-11
ENSG00000196963	57717	NM_020957	PCDHB16	5	1	140560980	140565793	protein_coding	4814	1.57995	4.79044	5.33261	6.47697	1.00651	3.28949	3.7079	4.85784	1.54107	4.98e-22	1.79e-21
ENSG00000177839	56127		PCDHB9	5	1	140566893	140571111	pseudogene	4217	0.445635	1.9552	2.431	3.34515	0.324059	1.53266	1.92959	2.86406	1.5984	8.17e-18	2.4e-17
ENSG00000120324	56126	NM_018930	PCDHB10	5	1	140571942	140575215	protein_coding	3274	1.96435	4.49547	5.4502	8.10367	1.84151	4.53887	5.57215	8.93629	1.62358	4.37e-24	1.72e-23
ENSG00000197479	56125	NM_018931	PCDHB11	5	1	140579183	140582618	protein_coding	3436	0.526649	2.26844	2.50965	4.56422	0.470055	2.1824	2.44518	4.7959	1.87666	1.36e-22	5.03e-22
ENSG00000120328	56124	NM_018932	PCDHB12	5	1	140588269	140591696	protein_coding	3428	0.526399	3.44153	3.92044	5.24016	0.47172	3.31873	3.82712	5.51916	2.04267	1.31e-26	5.82e-26
ENSG00000187372	56123	NM_018933	PCDHB13	5	1	140593509	140596993	protein_coding	3485	1.27555	3.40156	3.68588	6.63129	1.12421	3.22649	3.54043	6.87031	1.75266	2.38e-24	9.47e-24
ENSG00000120327	56122	NM_018934	PCDHB14	5	1	140602931	140605858	protein_coding	2928	2.22674	5.19959	6.05787	10.8075	2.33742	5.87018	6.92511	13.3271	1.87632	8.77e-30	4.47e-29
ENSG00000113248	56121	NM_018935	PCDHB15	5	1	140625147	140627799	protein_coding	2653	2.06615	9.46211	18.3116	21.1943	2.38812	11.7898	23.1048	28.8434	2.86214	8.85e-64	1.77e-62
ENSG00000204956	56114	NM_031993	PCDHGA1	5	1	140710252	140892546	protein_coding	4653	84.0906	74.5041	73.8935	149.555	55.4497	52.9301	53.1599	116.049	1.0075	8.01e-72	2.18e-70
ENSG00000081853	56113	NM_018915	PCDHGA2	5	1	140718539	140892546	protein_coding	4653	84.1716	74.2701	73.3446	149.265	55.5031	52.7638	52.7652	115.824	1.01533	6.84e-72	1.87e-70
ENSG00000254245	56112	NM_032011	PCDHGA3	5	1	140723601	140892546	protein_coding	4605	84.1107	73.8792	73.0505	149.092	56.0414	53.0333	53.1012	116.896	1.01938	4.49e-72	1.23e-70
ENSG00000253537	56108	NM_018920	PCDHGA7	5	1	140762467	140892546	protein_coding	4605	84.3742	74.5435	73.933	149.672	56.2164	53.5101	53.7431	117.35	1.00786	1.11e-71	2.99e-70
ENSG00000253953	8641	NM_032098	PCDHGB4	5	1	140767452	140892546	protein_coding	4578	92.354	78.1417	79.5596	158.335	61.8959	56.4239	58.174	124.875	1.00965	5.82e-72	1.59e-70
ENSG00000253767	5098	NM_032088	PCDHGA8	5	1	140772381	140892546	protein_coding	4605	84.6781	74.4069	73.6775	150.309	56.4186	53.4121	53.5566	117.85	1.01887	1.95e-72	5.46e-71
ENSG00000261934	56107	NM_032089	PCDHGA9	5	1	140782520	140892546	protein_coding	4605	84.6173	74.5831	74.011	150.483	56.3783	53.5385	53.7992	117.987	1.0141	2.85e-72	7.89e-71
ENSG00000253305	56100	NM_032100	PCDHGB6	5	1	140787770	140892546	protein_coding	4599	91.0788	90.3012	86.0486	174.514	60.7608	64.9061	62.6308	137.007	1.0118	1.56e-75	5.1e-74
ENSG00000253846	56106	NM_032090	PCDHGA10	5	1	140792743	140892546	protein_coding	4617	85.1032	77.261	77.1281	156.941	56.5551	55.3167	55.919	122.73	1.01559	4.69e-74	1.41e-72
ENSG00000254122	56099	NM_018927	PCDHGB7	5	1	140797427	140892546	protein_coding	4596	100.294	99.4302	92.1664	190.098	66.9523	71.5145	67.1285	149.339	1.03654	7.18e-77	2.49e-75
ENSG00000248449	56120		PCDHGB8P	5	1	140805853	140808219	pseudogene	2367	0.971909	1.42738	1.43153	3.07636	1.26091	1.99343	2.02528	4.69208	1.05304	2.21e-09	4.17e-09
ENSG00000253159	26025	NM_032094	PCDHGA12	5	1	140810185	140892546	protein_coding	4747	84.5769	74.8956	73.8737	151.179	54.6655	52.1547	52.093	114.987	1.02336	1.04e-72	2.95e-71
ENSG00000240184	5098	NM_032402	PCDHGC3	5	1	140855580	140892542	protein_coding	4711	118.601	87.8176	87.9899	198.329	77.2443	61.6203	62.5217	152.003	1.16635	4.67e-84	2.17e-82
ENSG00000242419	56098	NM_032406	PCDHGC4	5	1	140864741	140892546	protein_coding	4623	95.0263	79.0986	77.9129	159.956	63.0695	56.5588	56.4155	124.926	1.02846	6.05e-73	1.73e-71
ENSG00000240764	5098	NM_032407	PCDHGC5	5	1	140868808	140892546	protein_coding	4641	86.5414	74.7784	74.1876	152.476	57.2128	53.2623	53.5094	118.622	1.02956	5.44e-73	1.56e-71
ENSG00000187678	81848	NM_030964	SPRY4	5	-1	141689992	141706020	protein_coding	5930	370.316	108.245	94.3178	51.8907	191.585	60.3406	53.2367	31.5948	2.81192	1.68e-136	1.48e-133
ENSG00000113580	2908	NM_001204264	NR3C1	5	-1	142657496	142815077	protein_coding	9172	10.653	5.53263	3.86213	0.947801	3.56375	1.99399	1.40941	0.373077	2.59104	2.45e-44	2.27e-43
ENSG00000156475	5521	NM_181678	PPP2R2B	5	-1	145967936	146464347	protein_coding	6089	28.2754	22.2284	24.819	9.20294	14.244	12.0675	13.6425	5.45707	1.52213	5.38e-46	5.35e-45
ENSG00000157510	134265	NM_152406	AFAP1L1	5	1	148651434	148721365	protein_coding	4721	5.32665	3.96875	3.9404	1.99174	3.46158	2.77892	2.79353	1.52323	1.08469	3.98e-12	8.72e-12
ENSG00000113721	5159	NM_002609	PDGFRB	5	-1	149493400	149535435	protein_coding	7137	45.8751	24.9452	20.5066	34.063	19.7188	11.5538	9.61744	17.2327	1.12457	3.51e-45	3.37e-44
ENSG00000070808	815	NM_171825	CAMK2A	5	-1	149599054	149669854	protein_coding	6150	0.48608	0.820928	0.941197	4.19385	0.242491	0.441247	0.512414	2.46232	1.81675	8.78e-27	3.92e-26
ENSG00000183876	340075	NM_001012301	ARSI	5	-1	149675906	149718870	protein_coding	3269	4.80075	6.74493	6.39173	17.0515	4.50327	6.82055	6.54563	18.8335	1.64071	2.12e-41	1.76e-40
ENSG00000019582	972	NM_004355	CD74	5	-1	149781200	149792492	protein_coding	3184	22.4631	27.0752	35.5056	60.3441	21.6378	28.1095	37.3277	68.4284	1.38719	6.59e-61	1.17e-59
ENSG00000145908	91975	NM_052860	ZNF300	5	-1	150273954	150284545	protein_coding	4411	30.2755	5.64981	19.7613	16.2021	21.0659	4.23402	14.995	13.2621	2.23647	7.98e-59	1.3e-57
ENSG00000198624	26112	NM_015621	CCDC69	5	-1	150560613	150603706	protein_coding	4993	15.0285	14.5249	11.8607	6.45781	9.23338	9.61629	7.95096	4.66981	1.1055	1.23e-25	5.2e-25
ENSG00000164574	55568	NM_198321	GALNT10	5	1	153570290	153800544	protein_coding	10497	39.1706	34.9744	36.78	96.6355	11.448	11.0139	11.7289	33.2389	1.44078	2.03e-81	8.43e-80
ENSG00000113196	9421	NM_004821	HAND1	5	-1	153854532	153857824	protein_coding	1738	0.101423	0.781828	2.43037	2.1081	0.178065	1.48701	4.6785	4.37922	1.65377	2.83e-18	8.53e-18
ENSG00000164611	9232	NM_004219	PTTG1	5	1	159848829	159855748	protein_coding	2010	133.391	72.9773	66.1865	49.9787	203.594	120.018	110.22	89.7773	1.39876	5.93e-79	2.2e-77
ENSG00000145864	2561	NM_021911	GABRB2	5	-1	160715436	160976050	protein_coding	8553	3.24022	0.879933	0.823529	1.62373	1.1627	0.340088	0.322373	0.685471	1.22482	8.82e-15	2.22e-14
ENSG00000254365				5	-1	166714325	166721278	antisense	523	2.83521	0.29311	0.0392103	0.0969684	16.6373	1.85257	0.250954	0.669091	1.90026	1.66e-30	8.76e-30
ENSG00000254297				5	-1	166723239	166730377	antisense	648	2.20758	0.293275	0.0784207	0.057944	10.4527	1.49609	0.405089	0.322912	1.61495	1.19e-25	5.03e-25
ENSG00000184347	6586	NM_003062	SLIT3	5	-1	168088745	168728133	protein_coding	14334	8.10239	10.4401	5.82257	27.5097	1.73344	2.40765	1.35963	6.92953	2.06567	5.66e-60	9.65e-59
ENSG00000134516	1794	NM_004946	DOCK2	5	1	169064251	169510386	protein_coding	12816	0.12152	5.08257	4.52885	2.39841	0.029091	1.31095	1.18288	0.675648	2.45624	5.38e-36	3.54e-35
ENSG00000253348	100616234		MIR4454	5	-1	170174051	170215654	antisense	1191	3.05816	0.175921	0.15699	0.0386688	7.87877	0.488268	0.441956	0.117227	1.98283	4.87e-32	2.74e-31
ENSG00000094755	2568	NM_014211	GABRP	5	1	170190354	170241051	protein_coding	4621	12.6793	2.05254	2.23529	0.676171	8.41652	1.46828	1.61955	0.528389	3.04046	1.07e-57	1.66e-56
ENSG00000156427	8817	NM_003862	FGF18	5	1	170846660	170884627	protein_coding	1986	4.57675	1.36887	0.647101	0.985047	7.07309	2.27848	1.09104	1.79114	1.76963	1.25e-24	5.04e-24
ENSG00000164463	153222	NM_153607	CREBRF	5	1	172483355	172566291	protein_coding	12337	9.96338	6.21662	8.23428	13.6106	2.47887	1.66571	2.23419	3.98335	1.01923	7.89e-20	2.56e-19
ENSG00000113739	8614	NM_003714	STC2	5	-1	172741716	172756506	protein_coding	6128	90.1448	249.107	232.809	157.573	45.1368	134.376	127.165	92.8414	1.45644	6.1e-95	4.71e-93
ENSG00000253686	101928136		CTB-43E15.3	5	-1	173134617	173173214	lincRNA	2815	2.49088	0.977655	0.705489	0.154557	2.71588	1.14806	0.838269	0.198263	1.60973	5.84e-18	1.73e-17
ENSG00000120149	4488	NM_002449	MSX2	5	1	174151536	174157896	protein_coding	2270	4.15184	15.1706	8.56711	33.4446	5.61193	22.0919	12.632	53.1968	2.74498	2.18e-73	6.37e-72
ENSG00000113749	3274	NM_022304	HRH2	5	1	175085033	175113245	protein_coding	4055	8.99366	3.26528	4.03841	2.08954	6.80152	2.66188	3.33322	1.86032	1.6993	1.49e-28	7.2e-28
ENSG00000051596	84321	NM_032361	THOC3	5	-1	175344876	175461683	protein_coding	3437	23.6519	12.5709	10.9598	12.3735	21.1255	12.0905	10.6745	12.9985	1.04471	4.72e-30	2.44e-29
ENSG00000169258	114787	NM_052899	GPRIN1	5	-1	176022803	176037134	protein_coding	4211	18.4514	13.1964	11.6655	8.19637	13.4418	10.3592	9.27352	7.0279	1.08188	1.9e-24	7.61e-24
ENSG00000074317	6620	NM_003085	SNCB	5	-1	176047085	176057530	protein_coding	1979	9.01307	6.33409	6.52772	3.17191	13.9711	10.5802	11.0387	5.78666	1.26666	2.94e-19	9.29e-19
ENSG00000113763	90249	NM_133369	UNC5A	5	1	176237478	176307897	protein_coding	4357	5.52844	26.1974	25.448	8.91097	3.89473	19.8759	19.5512	7.38469	2.06119	1.34e-64	2.75e-63
ENSG00000160867	2264	NM_213647	FGFR4	5	1	176513887	176525145	protein_coding	4829	130.475	94.1311	103.007	61.3063	82.8895	64.4364	71.4021	45.8383	1.07751	3.74e-62	6.92e-61
ENSG00000131187	2161	NM_000505	F12	5	-1	176829141	176836577	protein_coding	2769	4.7404	3.79162	3.19566	1.64491	5.24797	4.52639	3.86311	2.14452	1.12318	2.17e-10	4.32e-10
ENSG00000146094	79930	NM_024872	DOK3	5	-1	176928908	176938275	protein_coding	4821	3.32142	6.09889	8.82266	5.08394	2.11401	4.18183	6.12613	3.80763	1.18754	3.75e-18	1.12e-17
ENSG00000050767	91522	NM_173465	COL23A1	5	-1	177664619	178017556	protein_coding	3878	77.2441	19.5302	10.5674	19.8542	61.1168	16.6477	9.12147	18.4855	2.75966	4.39e-99	4.25e-97
ENSG00000250420	729522		AACSP1	5	-1	178191862	178245436	pseudogene	3383	2.55154	4.02754	9.48823	15.6236	2.31521	3.93545	9.38694	16.6744	2.23159	1.02e-50	1.21e-49
ENSG00000178187	285676	NM_182594	ZNF454	5	1	178368192	178393434	protein_coding	2662	0.040569	1.89592	0.274398	2.35892	0.0465029	2.35431	0.344874	3.19947	1.70612	1.42e-25	6e-25
ENSG00000234284	345462	NM_001136116	ZNF879	5	1	178450753	178462065	protein_coding	3883	2.14685	5.00585	6.78354	6.67079	1.69628	4.26158	5.8479	6.20272	1.31089	3.11e-20	1.03e-19
ENSG00000177932	30832	NM_014594	ZNF354C	5	1	178487416	178510538	protein_coding	5411	0.101173	5.04358	9.74464	15.6625	0.0575533	3.08117	6.02908	10.4509	3.93899	3.29e-65	6.91e-64
ENSG00000253144				5	-1	178509681	178510195	pseudogene	515	0.0405066	1.09468	1.58822	2.28193	0.241314	7.02641	10.3252	15.9977	1.6724	1e-19	3.24e-19
ENSG00000087116	9509	NM_021599	ADAMTS2	5	-1	178537852	178772431	protein_coding	7687	14.1169	25.298	23.4069	35.3231	5.63389	10.8789	10.1912	16.5913	1.26563	5.02e-40	3.92e-39
ENSG00000245317	100996419		LOC100996419	5	1	179286013	179288283	protein_coding	1454	1.23542	0.645117	0.607816	2.22245	2.60707	1.46666	1.3995	5.51921	1.01065	1.72e-10	3.44e-10
ENSG00000131459	9945	NM_005110	GFPT2	5	-1	179727690	179780387	protein_coding	4780	253.369	121.133	135.767	69.0273	162.625	83.7705	95.0746	52.1394	1.86126	5.76e-104	6.58e-102
ENSG00000245060	729678		LINC00847	5	1	180257957	180262726	lincRNA	2453	6.52194	9.65734	9.23428	14.9234	8.15557	13.0141	12.6014	21.9665	1.0838	7.3e-22	2.61e-21
ENSG00000165810	153579	NM_152547	BTNL9	5	1	180467225	180488523	protein_coding	5565	2.61277	0.918704	0.588118	0.79277	1.44027	0.545712	0.353708	0.514344	1.19395	2.86e-13	6.63e-13
ENSG00000170542	5272	NM_004155	SERPINB9	6	-1	2887500	2903514	protein_coding	4118	88.7917	203.593	158.53	130.02	66.1499	163.43	128.864	114	1.18825	2.41e-76	8.12e-75
ENSG00000124588	4835	NM_000904	NQO2	6	1	2988221	3019996	protein_coding	2451	79.5755	72.8799	26.9168	68.2898	99.6082	98.2923	36.7571	100.598	1.5297	2e-72	5.6e-71
ENSG00000261015				6	1	3025025	3027659	sense_overlapping	2635	4.92065	5.16159	2.49002	7.057	5.73308	6.47531	3.16351	9.66979	1.2108	3.82e-16	1.03e-15
ENSG00000232654				6	1	3045618	3046034	pseudogene	417	0	0.0195224	0.99992	1.62302	0	0.154748	8.02724	14.0544	1.40611	7.32e-23	2.74e-22
ENSG00000137267	7280	NM_001069	TUBB2A	6	-1	3153903	3157760	protein_coding	1727	196.362	44.6511	37.3461	40.7773	348.801	85.4663	72.3787	85.2513	2.36411	7.64e-123	2.28e-120
ENSG00000230269	100507194		RP1-40E16.9	6	-1	3182978	3195990	lincRNA	1505	3.3412	1.07532	1.01932	2.04897	6.81558	2.36189	2.26651	4.91579	1.11043	6.46e-13	1.47e-12
ENSG00000137285	347733	NM_178012	TUBB2B	6	-1	3224495	3231964	protein_coding	2194	314.857	130.922	123.668	110.762	440.295	197.257	188.67	182.278	1.49898	5.4e-106	6.99e-104
ENSG00000137266	63027	NM_021945	SLC22A23	6	-1	3269196	3457256	protein_coding	8898	114.032	33.9195	31.3294	28.8657	39.3114	12.6012	11.7858	11.713	1.94603	1.1e-99	1.09e-97
ENSG00000272320				6	1	3311896	3313884	antisense	1989	2.59174	0.9776	0.744885	1.31593	4.00153	1.62474	1.25324	2.38841	1.04853	1.25e-09	2.39e-09
ENSG00000168994	221749	NM_183373	PXDC1	6	-1	3722848	3752260	protein_coding	2474	10.715	5.62985	4.27408	11.0394	13.2836	7.52231	5.78314	16.1112	1.19329	2.2e-27	1.01e-26
ENSG00000270504				6	1	3751345	3754105	antisense	2761	5.50921	2.50254	1.88187	4.89084	6.12068	2.99621	2.28101	6.39595	1.17981	6.81e-18	2.01e-17
ENSG00000145945	26240	NM_012135	FAM50B	6	1	3849620	3851551	protein_coding	1932	0.101173	2.71756	2.5289	2.76346	0.161191	4.64974	4.38095	5.16485	1.78825	1.24e-23	4.82e-23
ENSG00000137203	7020	NM_003220	TFAP2A	6	-1	10393419	10419892	protein_coding	8245	0.506489	16.4803	8.88116	37.2592	0.188265	6.60739	3.60558	16.3161	4.68144	2.99e-90	1.84e-88
ENSG00000229950	100130275		TFAP2A-AS1	6	1	10409573	10416679	antisense	1692	0.0607911	0.938282	0.529172	1.97235	0.110031	1.8331	1.04628	4.20873	1.50054	3.65e-17	1.04e-16
ENSG00000111846	2651	NM_145655	GCNT2	6	1	10492456	10629601	protein_coding	9052	67.4628	41.0736	47.7386	28.1319	22.8669	14.9994	17.6531	11.221	1.23324	4.64e-55	6.51e-54
ENSG00000153157	221711	NM_001040274	SYCP2L	6	1	10748027	10979553	protein_coding	4188	13.0436	24.3599	38.8787	16.3548	9.55436	19.2276	31.0765	14.1002	1.50678	9.1e-54	1.21e-52
ENSG00000197977	54898	NM_017770	ELOVL2	6	-1	10980992	11044547	protein_coding	3997	1.98539	5.37579	3.27423	3.82762	1.52244	4.44593	2.74226	3.45766	1.09912	3.69e-12	8.09e-12
ENSG00000226673	102216342		LINC01108	6	-1	14280358	14285376	lincRNA	3152	2.59261	6.1778	8.09733	0.406082	2.52292	6.47893	8.59977	0.465151	2.70778	8.13e-45	7.71e-44
ENSG00000008083	3720	NM_004973	JARID2	6	1	15246527	15522252	protein_coding	6490	551.287	332.178	378.4	247.735	260.627	169.193	195.165	137.824	1.15087	7.41e-88	4.09e-86
ENSG00000137198	2766	NM_006877	GMPR	6	1	16238811	16295780	protein_coding	2232	2.53213	0.567191	0.646841	0.734708	3.47834	0.840039	0.969714	1.18849	1.18068	5.67e-14	1.37e-13
ENSG00000187566	378884	NM_198586	NHLRC1	6	-1	18120718	18122851	protein_coding	2134	1.47784	0.567082	0.313683	0.212738	2.12802	0.878439	0.492029	0.359921	1.041	1.54e-10	3.09e-10
ENSG00000137393	255488	NM_182757	RNF144B	6	1	18368779	18469105	protein_coding	5446	1.78235	3.69494	5.27266	1.4706	1.00398	2.24278	3.23953	0.974846	1.35073	6.36e-18	1.88e-17
ENSG00000172201	3400	NM_001546	ID4	6	1	19837617	19840915	protein_coding	2344	10.9171	82.5354	74.7549	70.2567	14.2869	116.396	106.753	108.221	2.81112	6.09e-99	5.83e-97
ENSG00000172197	154141	NM_001080480	MBOAT1	6	-1	20100935	20212670	protein_coding	3287	12.9002	13.9592	10.802	4.83348	12.0448	14.0384	10.9993	5.30932	1.36099	4.85e-30	2.5e-29
ENSG00000124766	6659	NM_003107	SOX4	6	1	21593972	21598847	protein_coding	4876	445.77	228.983	218.242	187.952	280.453	155.237	149.816	139.177	1.24155	3.98e-95	3.12e-93
ENSG00000111913	9750	NM_015864	FAM65B	6	-1	24797601	25042238	protein_coding	7697	17.2159	31.8855	17.5071	7.65465	6.86147	13.6939	7.61335	3.59085	1.92766	5.94e-55	8.31e-54
ENSG00000214975				6	1	24976647	24977210	pseudogene	499	0.040569	0	0.0196238	1.83635	0.248077	0	0.131856	13.2877	1.51929	3.95e-27	1.79e-26
ENSG00000112343	10475	NM_006355	TRIM38	6	1	25963030	25987384	protein_coding	5345	4.01066	2.99159	1.74514	7.17372	2.30112	1.85018	1.0932	4.84582	1.57974	1.28e-23	4.96e-23
ENSG00000180573	8334	NM_003512	HIST1H2AC	6	1	26124373	26139344	protein_coding	1668	5.32647	2.09213	1.90191	3.11278	9.79832	4.14621	3.81742	6.738	1.12884	2.29e-15	5.93e-15
ENSG00000158373	3017	NM_138720	HIST1H2BD	6	1	26158349	26171577	protein_coding	898	1.98426	0.722987	0.352782	1.72047	6.78611	2.66134	1.31426	6.91766	1.15097	4.2e-12	9.17e-12
ENSG00000197279	7718	NM_003447	ZNF165	6	1	28048753	28057341	protein_coding	2107	5.85205	4.35838	2.88187	1.93309	8.52727	6.8377	4.57804	3.31266	1.2287	1.26e-15	3.32e-15
ENSG00000187987	222696	NM_001012455	ZSCAN23	6	-1	28399707	28411279	protein_coding	3283	6.8875	10.4797	8.6459	16.8788	6.43202	10.552	8.81526	18.563	1.18243	3.07e-27	1.4e-26
ENSG00000235559				6	-1	28751410	28751781	pseudogene	372	0.708897	2.62006	1.07793	0.386451	5.84569	23.2823	9.69375	3.75122	1.39467	2.41e-15	6.26e-15
ENSG00000197935	282890	NM_001010877	ZNF311	6	-1	28962562	28973093	protein_coding	3176	0.445573	4.20318	6.48874	5.5482	0.430429	4.37475	6.83764	6.30752	2.38615	9.34e-36	6.08e-35
ENSG00000204644	346171	NM_001109809	ZFP57	6	-1	29640169	29648887	protein_coding	2131	2.28803	1.85742	1.76458	0.638332	3.29716	2.88128	2.77204	1.08145	1.01257	1.5e-08	2.69e-08
ENSG00000204642	3134	NM_018950	HLA-F	6	1	29690552	29706305	protein_coding	4685	10.9981	5.7284	5.03851	3.07506	7.20106	4.04185	3.59985	2.36974	1.56193	5.29e-29	2.61e-28
ENSG00000225864				6	-1	29690758	29691748	pseudogene	991	2.93707	1.5052	1.31371	0.96672	9.08919	5.02081	4.43832	3.52212	1.00718	2.31e-09	4.35e-09
ENSG00000214922	285830		HLA-F-AS1	6	-1	29694378	29716826	processed_transcript	4179	5.30612	1.05569	0.764509	0.463789	3.89619	0.835064	0.612226	0.400739	2.11909	1.95e-34	1.2e-33
ENSG00000273340				6	-1	29709508	29716746	pseudogene	1157	1.539	0.312633	0.313608	0.154675	4.08337	0.893195	0.906917	0.482686	1.14791	3.1e-13	7.2e-13
ENSG00000228078				6	1	29901878	29902063	pseudogene	186	0.769688	0.0391544	0.725596	1.91464	12.6923	0.695908	13.0645	37.1647	1.50222	1.02e-16	2.83e-16
ENSG00000204592	3133	NM_005516	HLA-E	6	1	30457244	30461982	protein_coding	2975	86.8624	39.6861	36.3286	43.4184	89.5943	44.0968	40.8752	52.6957	1.23536	3.22e-67	7.25e-66
ENSG00000272273	105379695		LOC105379695	6	1	30710706	30711369	antisense	527	29.6538	4.67205	1.72518	2.91896	172.576	29.3056	10.9568	19.999	3.49928	4.32e-85	2.1e-83
ENSG00000137331	8870	NM_003897	IER3	6	-1	30710976	30712331	protein_coding	1356	145.646	18.8834	6.8617	12.8179	329.5	46.0336	16.9377	34.1303	4.2241	2.2e-135	1.74e-132
ENSG00000237923	105375014		LOC105375014	6	-1	30807303	30815936	lincRNA	799	7.24994	9.30538	7.11599	4.15838	27.849	38.4984	29.8064	18.7901	1.00108	1.61e-14	4e-14
ENSG00000204531	5460	NM_203289	POU5F1	6	-1	31132119	31148508	protein_coding	2876	807.75	360.453	395.272	140.939	861.664	414.3	460.031	176.939	2.51055	2.61e-134	1.81e-131
ENSG00000204525	3107	NM_002117	HLA-C	6	-1	31236526	31239907	protein_coding	2507	80.59	247.698	66.774	71.5562	98.6169	326.606	89.1526	103.055	1.87582	2.77e-116	5.98e-114
ENSG00000204516	4277	NM_005931	MICB	6	1	31462658	31478901	protein_coding	2854	21.5702	11.9249	11.5082	8.9319	23.1863	13.812	13.4973	11.2998	1.18553	6.35e-32	3.55e-31
ENSG00000204472	199	NM_032955	AIF1	6	1	31582961	31584798	protein_coding	1276	4.43501	0.703574	1.11762	1.31427	10.6677	1.82267	2.93244	3.71908	1.68301	1.64e-23	6.31e-23
ENSG00000204385	80736	NM_025257	SLC44A4	6	-1	31830969	31846823	protein_coding	3369	2.28897	3.98805	5.43069	6.82511	2.08339	3.91305	5.3958	7.3145	1.25465	1.02e-17	2.99e-17
ENSG00000204301	4855	NM_004557	NOTCH4	6	-1	32162620	32191844	protein_coding	9748	6.29856	2.48296	1.86255	2.26254	1.98263	0.841999	0.639601	0.838001	1.35529	1.33e-21	4.71e-21
ENSG00000196126	3123	NM_002124	HLA-DRB1	6	-1	32546546	32557625	protein_coding	1229	0.567405	2.81523	1.05864	0.734233	1.4137	7.57213	2.88313	2.15728	1.29238	4.94e-15	1.26e-14
ENSG00000179344	3119	NM_002123	HLA-DQB1	6	-1	32627244	32636160	protein_coding	4904	0.911181	1.7591	3.64667	0.909014	0.570539	1.18575	2.48923	0.669227	1.29073	6.15e-17	1.73e-16
ENSG00000241106	3112	NM_002120	HLA-DOB	6	-1	32780540	32784825	protein_coding	1858	0.789848	0.273862	2.23495	1.43004	1.30443	0.487252	4.02628	2.77916	1.35581	3.97e-14	9.68e-14
ENSG00000223865	3115	NM_002121	HLA-DPB1	6	1	33043703	33054978	protein_coding	2862	13.8937	12.8838	5.19502	5.20137	14.8943	14.881	6.07519	6.56174	1.26764	7.59e-37	5.18e-36
ENSG00000224557	3116		HLA-DPB2	6	1	33080228	33102442	pseudogene	2814	18.8557	10.772	6.92061	4.02108	20.5586	12.654	8.23213	5.15946	1.98685	9.04e-48	9.64e-47
ENSG00000199036	407002		MIR219-1	6	1	33175612	33175721	miRNA	110	0.182373	0.195389	0.235151	1.4499	5.07742	5.87153	7.14965	47.5918	1.06141	1.35e-13	3.19e-13
ENSG00000235863	8705	NM_003782	B3GALT4	6	1	33244917	33252609	protein_coding	2348	4.39488	2.09202	1.60777	2.95704	5.74308	2.94527	2.29241	4.5474	1.05346	1.24e-11	2.64e-11
ENSG00000124493	2914	NM_001282847	GRM4	6	-1	33989628	34123399	protein_coding	13049	48.14	20.3894	25.7396	15.392	11.3204	5.16515	6.60174	4.25878	1.58505	3.14e-58	5.01e-57
ENSG00000186577	221491	NM_178508	C6orf1	6	-1	34214157	34217247	protein_coding	2229	11.7484	4.59456	3.84254	5.43327	16.1638	6.81383	5.77016	8.80083	1.39931	1.78e-29	8.97e-29
ENSG00000146197	222663	NM_152753	SCUBE3	6	1	35182190	35220856	protein_coding	7410	11.1602	27.7594	29.5442	104.095	4.61985	12.3836	13.3453	50.7213	3.11318	1.98e-109	3.1e-107
ENSG00000112041	7287	NM_003322	TULP1	6	-1	35465651	35480715	protein_coding	2958	0.263511	1.15347	2.54875	1.12187	0.272514	1.28903	2.88433	1.36928	1.50195	2.69e-15	6.96e-15
ENSG00000246982				6	-1	36114475	36164982	antisense	1463	1.27587	1.17277	0.843004	4.60206	2.67631	2.64984	1.92869	11.3574	1.61224	4.76e-24	1.87e-23
ENSG00000124762	1026	NM_078467	CDKN1A	6	1	36644305	36655116	protein_coding	2985	127.6	52.9784	32.3088	32.0957	131.136	58.6691	36.2291	38.822	1.95873	2.77e-101	2.94e-99
ENSG00000112139	266727	NM_153487	MDGA1	6	-1	37600284	37667082	protein_coding	12385	4.92096	5.92439	4.21498	20.5716	1.21956	1.58127	1.13912	5.99721	2.0517	4.39e-57	6.65e-56
ENSG00000164626	8645	NM_003740	KCNK5	6	-1	39156749	39197226	protein_coding	3756	62.1212	47.3888	44.5214	29.5398	50.7308	41.7067	39.6739	28.3966	1.04769	1.13e-43	1.03e-42
ENSG00000124780	89822	NM_031460	KCNK17	6	-1	39266777	39282329	protein_coding	2172	5.52975	3.96913	2.64672	1.79816	7.80808	6.0408	4.07894	2.98912	1.22725	5.85e-16	1.57e-15
ENSG00000156564	57497	NM_020737	LRFN2	6	-1	40359325	40555204	protein_coding	3270	0.627759	2.42412	1.94134	1.06274	0.589302	2.45054	1.988	1.17355	1.0803	2.32e-10	4.62e-10
ENSG00000137166	116113	NM_138457	FOXP4	6	1	41514164	41570122	protein_coding	6170	31.2114	44.281	39.4649	80.4114	15.5181	23.724	21.4099	47.0554	1.3381	3.04e-66	6.64e-65
ENSG00000112561	7942	NM_007162	TFEB	6	-1	41651716	41703997	protein_coding	5648	0.587502	2.56204	1.92138	1.89525	0.318838	1.49953	1.13879	1.21152	1.17389	3.25e-10	6.42e-10
ENSG00000164663	25862	NM_018561	USP49	6	-1	41757634	41863099	protein_coding	11259	51.3198	112.158	124.649	128.109	13.9865	32.9296	37.0574	41.0825	1.30335	4.43e-77	1.55e-75
ENSG00000112619	5961	NM_000322	PRPH2	6	-1	42664340	42690312	protein_coding	2974	1.84296	0.195498	2.9019	0.521851	1.90159	0.217299	3.26681	0.633588	1.72001	2e-23	7.65e-23
ENSG00000112651	51069	NM_015950	MRPL2	6	-1	43021767	43027544	protein_coding	2539	52.0327	32.16	32.0154	25.1534	62.8667	41.8706	42.2079	35.7695	1.02031	1.33e-42	1.16e-41
ENSG00000112715	7422	NM_003376	VEGFA	6	1	43737921	43754224	protein_coding	14431	75.2398	258.997	284.981	195.088	15.997	59.3272	66.1023	48.8102	1.90751	1.87e-109	2.95e-107
ENSG00000272114				6	-1	43738166	43738353	antisense	188	3.74652	11.5535	12.3109	9.87793	61.161	203.148	219.158	189.714	1.49081	1.51e-30	7.94e-30
ENSG00000124813	860	NM_001278478	RUNX2	6	1	45295894	45632086	protein_coding	8191	3.15945	1.25108	1.03924	1.0644	1.1835	0.504896	0.424812	0.469112	1.03429	7.19e-12	1.55e-11
ENSG00000153291	9481	NM_004277	SLC25A27	6	1	46620678	46645930	protein_coding	3366	9.78194	12.8637	17.4483	29.7	8.9174	12.633	17.3509	31.8577	1.51086	1.71e-47	1.82e-46
ENSG00000180113	221400	NM_001168359	TDRD6	6	1	46655612	46672056	protein_coding	9041	0.891271	1.48611	1.76439	2.84162	0.302302	0.54337	0.653192	1.13486	1.0288	8.58e-09	1.56e-08
ENSG00000146070	7941	NM_005084	PLA2G7	6	-1	46671938	46703430	protein_coding	2965	3.40224	6.43197	5.99941	8.1383	3.52164	7.17093	6.77339	9.91058	1.05647	1.01e-14	2.55e-14
ENSG00000197261	135398	NM_001145652	C6orf141	6	1	49518113	49529620	protein_coding	3186	6.86509	61.444	57.6794	42.4349	6.61361	63.7513	60.6014	48.0908	2.99148	6.92e-93	4.83e-91
ENSG00000008196	7021	NM_003221	TFAP2B	6	1	50786436	50815326	protein_coding	6149	2.06559	2.91235	2.43126	80.2577	1.03107	1.56563	1.32371	47.1258	4.73539	1.89e-127	7.49e-125
ENSG00000170927	5314	NM_170724	PKHD1	6	-1	51480098	51952423	protein_coding	17454	2.08675	1.05558	1.19597	3.86747	0.3664	0.199917	0.22938	0.800015	1.24994	1.43e-15	3.75e-15
ENSG00000112175	653	NM_021073	BMP5	6	-1	55618443	55740362	protein_coding	3952	2.30913	2.13101	1.58789	14.0215	1.79196	1.78248	1.34473	12.8096	2.54426	4.77e-58	7.51e-57
ENSG00000124749	81578	NM_030820	COL21A1	6	-1	55921388	56258892	protein_coding	7081	0.56728	3.44077	3.33262	3.32718	0.245504	1.60626	1.57516	1.69638	1.51231	1.75e-19	5.59e-19
ENSG00000151917	221336	NM_152731	BEND6	6	1	56819773	56892140	protein_coding	5739	1.64049	7.2325	8.46996	4.35149	0.87706	4.16587	4.94067	2.73752	1.84882	1.76e-31	9.74e-31
ENSG00000272316				6	-1	58234838	58240189	lincRNA	5352	1.01267	1.07477	1.17624	3.86747	0.580515	0.663817	0.735571	2.60902	1.28069	5.67e-18	1.68e-17
ENSG00000112280	1297	NM_078485	COL9A1	6	-1	70924764	71012786	protein_coding	7083	30.5009	57.479	58.1685	62.7924	13.2126	26.8255	27.4893	32.0091	1.01839	1.98e-48	2.17e-47
ENSG00000253809				6	1	70932461	70951859	antisense	254	0.729182	1.77955	1.72537	2.62984	8.80509	23.16	22.7401	37.3819	1.07677	6.93e-09	1.26e-08
ENSG00000232389				6	-1	71317937	71319037	pseudogene	1101	2.20739	1.85721	0.431239	0.850714	6.1533	5.57607	1.31067	2.7898	1.17316	1.08e-12	2.44e-12
ENSG00000233237	79940		LINC00472	6	-1	72054047	72130472	lincRNA	3443	4.33415	2.11127	1.0392	4.13851	3.86235	2.02704	1.01054	4.33978	1.39438	1.57e-19	5.04e-19
ENSG00000243501				6	-1	73919469	73972919	protein_coding	1636	5.0843	1.64284	1.47026	1.31474	9.53003	3.31953	3.00772	2.90157	1.40037	7.7e-21	2.61e-20
ENSG00000256980	100129128	NM_001126063	KHDC1L	6	-1	73933267	73935493	protein_coding	953	4.31455	0.136821	0.0392103	0.0387873	13.8834	0.474583	0.137722	0.146877	2.37316	3.99e-44	3.69e-43
ENSG00000164430	115004	NM_138441	MB21D1	6	-1	74123238	74161999	protein_coding	4155	0.101173	2.79505	4.13723	1.9144	0.0749508	2.22367	3.33375	1.66352	2.23837	2.03e-28	9.72e-28
ENSG00000119899	26503	NM_012434	SLC17A5	6	-1	74303102	74363878	protein_coding	3604	28.7191	17.2822	16.0367	11.4878	24.4487	15.8515	14.8939	11.5083	1.25228	5.21e-37	3.58e-36
ENSG00000111799	1303	NM_080645	COL12A1	6	-1	75794042	75915767	protein_coding	12476	29.9958	27.9189	18.3711	10.0519	7.3759	7.39741	4.92945	2.90913	1.48892	4.89e-48	5.28e-47
ENSG00000118407	27145	NM_015687	FILIP1	6	-1	76001575	76203454	protein_coding	8906	13.0218	30.8864	30.5085	25.5432	4.48725	11.4641	11.4685	10.3553	1.18617	4.39e-31	2.38e-30
ENSG00000146243	134728	NM_001010844	IRAK1BP1	6	1	79577189	79656157	protein_coding	7542	9.72047	27.7625	29.8011	27.7453	3.95587	12.1683	13.2273	13.2825	1.52385	3.67e-49	4.16e-48
ENSG00000112773	55603	NM_017633	FAM46A	6	-1	82201156	82462491	protein_coding	6053	5.93382	10.498	12.0185	20.0303	3.00837	5.73312	6.6468	11.948	1.60288	9.22e-39	6.83e-38
ENSG00000146242	7162	NM_006670	TPBG	6	1	83072923	83080545	protein_coding	6904	99.9119	323.7	302.868	1300.95	44.3961	154.988	146.847	680.366	3.68972	1.51e-159	1.46e-155
ENSG00000118420	90025	NM_198920	UBE3D	6	-1	83602117	83775560	protein_coding	6394	12.3735	19.2173	19.7814	75.903	5.93939	9.93519	10.3554	42.8614	2.52497	1.13e-96	9.46e-95
ENSG00000083097	23033	NM_015018	DOPEY1	6	1	83777385	83881069	protein_coding	10613	41.6199	60.5667	59.7774	114.201	12.0324	18.8648	18.8542	38.8509	1.43477	4.39e-75	1.39e-73
ENSG00000065609	9892	NM_014841	SNAP91	6	-1	84262599	84419410	protein_coding	6657	2.32848	2.38475	1.23496	4.35042	1.07421	1.18418	0.620818	2.35954	1.26529	1.09e-13	2.58e-13
ENSG00000135324	112609	NM_138409	MRAP2	6	1	84743475	84800600	protein_coding	2153	4.9224	2.73686	2.80352	1.60517	7.01024	4.20208	4.35862	2.69175	1.18987	2.51e-13	5.84e-13
ENSG00000135315	22832	NM_014895	KIAA1009	6	-1	84833960	84937353	protein_coding	5418	9.4788	15.66	16.9386	21.48	5.36707	9.55455	10.4646	14.3144	1.10236	3.59e-27	1.63e-26
ENSG00000135318	4907	NM_002526	NT5E	6	1	86159809	86205500	protein_coding	4017	2.18698	5.4751	2.19604	0.773376	1.67136	4.50557	1.8303	0.69513	1.87776	3.31e-25	1.37e-24
ENSG00000203875	26799	NR_003044	SNHG5	6	-1	86370710	86388451	processed_transcript	2206	165.912	144.667	108.357	74.6091	230.762	216.78	164.413	122.114	1.14265	1.54e-73	4.51e-72
ENSG00000118432	1268	NM_033181	CNR1	6	-1	88849583	88876078	protein_coding	9770	1.66046	3.08909	4.50889	3.07281	0.521778	1.04518	1.54461	1.13566	1.05451	2.72e-10	5.39e-10
ENSG00000146278	10957	NM_006813	PNRC1	6	1	89790470	89794879	protein_coding	2992	10.7135	19.707	24.3505	35.829	10.9877	21.7728	27.2438	43.2359	1.65387	6.98e-52	8.71e-51
ENSG00000146281	135293	NM_001010853	PM20D2	6	1	89855769	89875284	protein_coding	4708	9.80242	27.3083	29.0745	21.5947	6.38836	19.174	20.6714	16.5613	1.47854	5.72e-46	5.68e-45
ENSG00000135299	22881	NM_014942	ANKRD6	6	1	90142889	90343553	protein_coding	8329	21.7124	30.9072	31.0154	72.1921	7.99687	12.2665	12.4647	31.2951	1.68895	4.08e-75	1.3e-73
ENSG00000237027	105377888		LOC105377888	6	-1	90270594	90276763	antisense	1171	0.709022	1.21187	1.21578	2.80272	1.85621	3.42098	3.47661	8.6421	1.16165	2.86e-11	5.97e-11
ENSG00000112182	60468	NM_021813	BACH2	6	-1	90636248	91006627	protein_coding	9786	8.18196	19.7255	20.5873	41.4937	2.56558	6.66314	7.04303	15.3091	2.21222	5.52e-65	1.15e-63
ENSG00000226455				6	1	90659835	90662905	antisense	935	0.668453	1.7982	1.58789	3.17179	2.19234	6.35737	5.68382	12.2475	1.33033	4.84e-13	1.11e-12
ENSG00000135333	2045	NM_004440	EPHA7	6	-1	93949738	94129265	protein_coding	7456	31.228	48.0916	48.0723	213.145	12.8538	21.3215	21.5819	103.215	2.73267	7.84e-128	3.17e-125
ENSG00000271860	101927314		LOC101927314	6	1	98264585	98847748	lincRNA	2697	2.75408	2.52184	0.176465	0.0775747	3.13449	3.09095	0.219055	0.1038	1.8165	5.47e-31	2.95e-30
ENSG00000184486	5454	NM_005604	POU3F2	6	1	99282580	99286660	protein_coding	4081	8.32327	5.00475	7.27343	16.2596	6.2596	4.05389	5.96564	14.3854	1.52573	9.04e-36	5.9e-35
ENSG00000164418	2898	NM_175768	GRIK2	6	1	101846664	102517958	protein_coding	7492	0.708897	2.77624	1.86281	2.20472	0.290256	1.22494	0.832519	1.06246	1.15132	1.85e-10	3.71e-10
ENSG00000112297	202	NM_001624	AIM1	6	1	106959730	107018326	protein_coding	8009	18.3089	28.9348	25.1152	10.6725	7.0138	11.9426	10.4974	4.81132	1.35991	1.23e-42	1.08e-41
ENSG00000112320	55084	NM_018013	SOBP	6	1	107811162	107981357	protein_coding	5774	8.70967	14.9547	11.8411	33.4437	4.62654	8.56161	6.8641	20.9134	1.82864	2.01e-58	3.23e-57
ENSG00000112333	7101	NM_003269	NR2E1	6	1	108487262	108510013	protein_coding	3733	0.0404442	0.273752	0.274547	1.2568	0.0334216	0.242415	0.246297	1.21557	1.12905	5.62e-13	1.29e-12
ENSG00000203799	221262		CCDC162P	6	1	109612231	109676266	pseudogene	3773	2.02564	6.37412	2.29412	6.43818	1.64628	5.58459	2.03577	6.16106	1.30238	1.02e-25	4.34e-25
ENSG00000056972	10758	NM_147686	TRAF3IP2	6	-1	111877657	111927481	protein_coding	6553	18.3486	8.30848	9.25364	8.52772	8.59219	4.19118	4.7268	4.6985	1.05692	8.01e-30	4.09e-29
ENSG00000112769	3910	NM_002290	LAMA4	6	-1	112429963	112576141	protein_coding	11575	2.51116	2.60004	2.19544	6.36037	0.66584	0.742531	0.634716	1.98402	1.20779	2.05e-19	6.51e-19
ENSG00000226440	101927640		RP11-506B6.6	6	1	112557294	112671296	antisense	4095	1.62051	0.136931	0.0980073	0.25117	1.21346	0.110539	0.0800855	0.221483	1.26719	1.7e-17	4.91e-17
ENSG00000251258	442247	NM_001013734	RFPL4B	6	1	112668532	112672498	protein_coding	1900	3.82809	0.0977217	0.0784207	0.618346	6.18023	0.170015	0.138157	1.17516	2.17929	1.27e-36	8.56e-36
ENSG00000187189	23270	NM_021648	TSPYL4	6	-1	116571151	116575261	protein_coding	4111	31.1074	41.2312	43.2291	66.2839	23.22	33.1539	35.198	58.2145	1.06756	2.02e-48	2.21e-47
ENSG00000237021	100506496		RP3-486I3.7	6	1	116575370	116577906	lincRNA	2081	0.30408	0.234598	0.274472	1.5853	0.446847	0.372655	0.44149	2.75057	1.07619	3.51e-13	8.1e-13
ENSG00000230202				6	1	118320138	118320611	pseudogene	474	3.56471	2.97152	13.8996	3.77003	23.0704	20.7231	98.1498	28.7175	1.9118	5.99e-47	6.22e-46
ENSG00000111860	387119	NM_206921	CEP85L	6	-1	118781935	119031238	protein_coding	9462	13.1439	29.0326	6.76391	9.10728	4.26251	10.1428	2.3929	3.47517	1.95387	8.63e-59	1.41e-57
ENSG00000217330				6	1	118910233	118910797	pseudogene	565	0.0405066	4.90659	0.0392103	0.0967313	0.219959	28.7069	0.232299	0.618089	2.52539	8.89e-49	9.9e-48
ENSG00000111885	4121	NM_005907	MAN1A1	6	-1	119498374	119670926	protein_coding	5514	16.1415	7.93755	7.31241	17.5346	8.98203	4.75857	4.43869	11.4819	1.15842	1.66e-35	1.07e-34
ENSG00000146350	221322	NM_152730	TBC1D32	6	-1	121400640	121655891	protein_coding	6912	14.44	18.7485	15.8026	34.7289	6.41048	8.96642	7.65352	18.1407	1.21108	2.02e-44	1.89e-43
ENSG00000135549	5570	NM_181795	PKIB	6	1	122793076	123047518	protein_coding	3270	1.11371	17.673	2.50946	11.8519	1.04566	17.8656	2.56878	13.0864	3.1527	6.73e-69	1.62e-67
ENSG00000186439	10345	NM_006073	TRDN	6	-1	123537483	123958238	protein_coding	6723	2.28866	0.254065	3.01886	0.367295	1.04438	0.12492	1.50276	0.19726	1.69296	2.97e-26	1.29e-25
ENSG00000236548	7955		RP11-510H23.1	6	-1	125230239	125284185	antisense	4507	0.911056	1.07549	1.47059	3.38287	0.621011	0.78882	1.09246	2.71012	1.20426	4.6e-14	1.12e-13
ENSG00000146373	154214	NM_152553	RNF217	6	1	125283691	125413779	protein_coding	12779	12.9025	17.5555	19.4292	48.0455	3.09677	4.54122	5.08947	13.5748	1.82004	2.09e-68	4.95e-67
ENSG00000135547	23493	NM_012259	HEY2	6	1	126068810	126082415	protein_coding	2741	19.2197	3.71425	5.33264	4.02108	21.5158	4.47936	6.51228	5.29687	2.1044	2.23e-57	3.43e-56
ENSG00000146374	84870	NM_032784	RSPO3	6	1	127439749	127518910	protein_coding	3179	1.55941	7.72122	6.52824	29.1927	1.50531	8.02876	6.87334	33.1563	3.56858	1.3e-78	4.73e-77
ENSG00000118507	9465	NM_138633	AKAP7	6	1	131456806	131604675	protein_coding	4394	24.0612	7.64368	7.56778	6.16821	16.7997	5.75039	5.7653	5.06839	1.8082	7.21e-55	1.01e-53
ENSG00000197594	5167	NM_006208	ENPP1	6	1	132129156	132216295	protein_coding	8294	76.3934	27.8786	24.1145	14.347	28.2617	11.1113	9.7323	6.24552	2.33559	3.38e-90	2.05e-88
ENSG00000236673				6	1	132223103	132241705	lincRNA	3017	67.9694	18.7101	16.5668	2.84115	69.1222	20.5001	18.3812	3.40033	4.17172	2.63e-104	3.06e-102
ENSG00000118523	1490	NM_001901	CTGF	6	-1	132269316	132272513	protein_coding	2339	298.704	219.933	147.937	65.947	391.772	310.825	211.7	101.799	2.1627	1.89e-114	3.71e-112
ENSG00000227220				6	1	132272086	132398533	antisense	495	34.4962	29.0714	18.6639	9.14334	213.706	194.141	126.207	66.6946	1.80844	1.77e-53	2.33e-52
ENSG00000112319	2070	NM_172105	EYA4	6	1	133561736	133853258	protein_coding	8968	0.729182	0.782157	0.509697	2.28182	0.249386	0.288309	0.19022	0.918651	1.12839	4.88e-12	1.06e-11
ENSG00000118515	6446	NM_005627	SGK1	6	-1	134490384	134639250	protein_coding	9992	14.3398	6.00215	7.0185	4.64038	4.40253	1.98569	2.3511	1.67678	1.44604	7.7e-33	4.46e-32
ENSG00000118513	4602	NM_005375	MYB	6	1	135502453	135540311	protein_coding	5486	1.90387	10.2054	10.4108	10.1698	1.06462	6.14936	6.35268	6.69319	1.98029	2.22e-40	1.77e-39
ENSG00000135525	9053	NM_003980	MAP7	6	-1	136663875	136871957	protein_coding	4664	82.9569	66.9981	74.1294	38.1589	54.5719	47.4854	53.2047	29.5412	1.10047	1.22e-54	1.68e-53
ENSG00000197442	4217	NM_005923	MAP3K5	6	-1	136878185	137113656	protein_coding	5304	5.95504	4.63284	5.07772	2.32143	3.44349	2.88734	3.20448	1.58012	1.07033	4.45e-13	1.02e-12
ENSG00000182747	340146	NM_001008783	SLC35D3	6	1	137243402	137246777	protein_coding	2359	1.07339	0.293384	0.293985	0.0386688	1.39617	0.411125	0.416917	0.0591847	1.00851	1.34e-10	2.7e-10
ENSG00000016402	53832	NM_014432	IL20RA	6	-1	137321108	137366298	protein_coding	4673	2.49131	1.74051	1.62706	0.502458	1.63531	1.23124	1.16526	0.388253	1.22504	4.19e-11	8.67e-11
ENSG00000237499	100130476		RP11-356I2.4	6	-1	138144810	138189370	antisense	4088	0.303706	1.07488	0.745034	1.72047	0.228181	0.86916	0.610095	1.51958	1.07055	3.6e-09	6.67e-09
ENSG00000118503	7128	NM_006290	TNFAIP3	6	1	138188351	138204449	protein_coding	5023	3.84732	10.1658	7.09711	16.1254	2.3517	6.69012	4.72952	11.591	1.82402	3.08e-40	2.44e-39
ENSG00000112378	64065	NM_022121	PERP	6	-1	138409642	138428648	protein_coding	4290	30.3612	89.5151	73.5587	77.7393	21.7095	68.9753	57.3947	65.4281	1.52975	4.84e-73	1.39e-71
ENSG00000225177	441172		RP11-390P2.4	6	1	139013685	139018425	antisense	1220	2.95686	5.92318	6.4111	7.79005	7.43702	16.0491	17.591	23.0554	1.15487	1.35e-16	3.74e-16
ENSG00000164442	10370	NM_006079	CITED2	6	-1	139693393	139695757	protein_coding	2086	76.096	239.204	248.028	459.458	111.898	379.062	398.006	795.271	2.57864	1.64e-115	3.45e-113
ENSG00000112419	9749	NM_014721	PHACTR2	6	1	143857982	144152322	protein_coding	11224	45.9315	100.428	94.2619	67.478	12.5582	29.5777	28.1115	21.7065	1.11202	1.83e-63	3.59e-62
ENSG00000118495	5325	NM_006718	PLAGL1	6	-1	144261437	144385735	protein_coding	6178	6.94754	12.7274	9.80207	42.3999	3.44907	6.81002	5.31035	24.7796	2.45157	4.52e-79	1.69e-77
ENSG00000203727	389432	NM_001030060	SAMD5	6	1	147830063	148058683	protein_coding	6320	0.485768	1.34858	0.803831	4.27403	0.236353	0.705359	0.425755	2.44162	1.83845	6.42e-26	2.76e-25
ENSG00000120256	84918	NM_032832	LRP11	6	-1	150139934	150186199	protein_coding	3715	42.3086	31.2776	21.3703	19.0619	34.9426	27.831	19.2562	18.5264	1.11076	1.28e-44	1.2e-43
ENSG00000131018	23345	NM_182961	SYNE1	6	-1	152442819	152958936	protein_coding	45649	5.65096	12.6098	7.74339	8.79852	0.379732	0.913128	0.567715	0.695895	1.03483	1.22e-18	3.74e-18
ENSG00000153721	154043	NM_173515	CNKSR3	6	-1	154708638	154831793	protein_coding	21564	8.93118	17.6334	18.3509	27.4149	1.27097	2.7031	2.84866	4.59026	1.51807	4.63e-42	3.95e-41
ENSG00000078269	8871	NM_003898	SYNJ2	6	1	158402888	158520208	protein_coding	9985	30.3406	29.2642	27.9169	13.342	9.32138	9.68821	9.35819	4.82441	1.12877	6.28e-39	4.69e-38
ENSG00000092820	7430	NM_003379	EZR	6	-1	159186773	159240444	protein_coding	3336	282.39	422.389	370.634	206.566	259.714	418.544	371.886	223.568	1.0285	5.14e-82	2.18e-80
ENSG00000233893	101409257		EZR-AS1	6	1	159239043	159241625	antisense	217	8.1027	12.1018	10.8415	5.1426	114.491	184.352	167.228	85.5667	1.09477	2.09e-21	7.32e-21
ENSG00000120437	39	NM_005891	ACAT2	6	1	160181360	160200144	protein_coding	4374	134.397	71.846	78.204	55.5091	94.2794	54.2975	59.846	45.8208	1.26094	1.21e-73	3.59e-72
ENSG00000146477	6581	NM_021977	SLC22A3	6	1	160769300	160876014	protein_coding	5752	5.10383	3.87103	2.68585	1.83635	2.72233	2.22466	1.56294	1.15274	1.1099	1.87e-13	4.38e-13
ENSG00000213071	80350		LPAL2	6	-1	160874460	160932156	pseudogene	3286	0.952311	2.09153	2.9798	2.08741	0.887809	2.10402	3.03505	2.29372	1.03389	1.89e-08	3.36e-08
ENSG00000112539	168090	NM_144980	C6orf118	6	-1	165693153	165723096	protein_coding	2725	1.41804	2.24864	1.43153	8.56378	1.59532	2.7278	1.75921	11.3472	1.99117	4.12e-39	3.11e-38
ENSG00000112541	10846	NM_001130690	PDE10A	6	-1	165740776	166400091	protein_coding	10384	8.28345	14.8779	13.332	18.2883	2.44759	4.73623	4.2979	6.35908	1.05634	1.28e-23	4.97e-23
ENSG00000060762	51660	NM_016098	MPC1	6	-1	166778407	166796486	protein_coding	1525	7.12879	3.69478	3.03897	3.61595	14.3447	8.00891	6.67103	8.56093	1.01204	6.43e-15	1.63e-14
ENSG00000203688	441178		LOC441178	6	-1	168080306	168084467	lincRNA	2557	0.202658	0.25412	0.372517	1.45038	0.242632	0.32852	0.487694	2.04792	1.03663	6.42e-12	1.39e-11
ENSG00000198221	653483		MLLT4-AS1	6	-1	168224556	168227389	processed_transcript	2362	7.33114	14.1926	14.5077	17.9949	9.52517	19.8627	20.5591	27.5086	1.19076	1.38e-26	6.11e-26
ENSG00000229921	100505879		KIF25-AS1	6	-1	168393502	168397757	lincRNA	3088	3.82741	0.860028	0.431425	3.86712	3.80434	0.920634	0.467865	4.5215	1.77712	3.9e-29	1.94e-28
ENSG00000164488	168002	NM_214462	DACT2	6	-1	168693510	168720434	protein_coding	4223	2.32941	10.6741	12.5277	6.07278	1.69162	8.35541	9.92994	5.19185	2.02794	2.62e-41	2.17e-40
ENSG00000112562	64094	NM_022138	SMOC2	6	1	168841831	169073984	protein_coding	4032	3.72698	10.8306	10.7821	8.35329	2.83495	8.87948	8.95003	7.48009	1.32658	1.46e-26	6.47e-26
ENSG00000255905				6	1	169067733	169068243	pseudogene	507	0.466107	1.5642	2.09759	0.889264	2.81458	10.1987	13.8467	6.333	1.08782	5.37e-10	1.05e-09
ENSG00000198719	28514	NM_005618	DLL1	6	-1	170591294	170599561	protein_coding	3174	15.1905	36.93	32.4472	87.9075	14.6816	38.4616	34.2199	100	2.45838	2.34e-93	1.66e-91
ENSG00000177706	56975	NM_020223	FAM20C	7	1	192969	300711	protein_coding	4629	64.6959	43.3005	26.5855	40.7651	42.8639	30.9215	19.2256	31.7978	1.25232	1.7e-12	3.79e-12
ENSG00000223855	441307		AC147651.3	7	1	560028	564869	lincRNA	3506	1.72187	1.91605	1.43094	7.40443	1.50573	1.80656	1.36576	7.6254	1.79634	9.71e-34	5.83e-33
ENSG00000164850	2852	NM_001505	GPER1	7	1	1121844	1133451	protein_coding	3149	0.384782	1.68145	1.46996	4.13721	0.374999	1.7651	1.56173	4.74371	1.90361	3.45e-23	1.31e-22
ENSG00000178381	90637	NM_182491	ZFAND2A	7	-1	1191707	1200395	protein_coding	2281	6.09622	7.93755	13.6254	11.4286	8.19986	11.5032	19.9942	18.0897	1.04504	3.61e-22	1.31e-21
ENSG00000230487	114796		PSMG3-AS1	7	1	1609709	1629262	lincRNA	6264	2.59242	6.86157	7.21381	5.97522	1.26975	3.62098	3.85401	3.44404	1.19685	3.4e-18	1.02e-17
ENSG00000106268	4521	NM_198954	NUDT1	7	1	2281857	2290781	protein_coding	2006	46.3003	30.456	26.8968	21.8473	70.8068	50.1876	44.8766	39.3229	1.05034	4.63e-40	3.63e-39
ENSG00000106003	3955	NM_002304	LFNG	7	1	2552163	2568811	protein_coding	3372	25.7609	79.1778	79.1233	145.945	23.4431	77.6197	78.5381	156.273	2.45774	2.15e-101	2.29e-99
ENSG00000106012	23288	NM_152558	IQCE	7	1	2598632	2654368	protein_coding	9207	14.1772	23.9864	19.2131	46.6109	4.72443	8.61195	6.98511	18.279	1.65046	1.09e-61	1.98e-60
ENSG00000198286	84433	NM_032415	CARD11	7	-1	2945775	3083579	protein_coding	4707	60.8791	21.7783	21.7034	12.9321	39.6868	15.2945	15.4346	9.92008	2.15217	4.24e-80	1.68e-78
ENSG00000237286	101927256		AC004906.3	7	1	2983669	2986725	antisense	969	4.35493	1.66165	1.41157	1.00539	13.7834	5.66854	4.87611	3.74617	1.42417	1.18e-18	3.62e-18
ENSG00000164916	221937	NM_001037165	FOXK1	7	1	4683388	4811074	protein_coding	13407	83.8443	40.0205	24.8208	88.0952	19.1905	9.8675	6.19726	23.7251	1.78755	1.63e-84	7.72e-83
ENSG00000157927	55698	NM_018059	RADIL	7	-1	4836686	4923350	protein_coding	6745	22.6453	12.5115	10.7832	14.1698	10.2971	6.13172	5.35164	7.58526	1.00575	3.52e-27	1.6e-26
ENSG00000182095	84629	NM_001080495	TNRC18	7	-1	5346421	5465045	protein_coding	12572	53.0853	79.4513	78.4625	149.286	12.9537	20.8907	20.8919	42.8745	1.47473	6.95e-82	2.92e-80
ENSG00000075618	6624	NM_003088	FSCN1	7	1	5632439	5646286	protein_coding	3707	509.307	247.906	248.612	304.225	421.531	221.065	224.486	296.316	1.0358	1.77e-90	1.11e-88
ENSG00000228010				7	1	6703605	6748532	antisense	1374	0.22288	1.46572	1.78413	2.06825	0.496938	3.52624	4.34668	5.43515	1.33886	8.17e-14	1.96e-13
ENSG00000198580				7	1	6713376	6715991	protein_coding	1456	0.627884	5.14174	5.76414	7.38788	1.32283	11.6736	13.2525	18.3195	2.37654	1.76e-36	1.18e-35
ENSG00000146530	221806	NM_001135924	VWDE	7	-1	12370511	12443567	protein_coding	6489	68.4743	92.9169	82.2438	19.4095	32.3789	47.3338	42.4249	10.7999	2.20296	1.42e-91	9.24e-90
ENSG00000122691	7291	NM_000474	TWIST1	7	-1	19060614	19157295	protein_coding	2033	1.03301	0.449783	0.431314	2.89957	1.55845	0.731353	0.71015	5.14977	1.45639	7.67e-20	2.49e-19
ENSG00000243004	101927668		AC005062.2	7	-1	19958604	20180076	sense_overlapping	2564	20.1723	7.11641	9.84195	8.31427	24.138	9.17486	12.849	11.7079	1.38506	1.49e-38	1.1e-37
ENSG00000267055				7	1	20135760	20170098	lincRNA	670	3.82841	0.64539	0.372628	0.425476	17.5224	3.18428	1.86278	2.29275	1.82676	1.25e-28	6.07e-28
ENSG00000183742	346389	NM_182762	MACC1	7	-1	20174278	20257027	protein_coding	9898	24.0411	36.1701	34.7018	17.1659	7.45151	12.0798	11.7358	6.26193	1.03333	4.91e-39	3.69e-38
ENSG00000228598	100874041		MACC1-AS1	7	1	20181539	20193154	antisense	639	5.40767	0.899182	0.372442	0.367887	25.9635	4.65157	1.95047	2.07819	2.24174	8.83e-39	6.56e-38
ENSG00000164651	221833	NM_198956	SP8	7	-1	20823906	20826505	protein_coding	1714	16.326	31.728	28.0359	73.6447	29.2117	61.1908	54.7534	155.141	2.10843	1.26e-36	8.49e-36
ENSG00000225308				7	-1	21259832	21261047	pseudogene	1216	0.870549	2.52168	0.274547	0.193463	2.19952	6.85504	0.756109	0.574376	1.57423	1.95e-21	6.82e-21
ENSG00000196683	54543	NM_019059	TOMM7	7	-1	22852251	22862470	protein_coding	1730	127.129	67.6802	60.2458	53.1483	225.462	129.321	116.564	110.923	1.24287	1.77e-75	5.71e-74
ENSG00000122591	84668	NM_032581	FAM126A	7	-1	22980878	23053749	protein_coding	6913	137.802	91.9247	81.9672	67.7096	61.1608	43.9564	39.687	35.3639	1.01467	9.87e-63	1.87e-61
ENSG00000230658	100775104		KLHL7-AS1	7	-1	23140847	23145322	lincRNA	2564	1.19473	1.72049	1.19616	0.309351	1.43052	2.21816	1.56214	0.435622	1.06422	5.07e-09	9.33e-09
ENSG00000136235	10457	NM_002510	GPNMB	7	1	23275586	23314727	protein_coding	5956	1.07364	0.429986	1.76443	0.251051	0.552658	0.238644	0.99158	0.152219	1.15377	2.21e-12	4.89e-12
ENSG00000196335	56164	NM_032944	STK31	7	1	23749786	23872132	protein_coding	6183	0.243102	1.7007	0.333381	1.04453	0.12052	0.909247	0.180571	0.609911	1.12964	9.44e-13	2.13e-12
ENSG00000122585	4852	NM_000905	NPY	7	1	24323782	24331484	protein_coding	921	0.162214	0.254175	0.294022	1.62563	0.538163	0.912286	1.06824	6.37193	1.18653	3.53e-14	8.64e-14
ENSG00000050344	9603	NM_004289	NFE2L3	7	1	26191860	26226745	protein_coding	4249	183.635	69.637	75.0126	33.5686	132.601	54.1763	59.0981	28.5243	2.41787	8.1e-109	1.2e-106
ENSG00000214870				7	1	26438213	26538594	lincRNA	4151	2.49119	4.22331	3.96051	14.0156	1.84119	3.36324	3.19406	12.1912	2.10986	4.04e-47	4.22e-46
ENSG00000005020	8935	NM_003930	SKAP2	7	-1	26706681	27034858	protein_coding	5520	7.3513	2.50254	1.62732	2.0692	4.08719	1.49865	0.986899	1.3534	1.67458	1.8e-29	9.05e-29
ENSG00000105997	3200	NM_153631	HOXA3	7	-1	27145803	27192200	protein_coding	4306	1.45768	0.195553	0.0980445	0.0387873	1.04002	0.150125	0.076241	0.0325067	1.25578	1.45e-17	4.22e-17
ENSG00000254369	100133311		HOXA-AS3	7	1	27169596	27195542	antisense	5962	2.38983	0.50824	0.254886	0.0193937	1.22992	0.281793	0.143121	0.0117388	1.74961	5.72e-25	2.34e-24
ENSG00000122592	3204	NM_006896	HOXA7	7	-1	27193335	27197555	protein_coding	2411	1.80283	0.430096	0.0980073	0.0193937	2.29288	0.58969	0.136022	0.0290282	1.47372	2.46e-21	8.57e-21
ENSG00000078399	3205	NM_152739	HOXA9	7	-1	27202054	27210117	protein_coding	2550	2.02483	0.469305	0.294096	0.116006	2.43832	0.608381	0.386093	0.164255	1.45189	1.25e-18	3.82e-18
ENSG00000253187	442920		HOXA10-AS	7	1	27208238	27211534	antisense	1654	1.29634	0.351842	0.215638	0	2.4038	0.703177	0.436334	0	1.21247	2.41e-15	6.24e-15
ENSG00000253293	3206	NM_018951	HOXA10	7	-1	27210210	27219880	protein_coding	3707	1.55947	0.50846	0.313571	0.0192751	1.29077	0.453415	0.282967	0.0187834	1.34204	5.8e-16	1.55e-15
ENSG00000153814	221895	NM_175061	JAZF1	7	-1	27870192	28220362	protein_coding	4020	9.80298	4.51631	4.62619	2.80355	7.4806	3.71377	3.85112	2.51801	1.50997	1.62e-26	7.12e-26
ENSG00000146592	9586	NM_182899	CREB5	7	1	28338940	28865511	protein_coding	11674	11.665	6.92036	6.50866	3.51839	3.06656	1.95958	1.8661	1.0882	1.49024	2.86e-27	1.31e-26
ENSG00000255690	9865		TRIL	7	-1	28992974	28998029	pseudogene	5050	12.6589	20.9953	17.8218	41.0843	7.68947	13.7431	11.8137	29.374	1.62462	3.37e-57	5.12e-56
ENSG00000176734				7	-1	28992974	28997934	processed_transcript	4961	12.5778	20.7997	17.665	40.7942	7.77742	13.8594	11.9198	29.6899	1.62324	5.01e-57	7.55e-56
ENSG00000106080	55033	NM_017946	FKBP14	7	-1	30050203	30066300	protein_coding	5326	24.2627	13.1191	9.84131	11.154	13.9782	8.14255	6.18456	7.56169	1.22166	2.08e-36	1.39e-35
ENSG00000196295	401320		AC005154.6	7	-1	30555925	30634425	processed_transcript	21375	16.6481	19.335	19.4874	49.2647	2.38965	2.99015	3.05166	8.32157	1.51083	1.47e-64	3.01e-63
ENSG00000244480				7	-1	30562759	30564151	pseudogene	1393	0.850078	0.93861	0.999882	3.3267	1.87666	2.22738	2.40274	8.62212	1.2322	1.05e-15	2.79e-15
ENSG00000241644	11185	NM_006774	INMT	7	1	30737601	30797218	protein_coding	3376	3.7268	2.18969	2.48991	7.5228	3.38625	2.14406	2.46884	8.04522	1.42227	1.29e-24	5.2e-24
ENSG00000240583	358	NM_198098	AQP1	7	1	30893010	30965131	protein_coding	3888	1.72119	2.01366	4.94032	3.20987	1.35916	1.71205	4.25299	2.98078	1.1308	1e-14	2.51e-14
ENSG00000164619	168667	NM_133468	BMPER	7	1	33944523	34195484	protein_coding	5889	0.830542	1.19257	2.078	4.33091	0.432409	0.669418	1.18098	2.6553	1.55052	1.01e-20	3.4e-20
ENSG00000173852	23333	NM_015283	DPY19L1	7	-1	34968488	35077883	protein_coding	5698	30.1341	33.4869	31.4076	104.251	16.2309	19.4271	18.4505	66.0595	1.75765	3.18e-93	2.24e-91
ENSG00000122547	80820	NM_030636	EEPD1	7	1	36192758	36341152	protein_coding	4847	12.5162	6.60806	5.21446	4.29319	7.92323	4.50668	3.60043	3.19792	1.35543	1.41e-28	6.81e-28
ENSG00000155849	9844	NM_130442	ELMO1	7	-1	36893961	37488852	protein_coding	9767	16.2021	28.4045	12.626	9.10538	5.0901	9.61348	4.32724	3.36607	1.54236	9.2e-47	9.46e-46
ENSG00000122641	3624	NM_002192	INHBA	7	-1	41724712	41742706	protein_coding	7532	0.58719	1.95509	3.09732	0.676527	0.239409	0.858052	1.37625	0.324317	1.37714	3.89e-18	1.16e-17
ENSG00000106571	2737	NM_000168	GLI3	7	-1	42000548	42277469	protein_coding	9239	70.037	145.274	178.288	481.277	23.2565	51.9779	64.5933	188.083	2.76349	1.84e-137	1.79e-134
ENSG00000002746	23072	NM_015052	HECW1	7	1	43152198	43605600	protein_coding	13965	7.10863	6.92069	4.07814	2.35915	1.56196	1.63819	0.977606	0.609932	1.27561	7.61e-22	2.72e-21
ENSG00000164708	5224	NM_000290	PGAM2	7	-1	44102326	44105186	protein_coding	857	2.77498	4.65253	3.88179	7.42512	9.93088	17.9458	15.1614	31.2819	1.16159	1.14e-16	3.17e-16
ENSG00000239775				7	1	44104507	44105678	sense_overlapping	708	2.1873	3.53822	3.01912	5.99367	9.47941	16.5198	14.2733	30.5658	1.13762	1.12e-14	2.8e-14
ENSG00000106631	58498	NM_021223	MYL7	7	-1	44178463	44180931	protein_coding	1458	14.2987	4.47688	2.92134	1.27631	30.0896	10.1502	6.70753	3.16054	2.75749	8.87e-56	1.28e-54
ENSG00000106633	2645	NM_033508	GCK	7	-1	44183872	44237769	protein_coding	4120	10.3492	3.73404	4.37156	1.68192	7.70749	2.99597	3.55112	1.47398	2.08782	1.93e-37	1.35e-36
ENSG00000146674	3486	NM_001013398	IGFBP3	7	-1	45951949	45961473	protein_coding	4466	13.5691	36.6559	35.2304	20.6276	9.32323	27.132	26.4053	16.6769	1.37089	1.23e-52	1.58e-51
ENSG00000136205	64759	NM_022748	TNS3	7	-1	47314752	47622156	protein_coding	11797	42.8797	61.9748	71.1883	130.324	11.1486	17.366	20.2	39.8874	1.58196	1.27e-80	5.15e-79
ENSG00000183696	7378	NM_181597	UPP1	7	1	48128225	48148330	protein_coding	4577	70.0768	46.9759	48.4852	30.4529	46.9732	33.9273	35.4608	24.0227	1.17667	3.42e-52	4.3e-51
ENSG00000179869	154664	NM_152701	ABCA13	7	1	48211055	48687092	protein_coding	18580	1.11378	0.841108	0.686125	5.39507	0.184006	0.149649	0.123592	1.04838	1.93322	4.57e-32	2.57e-31
ENSG00000188730	375567	NM_198570	VWC2	7	1	49813257	49961546	protein_coding	11299	7.41165	0.567027	0.451012	0.657251	2.01353	0.165891	0.13366	0.21003	2.54878	2.27e-48	2.48e-47
ENSG00000146733	5723	NM_004577	PSPH	7	-1	56078744	56119297	protein_coding	2762	32.7273	58.7855	68.8358	50.6181	36.3619	70.3561	83.4272	66.1695	1.05031	2.65e-48	2.89e-47
ENSG00000106153	51142	NM_016139	CHCHD2	7	-1	56169262	56174269	protein_coding	1132	116.374	1.54435	52.3845	18.3881	315.425	4.50977	154.897	58.6495	5.53655	4.98e-128	2.1e-125
ENSG00000234444	728927	NM_001170905	ZNF736	7	1	63767837	63815238	protein_coding	9409	0.0202221	0	4.29355	0.0772191	0.00662997	0	1.52746	0.0296393	2.42316	4.8e-46	4.79e-45
ENSG00000173041	340252	NM_178558	ZNF680	7	-1	63980262	64023484	protein_coding	5586	1.61983	3.47992	19.9174	11.6212	0.890524	2.05932	11.9335	7.51139	3.00474	1.76e-66	3.86e-65
ENSG00000196247	51427	NM_016220	ZNF107	7	1	64126511	64171404	protein_coding	6556	10.5922	24.2824	38.0546	26.373	4.95737	12.2436	19.4304	14.5243	1.75369	8.04e-55	1.12e-53
ENSG00000197008	7697	NM_006524	ZNF138	7	1	64254766	64294054	protein_coding	2845	9.35703	13.5298	25.0554	21.1582	10.0907	15.7205	29.4791	26.8505	1.33232	4.59e-38	3.3e-37
ENSG00000234338				7	-1	64295658	64297260	pseudogene	1603	0.628071	2.52119	3.74468	5.22136	1.20062	5.19902	7.81978	11.7601	1.94458	1.34e-25	5.65e-25
ENSG00000152926	51351	NM_015852	ZNF117	7	-1	64432154	64467062	protein_coding	10688	15.5542	33.8811	66.3454	99.116	4.4653	10.4789	20.7791	33.4825	2.59745	6.4e-100	6.45e-98
ENSG00000213462	2086	NM_001007253	ERV3-1	7	-1	64451187	64467121	protein_coding	4574	9.21529	16.8919	34.7804	53.058	6.18117	12.2078	25.4536	41.8818	2.40551	1.89e-81	7.9e-80
ENSG00000179406	285908		LINC00174	7	-1	65841031	65866325	lincRNA	5627	9.86302	13.4903	19.2125	22.0948	5.37836	7.92505	11.4282	14.1776	1.08939	5.45e-30	2.8e-29
ENSG00000230189				7	-1	65874130	65955046	pseudogene	1830	1.92353	3.12775	4.19536	4.98686	3.22802	5.64983	7.67335	9.8395	1.03814	1.28e-11	2.72e-11
ENSG00000237310	100289098		GS1-124K5.4	7	1	65958693	65960461	lincRNA	540	3.28054	1.75905	1.13688	2.30074	18.6487	10.768	7.04472	15.3834	1.00773	7.95e-09	1.44e-08
ENSG00000158321	26053	NM_015570	AUTS2	7	1	69063905	70258054	protein_coding	10418	114.962	362.279	375.944	245.66	33.8515	114.951	120.788	85.1388	1.70087	2.52e-109	3.89e-107
ENSG00000183166	83698	NM_031468	CALN1	7	-1	71244476	71912136	protein_coding	10029	24.1024	24.9459	22.2134	11.2895	7.37235	8.2224	7.41444	4.06449	1.07892	2.71e-33	1.6e-32
ENSG00000254184		NM_001145440		7	-1	72023729	72298777	polymorphic_pseudogene	3406	1.82211	5.78768	2.33311	2.39616	1.64351	5.61718	2.29306	2.54032	1.2705	9.69e-18	2.84e-17
ENSG00000189143	1364	NM_001305	CLDN4	7	1	73213872	73247014	protein_coding	4693	6.92763	23.7333	16.1554	28.2441	4.52664	16.7172	11.5238	21.7301	1.88555	2.38e-53	3.09e-52
ENSG00000049540	2006	NM_001278939	ELN	7	1	73442119	73484237	protein_coding	6542	12.4556	39.5127	21.5461	15.4298	5.84168	19.9656	11.0244	8.51574	1.59124	5.1e-57	7.67e-56
ENSG00000106665	7461	NM_032421	CLIP2	7	1	73703805	73820273	protein_coding	7315	122.692	64.8268	60.3051	54.0778	51.4638	29.2951	27.595	26.6921	1.16748	2.73e-72	7.57e-71
ENSG00000106211	3315	NM_001540	HSPB1	7	1	75931861	75933612	protein_coding	1634	81.7055	58.2156	54.3066	38.2423	153.389	117.772	111.25	84.5027	1.07585	1.79e-51	2.2e-50
ENSG00000146707	22932	NM_152992	POMZP3	7	-1	76239303	76256578	protein_coding	1861	5.9546	5.82513	2.64653	6.86294	9.81606	10.347	4.75967	13.3152	1.11197	1.01e-15	2.67e-15
ENSG00000186088	54103	NM_017439	GSAP	7	-1	76940068	77045717	protein_coding	9001	2.3497	5.25854	7.88173	4.31021	0.800535	1.93121	2.93135	1.72905	1.41119	8.77e-21	2.97e-20
ENSG00000075223	10512	NM_006379	SEMA3C	7	-1	80371854	80551675	protein_coding	6268	11.36	7.29194	3.09732	13.6687	5.56419	3.84565	1.65378	7.87368	1.84398	2.75e-38	2e-37
ENSG00000019991	3082	NM_001010934	HGF	7	-1	81328322	81399754	protein_coding	8897	0.182311	0.195553	0.392178	1.3728	0.0628304	0.0726578	0.147597	0.557106	1.01487	6.49e-12	1.4e-11
ENSG00000075213	10371	NM_006080	SEMA3A	7	-1	83585093	84122040	protein_coding	9371	47.6571	33.1374	36.2884	67.5975	15.6017	11.6893	12.9617	26.0445	1.00706	8.13e-51	9.72e-50
ENSG00000005469	54677	NM_021151	CROT	7	1	86974997	87029111	protein_coding	4979	9.92381	12.7271	11.9991	24.0547	6.11573	8.44972	8.06775	17.4432	1.19863	2.59e-35	1.65e-34
ENSG00000157240	8321	NM_003505	FZD1	7	1	90893783	90898123	protein_coding	4341	12.496	11.046	8.56763	20.9616	8.83253	8.41147	6.60663	17.4341	1.19996	1.61e-31	8.91e-31
ENSG00000001630	1595	NM_001146152	CYP51A1	7	-1	91741465	91772266	protein_coding	4074	62.0347	40.5859	34.7594	29.7191	46.7205	32.9314	28.5582	26.3382	1.03753	3.03e-48	3.3e-47
ENSG00000105810	1021	NM_001259	CDK6	7	-1	92234235	92465908	protein_coding	12260	62.5432	65.491	39.9357	30.3712	15.6505	17.6582	10.9034	8.9445	1.08405	1.43e-56	2.12e-55
ENSG00000188175	253012	NM_198151	HEPACAM2	7	-1	92817899	92855837	protein_coding	2483	0	0.0195224	0.0587969	1.21789	0	0.0259887	0.0792192	1.771	1.16209	1.65e-19	5.26e-19
ENSG00000105825	7980	NM_006528	TFPI2	7	-1	93514709	93520303	protein_coding	2663	29.7516	4.57427	2.88213	1.19885	34.2789	5.67813	3.6231	1.62541	3.81575	1.35e-87	7.32e-86
ENSG00000127920	2791	NM_004126	GNG11	7	1	93551011	93557922	protein_coding	3055	11.4834	2.63925	2.23518	3.76968	11.5333	2.85579	2.44939	4.45533	1.95349	2.43e-42	2.1e-41
ENSG00000164692	1278	NM_000089	COL1A2	7	1	94023873	94060544	protein_coding	11151	221.835	190.19	146.631	339.696	61.0348	56.3806	44.0173	109.989	1.20655	1.57e-83	7.15e-82
ENSG00000158528	55607	NM_017650	PPP1R9A	7	1	94536514	94925727	protein_coding	11151	33.4767	63.0721	78.6183	102.303	9.21267	18.6974	23.6004	33.1244	1.5835	3.95e-73	1.14e-71
ENSG00000158560	1780	NM_004411	DYNC1I1	7	1	95401866	95739634	protein_coding	4520	2.24834	4.65269	3.33318	5.66694	1.52559	3.40268	2.46878	4.52649	1.04072	1.43e-12	3.2e-12
ENSG00000231764	285987		DLX6-AS1	7	-1	96584453	96643377	antisense	16633	0.0608535	1.64208	2.25513	0.251525	0.0111637	0.326345	0.454024	0.054593	1.63227	6.47e-23	2.43e-22
ENSG00000006377	1750	NM_005222	DLX6	7	1	96634860	96640351	protein_coding	3449	0.0405066	3.03025	1.21556	0.193226	0.0360327	2.9043	1.17978	0.202298	1.97021	6.59e-30	3.38e-29
ENSG00000105880	1749	NM_005221	DLX5	7	-1	96649704	96654409	protein_coding	1895	0	9.20706	2.37169	0.599189	0	16.0607	4.18763	1.1417	3.37261	7.69e-56	1.11e-54
ENSG00000006128	6863	NM_013997	TAC1	7	1	97361220	97369784	protein_coding	1888	14.3178	6.90177	7.99876	5.80032	23.2745	12.0842	14.1808	11.0924	1.17355	5.56e-26	2.39e-25
ENSG00000070669	440	NM_183356	ASNS	7	-1	97481430	97501854	protein_coding	4455	150.602	383.471	387.814	270.768	103.72	284.538	291.392	219.444	1.35887	1.08e-98	1.01e-96
ENSG00000106236	4885	NM_002523	NPTX2	7	1	98246609	98259180	protein_coding	3016	69.9963	28.2486	19.9581	17.3027	71.2015	30.9614	22.1504	20.7141	1.95655	7.82e-84	3.61e-82
ENSG00000130429	10095	NM_005720	ARPC1B	7	1	98971872	98992424	protein_coding	3979	82.0032	50.2815	51.7374	37.6576	63.2363	41.7724	43.5227	34.1717	1.10264	2.44e-54	3.31e-53
ENSG00000146833	89122	NM_033091	TRIM4	7	-1	99474581	99517223	protein_coding	4891	0.0405066	15.5217	4.86234	5.83816	0.0254093	10.4905	3.328	4.30988	4.01004	1.8e-65	3.81e-64
ENSG00000066923	10734	NM_012447	STAG3	7	1	99775186	99819111	protein_coding	8583	17.459	25.2591	25.9567	45.6633	6.24	9.72825	10.1225	19.2093	1.33881	3.2e-50	3.74e-49
ENSG00000239521	352954		GATS	7	-1	99798276	99869837	pseudogene	4824	17.8641	24.1621	23.1145	43.9476	11.36	16.557	16.0388	32.8931	1.25331	2.13e-48	2.33e-47
ENSG00000160844	352954	NM_178831	GATS	7	-1	99798283	99869855	protein_coding	2733	11.463	13.9769	13.2524	24.4381	12.8698	16.9054	16.2295	32.2854	1.03024	1.74e-30	9.14e-30
ENSG00000213413	79037	NM_024070	PVRIG	7	1	99815864	99819113	protein_coding	1984	5.77216	8.75908	10.1353	17.5541	8.92624	14.594	17.0978	31.9463	1.45626	7.6e-34	4.59e-33
ENSG00000106351	3268	NM_006076	AGFG2	7	1	100136834	100165842	protein_coding	5478	5.12431	12.1395	10.8611	7.92758	2.86953	7.32545	6.6364	5.22506	1.10343	8.51e-22	3.03e-21
ENSG00000087085	43	NM_015831	ACHE	7	-1	100487615	100494594	protein_coding	3730	9.88393	3.96853	3.35254	3.53885	8.12897	3.51703	3.00865	3.42544	1.32545	5.98e-28	2.81e-27
ENSG00000169894	4584		MUC3A	7	1	100547187	100611118	protein_coding	5533	49.5602	20.6052	19.4283	13.7046	27.4805	12.3104	11.7531	8.94336	1.7826	8.56e-67	1.9e-65
ENSG00000225946				7	-1	100606878	100611410	processed_transcript	2552	16.8694	7.76158	7.44971	4.23441	20.2877	10.0537	9.77071	5.99082	1.77468	2.02e-40	1.61e-39
ENSG00000106366	5054	NM_000602	SERPINE1	7	1	100770370	100782547	protein_coding	3190	90.9181	74.1174	34.3689	10.5355	87.4393	76.8045	36.0655	11.9249	2.99585	4.15e-104	4.77e-102
ENSG00000106367	1174	NM_001283	AP1S1	7	1	100797678	100804877	protein_coding	1539	55.311	33.1371	27.2917	26.9737	110.271	71.1756	59.3637	63.2809	1.0099	2.26e-48	2.47e-47
ENSG00000128564	7425	NM_003378	VGF	7	-1	100805790	100808874	protein_coding	2704	35.4243	8.58212	8.31297	4.31092	40.1888	10.4916	10.2915	5.7564	2.78144	5.27e-78	1.89e-76
ENSG00000106404	24146	NM_014343	CLDN15	7	-1	100875373	100882101	protein_coding	2893	5.44873	7.74123	11.9392	9.70469	5.77622	8.84537	13.8132	12.1121	1.0066	5.93e-18	1.76e-17
ENSG00000232301	101927721		RP11-132A1.3	7	1	100942894	100944551	antisense	756	25.8035	25.8826	23.1929	9.20425	104.707	113.172	102.689	43.9577	1.39913	7.18e-45	6.83e-44
ENSG00000232445	101927746		RP11-132A1.4	7	1	100951627	100954266	antisense	705	81.8047	47.6628	40.8962	10.2081	355.978	223.484	194.171	52.28	2.88692	1.93e-95	1.53e-93
ENSG00000272949				7	-1	102123791	102184211	processed_transcript	3569	1.37673	2.79549	1.98055	4.65989	1.18501	2.5892	1.85823	4.71413	1.25711	8.48e-15	2.14e-14
ENSG00000161040	222235	NM_145032	FBXL13	7	-1	102453308	102715286	protein_coding	4319	1.80208	3.71436	3.9996	5.66386	1.2813	2.84286	3.09996	4.735	1.25459	7.3e-15	1.85e-14
ENSG00000189056	5649	NM_173054	RELN	7	-1	103112231	103629963	protein_coding	12642	0.688613	1.97423	1.60785	6.5173	0.167118	0.51622	0.425823	1.86128	2.16481	6.1e-34	3.69e-33
ENSG00000128536	222256	NM_152750	CDHR3	7	1	105517242	105676877	protein_coding	9794	9.07274	5.21983	6.19512	3.86724	2.84294	1.76178	2.11724	1.42564	1.05194	3.13e-16	8.5e-16
ENSG00000091129	4897	NM_005010	NRCAM	7	-1	107788068	108097161	protein_coding	7939	8.60719	20.1173	25.4865	58.6449	3.32692	8.37647	10.7456	26.6708	2.63608	8.01e-85	3.83e-83
ENSG00000234273				7	-1	109162038	109237223	lincRNA	388	3.2811	1.32922	0.215675	0.0387873	25.9431	11.3245	1.86093	0.360757	2.06023	3.57e-31	1.94e-30
ENSG00000173114	54674	NM_018334	LRRN3	7	1	110731062	110765510	protein_coding	3875	6.94773	5.35714	2.70577	10.7518	5.49855	4.57003	2.33769	10.0179	1.66921	7.76e-30	3.97e-29
ENSG00000135272	29969	NM_199072	MDFIC	7	1	114562209	114659256	protein_coding	5252	16.809	8.035	6.88117	9.99488	9.82188	5.05728	4.38536	6.87127	1.17779	1.63e-28	7.84e-28
ENSG00000135269	26136	NM_152829	TES	7	1	115850547	115898837	protein_coding	4280	35.1386	27.644	19.8407	11.7723	25.1909	21.3508	15.5173	9.93139	1.50153	1.42e-49	1.63e-48
ENSG00000105971	858	NM_198212	CAV2	7	1	115927434	116148595	protein_coding	6640	3.74621	3.1085	1.39199	0.541956	1.73203	1.54753	0.701732	0.294642	1.63285	3.16e-21	1.09e-20
ENSG00000105974	857	NM_001753	CAV1	7	1	116164839	116201233	protein_coding	4077	11.321	7.31163	4.48975	1.95461	8.52096	5.92829	3.68642	1.73073	2.06694	2.91e-37	2.02e-36
ENSG00000105976	4233	NM_001127500	MET	7	1	116312444	116438440	protein_coding	7109	17.6816	15.9128	15.7421	7.73459	7.6302	7.39933	7.41154	3.92824	1.09834	8.07e-27	3.61e-26
ENSG00000001626	1080	NM_000492	CFTR	7	1	117105838	117356025	protein_coding	8099	2.18705	4.34	4.35216	10.1306	0.828913	1.77139	1.7986	4.51634	1.80933	1.06e-32	6.14e-32
ENSG00000106034	79974	NM_024913	CPED1	7	1	120628731	120937498	protein_coding	7705	0.323991	0.821147	0.490185	2.30062	0.129098	0.352294	0.212995	1.07809	1.32835	1.11e-15	2.93e-15
ENSG00000234985				7	-1	121080888	121081315	pseudogene	428	0.0810756	1.87706	0	0.115651	0.579596	14.4975	0	0.97612	1.53974	3.31e-24	1.31e-23
ENSG00000128610	389549	NM_001160264	FEZF1	7	-1	121941448	121950745	protein_coding	2612	28.4766	212.145	181.036	48.9105	33.4468	268.481	232.004	67.6105	2.85491	2.86e-129	1.46e-126
ENSG00000230316	154860		FEZF1-AS1	7	1	121943712	121950131	antisense	3313	41.741	249.539	205.637	113.428	38.6583	248.985	207.764	123.617	2.55175	3.24e-121	9.12e-119
ENSG00000170775	2861	NM_005302	GPR37	7	-1	124386051	124405681	protein_coding	3021	17.0122	4.80876	4.50919	3.55729	17.2794	5.26182	4.99623	4.25158	1.98652	4.46e-51	5.38e-50
ENSG00000186676				7	1	124673507	124675355	pseudogene	1299	6.70406	8.54374	0.117594	8.67979	15.8322	21.7418	0.30285	24.1262	3.13309	3.14e-52	3.96e-51
ENSG00000197462				7	1	125557925	125573886	lincRNA	837	34.8344	1.93524	0.548833	0.328507	127.704	7.64299	2.19409	1.41721	4.77017	1.61e-103	1.79e-101
ENSG00000128594	64101	NM_022143	LRRC4	7	-1	127667124	127672160	protein_coding	4036	8.64894	30.4972	32.1723	43.7141	6.57259	24.9783	26.6827	39.1065	2.21425	3.58e-69	8.7e-68
ENSG00000224940	401399	NM_001174164	PRRT4	7	-1	127990379	128001739	protein_coding	3683	0.627821	0.586385	0.431277	2.01042	0.523087	0.5263	0.391907	1.97095	1.08127	1.12e-11	2.39e-11
ENSG00000135248	84691	NM_032599	FAM71F1	7	1	128349115	128371797	protein_coding	2489	2.12669	9.26689	18.6831	12.2387	2.62105	12.3074	25.1243	17.7537	2.66056	3.28e-55	4.63e-54
ENSG00000128596	64753	NM_022742	CCDC136	7	1	128430811	128462186	protein_coding	6188	48.6489	84.6358	106.592	103.919	24.1197	45.2127	57.6576	60.6349	1.11601	3.06e-64	6.17e-63
ENSG00000221866	91584	NM_181775	PLXNA4	7	-1	131808091	132333447	protein_coding	16372	9.37788	2.34592	1.86266	3.05472	1.75699	0.473661	0.380886	0.673673	1.86397	2.09e-36	1.4e-35
ENSG00000122786	800	NM_033157	CALD1	7	1	134429003	134655479	protein_coding	9930	528.206	276.869	304.807	161.97	163.222	92.1681	102.75	58.8926	1.69939	8.03e-108	1.14e-105
ENSG00000164707	26266	NM_012450	SLC13A4	7	-1	135365985	135414006	protein_coding	8015	4.86042	6.60839	5.13663	10.9848	1.86102	2.72552	2.14526	4.94819	1.03379	2.07e-20	6.9e-20
ENSG00000157680	9162	NM_004717	DGKI	7	-1	137065783	137531838	protein_coding	15547	0.870736	3.16729	3.84273	1.02478	0.171941	0.673439	0.827388	0.23799	1.37971	1.29e-20	4.35e-20
ENSG00000146858	92092	NM_080660	ZC3HAV1L	7	-1	138710452	138720775	protein_coding	1753	1.6207	4.04717	5.19468	5.23957	2.83381	7.6318	9.91677	10.7917	1.25682	8.69e-17	2.43e-16
ENSG00000211772				7	1	142498725	142500432	TR_C_gene	758	7.25037	3.30373	6.68501	1.43134	29.3509	14.4075	29.518	6.81742	1.76983	8.68e-31	4.63e-30
ENSG00000146904	2041	NM_005232	EPHA1	7	-1	143087382	143105985	protein_coding	4733	276.157	134.594	167.641	74.7617	179.005	94.0032	118.557	57.0327	1.87136	1.53e-104	1.8e-102
ENSG00000229153	285965		EPHA1-AS1	7	1	143104906	143220542	antisense	5316	2.49081	1.19279	2.078	0.502102	1.43824	0.741715	1.30828	0.34109	1.22504	1.84e-12	4.1e-12
ENSG00000244479	101928492		OR2A1-AS1	7	-1	143948357	144053274	antisense	4659	4.9018	1.83763	2.62687	1.54711	3.22678	1.30383	1.88701	1.19891	1.21759	5.57e-16	1.49e-15
ENSG00000204959				7	-1	143969538	143991256	pseudogene	5118	10.9366	3.79288	5.54817	3.59727	6.5565	2.44977	3.62853	2.53763	1.37998	2.45e-29	1.23e-28
ENSG00000228960	401428		OR2A9P	7	1	143991573	143998027	pseudogene	3337	1.98464	0.801132	0.588192	0.425357	1.8253	0.793584	0.590073	0.460229	1.07485	1.81e-10	3.63e-10
ENSG00000050327	7984	NM_005435	ARHGEF5	7	1	144052381	144077725	protein_coding	5818	11.059	6.45067	6.92009	4.77554	5.83056	3.66509	3.98082	2.96365	1.06413	3.83e-18	1.14e-17
ENSG00000174469	26047	NM_014141	CNTNAP2	7	1	145813453	148118090	protein_coding	10308	251.201	333.65	337.442	775.479	74.7681	106.997	109.576	271.625	1.62239	6.29e-117	1.41e-114
ENSG00000197024	57541	NM_170686	ZNF398	7	1	148823508	148880116	protein_coding	6394	126.887	61.8768	65.5204	31.1472	60.8843	31.9898	34.3003	17.5883	1.99267	5.38e-92	3.58e-90
ENSG00000181444	168544	NM_207336	ZNF467	7	-1	149461271	149470568	protein_coding	2734	1.55929	2.28703	3.05848	15.503	1.75068	2.7652	3.74473	20.4743	2.6966	4.22e-61	7.51e-60
ENSG00000197558	23145		SSPO	7	1	149473131	149531068	processed_transcript	21137	9.17416	16.7531	12.2922	57.2414	1.33194	2.62003	1.94655	9.77808	2.519	1.38e-88	7.87e-87
ENSG00000106479	643641	NM_001099220	ZNF862	7	1	149535456	149564568	protein_coding	8430	17.822	13.6073	11.8222	26.5095	6.48737	5.33583	4.69443	11.3539	1.10217	4.44e-34	2.71e-33
ENSG00000273419				7	-1	149555489	149559581	antisense	4093	4.85955	4.33968	3.15634	8.25609	3.64596	3.50485	2.58115	7.28294	1.15806	1.6e-17	4.64e-17
ENSG00000106526	653857	NM_001164459	ACTR3C	7	-1	149941005	150020814	protein_coding	6448	0.404754	3.22651	1.84289	2.68731	0.193114	1.65413	0.956683	1.50478	1.59974	8.1e-18	2.38e-17
ENSG00000127399	65999	NM_023942	LRRC61	7	1	150019728	150035239	protein_coding	2735	0.425288	37.1264	18.3496	28.4206	0.477202	44.8727	22.4558	37.5194	4.7571	3.35e-90	2.04e-88
ENSG00000188707	113763	NM_138434	ZBED6CL	7	1	150026938	150029808	protein_coding	2871	0.12152	14.6036	6.05831	19.5063	0.129861	16.8145	7.06404	24.5317	4.21223	2.48e-74	7.61e-73
ENSG00000213199	9311	NM_020322	ASIC3	7	1	150745379	150749843	protein_coding	2748	5.10321	3.77292	5.35208	10.1908	5.70004	4.53854	6.51901	13.3893	1.23192	2.2e-22	8.05e-22
ENSG00000273117				7	-1	155087628	155089251	lincRNA	1624	5.08299	2.7956	2.01928	3.57882	9.60673	5.69041	4.16182	7.95594	1.01453	5.28e-11	1.09e-10
ENSG00000186480	3638	NM_198337	INSIG1	7	1	155089486	155101945	protein_coding	3650	61.895	21.7783	14.9788	26.2735	52.0241	19.7236	13.7374	25.9901	1.97789	1.78e-77	6.31e-76
ENSG00000164778	2020	NM_001427	EN2	7	1	155250824	155257526	protein_coding	3395	7.29232	3.10779	3.8237	4.2136	6.58646	3.02596	3.77117	4.48139	1.01593	4.99e-13	1.14e-12
ENSG00000155093	5799	NM_130843	PTPRN2	7	-1	157331750	158380480	protein_coding	5006	6.05577	4.86766	16.8216	0.812875	3.71137	3.21428	11.2484	0.586187	3.30942	2.51e-61	4.51e-60
ENSG00000236871	751580		LINC00106	X	1	1515320	1518295	lincRNA	592	1.68131	3.08865	3.78382	5.9174	8.70827	17.2465	21.3947	36.0888	1.37253	1.19e-17	3.46e-17
ENSG00000124343	7499	NM_175569	XG	X	1	2670091	2734539	protein_coding	3348	1.70203	0.644897	0.313794	0.367413	1.55728	0.636727	0.313925	0.396218	1.04923	1.28e-10	2.59e-10
ENSG00000006756	414	NM_001669	ARSD	X	-1	2822011	2847392	protein_coding	7030	14.9275	12.6492	6.66576	26.7796	6.51343	5.94791	3.17387	13.7538	1.85963	1.1e-50	1.3e-49
ENSG00000229851				X	1	2822945	2824122	antisense	816	2.79465	1.77862	1.05842	4.50735	10.5117	7.20518	4.33984	19.942	1.42625	7.81e-17	2.19e-16
ENSG00000157399	415	NM_001282631	ARSE	X	-1	2852699	2886286	protein_coding	2618	24.5503	4.18311	1.84263	3.63404	28.7572	5.28181	2.35534	5.01203	3.17506	2.03e-73	5.94e-72
ENSG00000101825	25878	NM_015419	MXRA5	X	-1	3226606	3264682	protein_coding	9793	13.1252	23.3424	7.54834	23.9005	4.11083	7.87927	2.58028	8.81169	1.54412	1.71e-47	1.82e-46
ENSG00000183943	5613	NM_005044	PRKX	X	-1	3522411	3631649	protein_coding	6452	153.765	123.538	55.9137	86.7279	73.115	63.2938	29.0077	48.534	1.44348	4e-83	1.78e-81
ENSG00000234449				X	-1	3771051	3800358	lincRNA	4381	0.182249	2.97135	5.97967	8.87396	0.127708	2.242	4.56889	7.3135	3.07941	9.4e-49	1.04e-47
ENSG00000205663				X	-1	3809479	3838787	lincRNA	3700	2.57195	0.0390449	0	0.0580625	2.13332	0.034881	0	0.0566497	1.85359	2.44e-33	1.44e-32
ENSG00000146938	57502	NM_181332	NLGN4X	X	-1	5758678	6146904	protein_coding	7313	278.983	139.921	96.7345	46.4392	117.053	63.2475	44.2793	22.9282	2.5616	5.39e-122	1.56e-119
ENSG00000130021	8226	NM_012080	HDHD1	X	-1	6966961	7066231	protein_coding	3168	42.6527	43.965	20.0166	21.0954	41.3099	45.8751	21.1491	24.0422	1.0979	1.45e-54	1.99e-53
ENSG00000011201	3730	NM_000216	KAL1	X	-1	8496915	8700227	protein_coding	7131	203.099	133.11	81.5988	37.7194	87.3838	61.7044	38.3043	19.0983	2.39861	1.25e-112	2.34e-110
ENSG00000101871	4281	NM_033290	MID1	X	-1	10413350	10851773	protein_coding	7569	165.49	82.2457	45.6802	156.306	67.0803	35.9195	20.2016	74.561	1.83491	4.17e-102	4.58e-100
ENSG00000047648	395	NM_013427	ARHGAP6	X	-1	11136239	11683821	protein_coding	8357	3.11882	2.40504	0.999994	2.68683	1.14524	0.951329	0.400628	1.16087	1.04834	8.74e-10	1.69e-09
ENSG00000005302	10943	NM_078629	MSL3	X	1	11776278	11793870	protein_coding	6494	28.9811	33.921	22.0961	50.3607	13.6943	17.2669	11.3903	28.0004	1.15368	1.57e-45	1.53e-44
ENSG00000101911	5634	NM_002765	PRPS2	X	1	12809474	12842341	protein_coding	2758	61.2239	32.0026	28.3683	35.5168	68.114	38.3572	34.4289	46.4962	1.08364	1.07e-51	1.33e-50
ENSG00000205542	7114	NM_021109	TMSB4X	X	1	12993227	12995346	protein_coding	1705	1109.15	644.234	278.022	421.302	1995.86	1249.03	545.824	892.157	1.99237	2.21e-128	1.01e-125
ENSG00000197582				X	-1	13396854	13397459	pseudogene	606	0.141867	0.156234	0.0196238	2.61186	0.716566	0.852193	0.108575	15.5599	1.84066	5.73e-29	2.82e-28
ENSG00000123595	9367	NM_004251	RAB9A	X	1	13707244	13728625	protein_coding	2039	33.1532	27.273	14.664	17.0525	49.893	44.2152	24.0709	30.196	1.12536	2.63e-41	2.18e-40
ENSG00000046653	2824	NM_005278	GPM6B	X	-1	13789150	13956757	protein_coding	5675	175.653	116.907	81.8137	104.439	94.9698	68.0973	48.2577	66.4473	1.09315	3.19e-70	8.14e-69
ENSG00000130150	158747	NM_152581	MOSPD2	X	1	14891563	14940449	protein_coding	5656	35.0771	26.1186	14.6458	34.9025	19.0305	15.265	8.66833	22.28	1.20624	2.16e-44	2.02e-43
ENSG00000087842	8544	NM_003662	PIR	X	-1	15402921	15511687	protein_coding	2512	28.2931	24.7117	9.84261	14.0002	34.5594	32.5192	13.1174	20.1225	1.43531	8e-47	8.25e-46
ENSG00000126010	2925	NM_005314	GRPR	X	1	16141679	16171144	protein_coding	1929	96.039	22.9118	16.0373	40.9505	152.762	39.2628	27.8297	76.6485	2.51102	4.23e-101	4.42e-99
ENSG00000238178				X	-1	16171064	16188992	antisense	1219	30.8444	11.8869	6.13707	12.258	77.6436	32.2345	16.8552	36.3072	2.1603	1.89e-60	3.29e-59
ENSG00000182798	645864	NM_001277307	MAGEB17	X	1	16185604	16189587	protein_coding	1611	7.53323	6.00127	1.56871	1.70143	14.3533	12.3141	3.26052	3.81325	1.73863	1.4e-34	8.72e-34
ENSG00000169895	94056	NM_032796	SYAP1	X	1	16737755	16783459	protein_coding	6418	88.6088	69.3614	41.3482	66.3759	42.3575	35.7251	21.5659	37.3411	1.08164	4.67e-54	6.27e-53
ENSG00000102054	5931	NM_002893	RBBP7	X	-1	16857406	16888537	protein_coding	7392	275.566	247.75	133.393	228.952	114.374	110.791	60.403	111.831	1.04125	8.22e-76	2.73e-74
ENSG00000188158	4810	NM_198270	NHS	X	1	17393543	17754114	protein_coding	9213	53.6903	44.0635	21.957	44.3328	17.8811	15.81	7.977	17.3741	1.25291	2.36e-51	2.88e-50
ENSG00000047634	6322	NM_006746	SCML1	X	1	17755588	17773105	protein_coding	5475	3.80793	2.67841	2.4901	9.72515	2.13326	1.61714	1.52265	6.41342	1.62419	9.14e-34	5.5e-33
ENSG00000131831	10742	NM_021785	RAI2	X	-1	17818169	17879457	protein_coding	2622	0.607599	2.60076	1.74518	12.2943	0.710965	3.27889	2.22864	16.9302	3.06066	1.2e-56	1.79e-55
ENSG00000008086	6792	NM_003159	CDKL5	X	1	18443703	18671749	protein_coding	3576	10.8763	19.4709	17.0365	25.5394	9.33056	17.9987	15.9464	25.7866	1.16117	9.93e-32	5.53e-31
ENSG00000173698	10149	NM_005756	GPR64	X	-1	19007427	19140755	protein_coding	10174	10.8159	20.1553	23.4871	29.9292	3.26096	6.54866	7.72748	10.6214	1.38949	1.28e-41	1.07e-40
ENSG00000173681	256643	NM_198279	CXorf23	X	-1	19930978	19988416	protein_coding	8630	15.9576	25.6302	17.5461	43.4467	5.67567	9.8174	6.80519	18.1769	1.39077	8.46e-55	1.17e-53
ENSG00000184368	256714	NM_152780	MAP7D2	X	-1	20024831	20135035	protein_coding	4475	4.7183	11.9834	14.2926	11.0203	3.23661	8.85197	10.6913	8.89156	1.42152	7.99e-30	4.08e-29
ENSG00000177189	6197	NM_004586	RPS6KA3	X	-1	20168029	20285523	protein_coding	9302	37.9334	56.5364	40.6426	86.8308	12.5127	20.0913	14.6258	33.7034	1.17398	1.72e-64	3.49e-63
ENSG00000149970	22866	NM_014927	CNKSR2	X	1	21392536	21672813	protein_coding	7160	20.8808	47.5068	35.4266	28.6595	8.94794	21.933	16.5619	14.4517	1.14907	4.16e-44	3.84e-43
ENSG00000102172	6611	NM_004595	SMS	X	1	21958691	22025798	protein_coding	2695	258.795	190.274	100.691	112.622	294.626	233.386	125.061	150.884	1.35331	1.9e-95	1.51e-93
ENSG00000123131	10549	NM_006406	PRDX4	X	1	23682379	23704516	protein_coding	1904	164.171	149.769	74.4419	113.69	264.554	260.022	130.875	215.591	1.13071	4.24e-73	1.22e-71
ENSG00000130066	6303	NM_002970	SAT1	X	1	23801290	23804343	protein_coding	2498	75.7669	56.1245	27.0556	61.1356	93.0605	74.2703	36.2554	88.3647	1.45275	4.03e-65	8.41e-64
ENSG00000184831	79135	NM_024122	APOO	X	-1	23851470	23926057	protein_coding	1152	30.7039	22.5978	12.1554	21.3232	81.7732	64.8436	35.3202	66.8322	1.27005	1.31e-37	9.3e-37
ENSG00000174010	80311	NM_030624	KLHL15	X	-1	24001837	24045303	protein_coding	6272	58.1039	47.4296	24.3301	49.5367	28.4275	24.9977	12.9847	28.5164	1.22297	2.77e-52	3.49e-51
ENSG00000005889	7543	NM_003410	ZFX	X	1	24167290	24234372	protein_coding	9037	22.3595	38.1236	18.8789	42.4767	7.5912	13.9453	6.99216	16.9709	1.12957	4.05e-49	4.57e-48
ENSG00000067992	5165	NM_005391	PDK3	X	1	24483338	24557954	protein_coding	2695	26.8174	21.3477	10.0779	17.5923	30.5216	26.1847	12.5189	23.5694	1.32958	3.08e-37	2.14e-36
ENSG00000260822				X	1	24563633	24568583	sense_overlapping	4951	33.4992	28.6813	11.2727	26.6296	20.7584	19.1497	7.62097	19.4192	1.49229	4.01e-47	4.2e-46
ENSG00000004848	170302	NM_139058	ARX	X	-1	25021811	25034065	protein_coding	2876	0.425226	4.61277	3.58791	14.342	0.453976	5.30181	4.17622	18.006	3.44315	4.74e-58	7.47e-57
ENSG00000169306	11141	NM_014271	IL1RAPL1	X	1	28605516	29974840	protein_coding	3667	0.384719	1.58323	0.862814	4.21621	0.322159	1.4272	0.787889	4.15112	1.9254	2.92e-26	1.28e-25
ENSG00000198814	2710	NM_203391	GK	X	1	30671476	30748725	protein_coding	4511	8.68808	4.90714	3.33292	3.53826	5.91043	3.59594	2.47317	2.83199	1.1639	4.41e-21	1.52e-20
ENSG00000198947	1756	NM_004023	DMD	X	-1	31115794	33357558	protein_coding	18178	36.3339	56.1485	28.1722	136.473	6.13272	10.2105	5.18747	27.1065	2.237	1.27e-105	1.59e-103
ENSG00000130962	5638	NM_001173490	PRRG1	X	1	37208528	37316548	protein_coding	6180	24.6282	15.8349	8.94037	18.5795	12.2264	8.46998	4.8428	10.8549	1.36783	5.91e-37	4.06e-36
ENSG00000047597	7504	NM_021083	XK	X	1	37545012	37591383	protein_coding	5206	3.38184	5.70898	3.15638	7.75517	1.994	3.62503	2.02939	5.3783	1.07743	2.19e-18	6.63e-18
ENSG00000147041	94122	NM_138780	SYTL5	X	1	37865835	37988072	protein_coding	4894	2.24846	2.52179	3.1569	6.13013	1.4088	1.70333	2.15975	4.52241	1.13799	1.66e-16	4.57e-16
ENSG00000101955	8406	NM_006307	SRPX	X	-1	38008589	38080696	protein_coding	2105	14.5416	7.15573	5.17606	7.92592	21.1961	11.2372	8.23163	13.5952	1.33371	8.12e-29	3.96e-28
ENSG00000165175	58526	NM_021242	MID1IP1	X	1	38660685	38665790	protein_coding	2592	299.3	162.572	131.919	184.072	354.284	207.332	170.35	256.409	1.17594	1.26e-83	5.77e-82
ENSG00000189221	4128	NM_001270458	MAOA	X	1	43515467	43606068	protein_coding	4213	1.68099	8.91494	1.80368	8.87704	1.22424	6.99492	1.43305	7.60734	1.89311	3.25e-45	3.13e-44
ENSG00000270069				X	-1	45604639	45629677	lincRNA	2785	7.06788	5.16071	5.19539	2.78558	7.7883	6.12546	6.24439	3.61102	1.0955	5.98e-14	1.44e-13
ENSG00000230844	401588		ZNF674-AS1	X	1	46404928	46407843	lincRNA	2078	7.89848	3.44071	3.25479	2.97655	11.6633	5.47341	5.24386	5.17211	1.16504	1.59e-20	5.31e-20
ENSG00000147119	56548	NM_019886	CHST7	X	1	46433219	46457843	protein_coding	2289	55.7583	11.7103	13.3126	6.74611	74.7312	16.9114	19.4692	10.6415	2.87563	5.33e-92	3.56e-90
ENSG00000065923	84679	NM_032591	SLC9A7	X	-1	46464753	46618490	protein_coding	3838	59.2036	8.5819	8.72503	4.71653	47.3177	7.39151	7.61061	4.43722	3.40006	1.37e-101	1.48e-99
ENSG00000102218	6102	NM_006915	RP2	X	1	46696375	46741793	protein_coding	3803	25.3572	10.0679	10.5483	11.0631	20.4567	8.75116	9.28532	10.5027	1.253	1.08e-40	8.73e-40
ENSG00000130985	7317	NM_153280	UBA1	X	1	47050260	47074527	protein_coding	6437	1078.81	718.543	505.556	726.759	514.191	368.998	262.891	407.649	1.09201	7.42e-89	4.27e-87
ENSG00000102225	5127	NM_033018	CDK16	X	1	47077259	47089396	protein_coding	6524	329.267	265.925	162.584	270.855	154.83	134.741	83.4156	149.899	1.01366	5.53e-73	1.59e-71
ENSG00000102096	11040	NM_006875	PIM2	X	-1	48770459	48776301	protein_coding	2761	176.872	94.231	100.124	45.3774	196.544	112.819	121.386	59.3405	1.93974	7.68e-98	6.75e-96
ENSG00000102007	5355	NM_002668	PLP2	X	1	49028273	49031588	protein_coding	1279	2.26887	5.16115	7.03816	4.1585	5.43831	13.3393	18.4193	11.7386	1.30249	9.69e-18	2.84e-17
ENSG00000102003	6855	NM_003179	SYP	X	-1	49044269	49056718	protein_coding	5203	6.11613	3.71441	3.7646	2.45577	3.60728	2.35989	2.42238	1.70412	1.04573	2.94e-12	6.48e-12
ENSG00000102001	778	NM_005183	CACNA1F	X	-1	49061523	49089833	protein_coding	6928	5.99492	5.66961	6.29302	14.521	2.65494	2.70521	3.0403	7.56767	1.22046	1.11e-31	6.19e-31
ENSG00000204466				X	-1	50108408	50213737	processed_transcript	7406	4.98288	3.65546	6.97978	2.72538	2.06342	1.63159	3.15492	1.32874	1.10201	2.07e-15	5.39e-15
ENSG00000158352	57477	NM_020717	SHROOM4	X	-1	50334647	50557302	protein_coding	10333	23.8791	11.006	7.88143	12.8379	7.08971	3.52094	2.55321	4.48586	1.48775	2.24e-41	1.86e-40
ENSG00000124313	23096	NM_015075	IQSEC2	X	-1	53262058	53350522	protein_coding	6962	110.079	23.3228	23.1922	19.1777	48.5072	11.074	11.1501	9.94597	2.46159	6.81e-110	1.11e-107
ENSG00000198205	7789	NM_007156	ZXDA	X	-1	57931864	57937067	protein_coding	5204	5.36685	4.63311	0.274584	0.212501	3.16465	2.943	0.176743	0.147455	2.408	7.87e-46	7.79e-45
ENSG00000186767	139886	NM_001012968	SPIN4	X	-1	62567107	62571223	protein_coding	4117	41.0325	46.352	22.1152	21.9472	30.5799	37.2172	17.9814	19.2472	1.04581	1.31e-51	1.62e-50
ENSG00000131089	23229	NM_015185	ARHGEF9	X	-1	62854847	63005426	protein_coding	6673	48.9912	77.2993	74.9124	107.771	22.5273	38.2921	37.5784	58.3118	1.12172	1.34e-59	2.26e-58
ENSG00000130052	9754	NM_014725	STARD8	X	1	67867508	67945684	protein_coding	5558	18.6303	4.92601	4.70535	9.68684	10.2894	2.92975	2.83391	6.29271	1.78573	1.63e-47	1.73e-46
ENSG00000090776	1947	NM_004429	EFNB1	X	1	68048840	68061990	protein_coding	3314	75.3836	40.2898	28.0155	79.1664	69.7867	40.1881	28.2965	86.2527	1.46672	2.25e-75	7.26e-74
ENSG00000181191	64219	NM_145119	PJA1	X	-1	68380694	68385636	protein_coding	3117	116.578	51.4763	45.465	45.5706	114.747	54.5917	48.8253	52.7868	1.33972	4.8e-82	2.04e-80
ENSG00000130055	54857	NM_017711	GDPD2	X	1	69642881	69653240	protein_coding	2638	9.90209	34.4829	41.7396	34.4349	11.5237	43.2098	52.9629	47.1303	1.97234	2.33e-62	4.36e-61
ENSG00000165349	84889	NM_032803	SLC7A3	X	-1	70145432	70150975	protein_coding	2265	203.952	199.052	293.992	143.858	276.256	290.505	434.454	229.323	1.02612	9.05e-73	2.57e-71
ENSG00000204131	340527	NM_001013627	NHSL2	X	1	71130938	71363424	protein_coding	5001	42.8965	14.0563	10.9585	11.735	26.3165	9.29119	7.33393	8.47244	1.8774	5.33e-71	1.4e-69
ENSG00000242732	340526	NM_001024455	RGAG4	X	-1	71346958	71351758	protein_coding	4799	20.6571	5.74885	4.62697	10.7659	13.2092	3.95995	3.22749	8.10025	1.94754	1.58e-48	1.74e-47
ENSG00000225471				X	1	71364034	71381600	pseudogene	2269	3.17974	0.957914	1.03917	0.88962	4.29967	1.39555	1.53325	1.41556	1.15224	1.45e-14	3.61e-14
ENSG00000102309	5303	NM_006223	PIN4	X	1	71401203	71522776	protein_coding	4011	31.921	13.8814	14.0567	14.1553	24.4118	11.4403	11.7304	12.7418	1.14638	5.17e-44	4.75e-43
ENSG00000270641	9383		TSIX	X	1	73012040	73049066	lincRNA	37027	0.708772	109.838	0.863074	0.773258	0.0587563	9.80594	0.0780942	0.0754039	6.03261	4.16e-76	1.39e-74
ENSG00000229807	7503		XIST	X	-1	73040486	73072588	lincRNA	19931	0.668328	243.351	1.11781	0.908421	0.102895	40.3609	0.187823	0.164573	7.20818	7.58e-145	1.05e-141
ENSG00000147145	2846	NM_005296	LPAR4	X	1	78003206	78012591	protein_coding	3113	6.76536	15.8942	20.4494	28.0201	6.66507	16.8778	21.9908	32.498	1.90405	6.82e-51	8.18e-50
ENSG00000078596	9452	NM_004867	ITM2A	X	-1	78615881	78623164	protein_coding	2051	8.91127	4.16507	4.72498	3.57775	13.3312	6.713	7.71169	6.29802	1.11745	5.66e-19	1.76e-18
ENSG00000188419	1121	NM_001145414	CHM	X	-1	85116185	85302566	protein_coding	8644	47.0241	26.8022	21.3316	37.1857	16.6956	10.2497	8.26122	15.532	1.10537	3.69e-42	3.17e-41
ENSG00000126733	117154	NM_053281	DACH2	X	1	85403462	86087607	protein_coding	7028	5.08286	4.24305	3.92085	1.70048	2.22002	1.99575	1.86727	0.873689	1.17603	1.08e-13	2.58e-13
ENSG00000102271	56062	NM_057162	KLHL4	X	1	86772752	86925050	protein_coding	5818	55.3101	10.6921	7.93989	7.50092	29.1704	6.07493	4.56789	4.65506	2.72995	2.53e-94	1.86e-92
ENSG00000174740	140886	NM_080832	PABPC5	X	1	90689594	90693583	protein_coding	3450	4.45554	2.58063	1.09815	4.07915	3.96287	2.47265	1.0659	4.26908	1.38562	6.17e-18	1.83e-17
ENSG00000186310	4675	NM_004538	NAP1L3	X	-1	92925929	92928567	protein_coding	2639	81.1338	55.759	29.0344	49.8316	94.3287	69.8445	36.8253	68.1761	1.45182	1.01e-63	2e-62
ENSG00000179083	286499	NM_173698	FAM133A	X	1	92929012	92967273	protein_coding	3416	1.94438	2.11089	0.823678	3.20963	1.74613	2.04267	0.807561	3.39243	1.21419	3.42e-11	7.12e-11
ENSG00000165194	57526	NM_020766	PCDH19	X	-1	99546642	99665271	protein_coding	9756	13.8938	31.6735	11.5474	30.7982	4.3693	10.732	3.96193	11.3981	1.38178	2.2e-54	2.99e-53
ENSG00000000005	64102	NM_022144	TNMD	X	1	99839799	99854882	protein_coding	1610	3.4015	0.547176	0.470636	0.270445	6.48913	1.12344	0.978892	0.606586	1.80571	5.15e-26	2.22e-25
ENSG00000102362	94121	NM_080737	SYTL4	X	-1	99929488	99987110	protein_coding	7518	0.263449	0.703739	0.646952	2.47492	0.107287	0.309431	0.288033	1.18859	1.47145	2.25e-17	6.47e-17
ENSG00000184515	340542	NM_001159560	BEX5	X	-1	101408680	101411029	protein_coding	1063	6.27959	1.6225	2.15631	1.77924	18.1135	5.04551	6.78859	6.04309	1.47837	8.7e-25	3.52e-24
ENSG00000133169	55859	NM_018476	BEX1	X	-1	102317579	102319168	protein_coding	864	71.9414	24.4961	19.5257	20.4168	255.443	93.7213	75.6392	85.3202	1.83004	3.59e-84	1.68e-82
ENSG00000102409	56271	NM_001127688	BEX4	X	1	102470020	102472174	protein_coding	1328	102.921	66.8012	39.7011	55.8786	237.829	166.281	100.071	151.922	1.35276	8.81e-69	2.11e-67
ENSG00000180964	90843	NM_153333	TCEAL8	X	-1	102507923	102510131	protein_coding	1222	95.1487	57.9633	31.9173	61.7404	238.901	156.797	87.4284	182.418	1.5469	1.09e-71	2.96e-70
ENSG00000204065	340543	NM_001012979	TCEAL5	X	-1	102528619	102531800	protein_coding	1168	0.384907	1.13405	1.7448	0.212382	1.01019	3.20959	5.00004	0.656678	1.18932	1.95e-13	4.57e-13
ENSG00000133134	84707	NM_032621	BEX2	X	-1	102564274	102565974	protein_coding	1176	39.5152	30.2829	15.0574	21.7523	103.082	85.1229	42.862	66.7839	1.33612	8.04e-48	8.59e-47
ENSG00000185222	51186	NM_016303	WBP5	X	1	102611373	102613397	protein_coding	1096	75.1987	52.3548	28.2703	49.943	210.524	157.907	86.3387	164.527	1.38082	2.32e-61	4.17e-60
ENSG00000166681	27018	NM_206917	NGFRAP1	X	1	102631268	102633005	protein_coding	1362	307.51	267.773	147.877	214.41	692.669	649.898	363.408	568.383	1.05125	9.67e-77	3.32e-75
ENSG00000172476	142684	NM_080879	RAB40A	X	-1	102754678	102774417	protein_coding	3398	5.63055	6.56852	4.45013	10.4008	5.08343	6.38997	4.38331	11.0517	1.067	1.04e-18	3.2e-18
ENSG00000196507	85012	NM_032926	TCEAL3	X	1	102862379	102884618	protein_coding	2305	15.4732	13.3718	6.64643	14.4418	20.597	19.1767	9.6526	22.6221	1.10895	1.14e-25	4.83e-25
ENSG00000172465	9338	NM_004780	TCEAL1	X	1	102883632	102885881	protein_coding	1602	5.6914	4.77005	2.64638	6.82487	10.8984	9.84272	5.52832	15.3819	1.10487	7.82e-15	1.98e-14
ENSG00000123562	9643	NM_012286	MORF4L2	X	-1	102930424	102943086	protein_coding	3419	475.843	299.519	189.382	326.521	427.028	289.588	185.404	344.813	1.32468	2.38e-92	1.62e-90
ENSG00000231154	340544		MORF4L2-AS1	X	1	102942212	102946700	antisense	2086	7.91939	4.8676	3.03871	6.20676	11.6459	7.71357	4.8758	10.7429	1.14612	7.52e-17	2.11e-16
ENSG00000188828	441509	NM_001024452	GLRA4	X	-1	102962152	102983583	protein_coding	2722	4.59778	0.703848	0.215787	0.483064	5.18119	0.854768	0.265639	0.640822	2.21806	4.21e-35	2.66e-34
ENSG00000123560	5354	NM_199478	PLP1	X	1	103028647	103047548	protein_coding	6078	136.868	190.598	96.852	205.766	69.0956	103.66	53.3411	122.232	1.07941	8.8e-75	2.75e-73
ENSG00000123570	51209	NM_016370	RAB9B	X	-1	103077252	103087158	protein_coding	3748	3.34145	3.12874	1.03924	5.49074	2.73626	2.7595	0.928398	5.28945	1.67827	2.41e-21	8.38e-21
ENSG00000158427	11013	NM_194324	TMSB15B	X	1	103173479	103229570	protein_coding	7938	21.6099	19.7863	8.82166	26.8771	8.35277	8.23968	3.71942	12.2248	1.50637	2.9e-42	2.5e-41
ENSG00000176274	401612	NM_001012755	SLC25A53	X	-1	103343898	103401708	protein_coding	6844	8.78888	10.733	5.33212	13.0331	3.9416	5.18405	2.60745	6.87549	1.14982	4.02e-22	1.46e-21
ENSG00000166707	644353	NM_001143978	ZCCHC18	X	1	103356822	103360533	protein_coding	3385	7.95883	9.03202	4.62716	13.0121	7.21594	8.82027	4.5762	13.8792	1.31869	2.12e-25	8.87e-25
ENSG00000123575	139231	NM_207318	FAM199X	X	1	103411301	103440583	protein_coding	7457	74.1651	74.9146	43.5428	90.6333	30.5176	33.2092	19.5453	43.8839	1.04096	5.88e-54	7.87e-53
ENSG00000123572	203447	NM_198465	NRK	X	1	105066536	105202602	protein_coding	8466	9.53934	3.22493	2.25487	1.62445	3.45699	1.25919	0.891729	0.692768	2.01253	9.11e-38	6.48e-37
ENSG00000147231	55086	NM_018015	CXorf57	X	1	105855160	105922672	protein_coding	4853	11.0386	5.82557	3.43074	4.48629	6.97729	3.9681	2.36611	3.33767	1.44526	2.22e-28	1.06e-27
ENSG00000133135	79589	NM_194463	RNF128	X	1	105937024	106040223	protein_coding	3432	1.76182	1.01621	0.882214	0.29055	1.57568	0.978775	0.860409	0.305575	1.10788	4.36e-09	8.05e-09
ENSG00000133138	54885	NM_198881	TBC1D8B	X	1	106045910	106119375	protein_coding	9503	10.8543	5.76799	3.96058	4.31116	3.50603	2.00642	1.39527	1.63801	1.25976	2.97e-25	1.23e-24
ENSG00000133131	79710	NM_024657	MORC4	X	-1	106057101	106243474	protein_coding	6198	12.9428	9.65723	5.78425	13.4562	6.40519	5.15057	3.12454	7.8388	1.09337	2.09e-23	8.01e-23
ENSG00000089682	55285	NM_018301	RBM41	X	-1	106307650	106362057	protein_coding	6105	30.9044	34.721	20.3515	43.7382	15.5348	18.8002	11.1598	25.867	1.06769	3.62e-38	2.62e-37
ENSG00000147234	84443	NM_032428	FRMPD3	X	1	106765680	106848481	protein_coding	9158	6.37958	2.20883	1.19586	3.5567	2.13751	0.797286	0.437057	1.4023	1.75618	3.92e-26	1.7e-25
ENSG00000147224	5631	NM_002764	PRPS1	X	1	106871737	106894256	protein_coding	2197	265.163	189.341	99.9067	145.961	370.26	284.886	152.212	239.872	1.39941	4.37e-90	2.61e-88
ENSG00000157514	1831	NM_198057	TSC22D3	X	-1	106956451	107020572	protein_coding	4766	36.5775	79.915	38.3685	65.021	23.5463	55.4279	26.9488	49.258	1.10692	1.37e-62	2.59e-61
ENSG00000080561	11043	NM_052817	MID2	X	1	107068985	107170423	protein_coding	3097	2.99718	1.54485	0.92161	3.017	2.97026	1.64894	0.996413	3.51715	1.06997	3.12e-12	6.87e-12
ENSG00000170925	56156	NM_031273	TEX13B	X	-1	107224094	107225600	protein_coding	1248	5.99423	1.60308	0.470524	1.0249	14.7426	4.24617	1.26201	2.96505	2.26242	1.38e-35	8.9e-35
ENSG00000101843	5716	NM_170750	PSMD10	X	-1	107327437	107334848	protein_coding	2459	83.6483	72.6278	37.7793	74.6082	104.357	97.6337	51.4271	109.549	1.1265	2.32e-58	3.73e-57
ENSG00000101844	115201	NM_178270	ATG4A	X	1	107334898	107397901	protein_coding	2927	8.50714	4.88817	2.37228	8.60541	8.91434	5.52054	2.71304	10.6148	1.51439	1.75e-28	8.43e-28
ENSG00000197565	1288	NM_033641	COL4A6	X	-1	107386780	107682727	protein_coding	9942	149.186	259.65	131.43	543.846	46.0377	86.3317	44.2487	197.505	2.04069	1.42e-128	6.91e-126
ENSG00000188153	1287	NM_033380	COL4A5	X	1	107683074	107940775	protein_coding	8738	181.443	262.133	138.004	486.586	63.7154	99.1666	52.8674	201.06	1.81064	4.05e-116	8.65e-114
ENSG00000261409				X	-1	107963179	107968174	sense_overlapping	4996	21.3234	43.8538	33.4274	65.9691	13.102	29.0163	22.3968	47.6755	1.58541	7.9e-57	1.18e-55
ENSG00000260548				X	-1	107965300	107975917	protein_coding	563	3.22031	7.6054	5.43035	11.8305	17.5484	44.6551	32.2831	75.8727	1.60799	5.12e-31	2.77e-30
ENSG00000133124	8471	NM_003604	IRS4	X	-1	107975712	107979651	protein_coding	3940	25.9056	51.0255	40.2104	62.6753	20.168	42.8102	34.1618	57.4361	1.24345	3.85e-54	5.19e-53
ENSG00000237863	101928358		LOC101928358	X	1	107979241	107982133	antisense	1498	3.70657	8.21054	5.6655	9.25852	7.58986	18.1182	12.6581	22.3166	1.12704	2.79e-19	8.83e-19
ENSG00000176076	23630	NM_012282	KCNE1L	X	-1	108866929	108868393	protein_coding	1465	3.92964	3.20612	2.27405	7.57968	8.2259	7.23431	5.19526	18.6803	1.39406	4.44e-22	1.6e-21
ENSG00000068366	2182	NM_022977	ACSL4	X	-1	108867473	108976632	protein_coding	6415	141.041	89.97	42.8384	127.18	67.4593	46.3615	22.3537	71.5812	1.69645	3.2e-90	1.96e-88
ENSG00000157600	84187	NM_032227	TMEM164	X	1	109245859	109425962	protein_coding	6583	75.7462	75.2263	41.5454	99.5079	35.3041	37.7747	21.1266	54.5777	1.24061	1.38e-62	2.61e-61
ENSG00000225366	6998		TDGF1P3	X	1	109763540	109766249	pseudogene	2710	0.20272	4.5168	4.9405	1.95177	0.228755	5.50961	6.10234	2.6006	2.31995	1.5e-33	8.96e-33
ENSG00000077274	827	NM_014289	CAPN6	X	-1	110488331	110513751	protein_coding	3568	8.75062	58.9425	27.9958	19.5656	7.52089	54.6083	26.2635	19.7992	2.62216	1.34e-84	6.37e-83
ENSG00000260802	401613		LINC00890	X	1	110754890	110765627	lincRNA	4758	5.22448	2.52234	1.47041	24.9205	3.37085	1.75242	1.03447	18.9109	3.39979	2.61e-79	9.87e-78
ENSG00000182508	340596	NM_178175	LHFPL1	X	-1	111873876	111923375	protein_coding	1843	9.61886	2.99093	2.5483	6.11003	16.0212	5.36458	4.62709	11.9699	1.58579	4.4e-31	2.39e-30
ENSG00000126016	154796	NM_133265	AMOT	X	-1	112017731	112084043	protein_coding	8502	41.5556	30.5388	15.5469	35.1918	15.0012	11.8737	6.12095	14.9448	1.36374	2.91e-47	3.06e-46
ENSG00000147246	3358	NM_001256761	HTR2C	X	1	113818551	114144624	protein_coding	4842	10.6732	4.55513	6.03821	2.53346	6.76354	3.1098	4.17402	1.88907	1.72892	9.52e-32	5.3e-31
ENSG00000224664				X	1	113824088	113824403	pseudogene	316	2.41011	0.234598	0.176465	0.0387873	23.401	2.4541	1.86959	0.442955	1.73071	7.14e-27	3.2e-26
ENSG00000130224	57631	NM_020871	LRCH2	X	-1	114345185	114468635	protein_coding	4923	30.1533	19.2966	13.9395	19.2955	18.8004	12.9571	9.47819	14.1516	1.06119	6.13e-31	3.3e-30
ENSG00000229335				X	1	114957297	114959383	antisense	446	0.182373	3.63605	0.76462	2.5318	1.25228	26.9494	5.73884	20.4975	1.98605	6.66e-28	3.12e-27
ENSG00000003096	90293	NM_033495	KLHL13	X	-1	117031776	117251303	protein_coding	6983	32.4652	28.5607	13.2727	12.4515	14.2653	13.5202	6.36224	6.43806	1.316	1.3e-52	1.66e-51
ENSG00000131725	54521	NM_019045	WDR44	X	1	117480036	117583924	protein_coding	4202	57.3144	30.3024	17.7239	13.6477	41.8541	23.8384	14.12	11.7272	1.99424	2.05e-76	6.94e-75
ENSG00000131724	3597	NM_001560	IL13RA1	X	1	117861535	117928502	protein_coding	5387	34.268	14.1729	8.13542	11.0783	19.5178	8.69692	5.05428	7.42516	1.95061	5.06e-62	9.31e-61
ENSG00000005022	292	NM_001152	SLC25A5	X	1	118602363	118605282	protein_coding	1500	334.057	240.966	190.544	155.803	683.281	531.032	425.208	375.024	1.0956	6.42e-82	2.72e-80
ENSG00000125355	55026	NM_017938	TMEM255A	X	-1	119392505	119445411	protein_coding	3858	1.17457	3.59667	2.19589	2.5713	0.934421	3.08171	1.90538	2.40642	1.08553	4.65e-10	9.09e-10
ENSG00000234176				X	-1	120337036	120338868	pseudogene	1833	0.0607911	0.117354	2.68574	3.13312	0.101567	0.211641	4.90398	6.1712	1.97822	4.14e-35	2.62e-34
ENSG00000125675	2892	NM_007325	GRIA3	X	1	122318006	122624766	protein_coding	6883	8.04035	6.02167	2.25458	3.38382	3.58428	2.89199	1.09642	1.77501	1.47849	1.47e-25	6.19e-25
ENSG00000101966	331	NM_001204401	XIAP	X	1	122993574	123047829	protein_coding	9025	98.9144	67.2509	49.2475	47.3716	33.6294	24.6324	18.2651	18.9515	1.04689	3.05e-62	5.68e-61
ENSG00000198889	139170	NM_178470	DCAF12L1	X	-1	125683369	125686834	protein_coding	3379	0	4.24206	4.13686	3.79073	0	4.14996	4.09834	4.05032	2.40907	2.19e-36	1.46e-35
ENSG00000171388	8862	NM_017413	APLN	X	-1	128779240	128788933	protein_coding	3220	70.2405	2.26772	0.960486	0.329218	66.9192	2.32803	0.998151	0.369053	5.76178	3.84e-125	1.38e-122
ENSG00000188706	51114	NM_016032	ZDHHC9	X	-1	128937264	128977885	protein_coding	5243	93.3086	58.6118	45.503	45.3219	54.5983	36.954	29.0498	31.2106	1.02602	5.1e-61	9.04e-60
ENSG00000102034	2000	NM_001421	ELF4	X	-1	129198849	129244691	protein_coding	4316	10.7754	4.18404	3.48957	2.99666	7.65807	3.20459	2.70615	2.5069	1.56266	4.14e-33	2.42e-32
ENSG00000156709	9131	NM_145813	AIFM1	X	-1	129263337	129299861	protein_coding	3306	137.318	62.7898	39.936	37.8948	127.434	62.7828	40.4353	41.3862	1.83078	3.07e-98	2.76e-96
ENSG00000134594	9363	NM_004794	RAB33A	X	1	129305623	129318844	protein_coding	1258	5.69102	1.97456	1.50958	0.773258	13.8808	5.18854	4.01662	2.21938	1.92541	8.31e-29	4.05e-28
ENSG00000056277	55609	NM_017666	ZNF280C	X	-1	129336685	129402873	protein_coding	4634	44.8796	27.1745	21.3496	21.8681	29.7178	19.3848	15.4211	17.0384	1.03815	7.97e-45	7.56e-44
ENSG00000102078	9016	NM_022810	SLC25A14	X	1	129473874	129507335	protein_coding	3202	15.5948	7.25246	5.11727	6.53491	14.9433	7.48718	5.35006	7.3688	1.44224	1.79e-34	1.11e-33
ENSG00000134597	51634	NM_016024	RBMX2	X	1	129535943	129547317	protein_coding	2487	37.0445	20.2741	17.6243	18.7922	45.6944	26.9477	23.7189	27.2824	1.03106	3.87e-40	3.05e-39
ENSG00000227183				X	1	130780648	130780899	pseudogene	252	2.59211	0.195443	3.13642	5.70501	31.572	2.56372	41.6513	81.7365	2.50341	1.91e-34	1.18e-33
ENSG00000213468	286467		RP11-453F18__B.1	X	-1	130836678	130964671	lincRNA	2928	37.9321	58.1794	24.7034	54.2513	39.7554	65.6831	28.2428	66.8986	1.2037	4.03e-55	5.67e-54
ENSG00000241418				X	-1	130929685	130930195	pseudogene	511	8.78963	14.9366	4.88197	11.9481	52.7798	96.6246	31.9825	84.4223	1.44048	1.41e-31	7.8e-31
ENSG00000134602	51765	NM_016542	MST4	X	1	131157293	131209971	protein_coding	3354	254.492	227.325	125.22	172.934	232.83	224.047	124.972	186.162	1.01747	3.56e-74	1.08e-72
ENSG00000232160	101928578		RAP2C-AS1	X	1	131351175	131566890	antisense	3536	5.18516	6.1002	4.13667	9.27933	4.49801	5.70282	3.91588	9.47525	1.00318	5.68e-16	1.52e-15
ENSG00000076770	55796	NM_133486	MBNL3	X	-1	131503345	131623996	protein_coding	12199	9.4793	16.3461	7.19538	25.1006	2.38338	4.42944	1.97448	7.42888	1.67298	7.83e-44	7.16e-43
ENSG00000171004	90161	NM_147175	HS6ST2	X	-1	131760044	132095423	protein_coding	5082	32.1626	49.5399	24.2717	71.8712	19.4161	32.2238	15.9873	51.0613	1.52835	5.25e-70	1.32e-68
ENSG00000076716	2239	NM_001448	GPC4	X	-1	132434131	132549518	protein_coding	5057	811.819	494.061	269.413	295.861	492.515	322.956	178.327	211.24	1.58782	1.03e-118	2.59e-116
ENSG00000147257	2719	NM_004484	GPC3	X	-1	132669773	133119922	protein_coding	2711	159.056	682.381	507.976	1023.37	179.977	832.057	627.217	1362.95	2.67821	3.62e-139	3.7e-136
ENSG00000203952	347475	NM_001101357	CCDC160	X	1	133371077	133380237	protein_coding	1790	11.1175	11.6916	9.0176	24.8266	19.0647	21.5912	16.8603	50.0769	1.36756	1.07e-40	8.62e-40
ENSG00000165704	3251	NM_000194	HPRT1	X	1	133594183	133654543	protein_coding	1624	54.1735	29.7153	21.4085	13.2051	102.372	60.4852	44.1246	29.3585	1.95885	4.4e-71	1.16e-69
ENSG00000223749	84848		MIR503HG	X	-1	133677367	133680741	lincRNA	1757	5.40729	1.17332	1.21567	0.541363	9.44428	2.20752	2.3165	1.11248	2.06703	1.44e-31	7.98e-31
ENSG00000156504	159090	NM_145284	FAM122B	X	-1	133903596	133931262	protein_coding	4404	132.815	75.362	60.4046	51.0783	92.5412	56.5666	45.9125	41.8765	1.36177	9.72e-79	3.56e-77
ENSG00000101928	56180	NM_019556	MOSPD1	X	-1	134021656	134049297	protein_coding	2675	35.7025	14.1729	11.4699	9.49337	40.9651	17.5141	14.3544	12.8136	1.80813	1.36e-59	2.29e-58
ENSG00000212747	441518	NM_001078173	FAM127C	X	-1	134154543	134156559	protein_coding	2017	14.0547	7.80161	4.27374	8.09833	21.3844	12.7861	7.09191	14.4974	1.5162	2.95e-29	1.47e-28
ENSG00000196972	644596		LINC00087	X	-1	134229058	134232664	lincRNA	2696	15.9609	6.95957	6.25407	6.51469	18.1583	8.53331	7.76496	8.72493	1.2271	6.42e-33	3.73e-32
ENSG00000229015	100506790		RP11-265D19.6	X	1	134530354	134531689	lincRNA	405	1.41804	0.0390449	0.0391732	0	10.734	0.318666	0.323222	0	1.28741	2.5e-21	8.7e-21
ENSG00000178947	399668		LINC00086	X	1	134555868	134561999	lincRNA	5230	89.8056	70.7702	40.1701	74.521	52.6773	44.7306	25.7085	51.4455	1.14144	1.57e-57	2.42e-56
ENSG00000129675	9459	NM_004840	ARHGEF6	X	-1	135747706	135864247	protein_coding	6564	10.3496	16.4417	5.90047	12.1789	4.83721	8.28007	3.00831	6.69926	1.33966	4.7e-29	2.33e-28
ENSG00000234062				X	1	135991554	136103789	processed_transcript	2926	1.43808	3.8514	2.60758	5.68361	1.50755	4.35111	2.98322	7.01351	1.46106	9.1e-20	2.94e-19
ENSG00000156925	7547	NM_003413	ZIC3	X	1	136648301	136659850	protein_coding	4136	196.255	233.853	108.753	103.723	145.579	186.904	88.018	90.5472	1.1653	2.84e-89	1.65e-87
ENSG00000129682	2258	NM_033642	FGF13	X	-1	137713735	138304939	protein_coding	3767	76.1157	33.8587	12.8019	12.1813	61.9821	29.7119	11.375	11.6754	2.55005	1.51e-98	1.41e-96
ENSG00000226031	100129662		FGF13-AS1	X	1	137793614	137798779	antisense	1145	6.15913	3.26485	1.56856	1.85681	16.4834	9.42569	4.58631	5.8548	1.48439	5.13e-21	1.76e-20
ENSG00000101977	4168	NM_005369	MCF2	X	-1	138663929	138790386	protein_coding	4996	2.53194	1.3686	0.862553	0.328981	1.55426	0.905546	0.577819	0.237717	1.42129	4.87e-15	1.24e-14
ENSG00000101974	286410	NM_173694	ATP11C	X	-1	138808505	139027435	protein_coding	7407	155.096	142.632	84.4208	63.2416	64.2479	63.6548	38.1514	30.8275	1.2811	2.25e-83	1.01e-81
ENSG00000203930	286411		LINC00632	X	1	139791932	139854844	protein_coding	3008	2.97777	2.15092	0.901689	2.26254	3.03531	2.36377	1.00311	2.7157	1.07082	2.9e-09	5.41e-09
ENSG00000184258	1038	NM_004065	CDR1	X	-1	139865425	139866723	protein_coding	1299	4.15165	1.93529	0.960523	0.985877	9.80796	4.92484	2.47451	2.74033	1.40111	1.51e-19	4.83e-19
ENSG00000182195	23641	NM_012317	LDOC1	X	-1	140269934	140271310	protein_coding	1377	63.4343	26.9396	20.3306	22.6177	141.329	64.6716	49.4209	59.3066	1.59562	2.51e-72	6.99e-71
ENSG00000010404	3423	NM_006123	IDS	X	-1	148558521	148615470	protein_coding	10496	200.613	81.2096	60.8345	68.7373	58.6365	25.5764	19.4007	23.6451	1.70535	8.37e-104	9.45e-102
ENSG00000241489				X	-1	148564074	148615470	protein_coding	3311	74.0879	31.0047	22.6645	27.3937	68.6475	30.9545	22.9145	29.8729	1.66656	9.91e-77	3.4e-75
ENSG00000241769	100131434		LINC00893	X	-1	148609130	148622504	antisense	3756	4.33427	1.73996	1.39176	3.80823	3.54023	1.53133	1.24	3.66089	1.16245	1.41e-16	3.9e-16
ENSG00000197620	91966	NM_178124	CXorf40A	X	1	148621900	148632055	protein_coding	4104	6.60302	2.30649	1.56845	2.32096	4.93511	1.85779	1.27931	2.04179	1.57162	4.8e-25	1.97e-24
ENSG00000155984	84548	NM_032508	TMEM185A	X	-1	148678216	148713568	protein_coding	5133	21.975	8.30793	6.11704	7.42252	13.1344	5.35027	3.98926	5.22126	1.69299	1.63e-48	1.79e-47
ENSG00000197021	541578	NM_001013845	CXorf40B	X	-1	149097745	149107029	protein_coding	2509	35.4219	16.4987	13.3719	15.0614	43.3196	21.7372	17.8424	21.6742	1.34265	1.12e-48	1.24e-47
ENSG00000235703	100272228		LINC00894	X	1	149106846	149392815	antisense	6323	9.66067	7.85903	9.33139	20.3794	4.68784	4.10867	4.93927	11.637	1.27245	4.34e-36	2.86e-35
ENSG00000171100	4534	NM_000252	MTM1	X	1	149737069	149841795	protein_coding	4048	29.3684	14.6436	12.9994	13.5541	22.256	11.9581	10.7508	12.0893	1.11816	3.36e-39	2.55e-38
ENSG00000102181	83692	NM_134446	CD99L2	X	-1	149934810	150067289	protein_coding	5732	71.7409	37.5377	32.4851	47.8195	38.3924	21.648	18.9696	30.1209	1.11955	1.08e-53	1.44e-52
ENSG00000029993	3149	NM_005342	HMGB3	X	1	150148982	150159248	protein_coding	3967	377.642	189.825	164.645	129.944	292.07	158.178	138.926	118.269	1.53203	7.71e-105	9.37e-103
ENSG00000102195	9248	NM_004224	GPR50	X	1	150345125	150349937	protein_coding	1951	3.42247	8.60208	5.68539	1.00551	5.38393	14.5748	9.75399	1.86079	2.26862	1.27e-37	9.01e-37
ENSG00000147402		NM_018558		X	1	151806637	151825999	protein_coding	6174	18.7954	10.7916	11.5077	6.80559	9.3394	5.77797	6.23856	3.97995	1.34438	1.12e-31	6.22e-31
ENSG00000147383	50814	NM_015922	NSDHL	X	1	151999511	152038273	protein_coding	1996	31.4742	19.003	16.292	14.9081	48.376	31.4716	27.322	26.967	1.03039	1.27e-35	8.26e-35
ENSG00000130822	139728	NM_001135740	PNCK	X	-1	152935185	152954465	protein_coding	5091	6.78514	23.7914	33.5635	44.2763	4.08842	15.448	22.0671	31.401	2.54242	1.62e-75	5.26e-74
ENSG00000130821	6535	NM_005629	SLC6A8	X	1	152953554	152962048	protein_coding	5498	96.4312	214.87	274.646	272.91	53.8015	129.189	167.208	179.223	1.50057	1.01e-97	8.76e-96
ENSG00000198753	5365	NM_005393	PLXNB3	X	1	153029651	153044801	protein_coding	7128	12.1718	3.42157	5.5084	4.21478	5.23966	1.58678	2.5862	2.13494	1.57844	1.19e-33	7.1e-33
ENSG00000184343	26576	NM_014370	SRPK3	X	1	153041867	153051187	protein_coding	4744	7.77733	3.38198	5.01915	2.99583	5.02964	2.35658	3.54172	2.2802	1.13816	1.51e-18	4.61e-18
ENSG00000067840	57595	NM_032512	PDZD4	X	-1	153067621	153096020	protein_coding	4381	281.465	116.221	138.39	60.7654	197.1	87.6937	105.733	50.0798	2.19349	1.81e-114	3.59e-112
ENSG00000198910	3897	NM_024003	L1CAM	X	-1	153126969	153174677	protein_coding	7443	94.3371	32.8242	47.5628	55.2765	38.8905	14.5781	21.3906	26.8145	1.49545	1.14e-72	3.21e-71
ENSG00000130830	4354	NM_002436	MPP1	X	-1	154006959	154049282	protein_coding	5396	23.17	4.94531	4.96054	2.70753	13.1736	3.02952	3.07763	1.81159	2.71025	1.44e-67	3.31e-66
ENSG00000185010	2157	NM_019863	F8	X	-1	154064063	154255215	protein_coding	9603	3.21993	7.62361	7.62725	7.36552	1.02912	2.62426	2.65913	2.76938	1.03427	6.39e-17	1.8e-16
ENSG00000182372	2055	NM_018941	CLN8	8	1	1703944	1734738	protein_coding	8111	60.819	41.4475	31.4263	25.1513	23.0076	16.892	12.9686	11.1962	1.24162	5.3e-55	7.43e-54
ENSG00000253982	101927752		CTD-2336O2.1	8	-1	1710156	1712668	antisense	1322	2.1056	4.84945	1.17653	1.02478	4.89275	12.1261	2.97997	2.79881	1.53792	1.74e-21	6.12e-21
ENSG00000091879	285	NM_001147	ANGPT2	8	-1	6357172	6420930	protein_coding	6784	2.04574	1.62332	1.45075	11.8147	0.924934	0.791011	0.715781	6.28789	2.39401	3e-52	3.77e-51
ENSG00000173295	286042		FAM86B3P	8	1	8086117	8102387	pseudogene	4870	15.3911	17.4578	5.56757	5.68455	9.69945	11.8499	3.8264	4.21445	1.49302	5.18e-46	5.16e-45
ENSG00000253981				8	-1	8093525	8102189	pseudogene	1447	5.71131	7.29173	2.03871	2.78309	12.1106	16.6578	4.71518	6.94485	1.453	3.53e-25	1.46e-24
ENSG00000253230	157627		LINC00599	8	-1	9757574	9762876	lincRNA	4136	40.7085	30.48	34.2891	17.0309	30.1991	24.3608	27.7499	14.8678	1.21047	2.24e-43	2.01e-42
ENSG00000154319	83648	NM_053279	FAM167A	8	-1	11278972	11332224	protein_coding	5033	3.88764	12.6093	14.1359	19.2188	2.37201	8.28172	9.40204	13.7871	2.05176	4.42e-46	4.42e-45
ENSG00000136574	2626	NM_002052	GATA4	8	1	11534468	11617511	protein_coding	4443	1.01285	1.13405	3.05889	0.773732	0.698955	0.843754	2.30517	0.628721	1.20182	1.2e-13	2.84e-13
ENSG00000079459	2222	NM_004462	FDFT1	8	1	11653082	11696818	protein_coding	5202	370.439	144.352	95.4362	101.252	218.467	91.729	61.4076	70.2765	1.94563	6.37e-123	1.93e-120
ENSG00000250305	57604	NM_020844	KIAA1456	8	1	12803151	12889012	protein_coding	14668	3.30145	4.24305	3.23517	8.19921	0.690437	0.956239	0.738406	2.01821	1.12194	5.86e-20	1.91e-19
ENSG00000164741	10395	NM_182643	DLC1	8	-1	12940870	13373167	protein_coding	10988	6.19808	12.3554	9.05796	26.5107	1.73006	3.71702	2.75955	8.71106	1.93664	7.96e-55	1.11e-53
ENSG00000164743	157773	NM_001007090	C8orf48	8	1	13424352	13425796	protein_coding	1445	0.688425	1.42738	1.29413	2.49574	1.46309	3.26537	2.99856	6.23537	1.0564	1.33e-08	2.38e-08
ENSG00000003989	6542	NM_003046	SLC7A2	8	1	17354597	17428082	protein_coding	7905	28.1127	73.1952	70.5784	36.0233	10.9095	30.6081	29.8855	16.4532	1.3502	3.4e-72	9.38e-71
ENSG00000175445	4023	NM_000237	LPL	8	1	19759228	19824769	protein_coding	4382	33.2315	13.1381	8.72428	4.0607	23.2775	9.91097	6.66423	3.34578	2.76208	1.14e-71	3.08e-70
ENSG00000061337	11178	NM_021020	LZTS1	8	-1	20103676	20161474	protein_coding	5706	39.9195	13.3123	14.6828	14.3248	21.4639	7.71215	8.61188	9.06452	1.51649	3.27e-58	5.21e-57
ENSG00000158815	8822	NM_003867	FGF17	8	1	21899909	21906320	protein_coding	3287	1.51897	2.28703	0.627142	1.31403	1.41789	2.29998	0.638247	1.44351	1.0216	4.87e-08	8.44e-08
ENSG00000168487	649	NM_006129	BMP1	8	1	22022249	22069839	protein_coding	7471	13.2051	12.7863	7.82315	16.6629	5.42292	5.65748	3.50562	8.05312	1.00292	1.41e-20	4.72e-20
ENSG00000168490	9796	NM_014759	PHYHIP	8	-1	22077222	22089854	protein_coding	4165	11.2018	6.3932	6.07712	4.73711	8.24709	5.07412	4.88333	4.10651	1.09076	1.5e-19	4.81e-19
ENSG00000197181	55124	NM_018068	PIWIL2	8	1	22132810	22215076	protein_coding	5751	1.37735	0.879441	3.54863	0.734708	0.734556	0.505489	2.06553	0.461262	1.39903	3.03e-18	9.11e-18
ENSG00000179388	1960	NM_004430	EGR3	8	-1	22545172	22550815	protein_coding	4855	0.567093	7.46781	3.76401	2.76535	0.358367	5.08463	2.59488	2.05648	2.44602	1.24e-36	8.4e-36
ENSG00000173535	8794	NM_003841	TNFRSF10C	8	1	22941868	22974950	protein_coding	2625	11.2811	9.18825	4.156	6.51504	13.1851	11.5707	5.2989	8.96132	1.25465	7.67e-24	3e-23
ENSG00000104689	8797	NM_003844	TNFRSF10A	8	-1	23047965	23082639	protein_coding	2951	13.651	10.7322	6.23459	3.98218	14.1914	12.0219	7.07215	4.87238	1.55905	7.32e-35	4.6e-34
ENSG00000246582	389641		RP11-1149O23.3	8	1	23081984	23088439	processed_transcript	2445	3.86823	2.48225	1.48984	0.870108	4.85466	3.35597	2.0393	1.28489	1.38802	4.86e-16	1.31e-15
ENSG00000159167	6781	NM_003155	STC1	8	-1	23699428	23712320	protein_coding	4149	17.0925	8.40686	12.6258	5.48991	12.6427	6.69803	10.1862	4.77763	1.48131	2.59e-35	1.66e-34
ENSG00000042980	10863	NM_021777	ADAM28	8	1	24151553	24216531	protein_coding	9351	0.445573	4.2221	4.64656	8.46669	0.146192	1.49253	1.66337	3.26925	2.725	6.22e-41	5.05e-40
ENSG00000104722	4741	NM_005382	NEFM	8	1	24770525	24776607	protein_coding	4377	31.1508	21.6995	22.0172	14.5001	21.8321	16.3881	16.8384	11.9612	1.0533	1.99e-31	1.1e-30
ENSG00000228451				8	-1	26236775	26240469	pseudogene	3174	0.809945	1.50558	2.39224	3.32611	0.783551	1.56804	2.52361	3.7835	1.2643	4.03e-13	9.28e-13
ENSG00000240694	10687	NM_007257	PNMA2	8	-1	26362202	26371608	protein_coding	5579	32.9329	18.124	27.9967	13.9585	18.1087	10.7388	16.798	9.03367	1.18252	6.57e-42	5.57e-41
ENSG00000120907	148	NM_033304	ADRA1A	8	-1	26605667	26724790	protein_coding	5848	0.972596	2.20866	3.25476	1.64277	0.509445	1.24846	1.86327	1.01432	1.1155	3.66e-10	7.19e-10
ENSG00000120885	1191	NM_001831	CLU	8	-1	27454434	27472548	protein_coding	6616	194.032	325.031	255.314	394.962	89.9709	162.399	129.17	215.545	1.0217	4.13e-79	1.55e-77
ENSG00000168077	51435	NM_182826	SCARA3	8	1	27491385	27534293	protein_coding	4031	18.6741	33.1967	31.3277	50.5534	14.2116	27.2232	26.0122	45.2817	1.3906	7.66e-52	9.55e-51
ENSG00000104290	7976	NM_145866	FZD3	8	1	28351729	28431775	protein_coding	13770	72.5688	105.197	97.8697	182.305	16.1679	25.2537	23.791	47.8014	1.31724	8.22e-82	3.45e-80
ENSG00000120875	1846	NM_057158	DUSP4	8	-1	29190581	29208185	protein_coding	7257	32.4039	44.2999	32.4081	18.3476	13.7015	20.1791	14.9489	9.12855	1.22803	9.14e-45	8.64e-44
ENSG00000157168	3084	NM_013964	NRG1	8	1	31496902	32622548	protein_coding	7657	2.9777	20.2921	21.4879	6.28327	1.19246	8.76039	9.39408	2.96284	2.50407	2.24e-66	4.9e-65
ENSG00000272327				8	1	32623643	32625477	lincRNA	1835	0.283546	3.67548	4.05866	1.354	0.47408	6.62115	7.40482	2.66396	1.99209	8.67e-29	4.23e-28
ENSG00000133878	78986	NM_024025	DUSP26	8	-1	33448856	33457624	protein_coding	2046	3.0169	1.40786	0.960412	1.00539	4.52843	2.27465	1.57056	1.77421	1.04107	4.02e-11	8.33e-11
ENSG00000183779	80139	NM_025069	ZNF703	8	1	37553269	37557537	protein_coding	3347	2.91679	5.33598	4.92073	19.102	2.67269	5.26999	4.92087	20.6064	2.36444	3.19e-57	4.86e-56
ENSG00000253570				8	-1	38458179	38458718	pseudogene	540	4.69858	0.703739	0.960598	0.79194	26.6992	4.30796	5.95385	5.29597	1.75146	2.37e-28	1.13e-27
ENSG00000131203	3620	NM_002164	IDO1	8	1	39759794	39785963	protein_coding	3261	24.646	44.7289	51.1111	11.0041	23.1954	45.3412	52.4645	12.1832	2.11988	3.99e-75	1.27e-73
ENSG00000253939				8	-1	39761294	39852767	antisense	502	0.506302	1.70059	1.33297	0.251407	3.09502	11.1982	8.88593	1.80814	1.11989	3.27e-12	7.2e-12
ENSG00000254287				8	-1	39775595	39778409	antisense	605	2.00511	3.88995	5.58783	1.102	10.1677	21.254	30.9193	6.5767	1.65549	2.04e-24	8.14e-24
ENSG00000165061	79698	NM_024645	ZMAT4	8	-1	40388109	40755352	protein_coding	3691	11.0177	5.53208	6.64595	2.70741	9.15842	4.95448	6.02676	2.64832	1.70125	1.05e-30	5.57e-30
ENSG00000104332	6422	NM_003012	SFRP1	8	-1	41119481	41167016	protein_coding	4757	306.963	867.105	871.668	578.839	197.969	602.551	613.359	439.345	1.50273	1.8e-112	3.33e-110
ENSG00000029534	286	NM_020480	ANK1	8	-1	41510739	41754280	protein_coding	10799	23.1288	13.998	9.23409	10.2442	6.57152	4.28488	2.86226	3.42524	1.2387	3.79e-36	2.51e-35
ENSG00000104368	5327	NM_033011	PLAT	8	-1	42032236	42065242	protein_coding	7133	17.5382	4.63295	3.35224	7.33065	7.54536	2.14704	1.5729	3.71038	2.09473	1.97e-49	2.25e-48
ENSG00000165102	138050	NM_152419	HGSNAT	8	1	42995556	43057998	protein_coding	8985	15.9988	32.0039	22.2132	44.9516	5.46461	11.7745	8.27576	18.0636	1.43543	2.86e-54	3.87e-53
ENSG00000019549	6591	NM_003068	SNAI2	8	-1	49830249	49834299	protein_coding	2282	6.19882	3.14777	1.54879	16.0877	8.32784	4.55978	2.27176	25.4535	2.75269	7.71e-58	1.2e-56
ENSG00000196711	389658	NM_207413	FAM150A	8	-1	53446597	53478067	protein_coding	1217	0.607475	2.44348	0.509734	0.714603	1.53256	6.637	1.402	2.12045	1.19831	3.4e-14	8.34e-14
ENSG00000254087	4067	NM_002350	LYN	8	1	56792372	56923940	protein_coding	3398	52.1288	44.7904	31.7019	18.9489	47.0775	43.573	31.2294	20.1341	1.41407	2.06e-57	3.17e-56
ENSG00000185942	286183	NM_173688	NKAIN3	8	1	63161150	63912211	protein_coding	2924	0.303893	1.70152	1.94101	1.1603	0.318518	1.92364	2.22219	1.4327	1.1835	3.43e-11	7.12e-11
ENSG00000254377	100130155		LINC00966	8	1	65285885	65296344	lincRNA	3483	0.952249	4.35953	4.47031	11.7197	0.837734	4.13753	4.29671	12.1485	2.71389	1.81e-46	1.84e-45
ENSG00000261787	100129654	NM_001193502	TCF24	8	-1	67858736	67874825	protein_coding	2589	2.1873	1.21242	0.999399	0.541363	2.59228	1.54804	1.29106	0.754977	1.05596	3.41e-08	5.97e-08
ENSG00000046889	80243	NM_025170	PREX2	8	1	68864353	69149265	protein_coding	12058	107.036	54.2906	61.2877	52.9354	27.2367	14.8835	17.0144	15.8508	1.00244	7e-63	1.33e-61
ENSG00000248801	286189		C8orf34-AS1	8	-1	69215703	69243726	protein_coding	1674	0.344462	0.801296	0.823306	1.91393	0.630308	1.58229	1.64587	4.12813	1.12546	4.9e-10	9.57e-10
ENSG00000137573	23213	NM_015170	SULF1	8	1	70378859	70573150	protein_coding	9404	24.6497	20.7044	18.2336	92.8265	8.04029	7.2779	6.49066	35.6397	2.28732	3.86e-101	4.05e-99
ENSG00000254277				8	1	72587535	72615021	lincRNA	901	65.1937	30.3016	28.2309	16.1825	222.016	111.172	104.877	64.8484	1.94678	1.11e-75	3.64e-74
ENSG00000250979				8	-1	73114986	73163800	pseudogene	3048	0.405004	0.919143	0.333232	2.41627	0.407891	0.996851	0.365846	2.86235	1.36823	4.46e-17	1.27e-16
ENSG00000147601	7013	NM_017489	TERF1	8	1	73921099	73960357	protein_coding	8831	152.848	183.752	207.363	98.4911	53.1068	68.7824	78.598	40.2683	1.06664	1.11e-72	3.12e-71
ENSG00000104369	56704	NM_020647	JPH1	8	-1	75146935	75233563	protein_coding	4378	30.7217	35.5222	36.5045	16.703	21.5358	26.8213	27.91	13.7754	1.08368	1.28e-40	1.03e-39
ENSG00000253661	100192378		ZFHX4-AS1	8	-1	77403435	77595513	antisense	2251	0.182249	0.33221	0.431239	7.96578	0.248551	0.487848	0.64107	12.777	2.93993	3.34e-56	4.89e-55
ENSG00000091656	79776	NM_024721	ZFHX4	8	1	77593454	77779521	protein_coding	15696	19.0181	68.366	77.6382	477.599	3.71723	14.3981	16.5576	109.864	4.58054	4.94e-162	9.6e-158
ENSG00000104435	11075	NM_007029	STMN2	8	1	80523049	80578410	protein_coding	2362	6.09672	19.0995	4.37212	8.83577	7.91702	26.7299	6.19635	13.5065	1.90683	1.97e-48	2.16e-47
ENSG00000164683	23462	NM_012258	HEY1	8	-1	80676245	80680098	protein_coding	3232	3.74689	4.55546	3.45021	18.7942	3.55673	4.65928	3.57275	20.9955	2.15699	7.98e-59	1.3e-57
ENSG00000254027				8	-1	82192106	82193681	antisense	701	19.0984	9.71519	9.19507	5.48955	83.595	45.8128	43.9088	28.2758	1.63309	4.75e-39	3.57e-38
ENSG00000164687	2171	NM_001444	FABP5	8	1	82192598	82197012	protein_coding	2077	32.8514	17.2214	15.5667	9.16167	48.5238	27.4086	25.088	15.9271	1.73735	4.82e-51	5.81e-50
ENSG00000104327	793	NM_004929	CALB1	8	-1	91070836	91107703	protein_coding	7138	18.5516	6.99856	6.68613	3.17132	7.97452	3.24106	3.13603	1.60409	2.23328	8.47e-51	1.01e-49
ENSG00000180694	169200	NM_001146273	TMEM64	8	-1	91634223	91803860	protein_coding	5870	79.8833	170.839	127.808	89.039	41.7445	96.2065	72.8836	54.7686	1.08737	3.66e-59	6.06e-58
ENSG00000246792	100506351		RP11-68L18.1	8	1	91658669	91668826	antisense	3808	5.79195	24.259	18.7819	17.0761	4.66792	21.0587	16.5099	16.1902	1.89739	1.38e-47	1.46e-46
ENSG00000155099	55529	NM_018710	TMEM55A	8	-1	92006024	92053292	protein_coding	3066	32.934	26.2929	20.9586	15.3143	32.9486	28.3479	22.8827	18.0341	1.05741	6.5e-34	3.93e-33
ENSG00000214954	100130742	NM_001129890	LRRC69	8	1	92114060	92231464	protein_coding	3056	3.78809	1.38812	1.41139	1.25608	3.80048	1.50152	1.54556	1.48416	1.0906	1.68e-13	3.96e-13
ENSG00000079102	862	NM_175636	RUNX1T1	8	-1	92967203	93115514	protein_coding	13527	20.1914	11.7495	14.6252	8.66182	4.58054	2.87126	3.61894	2.31198	1.13451	3.52e-28	1.67e-27
ENSG00000164951	54704	NM_018444	PDP1	8	1	94870035	94938294	protein_coding	5603	84.1109	25.1999	24.4481	21.8123	46.0592	14.8674	14.606	14.0555	1.90048	1.84e-90	1.15e-88
ENSG00000104413	54845	NM_017697	ESRP1	8	1	95653302	95719694	protein_coding	4875	105.342	111.221	136.551	65.0057	66.287	75.4168	93.7613	48.1449	1.05957	3.14e-62	5.82e-61
ENSG00000164938	94241	NM_033285	TP53INP1	8	-1	95938200	95961639	protein_coding	5685	34.3698	23.2641	21.9198	47.9382	18.5487	13.5273	12.9075	30.445	1.09477	5.71e-47	5.93e-46
ENSG00000180543	85453	NM_033512	TSPYL5	8	-1	98285717	98290176	protein_coding	4460	0.0404442	13.9986	0.0195866	21.5959	0.0279737	10.3754	0.0146755	17.483	4.49179	1.42e-90	9e-89
ENSG00000174226	169166	NM_152628	SNX31	8	-1	101585116	101675643	protein_coding	3143	0.384782	0.703629	1.56845	0.135163	0.375715	0.740032	1.67047	0.155305	1.18927	1.56e-12	3.49e-12
ENSG00000083307	79977	NM_024915	GRHL2	8	1	102504660	102681954	protein_coding	6060	14.9684	34.39	32.8394	26.044	7.57611	18.7593	18.1398	15.5171	1.14896	2.39e-40	1.9e-39
ENSG00000048392	50484	NM_015713	RRM2B	8	-1	103216730	103251346	protein_coding	5548	111.068	47.877	41.2109	34.7072	61.4234	28.5263	24.8649	22.5869	1.65064	4.5e-87	2.37e-85
ENSG00000155096	51582	NM_148174	AZIN1	8	-1	103838585	103906092	protein_coding	6426	404.306	266.958	305.49	190.144	193.052	137.328	159.131	106.837	1.08443	2.39e-80	9.56e-79
ENSG00000164932	115908	NM_138455	CTHRC1	8	1	104383743	104395225	protein_coding	1776	2.10672	3.2637	3.49024	1.10259	3.63709	6.07457	6.57992	2.24138	1.10071	3.82e-11	7.91e-11
ENSG00000169946	23414	NM_012082	ZFPM2	8	1	106330920	106816760	protein_coding	6708	0.324303	0.722878	0.705935	1.64408	0.147923	0.356217	0.352393	0.884866	1.00627	9.32e-08	1.59e-07
ENSG00000154188	284	NM_001199859	ANGPT1	8	-1	108261721	108510283	protein_coding	7117	1.82261	1.60341	2.21544	8.77545	0.785992	0.744746	1.04202	4.45214	1.91565	1.27e-38	9.34e-38
ENSG00000147655	340419	NM_178565	RSPO2	8	-1	108911544	109095913	protein_coding	4152	0.729182	4.24168	4.27437	9.49456	0.538655	3.37702	3.44659	8.25627	2.61259	4.44e-41	3.63e-40
ENSG00000120526	84955	NM_032869	NUDCD1	8	-1	110253148	110346614	protein_coding	4439	77.6492	48.5422	49.2091	36.9894	53.6729	36.1485	37.1071	30.0859	1.05029	1.26e-51	1.56e-50
ENSG00000254339				8	1	115294296	115308068	lincRNA	1192	14.4825	11.3191	20.3104	5.45313	37.2638	31.39	57.0316	16.5172	1.72621	6.47e-42	5.48e-41
ENSG00000164756	169026	NM_173851	SLC30A8	8	1	117962512	118188953	protein_coding	6279	0.040569	10.2253	0.0980816	0.773021	0.019715	5.38325	0.0523391	0.44454	3.45166	5.69e-66	1.23e-64
ENSG00000164761	4982	NM_002546	TNFRSF11B	8	-1	119935796	119964439	protein_coding	2827	1.29578	3.55768	1.70585	12.8967	1.40794	4.16002	2.02024	16.4712	2.60579	7.08e-55	9.88e-54
ENSG00000136960	5168	NM_006209	ENPP2	8	-1	120569326	120685693	protein_coding	6729	8.99272	5.98235	8.19448	20.7262	4.09979	2.93885	4.07587	11.1211	1.6399	1.38e-44	1.3e-43
ENSG00000172164	6641	NM_021021	SNTB1	8	-1	121547985	121825513	protein_coding	6747	17.6403	44.553	55.9912	35.6691	8.02211	21.8284	27.7772	19.0882	1.61315	1.13e-62	2.15e-61
ENSG00000165156	11244	NM_007222	ZHX1	8	-1	124260696	124287781	protein_coding	6736	2.97689	6.64727	8.72469	8.13949	1.35644	3.2621	4.33587	4.36289	1.2933	4.34e-22	1.57e-21
ENSG00000271975				8	-1	125318430	125320617	lincRNA	2188	3.58437	2.95156	2.97987	7.30781	5.0284	4.45919	4.55844	12.0593	1.07502	2.69e-18	8.13e-18
ENSG00000170873	9788	NM_014751	MTSS1	8	-1	125563031	125740730	protein_coding	7787	7.3918	11.8679	11.2928	40.1736	2.91326	5.03804	4.85451	18.6274	2.29679	3.59e-74	1.09e-72
ENSG00000180938	137209	NM_152412	ZNF572	8	1	125985540	125991631	protein_coding	3275	0.040569	0.352006	0.196163	1.87479	0.0377987	0.355305	0.200694	2.06701	1.48069	5.89e-20	1.92e-19
ENSG00000104549	6713	NM_003129	SQLE	8	1	126010739	126034525	protein_coding	4305	135.674	65.6057	53.2259	61.4248	96.6991	50.3759	41.3821	51.5167	1.33392	1.41e-79	5.4e-78
ENSG00000168672	157638	NM_174911	FAM84B	8	-1	127564687	127570638	protein_coding	5404	109.57	281.456	242.359	287.384	62.2084	172.168	150.12	192.01	1.38313	4.79e-95	3.73e-93
ENSG00000254010				8	1	127569141	127569678	antisense	484	15.6148	36.7711	29.721	35.4584	98.9923	251.14	205.541	264.516	1.18561	1.34e-43	1.22e-42
ENSG00000136997	4609	NM_002467	MYC	8	1	128747680	128753674	protein_coding	2995	65.7615	40.8993	43.4641	15.2559	67.3693	45.1414	48.5755	18.3913	2.03926	1.11e-75	3.64e-74
ENSG00000249859	5820		PVT1	8	1	128806779	129113499	processed_transcript	5493	21.5296	14.5825	14.8005	10.0144	12.0245	8.77556	9.01751	6.58261	1.03344	8.28e-24	3.23e-23
ENSG00000155897	114	NM_001115	ADCY8	8	-1	131792547	132054672	protein_coding	5961	2.75439	2.63996	2.84277	0.580388	1.41777	1.464	1.59633	0.351505	1.29084	6.5e-15	1.65e-14
ENSG00000253507				8	1	132320792	132329879	lincRNA	984	36.1924	43.616	23.742	8.65933	112.849	146.523	80.7645	31.7751	2.20914	2.32e-71	6.19e-70
ENSG00000258417	729330		OC90	8	-1	133036467	133097902	protein_coding	2471	8.22359	3.20612	0.392103	0.1354	10.2073	4.28906	0.531156	0.19783	3.04012	5.42e-54	7.27e-53
ENSG00000253117	729330	NM_001080399	OC90	8	-1	133036467	133071627	protein_coding	1782	2.24821	1.11409	0.176354	0.057944	3.87016	2.06664	0.330954	0.117422	1.63316	3.44e-23	1.31e-22
ENSG00000132297	10086	NM_001145095	HHLA1	8	-1	133073733	133123406	protein_coding	6143	27.768	11.2981	1.27447	0.580388	13.8672	6.07963	0.694577	0.341091	4.20032	1.19e-87	6.52e-86
ENSG00000104419	10397	NM_006096	NDRG1	8	-1	134249414	134314265	protein_coding	9823	8.26279	3.79288	2.94111	5.43208	2.58137	1.27639	1.00242	1.99669	1.23639	5.39e-20	1.76e-19
ENSG00000169436	169044	NM_152888	COL22A1	8	-1	139600478	139926249	protein_coding	7830	8.74756	12.4735	16.2132	27.0093	3.43018	5.26605	6.93092	12.4546	1.5241	3.14e-43	2.8e-42
ENSG00000254258				8	-1	140472305	140475259	lincRNA	1037	2.10628	0.390887	0.137143	0.135519	6.23228	1.24601	0.442152	0.47174	1.4651	4.32e-21	1.49e-20
ENSG00000261655				8	-1	142363503	142365465	sense_overlapping	1963	5.20457	1.46665	1.13721	2.49349	8.13738	2.46983	1.9395	4.58651	1.54488	4.24e-22	1.53e-21
ENSG00000204882	2843	NM_005293	GPR20	8	-1	142366600	142377367	protein_coding	1515	3.26007	1.34907	0.725112	1.37257	6.60717	2.94361	1.60101	3.2712	1.31218	1.87e-13	4.39e-13
ENSG00000198576	23237	NM_015193	ARC	8	-1	143692405	143696833	protein_coding	3991	37.3462	10.2637	8.72387	4.44597	28.7121	8.50119	7.31618	4.02232	2.8193	4.99e-79	1.86e-77
ENSG00000130193	51337	NM_016647	THEM6	8	1	143808621	143818345	protein_coding	3055	3.42371	3.71414	0.0587969	2.59046	3.43513	4.01884	0.0643867	3.06162	2.1717	3.62e-30	1.88e-29
ENSG00000180155	66004	NM_177477	LYNX1	8	-1	143845752	143859640	protein_coding	6037	15.3718	22.0123	0.215638	19.2935	7.81293	12.0531	0.119545	11.5392	4.26076	2.73e-77	9.63e-76
ENSG00000160932	4061	NM_002346	LY6E	8	1	144099399	144105249	protein_coding	2640	56.1628	74.483	10.3906	79.4586	65.2676	93.2628	13.1741	108.672	2.82215	9.09e-99	8.53e-97
ENSG00000177335	286122	NM_173687	C8orf31	8	1	144120626	144141359	protein_coding	2929	0.404941	1.77868	0.0784207	5.56641	0.424629	2.00738	0.0896201	6.86211	2.62447	5.6e-42	4.76e-41
ENSG00000261667	101928108		RP11-520P18.5	8	1	144161874	144164418	protein_coding	988	0.0202221	0.820873	0	1.08249	0.063139	2.74644	0	3.95603	1.07057	1.64e-17	4.75e-17
ENSG00000176956	4062	NM_002347	LY6H	8	-1	144239331	144242128	protein_coding	1881	0.222818	0.371419	0.0196238	1.7213	0.363253	0.652724	0.0349794	3.30386	1.43037	3.25e-19	1.02e-18
ENSG00000181638	286128	NM_173832	ZFP41	8	1	144328991	144344875	protein_coding	6910	21.6703	31.769	12.135	40.5195	9.62284	15.1978	5.87778	21.1725	1.6616	3.28e-57	5e-56
ENSG00000264668	286128		ZFP41	8	1	144329280	144358573	protein_coding	2897	16.9914	21.3078	12.3507	26.9882	17.9988	24.3133	14.2694	33.6364	1.06881	7.94e-31	4.25e-30
ENSG00000253716	100507316		RP13-582O9.5	8	-1	144362331	144363860	antisense	1405	4.67861	3.22525	1.68571	2.62984	10.2158	7.58823	4.01466	6.75802	1.08462	2.16e-11	4.54e-11
ENSG00000158106	114822	NM_052924	RHPN1	8	1	144451057	144466390	protein_coding	4172	52.8813	65.2781	80.0063	121.665	38.8888	51.7224	64.1877	105.294	1.18711	1.91e-68	4.53e-67
ENSG00000255050				8	1	144655660	144659567	antisense	1173	11.6863	13.2932	25.1918	27.6099	30.5653	37.4615	71.884	84.9851	1.17422	4.05e-43	3.61e-42
ENSG00000147813	93100	NM_145201	NAPRT1	8	-1	144656955	144660819	protein_coding	3079	30.9873	36.028	62.794	71.8826	30.8782	38.6799	68.2632	84.2934	1.18847	2.31e-63	4.49e-62
ENSG00000181085	225689	NM_139021	MAPK15	8	1	144798429	144804628	protein_coding	3056	19.8673	30.634	31.5833	57.5146	19.95	33.1364	34.5925	67.9529	1.48824	6.29e-60	1.07e-58
ENSG00000254548				8	-1	144800416	144801061	antisense	299	1.8429	2.5026	3.19581	5.33725	18.9157	27.6679	35.7803	64.4481	1.16074	1.74e-14	4.31e-14
ENSG00000185189	340371	NM_178564	NRBP2	8	-1	144915764	144924200	protein_coding	4936	37.3882	35.9508	51.0916	88.8906	23.2379	24.0762	34.6479	65.0227	1.28294	2.91e-70	7.44e-69
ENSG00000227184	83481	NM_031308	EPPK1	8	-1	144939497	144952632	protein_coding	7997	36.5352	47.4681	53.1104	77.4232	14.0192	19.6214	22.2304	34.9568	1.06339	3.6e-51	4.36e-50
ENSG00000179698	340390		WDR97	8	1	145162629	145173218	protein_coding	8967	0.770063	1.3494	1.66683	3.59786	0.262948	0.497459	0.622469	1.44857	1.38516	1.51e-13	3.56e-13
ENSG00000214597	340393	NM_001280561	TMEM249	8	-1	145575878	145578574	protein_coding	2235	3.32079	1.25124	1.29379	1.08308	4.5622	1.85063	1.93729	1.74959	1.05876	5e-12	1.09e-11
ENSG00000255085	100996662		AF186192.5	8	1	145925738	145933902	pseudogene	1932	0.243289	3.0886	0.176502	2.41722	0.384946	5.28455	0.30597	4.51724	1.81135	3.4e-29	1.69e-28
ENSG00000181404	100287171		WASH1	9	-1	14511	29739	pseudogene	2216	3.20046	4.10497	1.47015	9.34059	4.4289	6.12341	2.22003	15.2183	2.07244	2.51e-35	1.61e-34
ENSG00000183784	157983	NM_152569	C9orf66	9	-1	213108	215893	protein_coding	2786	0.182186	0.293329	0.254849	1.43158	0.200996	0.348045	0.306154	1.8551	1.05008	2.37e-12	5.25e-12
ENSG00000107099	81704	NM_203447	DOCK8	9	1	214854	465259	protein_coding	13782	2.71388	5.10215	4.90148	29.1377	0.604195	1.22376	1.19052	7.63341	3.02596	1.3e-79	5e-78
ENSG00000064218	58524	NM_021240	DMRT3	9	1	976964	991731	protein_coding	2387	0.22288	1.27098	0.902061	6.36025	0.286046	1.76014	1.26551	9.62072	2.60551	2.59e-41	2.14e-40
ENSG00000080298	5991	NM_134428	RFX3	9	-1	3218297	3526004	protein_coding	11037	18.2894	34.8179	44.4662	76.2021	5.08343	10.4281	13.4866	24.928	2.00168	3.26e-79	1.23e-77
ENSG00000107249	169792	NM_152629	GLIS3	9	-1	3824127	4348392	protein_coding	11558	2.55148	14.4079	15.5089	13.9019	0.677698	4.12073	4.4921	4.34275	2.22163	2.87e-49	3.27e-48
ENSG00000106688	6505	NM_004170	SLC1A1	9	1	4490444	4587469	protein_coding	3998	10.2483	11.0843	8.76357	4.56091	7.86419	9.16473	7.33732	4.11924	1.12161	5.11e-21	1.75e-20
ENSG00000236924	101930478		RP11-390F4.6	9	1	6645956	6670635	lincRNA	526	5.65139	2.26767	1.68582	2.33905	32.9487	14.2511	10.7255	16.0562	1.31323	1.22e-18	3.73e-18
ENSG00000231381				9	-1	6668999	6670008	pseudogene	1010	4.0511	1.52505	1.45063	1.81672	12.3012	4.99138	4.80676	6.4949	1.04816	9.86e-13	2.22e-12
ENSG00000107165	7306	NM_000550	TYRP1	9	1	12685439	12710290	protein_coding	3741	0.303644	0.195608	2.8625	0.38657	0.249476	0.172848	2.56149	0.373112	1.70534	7.08e-26	3.04e-25
ENSG00000214121				9	-1	12972842	12973437	pseudogene	596	2.99805	0.625539	0.0195866	1.35329	15.423	3.46946	0.10982	8.19838	1.9882	2.71e-26	1.18e-25
ENSG00000147862	4781	NM_005596	NFIB	9	-1	14081842	14398982	protein_coding	10508	5.81286	8.89547	8.7251	3.84607	1.69704	2.79837	2.77981	1.3216	1.03201	2.06e-18	6.25e-18
ENSG00000147869	9350	NM_005454	CER1	9	-1	14719722	14722715	protein_coding	1215	4.73909	2.65878	1.82308	0.599426	11.9686	7.23371	5.02154	1.78127	1.85385	6.29e-24	2.46e-23
ENSG00000178031	92949	NM_052866	ADAMTSL1	9	1	18473892	18910948	protein_coding	13172	1.66077	4.98578	2.92134	1.27643	0.386831	1.25124	0.742452	0.349865	1.40121	1.67e-19	5.34e-19
ENSG00000171843	4300	NM_004529	MLLT3	9	-1	20341663	20622542	protein_coding	8129	8.54684	6.94049	5.48967	22.7341	3.22584	2.82234	2.26066	10.0978	1.87346	1.85e-53	2.42e-52
ENSG00000147883	1030	NM_078487	CDKN2B	9	-1	22002902	22009362	protein_coding	4058	3.44313	1.40764	0.94116	0.0774562	2.60301	1.14666	0.776491	0.0688986	2.06048	1.52e-26	6.73e-26
ENSG00000176399	63951	NM_022160	DMRTA1	9	1	22446840	22455739	protein_coding	5569	8.72796	15.0534	10.6069	44.9528	4.81076	8.93536	6.3759	29.1445	2.24162	1.22e-77	4.36e-76
ENSG00000198680	286319	NM_001004125	TUSC1	9	-1	25676396	25678856	protein_coding	2461	0	7.64422	6.0378	11.2694	0	10.2678	8.21081	16.5342	3.63858	1.54e-56	2.28e-55
ENSG00000120156	7010	NM_000459	TEK	9	1	27109139	27230173	protein_coding	4768	8.14246	17.791	15.4675	5.68349	5.23799	12.3345	10.8574	4.30394	1.49345	4.76e-40	3.73e-39
ENSG00000174482	158038	NM_152570	LINGO2	9	-1	27948076	28670283	protein_coding	3590	7.85978	3.16658	3.54841	4.52378	6.71254	2.91574	3.3083	4.54979	1.09103	3.98e-17	1.13e-16
ENSG00000122729	48	NM_002197	ACO1	9	1	32384618	32454767	protein_coding	7534	157.871	60.8415	53.2287	51.8918	64.2944	26.6951	23.6496	24.8687	1.58705	1.97e-97	1.69e-95
ENSG00000164976	57462	NM_020702	KIAA1161	9	-1	34366668	34376851	protein_coding	6398	23.8808	5.31832	3.88212	3.76956	11.448	2.74782	2.03132	2.12733	2.38681	2.01e-67	4.59e-66
ENSG00000122735	27019	NM_012144	DNAI1	9	1	34457412	34520982	protein_coding	3870	1.23592	1.58416	1.82337	3.53873	0.978499	1.35317	1.57724	3.30143	1.0268	4.98e-10	9.73e-10
ENSG00000122756	1271	NM_147164	CNTFR	9	-1	34551430	34590121	protein_coding	2094	22.0968	29.5998	30.3878	114.651	32.3733	46.7272	48.5748	197.687	2.32481	2.64e-106	3.51e-104
ENSG00000237159	415056		CNTFR-AS1	9	1	34568013	34582827	antisense	1182	0.323991	0.430096	0.489925	1.95319	0.841539	1.20283	1.3864	5.96607	1.16686	1.27e-13	3e-13
ENSG00000205143	138715	NM_001017363	ARID3C	9	-1	34621376	34628104	protein_coding	1411	0.222755	1.58373	1.94115	1.35424	0.484596	3.71032	4.60598	3.46498	1.27727	1.41e-12	3.15e-12
ENSG00000137070	3590	NM_001142784	IL11RA	9	1	34650699	34661889	protein_coding	4271	9.66155	9.40404	12.136	22.2964	6.93851	7.2785	9.51184	18.8482	1.16407	2.91e-35	1.86e-34
ENSG00000137094	25822	NM_012266	DNAJB5	9	1	34989638	34998897	protein_coding	5891	101.796	46.9817	34.4263	31.3986	53.0101	26.3631	19.5609	19.2442	1.66627	3.06e-85	1.5e-83
ENSG00000005238	80256	NM_025182	FAM214B	9	-1	35104109	35116338	protein_coding	6409	13.348	10.1266	11.6263	27.9946	6.38807	5.22313	6.07264	15.7712	1.38304	1.37e-45	1.34e-44
ENSG00000147912	26267	NM_012166	FBXO10	9	-1	37510889	37588871	protein_coding	6059	46.5015	65.357	61.265	95.0318	23.5468	35.6572	33.8448	56.6294	1.01572	1.83e-53	2.41e-52
ENSG00000273036	100289137		FAM95C	9	-1	38540564	38542762	processed_transcript	844	7.89736	3.98838	2.74469	2.99689	28.7265	15.6211	10.8851	12.8205	1.25227	2.16e-21	7.56e-21
ENSG00000180071	253650	NM_147195	ANKRD18A	9	-1	38540566	38620657	protein_coding	7282	32.2196	19.4922	13.1352	13.3787	13.5799	8.84844	6.03761	6.63352	1.23375	5.22e-44	4.79e-43
ENSG00000273170				9	-1	38540566	38577204	protein_coding	2558	18.1032	8.46548	6.07749	6.22627	21.7267	10.9398	7.95251	8.78815	1.43471	1.89e-38	1.38e-37
ENSG00000272934				9	-1	38542386	38543212	processed_transcript	469	5.87246	2.67835	1.94071	2.20317	38.439	18.8778	13.8484	16.9623	1.22924	5.19e-18	1.54e-17
ENSG00000272904				9	-1	38542476	38568419	processed_transcript	635	4.45523	2.50227	1.50928	1.81637	21.5344	13.0261	7.953	10.3288	1.1253	4.17e-13	9.59e-13
ENSG00000250989				9	-1	38543101	38543443	pseudogene	343	4.53562	1.9354	1.31371	1.16042	40.6056	18.6523	12.8233	12.2145	1.36441	2.44e-18	7.39e-18
ENSG00000234665	403323		RP11-262H14.3	9	-1	66513488	66553911	lincRNA	3012	0.425351	2.15053	0.156841	1.89584	0.433155	2.36019	0.174301	2.27239	1.45815	2.92e-20	9.66e-20
ENSG00000154330	5239	NM_021965	PGM5	9	1	70943224	71145977	protein_coding	7426	0.182186	0.547504	0.548982	1.9332	0.0754072	0.243721	0.247485	0.939958	1.32276	1.26e-14	3.14e-14
ENSG00000107242	8395	NM_003558	PIP5K1B	9	1	71320575	71624092	protein_coding	4673	7.35217	3.24511	3.56807	2.22423	4.82656	2.29555	2.55573	1.71844	1.37791	4.9e-21	1.68e-20
ENSG00000135063	9413	NM_004816	FAM189A2	9	1	71939488	72007371	protein_coding	4015	26.8754	20.86	17.9972	7.21168	20.5389	17.1745	15.0037	6.48527	1.76529	4.85e-49	5.47e-48
ENSG00000083067	80036	NM_206948	TRPM3	9	-1	73143979	74061820	protein_coding	19912	5.97526	24.4178	23.5846	27.8421	0.920383	4.05366	3.96457	5.04851	2.05042	2.86e-58	4.58e-57
ENSG00000135048	23670	NM_013390	TMEM2	9	-1	74298282	74431606	protein_coding	9625	86.2013	222.863	221.131	248.948	27.4738	76.5405	76.9052	93.3866	1.51938	2.18e-95	1.72e-93
ENSG00000119125	9615	NM_004293	GDA	9	1	74729511	74872109	protein_coding	7878	0.0202221	0.234598	0.333492	1.64384	0.00791842	0.0984382	0.141851	0.753359	1.38758	1.18e-17	3.44e-17
ENSG00000165092	216	NM_000689	ALDH1A1	9	-1	75515578	75695358	protein_coding	2849	1.80283	4.63339	0.784281	0.715788	1.94037	5.37604	0.921608	0.907041	1.72486	1.91e-26	8.4e-26
ENSG00000135046	301	NM_000700	ANXA1	9	1	75766673	75785309	protein_coding	4561	17.1137	16.1093	4.84283	2.4171	11.5127	11.6754	3.55459	1.91338	2.41191	8.16e-61	1.44e-59
ENSG00000119121	140803	NM_017662	TRPM6	9	-1	77337411	77503010	protein_coding	9287	2.24834	4.77005	1.6859	1.43051	0.742506	1.69786	0.60755	0.556165	1.25278	5.52e-17	1.56e-16
ENSG00000134996	26578	NM_012383	OSTF1	9	1	77703459	77762181	protein_coding	1319	7.61387	5.35714	4.97938	3.03746	17.7215	13.426	12.6349	8.31373	1.09708	1.54e-13	3.63e-13
ENSG00000187210	2650	NM_001490	GCNT1	9	1	79034752	79122332	protein_coding	6477	20.8396	29.9101	38.0746	72.9832	9.87322	15.2651	19.6781	40.6846	1.76095	3.48e-75	1.11e-73
ENSG00000204612	442425	NM_001013735	FOXB2	9	1	79634571	79635869	protein_coding	1299	16.3459	1.27071	0.666576	0.0964943	38.5945	3.23365	1.71765	0.268288	4.00323	1.48e-77	5.27e-76
ENSG00000156049	9630	NM_004297	GNA14	9	-1	80037995	80263223	protein_coding	2721	1.55929	7.66358	6.78387	4.04237	1.75904	9.3102	8.34638	5.36362	1.76549	3.16e-29	1.58e-28
ENSG00000135069	29968	NM_058179	PSAT1	9	1	80912059	80945009	protein_coding	2188	262.46	706.977	781.504	530.949	368.041	1068.1	1195.59	876.157	1.57057	2.64e-111	4.66e-109
ENSG00000106829	7091	NM_007005	TLE4	9	1	82186688	82341658	protein_coding	8075	46.0185	93.5256	96.0075	160.007	17.4805	38.2863	39.7983	71.5445	1.77622	3.4e-90	2.06e-88
ENSG00000240979				9	1	82340984	82341236	pseudogene	253	2.16801	4.2816	5.37178	7.92533	26.252	55.9426	71.0701	113.107	1.49959	6.46e-22	2.32e-21
ENSG00000172159	257019	NM_174938	FRMD3	9	-1	85857905	86153461	protein_coding	6361	1.33653	2.95183	3.11735	5.00921	0.64496	1.53398	1.64054	2.84314	1.36847	7.44e-16	1.98e-15
ENSG00000148057	414328	NM_001256915	IDNK	9	1	86237964	86259045	protein_coding	1993	0.587502	1.21203	1.33326	2.35927	0.903561	2.01031	2.23958	4.27399	1.08907	3.28e-09	6.09e-09
ENSG00000165118	84267	NM_032307	C9orf64	9	-1	86553226	86571901	protein_coding	2729	0	11.3389	6.76421	0.057944	0	13.7349	8.29767	0.0766752	3.64657	3.34e-70	8.49e-69
ENSG00000180447	2619	NM_002048	GAS1	9	-1	89559279	89562104	protein_coding	2826	10.8371	29.6952	28.2716	100.64	11.7592	34.7351	33.4885	128.583	3.10405	4.66e-94	3.39e-92
ENSG00000156345	23552	NM_178432	CDK20	9	-1	90581356	90589668	protein_coding	5727	6.44055	8.87523	7.92056	14.0371	3.45032	5.1228	4.62946	8.84966	1.01656	5.17e-21	1.77e-20
ENSG00000213694	1903	NM_005226	S1PR3	9	1	91606362	91619925	protein_coding	8754	19.222	21.7993	15.2145	10.3431	6.73479	8.23178	5.81819	4.26607	1.0081	3.33e-26	1.45e-25
ENSG00000148082	53358	NM_016848	SHC3	9	-1	91628060	91793682	protein_coding	2555	13.1854	3.71348	2.39161	3.17179	15.8311	4.80441	3.13272	4.48197	2.06945	2.38e-45	2.3e-44
ENSG00000224945				9	-1	91703519	91724849	sense_intronic	1038	5.65114	1.13383	1.39206	1.54746	16.6984	3.61083	4.48958	5.38229	1.64745	7e-27	3.14e-26
ENSG00000123975	1164	NM_001827	CKS2	9	1	91926113	91931618	protein_coding	613	117.289	77.0255	72.8716	55.2227	586.991	415.364	397.909	325.259	1.0734	7.95e-61	1.4e-59
ENSG00000165025	6850	NM_003177	SYK	9	1	93564069	93660831	protein_coding	5210	1.94507	6.88121	5.66573	3.77027	1.14385	4.36598	3.6399	2.61283	1.42542	6.07e-21	2.07e-20
ENSG00000169071	4920	NM_004560	ROR2	9	-1	94325373	94712444	protein_coding	5818	12.9618	25.4531	30.9766	64.4382	6.83585	14.4618	17.8224	39.9899	2.22993	9.1e-81	3.72e-79
ENSG00000234537				9	1	94894680	94900911	pseudogene	1863	2.02571	1.54424	1.72503	5.78176	3.33383	2.74004	3.0987	11.2051	1.41988	3.66e-23	1.39e-22
ENSG00000127084	89846	NM_033086	FGD3	9	1	95709733	95798518	protein_coding	6055	3.34127	1.30997	1.45045	0.909132	1.69396	0.715165	0.801504	0.542072	1.19243	1.35e-12	3.03e-12
ENSG00000157303	203328	NM_145006	SUSD3	9	1	95820989	95847420	protein_coding	1244	12.2126	3.695	3.60679	1.74069	30.1211	9.81861	9.70235	5.05188	2.27633	7.48e-45	7.1e-44
ENSG00000165233	84270	NM_032310	C9orf89	9	1	95858500	95875565	protein_coding	3081	19.3641	10.2635	9.74424	7.92592	19.2759	11.0118	10.5873	9.2885	1.1912	8.99e-31	4.79e-30
ENSG00000165140	2203	NM_001127628	FBP1	9	-1	97365415	97402531	protein_coding	1668	5.54984	1.89674	1.74492	1.00551	10.2053	3.759	3.50185	2.1765	1.71556	4.69e-25	1.93e-24
ENSG00000213612				9	1	99883941	99884771	pseudogene	831	13.2647	15.2678	18.251	7.79254	48.9893	60.7337	73.5055	33.8569	1.13223	7.6e-26	3.26e-25
ENSG00000159712	100287922		ANKRD18CP	9	-1	99918852	99983517	pseudogene	2980	35.0168	34.8958	45.9157	20.0688	36.0559	38.709	51.5758	24.3155	1.15558	1.99e-43	1.8e-42
ENSG00000242375				9	-1	99957633	99959969	lincRNA	474	1.17438	0.762087	1.8036	0.309469	7.60855	5.31462	12.7358	2.35716	1.10794	7.36e-10	1.42e-09
ENSG00000203279				9	-1	99962757	100000982	lincRNA	806	12.8208	8.07361	10.1169	5.29881	48.797	33.1121	42.0199	23.7358	1.13592	1.31e-21	4.64e-21
ENSG00000106785	9830	NM_033220	TRIM14	9	-1	100831557	100881494	protein_coding	5533	34.3306	29.052	26.898	16.3399	19.0339	17.3569	16.2722	10.6624	1.02766	1.57e-33	9.34e-33
ENSG00000106789	7464	NM_052820	CORO2A	9	-1	100883257	100954922	protein_coding	5717	94.018	34.1157	29.446	25.3639	50.4512	19.7262	17.2395	16.0189	1.85017	1.81e-89	1.06e-87
ENSG00000095383	55357	NM_018421	TBC1D2	9	-1	100961311	101017915	protein_coding	3563	7.12917	6.62791	4.66603	2.95882	6.13884	6.14919	4.38355	2.99822	1.04128	1.05e-15	2.78e-15
ENSG00000136928	9568	NM_005458	GABBR2	9	-1	101050391	101471479	protein_coding	6007	0.951875	0.742893	1.64661	0.308876	0.486223	0.408813	0.917327	0.185701	1.02447	2.03e-08	3.6e-08
ENSG00000119508	8013	NM_173200	NR4A3	9	1	102584137	102629173	protein_coding	6314	0.789848	0.468977	0.705786	2.765	0.383851	0.245523	0.374165	1.58111	1.36724	7.79e-17	2.18e-16
ENSG00000170681	347273	NM_001018116	MURC	9	1	103340361	103350188	protein_coding	2615	7.57461	16.7752	17.5272	17.1698	8.88746	21.2057	22.436	23.7065	1.11293	3.79e-29	1.88e-28
ENSG00000165029	19	NM_005502	ABCA1	9	-1	107543283	107690518	protein_coding	11350	16.0596	55.15	62.6014	65.0554	4.34235	16.0622	18.4633	20.6952	1.95403	1e-78	3.68e-77
ENSG00000136810	7295	NM_003329	TXN	9	-1	113006091	113018920	protein_coding	1142	125.328	93.3692	58.6394	66.5545	336.697	270.267	171.879	210.418	1.08304	3.21e-67	7.25e-66
ENSG00000198121	1902	NM_057159	LPAR1	9	-1	113635543	113800981	protein_coding	4095	2.34957	8.09368	7.41102	11.3306	1.75985	6.53353	6.05822	9.99011	1.88522	2.39e-34	1.47e-33
ENSG00000173258	158399	NM_133464	ZNF483	9	1	114287439	114340124	protein_coding	5738	21.1071	10.9879	10.431	8.87289	11.2798	6.3301	6.08605	5.58335	1.16397	1.67e-28	8.07e-28
ENSG00000119471	84263	NM_032303	HSDL2	9	1	115142217	115234690	protein_coding	3455	35.9908	18.8064	16.0958	20.7056	31.9579	17.9934	15.5938	21.6382	1.11423	2.32e-40	1.85e-39
ENSG00000148225	114987	NM_145241	WDR31	9	-1	116075502	116102578	protein_coding	4933	1.11378	2.69771	2.64664	4.21585	0.693051	1.80775	1.79582	3.08556	1.3093	5.59e-14	1.35e-13
ENSG00000196739	85301	NM_032888	COL27A1	9	1	116917840	117074791	protein_coding	13988	66.6538	80.6419	86.0064	143.494	14.6194	19.0573	20.5805	37.0389	1.09494	5.27e-69	1.27e-67
ENSG00000106948	80709	NM_030767	AKNA	9	-1	117096436	117156685	protein_coding	10601	89.5401	182.07	190.443	189.236	25.9138	56.7738	60.1317	64.4522	1.08043	5.33e-77	1.85e-75
ENSG00000041982	3371	NM_002160	TNC	9	-1	117782806	117880536	protein_coding	8687	116.661	44.5941	33.3882	45.9188	41.1999	16.9693	12.8656	19.0853	1.77513	7.95e-91	5.08e-89
ENSG00000182752	5069	NM_002581	PAPPA	9	1	118916083	119164601	protein_coding	11573	20.9636	25.7487	11.7834	12.972	5.55619	7.35473	3.40847	4.04712	1.06615	8.01e-35	5.03e-34
ENSG00000136869	7099	NM_138557	TLR4	9	1	120466610	120479149	protein_coding	5256	3.62506	0.703958	0.235262	1.08285	2.11662	0.442743	0.149827	0.743841	1.91854	6.39e-26	2.75e-25
ENSG00000078725	1620	NM_014618	BRINP1	9	-1	121915736	122131745	protein_coding	3905	26.4528	8.64135	10.5863	5.76462	20.7779	7.31504	9.07376	5.32953	2.02397	2.84e-54	3.84e-53
ENSG00000095261	5711	NM_005047	PSMD5	9	-1	123577774	123605262	protein_coding	4432	48.485	23.7334	44.4275	35.8838	33.5673	17.7017	33.5571	29.2333	1.00102	3.97e-41	3.26e-40
ENSG00000226752	253039		PSMD5-AS1	9	1	123587106	123616651	antisense	6736	15.2914	18.026	13.4682	43.8741	6.96455	8.84616	6.69219	23.5167	1.63392	9.28e-64	1.85e-62
ENSG00000056558	7185	NM_005658	TRAF1	9	-1	123664671	123691451	protein_coding	6449	7.25187	12.8834	15.5858	21.3496	3.44802	6.60381	8.08938	11.9525	1.43917	4.66e-35	2.95e-34
ENSG00000106804	727	NM_001735	C5	9	-1	123714616	123812554	protein_coding	6530	2.12607	4.76966	4.62686	7.36564	0.999794	2.4145	2.37178	4.07269	1.42462	6.72e-20	2.19e-19
ENSG00000148180	2934	NM_198252	GSN	9	1	123970072	124095121	protein_coding	11097	58.6117	31.8068	49.0122	81.9787	16.2061	9.47478	14.7836	26.673	1.3391	2.02e-63	3.93e-62
ENSG00000148175	2040	NM_198194	STOM	9	-1	124101355	124132531	protein_coding	3188	16.5869	73.9007	94.1837	84.8241	15.9648	76.6279	98.8907	96.0671	2.43724	3.29e-96	2.67e-94
ENSG00000267987				9	1	124103625	124110410	protein_coding	180	2.00449	9.89237	11.5273	10.9245	34.2017	181.67	214.346	219.13	2.06554	2.67e-41	2.2e-40
ENSG00000095303	5742	NM_080591	PTGS1	9	1	125132824	125157982	protein_coding	5607	3.36161	6.78365	7.58711	14.0756	1.84026	3.99934	4.5293	9.06383	1.79288	1.51e-36	1.02e-35
ENSG00000148204	286204	NM_173689	CRB2	9	1	126118449	126142603	protein_coding	6349	35.2205	76.8489	92.2624	289.103	17.0197	40.0117	48.6427	164.411	3.00225	1.08e-132	7.21e-130
ENSG00000106689	9355	NM_004789	LHX2	9	1	126763949	126795580	protein_coding	2655	1.05292	23.1277	19.174	4.40706	1.21775	28.7955	24.1741	5.9935	3.5651	1.8e-78	6.54e-77
ENSG00000234921				9	-1	126793903	126794803	antisense	581	0.0607287	2.69793	2.15649	0.560402	0.32127	15.3501	12.4234	3.48288	1.8173	8.55e-26	3.65e-25
ENSG00000136931	2516	NM_004959	NR5A1	9	-1	127243516	127269709	protein_coding	3421	0.648168	3.01095	3.03811	9.39676	0.581099	2.90943	2.97148	9.91745	2.66906	2.5e-42	2.16e-41
ENSG00000224842				9	-1	129351873	129375979	antisense	943	0.0607911	0.0781993	0.156879	1.25668	0.197425	0.274124	0.557093	4.81163	1.10078	8.12e-16	2.16e-15
ENSG00000136944	4010	NM_002316	LMX1B	9	1	129376722	129463311	protein_coding	5830	0.992256	3.44038	2.84258	28.21	0.522469	1.95071	1.6319	17.4706	3.88467	1.63e-87	8.84e-86
ENSG00000269909				9	1	129462577	129463312	lincRNA	736	0.0405066	0.351842	0.333195	3.30589	0.168854	1.58024	1.51461	16.2179	2.06606	1.57e-32	9e-32
ENSG00000136854	6812	NM_003165	STXBP1	9	1	130374544	130457460	protein_coding	4850	78.7874	40.4881	44.1126	31.2659	49.8356	27.5957	30.4461	23.2756	1.30667	1.89e-63	3.69e-62
ENSG00000095370	10044	NM_170600	SH2D3C	9	-1	130500596	130541020	protein_coding	4599	14.9068	5.90492	7.03787	4.09842	9.94366	4.24433	5.12188	3.21765	1.6445	1.04e-36	7.07e-36
ENSG00000136840	27090	NM_175040	ST6GALNAC4	9	-1	130670165	130679317	protein_coding	2630	17.5987	10.8699	11.1941	7.13398	20.5358	13.6623	14.2461	9.79394	1.19482	1.34e-26	5.94e-26
ENSG00000167123	51148	NM_016174	CERCAM	9	1	131174030	131199626	protein_coding	6054	10.2696	6.02167	5.82272	14.8862	5.20237	3.288	3.2194	8.87819	1.22133	6.59e-31	3.54e-30
ENSG00000171097	883	NM_004059	CCBL1	9	-1	131595221	131644773	protein_coding	3602	38.118	22.3072	18.351	18.4083	32.4637	20.4719	17.0544	18.4518	1.01603	8.26e-41	6.68e-40
ENSG00000188483	389792	NM_203434	IER5L	9	-1	131937835	131940540	protein_coding	2706	14.4408	19.6863	15.2134	41.4615	16.3721	24.0487	18.8185	55.3239	1.46056	5.18e-56	7.53e-55
ENSG00000268050				9	1	131938086	131939854	antisense	696	0.850702	1.13383	0.999845	3.09185	3.74903	5.38512	4.80843	16.0407	1.15198	1.46e-13	3.45e-13
ENSG00000204055	101930611		RP11-247A12.2	9	1	131939050	131972827	antisense	2288	10.0455	9.18798	7.56778	16.2561	13.471	13.2745	11.072	25.6541	1.0117	1.18e-22	4.37e-22
ENSG00000148357	256158		HMCN2	9	1	133046882	133309510	protein_coding	12366	54.1198	100.136	125.883	59.5231	13.4248	26.768	34.0737	17.3797	1.20316	3.89e-75	1.24e-73
ENSG00000215428				9	1	133274029	133282639	protein_coding	2220	7.18983	13.3721	15.8794	8.66146	9.93686	19.9115	23.9406	14.087	1.04485	1.55e-25	6.54e-25
ENSG00000130707	445	NM_054012	ASS1	9	1	133320316	133376661	protein_coding	3050	41.9651	248.237	288.031	254.522	42.2128	269.043	316.091	301.301	2.75047	1.79e-126	6.7e-124
ENSG00000130711	59335	NM_021619	PRDM12	9	1	133539981	133558368	protein_coding	2476	0.445698	0.938227	1.23514	3.88473	0.551725	1.25259	1.66983	5.6652	1.76822	1.65e-23	6.34e-23
ENSG00000130720	84929	NM_032843	FIBCD1	9	-1	133777825	133814673	protein_coding	3833	11.8693	28.2492	20.8978	35.4168	9.49824	24.3625	18.2478	33.3623	1.50198	8.4e-49	9.37e-48
ENSG00000050555	10319	NM_006059	LAMC3	9	1	133884469	133969860	protein_coding	7594	112.75	36.4055	26.5852	18.9665	45.5525	15.8473	11.7187	9.0177	2.51118	1.28e-103	1.43e-101
ENSG00000196358	84628	NM_032536	NTNG2	9	1	135037334	135119921	protein_coding	5415	1.68106	2.18947	1.92105	5.02647	0.952398	1.33658	1.18722	3.35157	1.17338	2.03e-16	5.57e-16
ENSG00000188523	389799	NM_207417	C9orf171	9	1	135285430	135448704	protein_coding	2147	0.628009	1.11442	1.43116	3.65355	0.896634	1.71583	2.23121	6.14431	1.52474	8.65e-19	2.66e-18
ENSG00000125492	56751	NM_020064	BARHL1	9	1	135457572	135465653	protein_coding	2341	0.141742	1.07532	2.09762	16.4525	0.185908	1.51843	2.99898	25.3753	3.95316	1.05e-75	3.46e-74
ENSG00000160323	11093	NM_139027	ADAMTS13	9	1	136279478	136324508	protein_coding	5695	27.6263	35.7967	42.4674	64.1691	14.8816	20.7781	24.9633	40.6828	1.18732	2.49e-52	3.15e-51
ENSG00000123453	1757	NM_007101	SARDH	9	-1	136528682	136605077	protein_coding	5391	23.5747	10.8889	10.9396	11.1941	13.4169	6.67682	6.79231	7.49721	1.04853	3.47e-35	2.2e-34
ENSG00000204007	360203	NM_182974	GLT6D1	9	-1	138515502	138531386	protein_coding	1526	0.0608535	1.15347	0.0392475	0.0192751	0.121681	2.49866	0.0862335	0.045629	1.09111	6.25e-17	1.76e-16
ENSG00000148386	392399	NM_001001676	LCN9	9	1	138555168	138558268	protein_coding	1105	0.222693	12.7854	0.235225	0.0772191	0.619231	38.2478	0.712352	0.252377	3.69756	3.48e-75	1.11e-73
ENSG00000237886	101928483		RP11-611D20.2	9	1	139440664	139444345	antisense	1088	9.1143	6.29471	4.03829	7.57885	25.6984	19.125	12.422	25.1509	1.00757	3.03e-15	7.8e-15
ENSG00000169692	10555	NM_006412	AGPAT2	9	-1	139567595	139581875	protein_coding	1798	33.599	18.7268	17.7415	14.734	57.3401	34.4292	33.025	29.5871	1.1378	4.12e-38	2.97e-37
ENSG00000213213	84960	NM_001039374	CCDC183	9	1	139690802	139702193	protein_coding	2964	4.61738	5.57151	8.35143	13.3782	4.78085	6.21369	9.43068	16.2968	1.35839	3.24e-30	1.68e-29
ENSG00000228544	100131193		CCDC183-AS1	9	-1	139698379	139703300	antisense	2386	3.09835	4.43784	6.90072	10.8639	3.98589	6.14832	9.68023	16.4402	1.53718	8.95e-30	4.56e-29
ENSG00000232434	389813	NM_001080482	C9orf172	9	1	139738867	139741797	protein_coding	2931	1.03226	5.31673	7.95963	9.31764	1.08296	5.99627	9.09	11.4783	2.35281	1.14e-36	7.71e-36
ENSG00000054179	954	NM_203468	ENTPD2	9	-1	139942550	139948497	protein_coding	2633	6.44105	2.09202	4.74464	1.97128	7.50327	2.62647	6.03221	2.70336	1.32872	6.71e-23	2.51e-22
ENSG00000229257				9	1	139952115	139956913	antisense	301	5.85368	2.42451	3.03882	1.60553	59.6489	26.6266	33.7938	19.2572	1.40115	4.22e-19	1.32e-18
ENSG00000186193	89958	NM_178448	SAPCD2	9	-1	139956581	139965040	protein_coding	3843	147.083	59.9006	68.9523	42.2992	117.413	51.5249	60.0597	39.7417	1.77429	2.06e-93	1.47e-91
ENSG00000231864				9	1	139957987	139959033	antisense	748	40.6868	16.0508	17.723	11.7332	166.915	70.9333	79.3098	56.6381	1.71208	3.2e-60	5.51e-59
ENSG00000197355	91373	NM_207309	UAP1L1	9	1	139971953	139978991	protein_coding	5283	44.3533	9.40453	14.1941	10.4984	25.7609	5.88457	8.99338	7.17498	2.12586	4.16e-76	1.39e-74
ENSG00000184709	389816	NM_001013653	LRRC26	9	-1	140063210	140064503	protein_coding	1209	0.12152	1.29051	0.881879	0.792414	0.308379	3.52852	2.43989	2.36663	1.04073	6.08e-09	1.11e-08
ENSG00000233198	643596	NM_001190228	RNF224	9	1	140122018	140124090	protein_coding	1503	0.526399	0.899292	1.60759	2.49372	1.07588	1.97787	3.58008	5.99071	1.20316	2.97e-12	6.55e-12
ENSG00000198569	142680	NM_080877	SLC34A3	9	1	140125209	140131006	protein_coding	2303	0.810133	1.60336	2.92119	3.84713	1.07926	2.30142	4.24585	6.03153	1.42914	2.57e-17	7.38e-17
ENSG00000198113	54863	NM_017723	TOR4A	9	1	140172201	140177093	protein_coding	4148	27.769	9.93175	15.7618	12.3508	20.5348	7.91486	12.7181	10.7512	1.3973	9.83e-42	8.28e-41
ENSG00000130653	375775	NM_152286	PNPLA7	9	-1	140354404	140444986	protein_coding	8971	1.33641	2.42407	1.76458	5.43291	0.457425	0.89322	0.65848	2.1866	1.46732	2.13e-21	7.45e-21
ENSG00000148408	774	NM_001243812	CACNA1B	9	1	140772241	141019076	protein_coding	10197	15.9981	11.4367	22.1348	31.6131	4.81566	3.70751	7.26637	11.1936	1.39193	2.81e-44	2.61e-43
ENSG00000159247				9	1	141044565	141071821	pseudogene	2712	0	0	0.568643	2.32084	0	0	0.702052	3.08966	1.74762	3.43e-29	1.71e-28
ENSG00000067064	3422	NM_004508	IDI1	10	-1	1085848	1095110	protein_coding	3589	69.4097	35.9915	29.3308	37.7405	59.3301	33.1499	27.358	37.9675	1.21546	4.2e-58	6.63e-57
ENSG00000238266	100507127		LINC00707	10	1	6821560	6884868	lincRNA	3070	4.55709	2.05298	0.0391732	0.057944	4.55387	2.21057	0.0426401	0.0681585	2.43708	6.52e-42	5.52e-41
ENSG00000198879	57713	NM_001029880	SFMBT2	10	-1	7200586	7453450	protein_coding	9955	11.6064	8.67963	7.27335	16.8388	3.57567	2.88213	2.44551	6.10735	1.10999	1.71e-26	7.51e-26
ENSG00000123243	80760	NM_032817	ITIH5	10	-1	7601232	7708961	protein_coding	14629	13.6097	4.06631	3.33243	2.97797	2.85466	0.918842	0.762323	0.734973	1.88128	4.35e-45	4.16e-44
ENSG00000197308	399717		GATA3-AS1	10	-1	8092413	8095447	lincRNA	2214	0.0810756	0.371364	0.489925	1.17898	0.112045	0.554465	0.740162	1.92279	1.02235	1.37e-09	2.61e-09
ENSG00000107485	2625	NM_002051	GATA3	10	1	8095567	8117161	protein_coding	3253	1.17475	3.87004	4.72483	3.20738	1.10776	3.93263	4.86176	3.56034	1.40305	2.78e-16	7.57e-16
ENSG00000086475	22929	NM_012247	SEPHS1	10	-1	13359424	13390297	protein_coding	3979	220.018	192.465	248.087	118.943	169.631	159.894	208.705	107.93	1.05442	3.31e-74	1.01e-72
ENSG00000077943	8516	NM_003638	ITGA8	10	-1	15555948	15762124	protein_coding	7528	0.405129	0.332484	0.666613	3.65426	0.165021	0.146001	0.296436	1.75265	1.817	1.31e-28	6.37e-28
ENSG00000107611	8029	NM_001081	CUBN	10	-1	16865963	17171830	protein_coding	13168	0.729494	1.27071	2.09773	2.84139	0.169659	0.318994	0.533235	0.779125	1.15912	2.04e-11	4.3e-11
ENSG00000078114	10529	NM_213569	NEBL	10	-1	21068902	21463116	protein_coding	13718	52.0696	139.96	127.923	194.468	11.6468	33.7263	31.214	51.1838	1.88121	8.78e-98	7.65e-96
ENSG00000231920	100128511		NEBL-AS1	10	1	21462943	21463977	antisense	681	0.303893	0.957968	0.881954	1.93285	1.36761	4.65008	4.33263	10.2482	1.17969	2.47e-10	4.9e-10
ENSG00000204682	399726	NM_001010911	CASC10	10	-1	21781587	21786191	protein_coding	3801	29.6494	71.8831	74.1843	87.6788	23.9364	62.515	65.3268	83.2867	1.53316	2.25e-72	6.28e-71
ENSG00000180592	387640	NM_207371	SKIDA1	10	-1	21802407	21814611	protein_coding	6622	20.6378	50.6123	63.6374	105.003	9.56231	25.2651	32.1667	57.2522	2.29329	1.03e-92	7.18e-91
ENSG00000269897	648	NM_001204062	COMMD3-BMI1	10	1	22605317	22618471	protein_coding	1904	3.62512	7.58478	8.35128	12.7402	5.84268	13.1683	14.6802	24.1598	1.57415	7.52e-30	3.85e-29
ENSG00000168283	648	NM_005180	BMI1	10	1	22610140	22620413	protein_coding	4283	4.37465	11.6703	12.0168	20.7053	3.13387	9.00719	9.38997	17.4549	2.01707	5.17e-46	5.15e-45
ENSG00000077327	9576	NM_172242	SPAG6	10	1	22634399	22743153	protein_coding	4006	0.607662	1.17288	1.01951	2.29919	0.465218	0.967824	0.851925	2.07249	1.0451	6.06e-09	1.11e-08
ENSG00000107968	1326	NM_005204	MAP3K8	10	1	30722866	30750762	protein_coding	3601	5.16406	5.76843	5.56768	14.9101	4.40139	5.29535	5.17512	14.9492	1.36995	1.61e-34	1e-33
ENSG00000099250	8829	NM_003873	NRP1	10	-1	33466420	33625190	protein_coding	11517	4.45592	13.9977	12.1936	9.20306	1.18685	4.01765	3.54356	2.88517	1.46159	3.32e-31	1.81e-30
ENSG00000177283	8325	NM_031866	FZD8	10	-1	35927177	35930362	protein_coding	3186	10.1272	38.277	30.5254	30.8764	9.75056	39.7143	32.0711	34.9912	1.82118	2.34e-59	3.92e-58
ENSG00000264780	100616500		MIR4683	10	-1	35930100	35930180	miRNA	81	0.506239	2.50271	2.41142	2.08835	19.1875	102.137	99.6497	93.0867	1.22615	4.56e-13	1.05e-12
ENSG00000198105	57209	NM_021045	ZNF248	10	-1	38091751	38147034	protein_coding	6464	0	0.234762	0.0196238	19.6849	0	0.120059	0.0101789	10.9951	4.39256	4.05e-90	2.43e-88
ENSG00000075407	7587	NM_003421	ZNF37A	10	1	38383264	38414472	protein_coding	9626	5.38669	5.74792	0.274472	17.1711	1.71765	1.97388	0.0954437	6.4405	3.8505	1.87e-66	4.09e-65
ENSG00000234420	100129482		ZNF37BP	10	-1	43008958	43048270	pseudogene	10256	6.54179	22.6773	21.8209	27.859	1.95699	7.30918	7.12203	9.80776	1.93833	2.17e-54	2.95e-53
ENSG00000196693	7582	NM_006955	ZNF33B	10	-1	43084555	43133992	protein_coding	5958	24.7075	47.1138	51.9158	49.0947	12.7259	26.1398	29.1685	29.7512	1.04188	1.67e-45	1.62e-44
ENSG00000196793	8187	NM_005674	ZNF239	10	-1	44051792	44070066	protein_coding	2509	4.98281	5.27812	11.312	6.86377	6.09093	6.95398	15.0912	9.87731	1.04328	3.69e-21	1.27e-20
ENSG00000165507	11067	NM_007021	C10orf10	10	-1	45466429	45474258	protein_coding	2979	3.28054	4.51636	3.431	9.04874	3.38043	5.01159	3.85536	10.9671	1.23405	8.1e-24	3.16e-23
ENSG00000165512	7570	NM_006963	ZNF22	10	1	45495923	45500774	protein_coding	2551	27.8697	65.8653	58.8755	58.147	33.5138	85.3498	77.2564	82.2969	1.21218	7.61e-55	1.06e-53
ENSG00000226937				10	-1	45497670	45642669	pseudogene	5487	14.9479	34.4092	31.5457	30.5121	8.35617	20.7299	19.2453	20.0774	1.15158	4.47e-40	3.51e-39
ENSG00000188234	119016	NM_133446	AGAP4	10	-1	46321042	46349323	protein_coding	3190	0.769813	0	1.72503	0.657607	0.739749	0	1.80968	0.744263	1.46115	3.24e-17	9.26e-17
ENSG00000165388	118738	NM_153034	ZNF488	10	1	48355024	48373866	protein_coding	4442	9.43786	5.21923	4.09761	1.37233	6.51912	3.88402	3.08795	1.11552	2.14482	1.31e-35	8.48e-35
ENSG00000128805	58504	NM_021226	ARHGAP22	10	-1	49654077	49864310	protein_coding	6783	11.341	19.0805	15.9183	8.12176	5.13103	9.2987	7.85444	4.32308	1.14001	1.21e-28	5.86e-28
ENSG00000197444	55753	NM_018245	OGDHL	10	-1	50942689	50970425	protein_coding	5724	57.6158	36.5585	32.9146	21.0884	30.8913	21.1127	19.2453	13.3027	1.40848	2.11e-33	1.25e-32
ENSG00000204169	653268	NM_001077685	AGAP7	10	-1	51464162	51486327	protein_coding	2420	1.57938	0.156289	0.0588341	0.0387873	2.00401	0.213479	0.0814235	0.0578404	1.32587	3.97e-20	1.3e-19
ENSG00000185532	5592	NM_006258	PRKG1	10	1	52750945	54058110	protein_coding	7674	20.1531	35.307	37.5632	48.5145	8.05572	15.2088	16.3844	22.8255	1.22755	1.97e-46	2e-45
ENSG00000107984	22943	NM_012242	DKK1	10	1	54074056	54077802	protein_coding	2206	0.891271	22.7728	30.1532	49.1082	1.23895	34.1244	45.7543	80.3762	4.73951	7.82e-95	6.01e-93
ENSG00000165449	220963	NM_194298	SLC16A9	10	-1	61410523	61495760	protein_coding	4425	11.8271	47.8767	49.9952	34.296	8.20239	35.7656	37.8215	27.9843	1.9924	5.44e-72	1.49e-70
ENSG00000170312	983	NM_033379	CDK1	10	1	62538089	62554610	protein_coding	3909	143.96	85.0782	82.5183	64.9987	112.992	71.9462	70.661	60.0371	1.13533	8.16e-70	2.03e-68
ENSG00000196932	219623	NM_178505	TMEM26	10	-1	63166401	63213208	protein_coding	6907	1.94432	0.449783	0.980221	0.251644	0.863657	0.215266	0.475007	0.131519	1.24513	1.75e-13	4.1e-13
ENSG00000228065				10	1	67330096	67526299	lincRNA	8549	4.55703	9.26612	4.29366	10.71	1.63538	3.58292	1.68124	4.52333	1.1479	1.14e-26	5.09e-26
ENSG00000108187	64081	NM_022129	PBLD	10	-1	70042417	70092806	protein_coding	5172	5.4463	7.66375	8.0382	12.9537	3.23464	4.89823	5.20237	9.04303	1.11567	5.79e-20	1.89e-19
ENSG00000165730	219736	NM_152709	STOX1	10	1	70587298	70655188	protein_coding	3568	2.67419	12.8832	12.3903	20.7273	2.2972	11.9359	11.6237	20.9745	2.56945	4e-55	5.63e-54
ENSG00000156515	3098	NM_033500	HK1	10	1	71029740	71161638	protein_coding	6166	384.911	191.002	200.737	134.199	191.528	102.398	108.972	78.5823	1.51333	4.56e-102	4.98e-100
ENSG00000171224	219738	NM_145306	C10orf35	10	1	71390007	71393352	protein_coding	1346	18.5928	16.2062	12.5852	8.70167	42.3782	39.8007	31.2918	23.3413	1.01539	8.36e-24	3.26e-23
[truncated: 1,573 more rows]
