# Supplementary material for: Transcriptome variations among human embryonic stem cell lines are associated with their differentiation propensity
Source: PLoS One. 2018 Feb 14;13(2):e0192625. doi: 10.1371/journal.pone.0192625 (PMC5812638; doi:10.1371/journal.pone.0192625)
Supplement: S4 Table — (XLSX) [file pone.0192625.s010.xlsx]

## Sheet: H7vsHUES1
	genes	logFC	logCPM	F	PValue	FDR
21770	ENSG00000106153	5.53655	5.5506	5600.21	3.01835e-124	1.46609e-120
35967	ENSG00000154096	1.94283	8.27016	4952.47	3.38143e-120	8.21223e-117
38183	ENSG00000139318	2.25486	6.93234	4559.12	1.76573e-117	2.85887e-114
53323	ENSG00000130513	3.18932	5.4964	3966.35	6.37085e-113	7.28113e-110
16980	ENSG00000247627	1.98271	7.35931	4090.02	2.61588e-112	2.5412e-109
34942	ENSG00000069482	2.58654	6.04878	3852.62	5.66582e-112	5.24196e-109
18653	ENSG00000137331	2.88358	5.50979	3442.86	2.57619e-108	1.85381e-105
15687	ENSG00000112972	1.84039	7.10289	3229.45	3.05287e-106	1.7974e-103
17231	ENSG00000187678	1.76521	7.28289	3223.37	3.51336e-106	2.00768e-103
1852	ENSG00000162433	2.25978	6.10954	3065.92	1.45951e-104	7.87688e-102
17993	ENSG00000137267	2.11248	6.31096	2904.62	8.06425e-103	4.01744e-100
39936	ENSG00000136160	2.53948	5.44393	2707.3	1.85258e-100	8.56993e-98
25551	ENSG00000171388	4.45307	4.18152	2712.26	4.52465e-100	2.0444e-97
35968	ENSG00000263873	1.89659	6.42842	2593.45	3.49816e-99	1.54468e-96
9140	ENSG00000156966	1.86113	6.29017	2331.92	8.60638e-96	3.34427e-93
8187	ENSG00000152256	2.40328	5.44944	2282.07	4.18281e-95	1.53336e-92
16373	ENSG00000113356	1.58484	6.87148	2251.54	1.11939e-94	3.9543e-92
26372	ENSG00000079459	1.35365	7.4728	2068.04	5.48026e-92	1.83579e-89
24551	ENSG00000124313	2.19192	5.44837	2025.28	2.49662e-91	8.08448e-89
41301	ENSG00000165617	2.53187	5.24312	2028.37	2.73486e-91	8.71076e-89
18680	ENSG00000204531	1.16191	8.73579	2014.97	3.61526e-91	1.11494e-88
9173	ENSG00000163286	2.69747	4.76749	1988.61	9.38944e-91	2.76405e-88
1697	ENSG00000116133	1.19605	8.02349	1915.16	1.42902e-89	3.80335e-87
36519	ENSG00000059804	1.09295	8.95896	1898.18	2.71847e-89	7.04229e-87
5658	ENSG00000143878	1.77103	6.28847	1888.94	5.35246e-88	1.33324e-85
42725	ENSG00000273173	1.02233	9.96501	1812.47	7.59203e-88	1.86716e-85
42721	ENSG00000128739	1.01815	9.9859	1801.33	1.18288e-87	2.87277e-85
1339	ENSG00000117394	1.17608	7.94534	1754.06	7.98707e-87	1.89245e-84
17996	ENSG00000137285	1.25967	7.40911	1722.18	2.9754e-86	6.80105e-84
42726	ENSG00000214265	1.03079	9.20694	1709.6	5.03033e-86	1.13645e-83
23899	ENSG00000126010	2.02156	5.45434	1666.36	3.14226e-85	6.78344e-83
26005	ENSG00000067840	1.26893	7.21946	1636.29	1.15278e-84	2.43449e-82
10962	ENSG00000121570	1.01809	8.89562	1615.85	2.82405e-84	5.77563e-82
53288	ENSG00000130477	1.34332	6.84755	1604.86	4.59255e-84	9.29465e-82
39452	ENSG00000133101	4.53388	3.14963	1586.04	1.06346e-83	2.1301e-81
39043	ENSG00000198598	1.71645	5.86272	1578.12	1.51796e-83	3.00943e-81
54413	ENSG00000105419	1.505	6.43832	1513.78	2.91194e-82	5.49282e-80
53455	ENSG00000160352	3.61012	5.24996	1470.12	2.30824e-81	4.23083e-79
17998	ENSG00000137266	1.72037	5.69562	1466.56	2.73954e-81	4.97444e-79
20963	ENSG00000075618	1.0358	8.35738	1458.54	4.03401e-81	7.25711e-79
8430	ENSG00000204262	1.54263	5.97073	1444.8	7.86764e-81	1.37712e-78
24281	ENSG00000065923	2.6534	4.33001	1428.04	1.79004e-80	3.07776e-78
25872	ENSG00000010404	1.29436	6.68201	1409.53	4.48643e-80	7.51438e-78
13298	ENSG00000128052	1.29922	6.90117	1402.29	6.44181e-80	1.06973e-77
21262	ENSG00000050344	1.3864	6.49524	1435.27	7.02181e-80	1.15616e-77
48456	ENSG00000141753	1.27813	6.68604	1385.6	1.49498e-79	2.38082e-77
5968	ENSG00000218739	1.65197	5.87229	1372.2	2.95729e-79	4.67132e-77
22982	ENSG00000197462	3.61698	3.21558	1313.48	6.31569e-78	9.66201e-76
51754	ENSG00000196756	1.59657	6.06715	1311.54	8.2076e-78	1.23617e-75
28882	ENSG00000122729	1.36149	6.33619	1304.3	1.03057e-77	1.54023e-75
16136	ENSG00000113161	1.13808	7.16969	1295.62	1.64196e-77	2.41678e-75
11736	ENSG00000169860	2.4045	4.35544	1284.36	3.01808e-77	4.376e-75
31905	ENSG00000156515	1.00721	7.83155	1270.95	6.26912e-77	9.02242e-75
35996	ENSG00000109929	1.47171	5.93539	1263.68	9.34449e-77	1.31561e-74
17817	ENSG00000050767	1.93108	4.98305	1256.66	1.37623e-76	1.90992e-74
41544	ENSG00000133985	1.76232	5.3039	1255.39	1.47651e-76	2.01912e-74
30555	ENSG00000050555	1.60507	5.5977	1247.41	1.85283e-75	2.35285e-73
55524	ENSG00000185275	1.03074	7.6372	1203.89	2.69642e-75	3.35825e-73
17880	ENSG00000131459	1.05858	7.17724	1137.09	1.38075e-73	1.61606e-71
27689	ENSG00000164951	1.70041	5.27567	1135.24	1.54455e-73	1.79695e-71
30763	ENSG00000186193	1.28209	6.31138	1126.36	2.64861e-73	3.02705e-71
24987	ENSG00000102271	2.26928	4.33662	1107.89	8.36081e-73	9.28241e-71
23417	ENSG00000146904	1.03146	7.35087	1104.03	1.04498e-72	1.14706e-70
38936	ENSG00000139364	1.45561	6.05272	1091.29	2.3128e-72	2.49641e-70
14614	ENSG00000121207	1.5429	5.38749	1081.76	4.21065e-72	4.49498e-70
24280	ENSG00000147119	2.16023	4.44174	1080.76	4.4863e-72	4.76307e-70
26008	ENSG00000198910	1.49545	5.84553	1077.36	5.56112e-72	5.84038e-70
53767	ENSG00000089351	1.02916	7.26705	1075.52	6.25125e-72	6.49495e-70
30212	ENSG00000041982	1.36804	5.9074	1065.89	1.15466e-71	1.1933e-69
33096	ENSG00000185201	1.26936	6.08697	1017.74	2.67151e-70	2.63476e-68
57587	ENSG00000233056	2.98999	3.37073	1010.42	4.35631e-70	4.23194e-68
48658	ENSG00000175832	1.12825	6.49366	999.474	9.10452e-70	8.75701e-68
52920	ENSG00000130164	1.16694	6.37787	999.123	9.32318e-70	8.92315e-68
1053	ENSG00000182866	1.7595	4.90395	990.466	1.67846e-69	1.58305e-67
51646	ENSG00000131069	2.06797	4.48974	987.631	2.32682e-69	2.18395e-67
20230	ENSG00000236673	1.80792	4.71803	982.288	2.93696e-69	2.74338e-67
42824	ENSG00000166206	1.16157	6.36874	977.809	3.99683e-69	3.71552e-67
37637	ENSG00000197728	1.3189	6.38503	968.449	7.64016e-69	6.99805e-67
18975	ENSG00000124762	1.25263	5.93186	960.644	1.31682e-68	1.18447e-66
57431	ENSG00000159228	1.33097	5.69155	953.719	2.14133e-68	1.91723e-66
29943	ENSG00000106789	1.43652	5.51054	948.589	3.07586e-68	2.72881e-66
42733	ENSG00000257151	1.19245	8.26087	1683.61	3.24725e-68	2.86777e-66
14753	ENSG00000052802	1.46257	5.50696	942.989	4.57609e-68	4.0049e-66
9785	ENSG00000033867	1.06485	6.93726	1000.25	4.66816e-68	4.06716e-66
33816	ENSG00000254934	1.25651	5.89887	931.773	1.02024e-67	8.84925e-66
36416	ENSG00000010278	1.23548	5.96266	923.099	1.90747e-67	1.61132e-65
2721	ENSG00000092607	4.20956	2.18644	921.282	2.17603e-67	1.83022e-65
50103	ENSG00000154856	2.02172	4.87157	894.324	1.57736e-66	1.29311e-64
30765	ENSG00000197355	2.12586	4.28793	888.422	2.45027e-66	2.00026e-64
52837	ENSG00000171466	3.0814	3.82353	887.308	2.6634e-66	2.14829e-64
14175	ENSG00000150961	1.19403	6.03694	883.484	3.54874e-66	2.81422e-64
15686	ENSG00000261604	1.84245	4.56971	879.245	4.8842e-66	3.7958e-64
56689	ENSG00000100311	2.2854	3.8357	878.043	5.34847e-66	4.14006e-64
13811	ENSG00000118785	2.61952	3.49086	850.963	4.25698e-65	3.20577e-63
5116	ENSG00000215808	3.63538	2.428	845.161	6.68749e-65	5.01665e-63
34756	ENSG00000245532	1.76872	5.26846	1052.88	1.34674e-64	9.98694e-63
25167	ENSG00000133169	1.51704	5.08647	829.103	2.36697e-64	1.74197e-62
25562	ENSG00000156709	1.11672	6.11507	826.129	2.9981e-64	2.19812e-62
8983	ENSG00000123989	1.14262	6.1079	825.628	3.12013e-64	2.27899e-62
23828	ENSG00000101871	1.00012	6.81542	822.881	3.88407e-64	2.8158e-62
27865	ENSG00000048392	1.19741	5.87264	821.058	4.49327e-64	3.24534e-62
24707	ENSG00000181191	1.16416	6.01542	817.268	6.08871e-64	4.36522e-62
43938	ENSG00000167178	2.89877	3.00618	815.972	6.75692e-64	4.82648e-62
11589	ENSG00000175040	1.57035	4.98021	809.374	2.45265e-63	1.71412e-61
20226	ENSG00000197594	1.42275	5.15114	792.602	4.52893e-63	3.10928e-61
11976	ENSG00000136603	1.06347	6.32958	780.797	1.20548e-62	8.16075e-61
1827	ENSG00000079739	1.07575	6.17674	775.592	1.8634e-62	1.25273e-60
4632	ENSG00000143494	1.1322	6.08295	762.138	5.81037e-62	3.83979e-60
4814	ENSG00000196187	1.07039	6.24423	760.739	6.54594e-62	4.29665e-60
9257	ENSG00000168505	2.30848	3.56887	764.872	9.52456e-62	6.20982e-60
22416	ENSG00000105825	2.46713	3.25143	755.689	1.00816e-61	6.55101e-60
9638	ENSG00000154783	1.50802	4.96035	750.857	1.5274e-61	9.82647e-60
46996	ENSG00000183688	1.43524	5.11817	742.553	3.13517e-61	1.99716e-59
32046	ENSG00000122861	1.15411	5.85667	733.78	6.75176e-61	4.17771e-59
16164	ENSG00000145703	1.09742	5.99404	730.206	9.24822e-61	5.65043e-59
18652	ENSG00000272273	2.43729	3.27363	727.309	1.19465e-60	7.23078e-59
17378	ENSG00000145908	2.23647	4.16964	721.269	2.04261e-60	1.22867e-58
28148	ENSG00000104549	1.03716	6.30262	725.196	2.52106e-60	1.50713e-58
23653	ENSG00000186480	1.46591	4.96214	706.329	7.82363e-60	4.59231e-58
55896	ENSG00000184702	1.65551	4.60439	705.183	8.68135e-60	5.06516e-58
23515	ENSG00000197024	1.02448	6.15456	699.803	1.41701e-59	8.21826e-58
44999	ENSG00000103184	1.99756	4.01711	695.408	2.11932e-59	1.21106e-57
46905	ENSG00000167508	1.19515	5.60486	688.967	3.83746e-59	2.14247e-57
20917	ENSG00000198286	1.44246	4.86886	659.138	6.37417e-58	3.41167e-56
32333	ENSG00000148680	1.7019	4.18916	657.118	7.73939e-58	4.11969e-56
11978	ENSG00000013297	2.17755	3.33014	652.997	1.15143e-57	6.11231e-56
42813	ENSG00000206190	2.33269	3.21789	651.035	1.39222e-57	7.37043e-56
29004	ENSG00000137094	1.09954	5.74238	642.013	3.35305e-57	1.76549e-55
35164	ENSG00000137486	1.63876	4.42072	640.606	3.84949e-57	2.01595e-55
56439	ENSG00000100078	1.77428	4.165	638.026	4.9605e-57	2.58385e-55
52456	ENSG00000130270	2.48272	3.17065	637.864	5.04071e-57	2.61861e-55
32925	ENSG00000065154	1.09705	5.71774	635.136	6.59721e-57	3.40897e-55
57173	ENSG00000228592	2.25049	3.22716	633.67	7.62694e-57	3.9306e-55
55819	ENSG00000093072	1.17333	5.98796	632.438	8.6172e-57	4.42919e-55
22636	ENSG00000128564	1.9282	3.81588	627.108	1.46465e-56	7.46897e-55
22504	ENSG00000106236	1.2798	5.07735	621.623	2.5377e-56	1.27403e-54
41716	ENSG00000177108	1.71091	4.21037	620.807	2.75483e-56	1.37593e-54
25873	ENSG00000241489	1.23065	5.27471	610.897	7.51818e-56	3.70738e-54
50861	ENSG00000171451	1.60256	4.42038	610.533	7.8027e-56	3.83794e-54
53475	ENSG00000268658	3.04021	3.03293	620.906	8.51131e-56	4.17591e-54
9934	ENSG00000187091	1.30084	5.02619	597.83	2.88236e-55	1.36923e-53
18629	ENSG00000204592	1.11105	5.68805	593.14	4.69603e-55	2.22534e-53
43504	ENSG00000166415	2.10284	3.67429	591.604	5.51326e-55	2.59649e-53
53322	ENSG00000130517	1.35549	4.87043	579.339	2.01028e-54	9.27737e-53
28335	ENSG00000198576	1.76888	3.91803	578.182	2.27371e-54	1.04435e-52
13262	ENSG00000128045	1.23914	5.06715	576.078	2.84569e-54	1.29482e-52
3568	ENSG00000162729	1.07811	5.74197	571.318	4.73962e-54	2.14153e-52
29584	ENSG00000204612	2.94217	2.1941	566.571	7.90947e-54	3.54903e-52
3082	ENSG00000143374	1.15179	5.63565	559.487	1.70914e-53	7.51289e-52
23757	ENSG00000157399	2.30477	3.08959	567.216	4.64048e-53	2.017e-51
5101	ENSG00000198626	1.53207	4.37396	543.892	9.57889e-53	4.10835e-51
24790	ENSG00000204131	1.54475	4.31123	537.718	1.91551e-52	8.03812e-51
25742	ENSG00000129682	1.14578	5.06928	530.624	4.27954e-52	1.76159e-50
52261	ENSG00000101194	1.19292	5.14984	530.008	4.59078e-52	1.87777e-50
11765	ENSG00000196549	1.74124	3.79861	528.27	5.5984e-52	2.28032e-50
54326	ENSG00000125746	1.40019	4.85239	556.836	6.7692e-52	2.74569e-50
25776	ENSG00000182195	1.20597	5.05607	522.738	1.05642e-51	4.25833e-50
38559	ENSG00000139433	1.70342	3.88818	521.143	1.26975e-51	5.08658e-50
11737	ENSG00000241732	2.2379	3.01298	521.229	1.36548e-51	5.4476e-50
15213	ENSG00000078295	1.03536	5.51816	524.696	1.44874e-51	5.76794e-50
6543	ENSG00000135636	1.63182	4.00119	517.642	1.90476e-51	7.56802e-50
20929	ENSG00000164916	1.04886	5.89106	521.378	6.87021e-51	2.68035e-49
41417	ENSG00000126803	1.38019	4.62961	502.19	1.16984e-50	4.49188e-49
3100	ENSG00000143387	2.28238	2.89987	501.23	1.31134e-50	5.02526e-49
51654	ENSG00000101000	1.42524	4.56032	489.777	5.18673e-50	1.96056e-48
36188	ENSG00000134954	1.26518	5.01953	488.458	6.0869e-50	2.29191e-48
42731	ENSG00000272846	1.07458	5.52439	496.016	7.15532e-50	2.67863e-48
45105	ENSG00000185338	1.72025	4.08727	547.783	1.08145e-49	4.02517e-48
11990	ENSG00000154310	1.0483	5.42434	481.604	1.40478e-49	5.20869e-48
51789	ENSG00000204103	2.31636	3.50107	507.122	1.50128e-49	5.54532e-48
12238	ENSG00000244405	1.06689	5.34021	480.224	1.66429e-49	6.11258e-48
32667	ENSG00000148834	1.08578	5.17156	477.868	2.22471e-49	8.14008e-48
32716	ENSG00000138166	1.48202	4.36548	518.079	2.86071e-49	1.04279e-47
26063	ENSG00000130830	2.02616	3.15651	470.746	5.38489e-49	1.94106e-47
12881	ENSG00000169744	1.37832	4.5105	473.422	5.4298e-49	1.95362e-47
26528	ENSG00000061337	1.51649	4.35991	482.568	6.2209e-49	2.23e-47
1840	ENSG00000162434	1.20412	4.85079	469.365	6.39937e-49	2.28975e-47
28974	ENSG00000164976	1.98023	3.19902	462.557	1.62316e-48	5.73389e-47
15438	ENSG00000248605	2.28828	2.64932	449.675	7.81805e-48	2.70279e-46
20150	ENSG00000135547	2.1044	3.01264	449.324	8.18065e-48	2.82312e-46
27378	ENSG00000254277	1.08085	5.12514	448.932	8.60602e-48	2.96465e-46
48231	ENSG00000172716	2.88631	1.80489	448.226	9.42991e-48	3.24272e-46
33010	ENSG00000176171	1.21739	4.92931	447.002	1.10513e-47	3.79357e-46
4546	ENSG00000230937	1.95931	3.10511	442.967	1.86871e-47	6.35853e-46
12312	ENSG00000238077	3.14898	1.31728	440.299	2.64979e-47	8.95353e-46
579	ENSG00000117115	1.69422	3.62641	439.291	3.02494e-47	1.01681e-45
9112	ENSG00000185404	2.46066	2.52471	437.853	3.65526e-47	1.22024e-45
4815	ENSG00000243709	1.76879	3.27486	437.231	3.96719e-47	1.3221e-45
38512	ENSG00000257951	3.00514	1.67031	437.097	4.03828e-47	1.34349e-45
42753	ENSG00000261069	1.1735	5.07593	435.41	5.04645e-47	1.67317e-45
35508	ENSG00000255666	2.13258	2.7193	428.009	1.35179e-46	4.39932e-45
22624	ENSG00000169894	1.22722	4.68772	423.9	2.34893e-46	7.56839e-45
54900	ENSG00000170909	2.06589	2.83351	418.837	4.66516e-46	1.48104e-44
1752	ENSG00000177606	1.07579	5.10055	426.616	6.87943e-46	2.16981e-44
57430	ENSG00000230212	1.28293	4.39877	411.035	1.35904e-45	4.22478e-44
37368	ENSG00000185432	2.15345	2.73743	413.715	1.45773e-45	4.52431e-44
10575	ENSG00000163378	1.24911	4.46158	409.357	1.71373e-45	5.30193e-44
46474	ENSG00000181019	1.39995	4.28389	408.835	1.84224e-45	5.69044e-44
4440	ENSG00000163531	1.21525	4.74748	401.641	5.02367e-45	1.53226e-43
13950	ENSG00000138821	1.45103	4.19943	400.492	5.90294e-45	1.792e-43
49092	ENSG00000264112	1.00454	5.39608	400.292	6.07155e-45	1.84032e-43
46324	ENSG00000172840	1.23956	4.59574	396.153	1.08925e-44	3.29128e-43
50087	ENSG00000168461	1.01144	5.28129	395.871	1.13361e-44	3.41471e-43
30764	ENSG00000231864	1.29062	4.42744	391.36	2.15513e-44	6.43194e-43
33933	ENSG00000026508	1.58341	3.58602	389.186	2.94262e-44	8.72858e-43
10134	ENSG00000178038	1.46268	4.0673	386.006	4.65132e-44	1.36718e-42
18894	ENSG00000124493	1.20059	4.77543	394.55	5.225e-44	1.52656e-42
10989	ENSG00000144824	1.13485	4.83684	376.836	1.76823e-43	5.06711e-42
47030	ENSG00000167703	1.27088	4.4167	374.632	2.44582e-43	6.95751e-42
8538	ENSG00000247626	1.04587	5.03766	372.876	3.17018e-43	8.99173e-42
41919	ENSG00000100604	1.17944	4.44286	371.544	3.86194e-43	1.09219e-41
56710	ENSG00000133477	1.21662	4.52439	362.462	1.50371e-42	4.16632e-41
47963	ENSG00000109107	1.06528	4.80924	348.503	1.27338e-41	3.38912e-40
47325	ENSG00000129244	1.08894	4.9105	345.759	1.95164e-41	5.15195e-40
11979	ENSG00000013293	2.4123	1.78438	342.135	3.44218e-41	8.98898e-40
31937	ENSG00000156574	1.86786	2.7384	337.845	6.77525e-41	1.74816e-39
20215	ENSG00000118507	1.53744	3.50514	337.296	7.39235e-41	1.90233e-39
36505	ENSG00000184344	2.5732	1.76768	347.57	1.45324e-40	3.69086e-39
42732	ENSG00000257647	1.13791	4.92129	367.838	2.1086e-40	5.30675e-39
1235	ENSG00000255103	1.00995	5.11502	335.395	2.11325e-40	5.31156e-39
39617	ENSG00000136167	2.40095	1.86851	330.703	2.11948e-40	5.32033e-39
15971	ENSG00000145675	1.16223	4.6665	327.654	3.46657e-40	8.57988e-39
24703	ENSG00000130052	1.7307	3.25084	323.934	6.69284e-40	1.63566e-38
30246	ENSG00000078725	1.51118	3.68328	332.618	8.00023e-40	1.94539e-38
30257	ENSG00000095261	1.00102	5.25652	322.119	8.53727e-40	2.06821e-38
656	ENSG00000158828	1.01434	4.96514	319.994	1.20997e-39	2.90588e-38
25651	ENSG00000101928	1.27532	4.14395	326.366	1.30379e-39	3.12732e-38
30789	ENSG00000198113	1.3973	4.04229	320.822	2.15995e-39	5.14915e-38
2869	ENSG00000152022	1.65174	3.25832	315.526	2.53232e-39	6.01473e-38
17626	ENSG00000094755	2.16969	2.14466	315.487	2.54882e-39	6.04167e-38
54456	ENSG00000105464	1.2794	4.15051	314.709	2.90055e-39	6.84748e-38
38154	ENSG00000133636	1.31297	3.61636	310.887	5.49185e-39	1.28401e-37
24793	ENSG00000242732	1.68476	3.38917	325.64	6.27496e-39	1.46358e-37
23900	ENSG00000238178	1.3063	3.93309	309.37	7.08655e-39	1.64892e-37
9170	ENSG00000163283	2.12922	2.15904	308.528	8.16649e-39	1.89114e-37
51771	ENSG00000101445	1.079	4.47765	306.946	1.06673e-38	2.46438e-37
26522	ENSG00000175445	1.27685	3.8814	304.306	2.19096e-38	5.00801e-37
25391	ENSG00000131724	1.21769	4.07827	302.137	2.41656e-38	5.50426e-37
46735	ENSG00000166473	1.3918	3.79966	301.042	2.91441e-38	6.60723e-37
53719	ENSG00000124302	1.38836	3.56132	300.184	3.37656e-38	7.62829e-37
26954	ENSG00000104368	1.72138	3.04204	300.537	4.38262e-38	9.84393e-37
54017	ENSG00000090932	1.41895	3.64407	289.797	2.05052e-37	4.44142e-36
3086	ENSG00000143382	1.16276	4.19992	287.205	3.23763e-37	6.94304e-36
46174	ENSG00000140853	1.66766	2.79695	284.951	4.82661e-37	1.02825e-35
12513	ENSG00000197701	2.47688	2.25971	284.632	5.10852e-37	1.08711e-35
49980	ENSG00000262001	1.17895	4.63426	282.692	7.21711e-37	1.52414e-35
8186	ENSG00000225205	1.43834	3.47327	282.298	7.74432e-37	1.63194e-35
34766	ENSG00000173442	1.00916	4.95909	281.144	9.51967e-37	1.99954e-35
22970	ENSG00000170775	1.6353	2.90346	278.428	1.55113e-36	3.22664e-35
54097	ENSG00000197408	2.53825	1.05462	274.57	3.12012e-36	6.43534e-35
15374	ENSG00000269466	2.63406	0.445327	274.332	4.7803e-36	9.79709e-35
14712	ENSG00000164128	1.41617	3.46614	270.728	6.29663e-36	1.27968e-34
16131	ENSG00000176928	1.406	3.27013	266.32	1.88439e-35	3.74737e-34
52878	ENSG00000090339	1.21976	4.07833	262.947	2.66211e-35	5.24566e-34
24797	ENSG00000102309	1.14638	4.21076	262.302	3.00373e-35	5.90683e-34
38315	ENSG00000111145	1.18429	4.04911	260.889	3.91531e-35	7.66068e-34
21677	ENSG00000188730	2.4366	1.20729	259.871	4.74212e-35	9.22981e-34
9910	ENSG00000224858	2.56276	0.54138	259.305	5.2764e-35	1.02311e-33
35287	ENSG00000227097	1.09209	4.51809	257.426	7.52737e-35	1.44515e-33
21158	ENSG00000243004	1.38506	3.50972	255.083	1.17486e-34	2.22478e-33
52800	ENSG00000167785	1.41777	4.36751	254.809	1.23786e-34	2.33725e-33
47952	ENSG00000076351	1.07843	4.23312	254.71	1.26143e-34	2.37714e-33
33198	ENSG00000130600	1.59001	4.0965	258.488	1.50894e-34	2.83807e-33
46205	ENSG00000140859	1.33117	3.54139	251.524	2.32235e-34	4.30133e-33
2606	ENSG00000215866	1.02803	4.14667	250.964	4.02861e-34	7.3981e-33
50862	ENSG00000263424	1.43107	3.1688	246.54	6.09084e-34	1.11221e-32
15176	ENSG00000145536	1.30342	3.60995	245.384	7.63071e-34	1.38948e-32
25894	ENSG00000197021	1.05819	4.32865	246.22	7.75238e-34	1.41031e-32
1698	ENSG00000242396	1.12583	3.97693	244.57	8.94689e-34	1.62305e-32
51148	ENSG00000171873	2.24148	1.40302	243.455	1.11302e-33	2.00974e-32
24285	ENSG00000102218	1.253	3.83584	245.338	1.31967e-33	2.36968e-32
53260	ENSG00000160117	1.02976	4.35883	241.545	1.62046e-33	2.89906e-32
44267	ENSG00000176371	1.11739	4.06606	238.075	3.2218e-33	5.70094e-32
33226	ENSG00000181649	1.54202	2.85601	237.603	3.53853e-33	6.25e-32
25881	ENSG00000155984	1.30491	3.45513	237.083	3.92541e-33	6.91448e-32
28236	ENSG00000132297	1.22694	3.34673	237.453	4.32934e-33	7.60531e-32
22418	ENSG00000127920	1.78284	2.34125	236.171	4.70867e-33	8.2642e-32
34944	ENSG00000110090	1.50773	2.93343	233.398	8.21309e-33	1.41842e-31
39654	ENSG00000139679	1.84782	2.3814	238.718	8.98901e-33	1.54533e-31
36398	ENSG00000151079	1.39921	3.24717	231.622	1.17522e-32	2.00293e-31
43939	ENSG00000248540	2.32058	0.940455	225.737	3.89879e-32	6.47986e-31
11090	ENSG00000031081	1.48597	2.98468	225	4.53596e-32	7.50675e-31
4958	ENSG00000177614	1.02229	4.15905	224.396	5.13769e-32	8.48089e-31
35515	ENSG00000235268	2.34937	0.0982523	224.058	7.48359e-32	1.23115e-30
36754	ENSG00000121316	1.18812	3.86966	220.97	1.0441e-31	1.70612e-30
15363	ENSG00000249357	2.34931	0.0848927	221.204	1.56732e-31	2.55038e-30
14323	ENSG00000138650	1.05686	4.30004	217.396	2.20337e-31	3.55264e-30
15004	ENSG00000164344	1.51333	3.08252	211.667	7.40673e-31	1.16522e-29
51766	ENSG00000124143	1.84994	1.88004	211.413	7.81961e-31	1.22819e-29
51512	ENSG00000149531	2.26964	1.07119	210.612	9.27853e-31	1.45381e-29
30950	ENSG00000123243	1.53093	2.58987	208.438	1.47919e-30	2.30283e-29
12515	ENSG00000255436	2.12799	1.85009	208.406	1.48934e-30	2.31676e-29
51941	ENSG00000101017	1.24966	3.62642	207.479	1.81879e-30	2.82472e-29
14965	ENSG00000151726	1.72339	2.22272	206.918	2.05303e-30	3.18343e-29
29737	ENSG00000148082	1.59253	2.49579	208.538	2.26521e-30	3.50405e-29
21593	ENSG00000106631	1.4847	2.5247	205.883	2.56829e-30	3.95712e-29
26001	ENSG00000198753	1.57844	2.67128	205.723	2.65871e-30	4.08671e-29
36510	ENSG00000111704	1.12392	3.63934	205.634	2.71059e-30	4.16317e-29
44060	ENSG00000260776	2.2682	1.0442	208.338	3.05308e-30	4.67073e-29
53257	ENSG00000130307	1.17554	3.63672	204.104	3.7803e-30	5.76511e-29
39981	ENSG00000178235	1.50873	2.63624	204.051	3.82426e-30	5.82758e-29
54452	ENSG00000142227	1.30578	3.31861	202.026	5.95127e-30	8.97726e-29
52688	ENSG00000125657	1.93298	1.74841	201.991	5.99664e-30	9.03168e-29
27628	ENSG00000104327	1.29116	3.14725	201.337	6.92185e-30	1.03929e-28
43048	ENSG00000255192	1.61913	2.37745	201.279	7.01044e-30	1.05178e-28
6366	ENSG00000225889	1.63256	2.23796	198.113	1.40909e-29	2.07875e-28
422	ENSG00000116726	2.24927	0.00910464	199.168	1.45756e-29	2.14863e-28
52499	ENSG00000099860	1.04271	3.83564	197.622	1.57103e-29	2.3089e-28
43672	ENSG00000103642	1.10775	3.70491	195.121	2.74168e-29	4.01116e-28
655	ENSG00000158825	1.68605	2.16511	195.082	2.76541e-29	4.04282e-28
19492	ENSG00000256980	2.24093	0.243612	191.255	6.53474e-29	9.39079e-28
49114	ENSG00000108387	1.28625	3.23255	189.377	9.99808e-29	1.41998e-27
13856	ENSG00000249152	1.16817	3.46303	189.482	1.18255e-28	1.67339e-27
51049	ENSG00000101298	1.18607	3.40542	187.004	1.71752e-28	2.39897e-27
53311	ENSG00000216490	1.01611	4.00411	186.453	1.9481e-28	2.7113e-27
8548	ENSG00000119042	1.16959	3.37488	183.761	3.61872e-28	4.96526e-27
24455	ENSG00000158352	1.05211	3.80081	182.924	4.3918e-28	5.99216e-27
20005	ENSG00000251258	2.15328	0.279161	181.92	5.54233e-28	7.50397e-27
29812	ENSG00000157303	1.49593	2.41665	181.774	5.7342e-28	7.75833e-27
35335	ENSG00000137501	1.14036	3.63124	181.638	5.91779e-28	8.00116e-27
10961	ENSG00000163530	1.78538	1.78196	181.615	6.11779e-28	8.25434e-27
30634	ENSG00000123453	1.04853	3.82616	181.383	6.27855e-28	8.45949e-27
37208	ENSG00000079337	1.19862	3.29225	180.282	8.11449e-28	1.08804e-26
902	ENSG00000181773	1.17332	3.38179	180.09	1.01625e-27	1.35145e-26
9258	ENSG00000233611	2.07935	1.13776	182.169	1.21447e-27	1.60626e-26
654	ENSG00000183114	1.93576	1.25868	176.506	1.96872e-27	2.58287e-26
8934	ENSG00000135929	1.03755	3.85481	176.178	2.1271e-27	2.78674e-26
3266	ENSG00000169418	1.15744	3.69577	194.244	2.1459e-27	2.80948e-26
23137	ENSG00000221866	1.63766	2.07162	174.874	2.89644e-27	3.77178e-26
36226	ENSG00000166106	1.20386	3.5257	172.306	5.33925e-27	6.87451e-26
41986	ENSG00000213231	1.55953	2.01656	167.613	1.6531e-26	2.09238e-25
36578	ENSG00000175899	1.41194	2.5968	167.592	1.66129e-26	2.10139e-25
14766	ENSG00000196104	1.6486	1.67249	167.547	1.67969e-26	2.11913e-25
36912	ENSG00000123095	1.89657	1.25269	167.072	1.8848e-26	2.37636e-25
3376	ENSG00000237872	1.91244	1.48668	178.763	2.45588e-26	3.08837e-25
53380	ENSG00000160161	1.03468	3.71675	164.994	3.12822e-26	3.91109e-25
31938	ENSG00000197604	1.61715	1.87998	162.1	6.36914e-26	7.86688e-25
44558	ENSG00000182253	1.13305	3.24256	157.788	1.86025e-25	2.24629e-24
32243	ENSG00000173267	1.66721	1.59904	157.588	1.95581e-25	2.35582e-24
30416	ENSG00000095370	1.20597	3.00339	154.509	4.24409e-25	5.00999e-24
52894	ENSG00000180739	1.52039	2.18074	154.509	4.24488e-25	5.00999e-24
8976	ENSG00000175084	1.86687	1.15375	153.445	5.55743e-25	6.54e-24
49742	ENSG00000171246	1.29819	3.10255	154.857	6.26469e-25	7.32792e-24
37471	ENSG00000111077	1.3736	2.81231	152.554	6.97001e-25	8.1236e-24
57490	ENSG00000157554	1.97656	0.496509	150.899	1.06341e-24	1.22399e-23
6023	ENSG00000231312	1.39912	2.45072	151.753	1.15733e-24	1.32894e-23
51456	ENSG00000170373	1.18502	3.68435	150.432	1.19862e-24	1.37311e-23
19990	ENSG00000056972	1.05692	3.47923	150.29	1.24295e-24	1.42305e-23
4819	ENSG00000143768	1.42465	2.18252	150.036	1.32679e-24	1.51547e-23
56677	ENSG00000179750	1.21519	2.86454	149.595	1.48578e-24	1.68815e-23
54430	ENSG00000178928	1.90203	-0.425008	149.365	1.90064e-24	2.14945e-23
47723	ENSG00000142494	1.55444	1.90104	147.118	2.81595e-24	3.15701e-23
23465	ENSG00000204959	1.31939	2.58842	144.821	5.11834e-24	5.65024e-23
25310	ENSG00000182508	1.41554	2.42685	144.332	5.8177e-24	6.38425e-23
12560	ENSG00000178222	1.19262	3.00056	143.398	7.42969e-24	8.10053e-23
51039	ENSG00000101276	1.06833	3.08975	142.808	8.67538e-24	9.39019e-23
54310	ENSG00000130201	1.65693	1.40025	142.116	1.04091e-23	1.11858e-22
25662	ENSG00000196972	1.09289	3.16365	140.575	1.56415e-23	1.66611e-22
20278	ENSG00000118515	1.13324	3.00686	138.656	2.60507e-23	2.74628e-22
218	ENSG00000196581	1.26687	2.58963	138.502	2.71475e-23	2.8588e-22
34821	ENSG00000174791	1.16623	3.06979	137.863	3.21938e-23	3.38105e-22
40975	ENSG00000139874	1.42367	2.03914	137.455	3.59129e-23	3.75539e-22
42707	ENSG00000254585	1.37521	2.44645	135.218	6.55257e-23	6.73954e-22
43499	ENSG00000169856	1.65064	1.42682	134.673	7.59213e-23	7.76764e-22
45715	ENSG00000140682	1.06996	3.04719	134.51	7.93507e-23	8.1057e-22
54179	ENSG00000079385	1.71917	1.11812	134.079	8.91862e-23	9.10562e-22
9926	ENSG00000144668	1.12499	2.9573	133.913	9.32665e-23	9.5122e-22
13059	ENSG00000197712	1.03324	3.26794	133.9	9.36177e-23	9.54301e-22
9510	ENSG00000144550	1.5284	1.92923	133.647	1.02174e-22	1.03988e-21
46326	ENSG00000261088	1.13768	2.92575	133.39	1.07502e-22	1.09239e-21
11658	ENSG00000169908	1.54523	1.52925	132.845	1.24661e-22	1.26279e-21
2090	ENSG00000117151	1.22226	2.81853	132.623	1.3243e-22	1.3394e-21
16015	ENSG00000205571	1.7515	0.423989	134.074	1.57073e-22	1.58287e-21
21162	ENSG00000228598	1.76295	0.856412	131.982	1.57752e-22	1.58889e-21
53900	ENSG00000196967	1.13142	3.80315	131.827	1.64574e-22	1.65417e-21
41985	ENSG00000259084	1.46724	1.71847	131.438	1.83042e-22	1.8341e-21
37473	ENSG00000167779	1.49538	1.91424	131.359	1.86994e-22	1.87274e-21
22626	ENSG00000225946	1.0297	3.18667	131.022	2.05074e-22	2.04958e-21
12316	ENSG00000196083	1.14532	3.02432	132.995	2.10379e-22	2.10044e-21
34667	ENSG00000126500	1.48391	1.94401	130.494	2.37069e-22	2.35602e-21
15003	ENSG00000145476	1.12241	3.21557	130.088	2.64979e-22	2.62667e-21
53295	ENSG00000105639	1.11995	3.08002	130.062	2.66937e-22	2.64204e-21
36762	ENSG00000246705	1.00456	3.35178	129.641	2.99709e-22	2.96188e-21
582	ENSG00000142623	1.73238	0.94411	129.636	3.00114e-22	2.96437e-21
52789	ENSG00000142347	1.43317	1.99857	129.102	3.47684e-22	3.42206e-21
32801	ENSG00000165868	1.07733	3.07019	129.71	3.76173e-22	3.69498e-21
23774	ENSG00000205663	1.79738	-0.453973	129.077	3.78007e-22	3.71112e-21
29126	ENSG00000273170	1.01452	3.28489	129.657	3.81672e-22	3.74332e-21
42708	ENSG00000179449	1.37065	2.33944	128.732	3.85057e-22	3.77461e-21
52887	ENSG00000076662	1.01248	3.38887	128.615	3.97673e-22	3.89239e-21
8261	ENSG00000128652	1.73155	0.711818	128.192	4.4696e-22	4.3507e-21
29738	ENSG00000224945	1.64745	1.314	127.662	5.17674e-22	5.0164e-21
26884	ENSG00000253570	1.75146	0.88358	127.203	5.88008e-22	5.6725e-21
18899	ENSG00000186577	1.1905	2.69006	127.09	6.06764e-22	5.84232e-21
36569	ENSG00000166535	1.45943	1.96979	126.506	7.13672e-22	6.84737e-21
21594	ENSG00000106633	1.26433	2.34263	126.113	7.96181e-22	7.61269e-21
11996	ENSG00000075651	1.65609	1.27335	125.956	8.31999e-22	7.94345e-21
36517	ENSG00000176654	1.74654	0.951437	125.88	9.34248e-22	8.88038e-21
12459	ENSG00000174004	1.33463	2.20568	124.888	1.12131e-21	1.06066e-20
2923	ENSG00000143140	1.60958	1.3283	123.894	1.48166e-21	1.3927e-20
13097	ENSG00000168421	1.53657	1.6406	124.951	1.59295e-21	1.4937e-20
33164	ENSG00000184545	1.01742	3.14283	121.759	2.70591e-21	2.49872e-20
25567	ENSG00000102078	1.00919	3.11516	120.374	4.01024e-21	3.65737e-20
35227	ENSG00000268635	1.01034	3.12991	119.981	4.4844e-21	4.07137e-20
7048	ENSG00000196843	1.20461	2.52051	119.45	5.21881e-21	4.71391e-20
25192	ENSG00000188828	1.72555	0.635914	119.33	5.40093e-21	4.87615e-20
25219	ENSG00000123572	1.32185	2.06999	119.232	5.55353e-21	5.00927e-20
10083	ENSG00000196653	1.65754	1.95669	126.144	6.19044e-21	5.56567e-20
36644	ENSG00000180574	1.68461	0.617151	118.844	6.64572e-21	5.96396e-20
18726	ENSG00000204472	1.68301	0.96599	117.892	8.15417e-21	7.27399e-20
25561	ENSG00000102034	1.18616	2.43369	117.426	9.32392e-21	8.29082e-20
18568	ENSG00000214922	1.62478	0.96246	117.406	9.3768e-21	8.33021e-20
56483	ENSG00000128253	1.73958	-0.212221	117.097	1.02494e-20	9.08469e-20
17625	ENSG00000253348	1.80111	-0.124229	118.087	1.08462e-20	9.60052e-20
48733	ENSG00000131094	1.00832	3.18024	116.817	1.54282e-20	1.35574e-19
9453	ENSG00000134107	1.09593	2.86085	122.528	1.579e-20	1.38566e-19
7006	ENSG00000144010	1.62243	-0.793101	115.947	1.74577e-20	1.52786e-19
55897	ENSG00000203618	1.28594	2.19165	114.761	2.01505e-20	1.7572e-19
1163	ENSG00000116883	1.03227	3.44233	114.339	2.27861e-20	1.97904e-19
25132	ENSG00000184515	1.47837	1.59177	114.104	2.43977e-20	2.11807e-19
6755	ENSG00000118640	1.02448	2.98007	113.688	2.75424e-20	2.38467e-19
48387	ENSG00000263874	1.64471	0.758734	112.689	3.68876e-20	3.17259e-19
1349	ENSG00000066056	1.5841	1.22232	111.408	5.37303e-20	4.57461e-19
49791	ENSG00000185527	1.66165	0.612809	111.325	5.50556e-20	4.68334e-19
25641	ENSG00000223749	1.56711	1.09497	110.547	6.92724e-20	5.85171e-19
25591	ENSG00000227183	1.60034	1.58653	109.827	8.57045e-20	7.20222e-19
3065	ENSG00000014914	1.10727	2.84543	108.405	1.30719e-19	1.08489e-18
33005	ENSG00000176769	1.1246	2.47267	106.944	2.02255e-19	1.66297e-18
4731	ENSG00000143507	1.39284	1.58707	106.762	2.13581e-19	1.75388e-18
5966	ENSG00000138068	1.64796	0.347759	106.577	2.25775e-19	1.85166e-18
43312	ENSG00000185880	1.1414	2.37041	105.252	3.36237e-19	2.72198e-18
11900	ENSG00000114200	1.10027	2.69974	105	3.6281e-19	2.92856e-18
55223	ENSG00000131849	1.30298	1.88749	104.837	3.81134e-19	3.07391e-18
3453	ENSG00000187800	1.26864	1.80858	104.081	4.78937e-19	3.84833e-18
7402	ENSG00000125618	1.26829	2.15534	103.584	5.56794e-19	4.46101e-18
22621	ENSG00000087085	1.13379	2.38809	103.321	6.03226e-19	4.81911e-18
17724	ENSG00000113749	1.2315	2.21494	103.739	7.0145e-19	5.5763e-18
873	ENSG00000175793	1.47227	1.28509	102.253	8.34751e-19	6.5848e-18
6811	ENSG00000222041	1.48258	0.977033	101.054	1.20441e-18	9.42427e-18
25330	ENSG00000147246	1.07352	2.58369	100.692	1.34597e-18	1.04771e-17
25254	ENSG00000170925	1.43164	1.21635	99.9256	1.70354e-18	1.31917e-17
5612	ENSG00000197872	1.15414	2.30555	99.0252	2.29139e-18	1.75758e-17
41145	ENSG00000131969	1.30963	1.50174	97.8902	3.19599e-18	2.42843e-17
32653	ENSG00000107954	1.50031	1.27903	97.349	3.78139e-18	2.86204e-17
53114	ENSG00000123146	1.34329	1.64275	97.3282	3.80591e-18	2.87948e-17
36736	ENSG00000134531	1.38791	1.74196	103.202	4.00217e-18	3.02091e-17
11656	ENSG00000163762	1.37597	1.30262	96.8627	4.39961e-18	3.30805e-17
21273	ENSG00000005020	1.25758	1.78181	96.6036	4.76982e-18	3.57258e-17
3899	ENSG00000230849	1.48692	-0.237249	96.3165	5.21704e-18	3.89554e-17
50919	ENSG00000261780	1.56492	-0.332536	95.5139	6.70647e-18	4.98089e-17
21160	ENSG00000267055	1.56252	0.460768	94.7108	8.62953e-18	6.36534e-17
9360	ENSG00000172478	1.58844	0.342253	94.0253	1.25284e-17	9.16817e-17
30760	ENSG00000054179	1.27135	1.95325	93.3867	1.31006e-17	9.57247e-17
57437	ENSG00000159231	1.52586	-0.565429	92.6117	1.67441e-17	1.21208e-16
46325	ENSG00000261705	1.19197	2.04413	92.6022	1.67949e-17	1.2153e-16
36758	ENSG00000070019	1.2764	1.65195	91.0948	2.71303e-17	1.94579e-16
17581	ENSG00000254365	1.58034	-0.187678	91.1656	2.8501e-17	2.04109e-16
37191	ENSG00000179715	1.31723	1.61514	90.615	3.66966e-17	2.61068e-16
12835	ENSG00000109705	1.49263	-0.720961	90.046	3.79451e-17	2.69556e-16
1023	ENSG00000142910	1.07038	2.27652	89.535	4.47054e-17	3.16539e-16
15351	ENSG00000249620	1.3815	-1.10892	89.3871	5.38355e-17	3.78563e-16
7020	ENSG00000144015	1.44556	-0.92202	89.0509	5.72272e-17	4.01686e-16
6106	ENSG00000116016	1.30231	1.57991	88.4049	6.50083e-17	4.55316e-16
8263	ENSG00000170166	1.52146	-0.171559	87.8525	7.69004e-17	5.35903e-16
6575	ENSG00000163017	1.14922	2.29103	88.2606	9.25698e-17	6.40962e-16
12432	ENSG00000163958	1.25638	1.55349	86.6633	1.13092e-16	7.79999e-16
28316	ENSG00000261655	1.33674	1.40001	86.5457	1.175e-16	8.09257e-16
43941	ENSG00000129009	1.37665	1.16639	85.8577	1.47026e-16	1.00583e-15
6505	ENSG00000163235	1.18106	1.61995	85.4614	1.67335e-16	1.14116e-15
25074	ENSG00000000005	1.51817	0.302398	85.5206	1.88146e-16	1.2768e-15
15347	ENSG00000268799	1.38694	-1.04879	85.1327	2.02934e-16	1.37332e-15
30237	ENSG00000136869	1.44938	0.560593	84.8579	2.0387e-16	1.37917e-15
4287	ENSG00000116833	1.3621	1.12135	84.2747	2.46864e-16	1.66366e-15
25246	ENSG00000147234	1.20549	1.765	83.892	2.79955e-16	1.88079e-15
25877	ENSG00000197620	1.20504	1.70305	83.7583	2.92552e-16	1.96203e-15
9171	ENSG00000224516	1.55453	0.325287	86.9882	3.20163e-16	2.14203e-15
25331	ENSG00000224664	1.47784	-0.359663	83.2724	3.43358e-16	2.29169e-15
28234	ENSG00000258417	1.13575	1.59672	83.1956	3.52174e-16	2.34972e-15
3059	ENSG00000184678	1.28777	1.64481	83.0774	3.66178e-16	2.43897e-15
32678	ENSG00000156395	1.43276	0.608064	82.178	4.9308e-16	3.2541e-15
4895	ENSG00000181218	1.22566	1.71817	81.8961	5.41399e-16	3.56088e-15
20782	ENSG00000229921	1.3836	1.21603	81.8474	5.50223e-16	3.61525e-15
15364	ENSG00000249156	1.29952	-1.22057	81.4137	7.1681e-16	4.68288e-15
28855	ENSG00000174482	1.09103	2.27478	80.7059	8.04465e-16	5.23792e-15
55158	ENSG00000180532	1.35913	-0.977005	80.5399	8.84179e-16	5.74347e-15
20137	ENSG00000186439	1.40229	0.635703	79.7203	1.11844e-15	7.20261e-15
12516	ENSG00000250238	1.28741	-1.22058	79.8867	1.14316e-15	7.35203e-15
131	ENSG00000272004	1.35963	0.325096	79.5212	1.19564e-15	7.67173e-15
42720	ENSG00000185823	1.4184	0.375536	76.6923	3.10561e-15	1.93518e-14
7341	ENSG00000172965	1.22243	1.32261	76.6309	3.17108e-15	1.97345e-14
3258	ENSG00000189334	1.37067	0.584406	76.1381	3.74953e-15	2.32301e-14
40451	ENSG00000214274	1.26917	1.13761	74.5881	6.36665e-15	3.88449e-14
36602	ENSG00000233719	1.1866	-0.586748	74.3976	7.03596e-15	4.28129e-14
47371	ENSG00000198844	1.32186	0.955016	73.9942	7.80612e-15	4.73658e-14
15367	ENSG00000250386	1.21243	-1.30598	73.6517	9.08693e-15	5.48122e-14
8797	ENSG00000237194	1.29494	-1.06361	73.7295	1.01131e-14	6.06815e-14
40974	ENSG00000258649	1.02908	2.16815	73.3595	1.02291e-14	6.13585e-14
37973	ENSG00000127329	1.39246	0.249474	73.0147	1.09387e-14	6.54938e-14
45706	ENSG00000140678	1.45919	0.111389	75.7936	1.09697e-14	6.56191e-14
44559	ENSG00000261054	1.09766	1.87778	72.095	1.50359e-14	8.89294e-14
25563	ENSG00000134594	1.17392	1.34517	72.0891	1.50667e-14	8.90841e-14
46323	ENSG00000168748	1.31277	0.832504	71.9937	1.55736e-14	9.20254e-14
29851	ENSG00000165140	1.1816	1.38111	71.7146	1.71574e-14	1.00924e-13
38524	ENSG00000183160	1.37075	0.375375	71.8355	1.72995e-14	1.01698e-13
26002	ENSG00000184343	1.0048	2.27924	71.4364	1.88986e-14	1.10663e-13
56725	ENSG00000128285	1.25482	1.13111	70.9174	2.35914e-14	1.37069e-13
35002	ENSG00000254682	1.0579	1.88173	70.6336	2.4997e-14	1.44705e-13
48877	ENSG00000170689	1.24634	0.8603	70.6329	2.50026e-14	1.44705e-13
54203	ENSG00000236123	1.17351	-1.39675	70.1604	3.24616e-14	1.86642e-13
24278	ENSG00000230844	1.0054	2.15373	69.8854	3.24696e-14	1.86642e-13
47033	ENSG00000074660	1.20445	1.43196	69.3604	3.90318e-14	2.23044e-13
37519	ENSG00000197757	1.36018	0.0847886	69.2407	4.07075e-14	2.32142e-13
54277	ENSG00000069399	1.18966	1.60345	71.7863	4.21501e-14	2.39735e-13
631	ENSG00000158748	1.27615	0.836466	69.0913	4.2901e-14	2.43934e-13
43500	ENSG00000259203	1.0942	1.54867	68.2508	5.76779e-14	3.2463e-13
19491	ENSG00000243501	1.20815	1.28504	68.2928	5.95312e-14	3.34383e-13
3313	ENSG00000160712	1.02382	2.14253	68.2303	6.40099e-14	3.59228e-13
18801	ENSG00000204301	1.07085	1.71608	67.7373	6.91508e-14	3.87073e-13
17582	ENSG00000254297	1.32125	-0.46379	67.1102	8.63497e-14	4.803e-13
35163	ENSG00000254429	1.22991	0.943955	66.8869	9.34715e-14	5.18429e-13
48868	ENSG00000120093	1.17846	1.18535	66.8519	9.46428e-14	5.24626e-13
54233	ENSG00000176222	1.21644	1.70269	66.7957	9.65489e-14	5.34734e-13
13198	ENSG00000135605	1.12663	1.53145	66.7685	9.81581e-14	5.43182e-13
19101	ENSG00000112619	1.26113	0.526277	66.4668	1.08525e-13	5.98847e-13
28664	ENSG00000214121	1.30669	0.397224	66.4478	1.09262e-13	6.0225e-13
11819	ENSG00000168779	1.22484	-0.271266	66.2483	1.17304e-13	6.46003e-13
45717	ENSG00000260740	1.27492	-0.697729	65.955	1.3023e-13	7.14351e-13
25676	ENSG00000229015	1.2312	-1.17167	66.1348	1.30503e-13	7.15624e-13
17640	ENSG00000156427	1.24114	0.966012	65.9697	1.49228e-13	8.15423e-13
41717	ENSG00000269883	1.23332	0.921572	63.0212	4.06913e-13	2.14128e-12
49613	ENSG00000161544	1.00312	1.97516	62.4459	4.6005e-13	2.41055e-12
23658	ENSG00000164778	1.01593	2.22538	64.4795	4.8367e-13	2.53294e-12
14859	ENSG00000249945	1.2681	-0.720968	61.6965	6.19876e-13	3.22624e-12
37399	ENSG00000167612	1.24058	0.565384	61.5878	6.28417e-13	3.2672e-12
7788	ENSG00000150540	1.261	0.219171	61.5266	6.42582e-13	3.33461e-12
54611	ENSG00000269404	1.07435	1.58458	61.05	7.64574e-13	3.94867e-12
57121	ENSG00000154645	1.17732	0.848383	60.7279	8.6005e-13	4.42999e-12
20003	ENSG00000226440	1.21632	-0.744656	60.399	9.70067e-13	4.98346e-12
4829	ENSG00000185155	1.11133	1.27041	59.8066	1.25186e-12	6.36713e-12
36193	ENSG00000151702	1.23382	-0.195895	59.4321	1.38351e-12	7.01465e-12
3315	ENSG00000169291	1.14744	1.00197	59.2424	1.48361e-12	7.51435e-12
1665	ENSG00000272091	1.13503	1.19768	59.1459	1.5373e-12	7.77415e-12
18363	ENSG00000180573	1.03678	1.66749	58.6287	1.86051e-12	9.35987e-12
44500	ENSG00000260521	1.1289	-0.179744	58.5869	1.88948e-12	9.49335e-12
28619	ENSG00000236924	1.02885	1.60811	58.3948	2.02859e-12	1.01712e-11
54688	ENSG00000262874	1.14891	1.10143	58.2015	2.17902e-12	1.08889e-11
8536	ENSG00000162944	1.05588	1.8202	57.9554	2.38699e-12	1.19129e-11
23462	ENSG00000244479	1.0606	1.48128	57.6519	2.67152e-12	1.32783e-11
48869	ENSG00000233101	1.2215	0.124496	57.5349	2.79008e-12	1.3857e-11
30762	ENSG00000229257	1.00442	1.71823	57.4559	2.87322e-12	1.4259e-11
17540	ENSG00000145864	1.18054	0.77531	57.2756	3.07245e-12	1.52088e-11
14018	ENSG00000155011	1.16368	0.555812	56.8523	3.59696e-12	1.76523e-11
38156	ENSG00000182050	1.03655	1.47366	56.8241	3.63496e-12	1.78297e-11
7209	ENSG00000233639	1.21951	0.296525	56.2518	4.50074e-12	2.19325e-11
42755	ENSG00000207279	1.15752	0.816323	55.5474	5.85936e-12	2.83258e-11
37295	ENSG00000135406	1.12692	1.06784	54.7339	7.95541e-12	3.80891e-11
35056	ENSG00000165462	1.07132	1.14077	53.9646	1.06358e-11	5.04871e-11
31687	ENSG00000204169	1.1687	-0.922045	53.8588	1.107e-11	5.24837e-11
12880	ENSG00000248138	1.07735	1.15362	53.8255	1.12105e-11	5.31111e-11
32722	ENSG00000203867	1.09886	1.21609	53.793	1.13494e-11	5.37429e-11
46118	ENSG00000159387	1.10308	-1.20411	53.2405	1.4438e-11	6.78064e-11
18210	ENSG00000137198	1.18068	0.249407	52.8777	1.60614e-11	7.52127e-11
21286	ENSG00000254369	1.17689	-0.220508	52.5788	1.79959e-11	8.39679e-11
9111	ENSG00000079263	1.16353	-0.147811	51.8761	2.35297e-11	1.08511e-10
9043	ENSG00000226539	1.1813	-0.271169	51.583	2.71156e-11	1.2437e-10
1246	ENSG00000116983	1.13943	0.325272	50.9377	3.37109e-11	1.53317e-10
28295	ENSG00000254258	1.16836	-0.396691	50.6622	3.7476e-11	1.69844e-10
53457	ENSG00000256240	1.01026	1.20661	50.6224	3.80552e-11	1.72389e-10
38029	ENSG00000173401	1.16044	-0.204068	50.5365	3.93327e-11	1.77885e-10
24795	ENSG00000225471	1.1004	0.662981	50.0571	4.73144e-11	2.12421e-10
50972	ENSG00000166573	1.22832	-0.0414216	52.0095	5.88652e-11	2.62435e-10
54234	ENSG00000267058	1.16384	0.906258	50.7888	6.11574e-11	2.72279e-10
56693	ENSG00000209480	1.02854	1.18835	49.086	6.88865e-11	3.05291e-10
40452	ENSG00000259171	1.03428	1.00907	49.0008	7.12009e-11	3.15188e-10
40450	ENSG00000258818	1.0241	1.05433	48.5229	8.57279e-11	3.76323e-10
17995	ENSG00000230269	1.07079	0.958547	48.354	9.15501e-11	4.00614e-10
20918	ENSG00000237286	1.01281	1.11798	47.8554	1.1119e-10	4.82428e-10
39342	ENSG00000165556	1.10248	0.296584	47.4921	1.28148e-10	5.52061e-10
37525	ENSG00000198353	1.12659	-0.586688	47.5346	1.29359e-10	5.56907e-10
54210	ENSG00000124466	1.0282	1.13426	47.1913	1.44163e-10	6.18035e-10
33926	ENSG00000271369	1.08149	0.39715	46.6883	1.75606e-10	7.46411e-10
55222	ENSG00000268912	1.02016	1.06784	46.2187	2.11217e-10	8.92115e-10
28622	ENSG00000231381	1.00487	1.1883	45.779	2.512e-10	1.05686e-09
2486	ENSG00000143028	1.05745	0.808222	45.6388	2.65499e-10	1.11388e-09
3946	ENSG00000120332	1.05796	0.612635	45.6335	2.66051e-10	1.11571e-09
48656	ENSG00000237888	1.04996	-1.13997	45.6005	2.71781e-10	1.13925e-09
8267	ENSG00000128645	1.02414	-1.12438	44.4317	4.3492e-10	1.79445e-09
1116	ENSG00000187513	1.05781	0.667475	44.2954	4.53818e-10	1.86964e-09
27645	ENSG00000214954	1.00834	1.01956	44.182	4.73082e-10	1.94488e-09
49614	ENSG00000214140	1.00527	1.0914	44.027	5.03212e-10	2.06307e-09
9042	ENSG00000171951	1.01111	0.984031	43.896	5.30183e-10	2.1677e-09
9052	ENSG00000124019	1.06783	0.225259	43.227	6.92611e-10	2.80641e-09
21282	ENSG00000105997	1.04995	-0.949279	43.2049	6.98753e-10	2.83012e-09
8550	ENSG00000225953	1.05025	-0.0488047	42.6572	8.70291e-10	3.49068e-09
20	ENSG00000237094	1.05032	0.143901	42.4837	9.33109e-10	3.73186e-09
45702	ENSG00000169900	1.03394	0.391775	41.9131	1.17402e-09	4.65415e-09
21292	ENSG00000078399	1.05014	-0.332571	41.7188	1.26971e-09	5.02224e-09
45720	ENSG00000169877	1.02628	-0.818041	41.018	1.69091e-09	6.61687e-09
31799	ENSG00000196932	1.03037	-0.0341504	40.8437	1.80905e-09	7.0635e-09
37012	ENSG00000233381	1.0298	-0.368886	40.7605	1.87114e-09	7.29302e-09
49116	ENSG00000121101	1.04184	0.225255	40.1818	2.47925e-09	9.54984e-09
17091	ENSG00000249751	1.0108	-0.297178	38.6723	4.38748e-09	1.65042e-08
33934	ENSG00000255443	1.00018	-0.305951	38.5154	4.67948e-09	1.75449e-08
45701	ENSG00000177238	1.00636	0.261306	37.2971	8.17825e-09	2.99407e-08
42085	ENSG00000185559	-4.04592	8.58797	11103.8	5.27769e-147	1.0254e-142
50263	ENSG00000141449	-3.27227	8.09437	7012.77	1.08685e-131	1.05582e-127
24835	ENSG00000229807	-7.20818	5.95436	9580.49	1.15317e-124	7.46833e-121
25616	ENSG00000147257	-2.09425	9.21811	5504.02	1.12563e-123	4.37398e-120
15028	ENSG00000179059	-6.32915	6.02961	5306.85	1.795e-122	5.81251e-119
8126	ENSG00000081479	-2.91178	7.6648	5064.38	6.22313e-121	1.72727e-117
22936	ENSG00000230316	-2.55175	7.26116	4725.11	1.18403e-118	2.55606e-115
30544	ENSG00000130707	-2.53675	7.70965	4658.89	3.44133e-118	6.68615e-115
22935	ENSG00000128610	-2.85491	6.88613	4741.81	6.04859e-118	1.06835e-114
51736	ENSG00000053438	-4.6969	6.22736	4544.44	2.25294e-117	3.3671e-114
9008	ENSG00000116106	-3.25073	6.88403	4333.77	8.0937e-116	1.12323e-112
47720	ENSG00000189343	-5.90544	5.6073	4816.26	1.62386e-115	2.10333e-112
41259	ENSG00000165588	-2.5137	7.54311	4023.51	2.17314e-113	2.63888e-110
44278	ENSG00000136383	-4.54006	6.04819	3960.02	7.18386e-113	7.75418e-110
54983	ENSG00000022556	-6.00468	5.55047	3946.43	9.30123e-113	9.51124e-110
6091	ENSG00000138083	-5.42374	5.0876	3836.54	7.75505e-112	6.84876e-109
15755	ENSG00000134363	-2.05733	7.75598	3743.56	4.88575e-111	4.12718e-108
6042	ENSG00000162878	-2.77903	8.33154	6073.04	8.67214e-111	7.02046e-108
12585	ENSG00000068078	-1.97843	7.76589	3606.21	8.04023e-110	6.24854e-107
8760	ENSG00000163251	-1.83637	7.78747	3468.07	1.49355e-108	1.11609e-105
39747	ENSG00000136110	-5.07737	5.29691	3366.78	1.36731e-107	9.4877e-105
10978	ENSG00000206532	-4.20909	4.70383	3360.58	1.56896e-107	1.05115e-104
31970	ENSG00000168209	-1.78398	8.06966	3338.96	2.53988e-107	1.64491e-104
26925	ENSG00000104332	-1.49517	9.36247	3316.78	4.17591e-107	2.61722e-104
40056	ENSG00000125285	-2.85377	6.64401	3767.64	8.39805e-107	5.09893e-104
52900	ENSG00000129354	-3.37582	5.80568	3154.48	1.75554e-105	9.74526e-103
22067	ENSG00000158321	-1.64759	8.10768	2950.76	2.50559e-103	1.31571e-100
29600	ENSG00000135069	-1.42617	9.16079	2934.21	3.80281e-103	1.94434e-100
19156	ENSG00000112715	-1.77008	7.67622	2863.06	2.34625e-102	1.13963e-99
19615	ENSG00000146242	-1.6862	8.99234	2882.88	5.17917e-101	2.45429e-98
34034	ENSG00000175274	-1.53604	8.03248	2480	9.4057e-98	4.06096e-95
31971	ENSG00000269926	-1.77102	7.2547	2439.73	3.13064e-97	1.32229e-94
33867	ENSG00000007372	-3.46014	6.33572	2443.72	8.77145e-97	3.62597e-94
43039	ENSG00000159251	-2.10391	6.14307	2404.24	9.17708e-97	3.71461e-94
18252	ENSG00000172201	-2.81112	5.91021	2376.81	2.12886e-96	8.44114e-94
33940	ENSG00000149090	-2.54911	6.36905	2311.07	1.66084e-95	6.32714e-93
54938	ENSG00000167614	-2.02984	6.81555	2292.97	2.9519e-95	1.10293e-92
18687	ENSG00000204525	-1.60814	6.87199	2276.41	5.01579e-95	1.80466e-92
22477	ENSG00000070669	-1.34267	8.22544	2138.7	4.76022e-93	1.65154e-90
17059	ENSG00000120738	-1.94796	6.59309	2133.98	5.59028e-93	1.9055e-90
46883	ENSG00000103257	-1.15617	9.23312	2051.51	9.81489e-92	3.23209e-89
13780	ENSG00000163629	-1.30646	8.53649	2018.59	3.1743e-91	9.94734e-89
17684	ENSG00000113739	-1.45644	7.51736	2004.97	5.18562e-91	1.57424e-88
32379	ENSG00000095596	-2.35574	5.81222	1994.69	7.52598e-91	2.24957e-88
19236	ENSG00000197261	-2.99148	5.40969	1987.87	9.64494e-91	2.79689e-88
16463	ENSG00000145721	-3.30725	5.41375	1984.29	1.09918e-90	3.14057e-88
23543	ENSG00000127399	-4.7571	4.41842	1975.34	1.52477e-90	4.29345e-88
38658	ENSG00000089116	-4.48178	7.19748	6074.05	1.78044e-90	4.94173e-88
41582	ENSG00000100767	-2.55647	6.48712	1963.15	2.91035e-90	7.96412e-88
14365	ENSG00000151012	-1.55944	7.41844	1930.29	8.09243e-90	2.18372e-87
28171	ENSG00000168672	-1.3532	7.85327	1914.78	1.44963e-89	3.80606e-87
40734	ENSG00000100889	-1.30333	7.90485	1893.38	3.26342e-89	8.34275e-87
20375	ENSG00000164442	-1.63981	8.00607	2287.84	2.2204e-88	5.60263e-86
5442	ENSG00000176887	-1.28067	8.07972	1790.33	1.8372e-87	4.40677e-85
5479	ENSG00000115738	-1.92836	6.50552	1727.55	2.37971e-86	5.57054e-84
52786	ENSG00000099783	-1.13215	8.72529	1726.57	2.47886e-86	5.73355e-84
6347	ENSG00000115507	-3.0819	6.05849	1703.07	6.6147e-86	1.47721e-83
29516	ENSG00000135048	-1.3604	7.61286	1667.56	2.98417e-85	6.58857e-83
44402	ENSG00000182768	-1.47398	7.12697	1666.5	3.12309e-85	6.78344e-83
43171	ENSG00000128965	-1.56241	6.69694	1662.88	3.64883e-85	7.79045e-83
56832	ENSG00000159307	-2.01866	6.53241	1621.08	2.24321e-84	4.63653e-82
35525	ENSG00000149212	-1.40261	7.75274	1565.15	2.72972e-83	5.35715e-81
25291	ENSG00000077274	-2.62216	4.86215	1548.3	5.88692e-83	1.14377e-80
9242	ENSG00000188042	-1.57686	6.9734	1523.5	1.85068e-82	3.56009e-80
30269	ENSG00000148175	-2.09142	6.08574	1522.75	1.91589e-82	3.6494e-80
48239	ENSG00000154760	-3.22935	4.79326	1483.93	1.19236e-81	2.22754e-79
36126	ENSG00000149557	-1.41575	6.97467	1478.09	1.57518e-81	2.91468e-79
8376	ENSG00000162998	-2.97253	4.78475	1456.05	4.55084e-81	8.11176e-79
9684	ENSG00000154822	-2.23337	5.45876	1469.26	6.05836e-81	1.07007e-78
14121	ENSG00000145362	-1.37012	7.37995	1438.8	1.05479e-80	1.82978e-78
6089	ENSG00000259439	-4.08161	3.89969	1417.66	2.9919e-80	5.09908e-78
3688	ENSG00000143248	-2.3814	5.12098	1396.12	8.7835e-80	1.43407e-77
50755	ENSG00000134438	-4.28911	4.07892	1392.94	1.03125e-79	1.66968e-77
43103	ENSG00000137801	-1.19422	7.23601	1391.07	1.13301e-79	1.81928e-77
31135	ENSG00000078114	-1.40955	7.01577	1363.9	4.5241e-79	7.0886e-77
52434	ENSG00000115266	-2.57714	6.05804	1829.7	5.32676e-79	8.27948e-77
48147	ENSG00000141314	-2.22686	5.47267	1351.31	8.66582e-79	1.33626e-76
41522	ENSG00000198732	-2.85177	4.98191	1309.35	7.8695e-78	1.1945e-75
40057	ENSG00000227640	-2.31921	5.21359	1298.11	1.43656e-77	2.1306e-75
45598	ENSG00000250616	-4.0064	3.34692	1350.42	2.57253e-77	3.75802e-75
49410	ENSG00000108950	-3.01093	4.73433	1684.26	8.44506e-77	1.20646e-74
49477	ENSG00000069188	-1.14579	8.05769	1265.11	8.63761e-77	1.22496e-74
17975	ENSG00000170542	-1.18825	7.1885	1260.32	1.12453e-76	1.57184e-74
44401	ENSG00000261147	-1.42038	6.63779	1256.22	1.41025e-76	1.94324e-74
16852	ENSG00000138829	-1.07207	8.33066	1344.38	1.4861e-76	2.01912e-74
45948	ENSG00000166123	-1.09104	7.76284	1254.57	1.54517e-76	2.08479e-74
27460	ENSG00000091656	-1.79376	7.34028	1253.07	1.67851e-76	2.24909e-74
1461	ENSG00000117480	-2.48241	4.49423	1240.66	3.35094e-76	4.45928e-74
534	ENSG00000142632	-1.654	6.29832	1237.64	4.62898e-76	6.11813e-74
34852	ENSG00000173898	-1.1027	7.95704	1293.55	5.18664e-76	6.80887e-74
39246	ENSG00000127863	-2.88665	5.43238	1231.29	5.67095e-76	7.39469e-74
33245	ENSG00000223756	-1.4273	6.74056	1220	1.07381e-75	1.39087e-73
25997	ENSG00000130821	-1.14789	7.75308	1219.38	1.11269e-75	1.43169e-73
4099	ENSG00000058085	-2.26481	4.82568	1211.4	1.75308e-75	2.24082e-73
4119	ENSG00000116667	-1.65964	6.16574	1204.94	2.53836e-75	3.18179e-73
2865	ENSG00000117289	-1.35044	6.97221	1192.62	5.16406e-75	6.35016e-73
4923	ENSG00000116574	-1.85007	5.80929	1190.42	5.86991e-75	7.17274e-73
43524	ENSG00000166450	-1.17948	8.73683	1512.68	1.77242e-74	2.15227e-72
44475	ENSG00000182175	-1.37021	6.91886	1230.3	5.62059e-74	6.69954e-72
4326	ENSG00000134369	-1.06218	7.88653	1146.93	7.63674e-74	8.99238e-72
9680	ENSG00000092345	-2.85664	4.21104	1130.62	2.04316e-73	2.36289e-71
41194	ENSG00000073712	-1.03351	7.6937	1126.53	2.62021e-73	3.01231e-71
50497	ENSG00000134775	-1.59543	6.31631	1229.1	2.76492e-73	3.14149e-71
55904	ENSG00000093010	-3.00663	4.22505	1108.66	7.8454e-73	8.76024e-71
5777	ENSG00000157851	-1.35211	6.87291	1109.2	8.75706e-73	9.6671e-71
31734	ENSG00000107984	-3.6634	4.70616	1105.59	1.09469e-72	1.19488e-70
49103	ENSG00000005379	-1.74135	6.04383	1090.98	2.35758e-72	2.53069e-70
20351	ENSG00000112378	-1.52975	6.09302	1078.52	5.16681e-72	5.45576e-70
38659	ENSG00000257935	-3.45757	4.63318	1077.22	5.61162e-72	5.86172e-70
55861	ENSG00000100033	-1.13879	7.25747	1119.81	2.87311e-71	2.95353e-69
32880	ENSG00000066468	-1.03756	7.86274	1049.09	3.40548e-71	3.48237e-69
6050	ENSG00000057935	-1.02596	7.47515	1046	4.16137e-71	4.23305e-69
20908	ENSG00000106003	-1.58358	6.3782	1051.57	6.49472e-71	6.53813e-69
235	ENSG00000173673	-1.53733	5.89306	1077.89	9.94247e-71	9.95733e-69
30337	ENSG00000106689	-3.5651	3.5983	1023.44	1.82982e-70	1.81386e-68
51537	ENSG00000125968	-1.06592	7.10313	974.599	4.9883e-69	4.61513e-67
53410	ENSG00000213988	-3.09834	4.83443	971.908	6.00933e-69	5.53343e-67
36413	ENSG00000110799	-2.85122	4.54908	949.303	2.92435e-68	2.60629e-66
39474	ENSG00000133110	-2.9973	3.64578	943.773	4.32801e-68	3.80493e-66
11385	ENSG00000246082	-4.03235	2.77469	929.226	1.22538e-67	1.05813e-65
54589	ENSG00000169136	-1.25729	6.75105	925.991	1.54742e-67	1.31864e-65
15156	ENSG00000170549	-1.96898	6.07121	925.199	1.63855e-67	1.39019e-65
33942	ENSG00000179431	-1.38125	6.14023	915.025	3.43082e-67	2.8486e-65
30195	ENSG00000106948	-1.01589	7.35396	911.757	4.35635e-67	3.60168e-65
31786	ENSG00000165449	-1.93122	5.18258	906.362	6.47271e-67	5.32874e-65
22546	ENSG00000146833	-4.01004	2.74723	883.515	3.54044e-66	2.81422e-64
30036	ENSG00000165029	-1.71955	5.64814	881.501	4.11994e-66	3.24074e-64
8089	ENSG00000115339	-3.68582	3.27746	881.29	4.18618e-66	3.27957e-64
24834	ENSG00000270641	-6.03261	4.82473	4124.01	5.83221e-66	4.49659e-64
21545	ENSG00000106571	-1.04222	7.78171	867.225	1.21692e-65	9.3453e-64
15147	ENSG00000170561	-1.10353	7.07032	880.071	2.43364e-65	1.86154e-63
16227	ENSG00000113296	-1.31606	6.17913	856.956	2.67699e-65	2.03966e-63
18107	ENSG00000137203	-3.55073	4.00666	855.192	3.06792e-65	2.32838e-63
23544	ENSG00000188707	-3.81763	3.36227	842.151	8.46208e-65	6.32345e-63
5512	ENSG00000172059	-1.74273	5.27804	837.354	1.23324e-64	9.18028e-63
32468	ENSG00000181274	-1.26176	6.08449	824.117	3.5192e-64	2.56084e-62
27753	ENSG00000180543	-3.87025	3.18987	815.886	6.8038e-64	4.84216e-62
46630	ENSG00000166816	-2.08692	4.4991	814.248	7.76277e-64	5.50449e-62
35100	ENSG00000021300	-1.93203	4.97061	809.826	1.1094e-63	7.83801e-62
3930	ENSG00000152061	-1.08617	6.54194	807.164	1.3766e-63	9.69058e-62
51723	ENSG00000101347	-1.2374	6.21621	800.238	2.41996e-63	1.69738e-61
54539	ENSG00000161618	-1.20971	6.13242	795.661	3.52136e-63	2.44345e-61
10445	ENSG00000163666	-2.95354	3.53174	794.22	3.96419e-63	2.74093e-61
19078	ENSG00000164663	-1.1131	6.70965	785.9	7.88321e-63	5.35534e-61
42052	ENSG00000066629	-1.43682	5.91244	773.128	2.29215e-62	1.53566e-60
1375	ENSG00000196517	-1.44935	5.8856	754.689	1.09845e-61	7.11392e-60
26485	ENSG00000003989	-1.3502	5.7084	751.357	1.46298e-61	9.44325e-60
33107	ENSG00000184363	-2.63463	3.86388	747.225	2.09024e-61	1.34031e-59
32899	ENSG00000138161	-3.02054	3.71307	743.939	3.10039e-61	1.98149e-59
13579	ENSG00000163735	-3.38784	3.62542	737.892	4.70816e-61	2.96996e-59
47602	ENSG00000215030	-2.2431	6.10403	2357.86	5.59243e-61	3.50501e-59
33126	ENSG00000069696	-2.35842	5.0373	735.334	5.89041e-61	3.6799e-59
39445	ENSG00000120669	-3.05702	3.72772	733.822	6.7267e-61	4.1755e-59
51281	ENSG00000125848	-2.56707	4.54995	732.242	7.72938e-61	4.76743e-59
20130	ENSG00000135549	-3.1527	3.08032	730.052	9.37507e-61	5.70997e-59
44514	ENSG00000185551	-2.25026	5.22157	729.046	1.02455e-60	6.22059e-59
4321	ENSG00000159176	-3.2064	3.33547	716.349	3.17062e-60	1.88963e-58
44540	ENSG00000140450	-1.59594	5.3344	709.237	6.01352e-60	3.55127e-58
49778	ENSG00000171282	-1.16383	6.73743	709.147	6.06247e-60	3.56932e-58
54798	ENSG00000197928	-1.77561	5.2351	705.239	8.63686e-60	5.05438e-58
16514	ENSG00000270225	-2.87332	2.83291	715.63	1.4262e-59	8.24693e-58
20422	ENSG00000112419	-1.11202	6.27489	697.607	1.73215e-59	9.9568e-58
31387	ENSG00000177283	-1.82118	4.79321	693.455	2.53606e-59	1.44496e-57
32081	ENSG00000165655	-2.61194	4.47655	693.208	2.59446e-59	1.47391e-57
1465	ENSG00000197587	-2.91527	5.11808	675.503	1.34726e-58	7.41529e-57
31149	ENSG00000204682	-1.25013	6.05156	669.994	2.26562e-58	1.23302e-56
41351	ENSG00000182107	-3.49564	3.06018	674.441	2.88571e-58	1.56174e-56
53399	ENSG00000256771	-3.39435	4.02953	681.328	3.12476e-58	1.68642e-56
40304	ENSG00000183087	-1.14559	6.62751	687.337	4.81566e-58	2.58462e-56
40840	ENSG00000100473	-1.44966	5.382	657.968	7.13207e-58	3.80684e-56
29660	ENSG00000165118	-3.64657	2.21872	652.208	1.89566e-57	1.00083e-55
33666	ENSG00000197149	-3.37836	2.78716	641.668	3.46864e-57	1.82141e-55
50355	ENSG00000198795	-1.29417	6.10056	622.597	2.30108e-56	1.16426e-54
39446	ENSG00000250709	-2.95534	3.47319	622.435	2.33884e-56	1.17974e-54
47319	ENSG00000129194	-2.6472	4.18072	617.102	4.00365e-56	1.98944e-54
42087	ENSG00000214548	-2.92095	3.80205	614.321	5.30685e-56	2.63028e-54
13138	ENSG00000178343	-2.68094	3.62129	608.431	9.67116e-56	4.73302e-54
30329	ENSG00000148204	-1.10423	6.95831	607.775	1.03431e-55	5.03651e-54
13776	ENSG00000109339	-1.6617	5.06938	607.252	1.09124e-55	5.2872e-54
44136	ENSG00000172379	-1.39137	5.39851	603.783	1.55823e-55	7.53104e-54
30688	ENSG00000148386	-3.51226	1.78114	602.848	1.7157e-55	8.27156e-54
47182	ENSG00000205710	-3.15056	2.9045	598.984	2.55756e-55	1.22091e-53
27634	ENSG00000180694	-1.08737	6.87503	863.854	2.58149e-55	1.22931e-53
26771	ENSG00000157168	-2.42523	3.69216	592.588	4.97456e-55	2.3516e-53
8342	ENSG00000144331	-2.62061	4.23521	588.25	7.83658e-55	3.6777e-53
14538	ENSG00000181541	-3.04737	4.55393	587.388	8.58015e-55	4.01696e-53
41672	ENSG00000140044	-1.38604	5.30395	583.241	1.32885e-54	6.16188e-53
29607	ENSG00000106829	-1.0078	6.63743	578.086	2.29711e-54	1.05261e-52
43542	ENSG00000137871	-1.97777	4.26771	576.756	2.64708e-54	1.21012e-52
17763	ENSG00000113763	-2.06119	4.06186	573.948	3.57409e-54	1.62245e-52
11628	ENSG00000152977	-2.12978	4.86432	568.484	6.43197e-54	2.89946e-52
9174	ENSG00000204121	-1.21081	5.90882	564.277	1.01426e-53	4.51972e-52
25248	ENSG00000157514	-1.10692	5.78976	562.447	1.23754e-53	5.48956e-52
31531	ENSG00000165512	-1.21218	5.72935	564.652	3.22231e-53	1.40688e-51
35600	ENSG00000196611	-3.43545	2.02434	547.326	6.5319e-53	2.82647e-51
22130	ENSG00000049540	-1.59124	4.48703	545.732	7.80027e-53	3.36034e-51
9261	ENSG00000132321	-2.90436	3.37885	543.68	9.80852e-53	4.17916e-51
51030	ENSG00000101255	-1.04036	6.07217	541.756	1.21653e-52	5.172e-51
23002	ENSG00000128594	-1.70857	4.86198	540.247	1.44103e-52	6.11306e-51
16452	ENSG00000164307	-1.21758	5.6911	539.531	1.56177e-52	6.6108e-51
14257	ENSG00000196159	-1.49207	5.14496	544.316	1.5962e-52	6.74188e-51
12730	ENSG00000109625	-1.0376	6.10297	538.721	1.71089e-52	7.19498e-51
24737	ENSG00000130055	-1.70386	4.92777	558.569	2.56766e-52	1.06596e-50
37714	ENSG00000139269	-1.22248	5.44546	534.519	2.74958e-52	1.13905e-50
16177	ENSG00000132846	-1.36566	5.24818	531.626	3.8183e-52	1.57842e-50
11771	ENSG00000114805	-1.19408	6.0216	530.554	4.31397e-52	1.77201e-50
31151	ENSG00000180592	-1.25481	5.91907	523.259	9.94845e-52	4.01847e-50
28023	ENSG00000164756	-3.45166	1.53088	521.863	1.16849e-51	4.70034e-50
33500	ENSG00000166407	-2.88728	3.67924	532.992	4.02534e-51	1.58637e-49
56788	ENSG00000177096	-3.08251	2.52812	503.515	9.99575e-51	3.86867e-49
29509	ENSG00000083067	-1.86803	4.37207	500.072	1.50531e-50	5.7459e-49
12729	ENSG00000155269	-1.03476	5.9779	495.246	2.68167e-50	1.02161e-48
43491	ENSG00000128833	-1.16604	5.41767	488.778	5.85453e-50	2.20869e-48
39302	ENSG00000180730	-1.20008	5.52202	485.236	1.49465e-49	5.53133e-48
22469	ENSG00000105880	-3.37261	1.65579	497.363	1.5314e-49	5.64584e-48
6675	ENSG00000066032	-1.61975	5.11848	480.806	1.54954e-49	5.70189e-48
37884	ENSG00000155957	-2.12266	3.65248	479.866	1.73932e-49	6.37609e-48
39447	ENSG00000242715	-2.62115	3.09983	477.756	2.25586e-49	8.23854e-48
28059	ENSG00000172164	-1.28985	5.27648	474.223	3.49304e-49	1.26853e-47
57650	ENSG00000235890	-1.9112	3.90125	472.704	4.21914e-49	1.52936e-47
33790	ENSG00000187398	-2.938	2.83535	471.758	4.74614e-49	1.71718e-47
37697	ENSG00000166886	-1.12194	5.64386	471.11	5.14589e-49	1.85835e-47
55196	ENSG00000198131	-1.03377	5.90333	468.816	6.85402e-49	2.44792e-47
28828	ENSG00000198680	-3.13233	2.67763	467.284	1.14455e-48	4.07281e-47
27635	ENSG00000246792	-1.89739	4.05989	471.393	1.38781e-48	4.91143e-47
46159	ENSG00000125144	-1.71651	3.65071	455.346	3.77112e-48	1.32016e-46
53416	ENSG00000256229	-3.08718	3.331	457.24	1.37025e-47	4.69534e-46
35825	ENSG00000182985	-1.03087	5.84741	444.725	1.48586e-47	5.07358e-46
13119	ENSG00000064042	-1.53361	4.47209	442.99	1.86314e-47	6.3507e-46
64	ENSG00000223764	-2.1621	4.33262	440.008	2.75294e-47	9.28592e-46
48005	ENSG00000063015	-1.43315	5.27786	439.432	2.96942e-47	9.99877e-46
10867	ENSG00000154175	-2.95811	1.97638	438.544	3.33743e-47	1.11991e-45
52358	ENSG00000183186	-1.21927	5.69107	435.102	5.25606e-47	1.73969e-45
25996	ENSG00000130822	-1.67316	4.77764	434.466	5.71841e-47	1.88951e-45
13239	ENSG00000109184	-1.08706	6.2029	507.135	6.02562e-47	1.98764e-45
21639	ENSG00000146674	-1.37089	4.74088	428.366	1.28858e-46	4.20064e-45
37377	ENSG00000135457	-1.06606	5.989	490.03	3.60062e-46	1.1506e-44
1173	ENSG00000163873	-2.11842	3.48856	412.938	1.04569e-45	3.26111e-44
34373	ENSG00000166793	-1.71034	4.65648	411.664	1.24621e-45	3.88024e-44
12127	ENSG00000242808	-2.17655	3.21317	406.134	2.68075e-45	8.22816e-44
10099	ENSG00000249992	-1.39803	4.79654	456.635	1.3672e-44	4.11196e-43
31459	ENSG00000234420	-1.65263	4.31971	393.313	1.63069e-44	4.88931e-43
6838	ENSG00000214336	-1.581	3.93537	390.145	2.5643e-44	7.62966e-43
20825	ENSG00000198719	-1.22904	5.44558	388.013	3.48282e-44	1.03152e-42
23964	ENSG00000149970	-1.14907	5.0596	387.781	3.60112e-44	1.06332e-42
22126	ENSG00000189143	-1.64364	4.24824	386.723	4.19382e-44	1.23644e-42
57329	ENSG00000142149	-1.50494	4.48855	385.959	4.68251e-44	1.37427e-42
7851	ENSG00000169554	-1.32356	5.34363	385.329	5.12865e-44	1.50067e-42
28546	ENSG00000107249	-2.12206	3.55765	383.427	6.75525e-44	1.96773e-42
6346	ENSG00000231609	-1.69503	4.83905	376.664	1.81341e-43	5.18892e-42
1620	ENSG00000121310	-1.34123	4.84949	375.09	2.28623e-43	6.51309e-42
3366	ENSG00000143627	-2.33281	3.0905	372.722	3.24357e-43	9.1865e-42
12527	ENSG00000131127	-1.90252	4.10106	371.278	4.01772e-43	1.13295e-41
40841	ENSG00000258525	-1.45769	4.39324	359.946	2.20045e-42	6.06418e-41
41279	ENSG00000139971	-1.05666	5.19823	357.077	3.40486e-42	9.29115e-41
19567	ENSG00000146243	-1.42498	4.58507	356.342	3.80879e-42	1.03643e-40
13289	ENSG00000157404	-1.02484	5.45834	355.95	4.04435e-42	1.09899e-40
35264	ENSG00000149256	-1.0492	6.07753	354.235	5.25913e-42	1.42312e-40
40811	ENSG00000176165	-2.74036	2.17992	350.891	8.7997e-42	2.35495e-40
52187	ENSG00000101166	-1.1964	4.96956	349.275	1.12982e-41	3.01527e-40
15992	ENSG00000183323	-2.73596	2.17352	347.896	1.39941e-41	3.71436e-40
927	ENSG00000130768	-1.08689	5.13879	345.401	2.06395e-41	5.43366e-40
28172	ENSG00000254010	-1.18561	4.89009	342.663	3.16853e-41	8.2855e-40
53406	ENSG00000197124	-2.60417	3.29096	339.257	5.41866e-41	1.40185e-39
7640	ENSG00000178162	-2.73645	2.05534	338.35	6.25447e-41	1.61593e-39
19717	ENSG00000146281	-1.39127	4.47008	336.897	7.87482e-41	2.02381e-39
10979	ENSG00000242242	-2.42888	1.82806	336.84	7.94687e-41	2.03963e-39
52274	ENSG00000101198	-1.49177	4.41401	335.114	1.04586e-40	2.67367e-39
56297	ENSG00000100095	-1.70841	4.20034	333.68	1.31502e-40	3.34856e-39
45484	ENSG00000250982	-2.25071	2.5244	331.27	1.93495e-40	4.88235e-39
6169	ENSG00000179915	-1.64128	3.85625	330.943	2.03925e-40	5.13886e-39
52554	ENSG00000105289	-1.04687	5.44652	330.454	2.20631e-40	5.52403e-39
8769	ENSG00000229150	-2.31066	2.46786	328.025	4.63902e-40	1.14235e-38
29693	ENSG00000180447	-1.37611	5.42208	367.316	5.21137e-40	1.28167e-38
355	ENSG00000130940	-1.3052	4.85035	324.074	6.20239e-40	1.51963e-38
53362	ENSG00000213999	-1.18928	4.93164	321.602	9.29167e-40	2.24817e-38
32378	ENSG00000187553	-2.65618	2.48578	321.391	9.61946e-40	2.32458e-38
37883	ENSG00000228144	-1.8261	3.24504	320.716	1.07464e-39	2.59047e-38
8698	ENSG00000116117	-1.59112	3.92128	320.553	1.10382e-39	2.65751e-38
18926	ENSG00000146197	-1.24308	5.44826	317.487	1.82962e-39	4.36704e-38
31889	ENSG00000165730	-1.92277	3.62923	312.045	4.52368e-39	1.06276e-37
57651	ENSG00000182912	-1.49221	3.96275	309.73	6.66939e-39	1.55371e-37
13657	ENSG00000138764	-1.23302	5.03181	309.008	7.53197e-39	1.74837e-37
32818	ENSG00000170370	-2.13927	3.77955	308.633	8.02294e-39	1.86012e-37
54939	ENSG00000227407	-1.86835	3.48196	303.785	1.82411e-38	4.19416e-37
16507	ENSG00000271687	-2.8132	0.754087	304.962	1.86964e-38	4.29377e-37
31532	ENSG00000226937	-1.15158	4.81223	303.364	1.95969e-38	4.48995e-37
45418	ENSG00000166869	-2.62524	2.03986	302.513	2.26596e-38	5.17336e-37
27857	ENSG00000083307	-1.14896	4.77003	301.341	2.76907e-38	6.29979e-37
10790	ENSG00000269028	-1.34395	3.68843	301.21	2.83174e-38	6.42733e-37
65	ENSG00000187634	-1.10735	5.15794	300.77	3.05363e-38	6.90676e-37
4443	ENSG00000184144	-1.69508	4.57578	299.746	3.64047e-38	8.21494e-37
13625	ENSG00000169248	-2.76172	0.811943	302.15	4.12388e-38	9.295e-37
44975	ENSG00000153406	-1.01315	5.06204	298.596	4.43707e-38	9.95472e-37
33109	ENSG00000185101	-1.20342	5.07287	298.912	5.784e-38	1.29169e-36
53361	ENSG00000064489	-1.1522	4.88268	296.826	6.0217e-38	1.34169e-36
26582	ENSG00000179388	-2.44602	1.90783	292.38	1.30419e-37	2.87617e-36
32082	ENSG00000237149	-2.36584	3.16411	298.205	1.31351e-37	2.89345e-36
21954	ENSG00000152926	-1.07592	5.76136	292.146	1.35878e-37	2.98978e-36
36985	ENSG00000110900	-1.00566	5.25496	294.758	1.6611e-37	3.6344e-36
1426	ENSG00000186603	-1.58617	3.67131	290.981	1.66601e-37	3.64105e-36
48004	ENSG00000179761	-1.07088	5.01648	326.83	1.86638e-37	4.05614e-36
43560	ENSG00000128918	-2.59039	1.4525	288.397	2.62361e-37	5.6638e-36
46884	ENSG00000260466	-1.09956	4.73929	287.528	3.05797e-37	6.58685e-36
17710	ENSG00000120149	-1.65326	3.96223	287.315	3.17561e-37	6.82509e-36
46707	ENSG00000178573	-1.19092	4.44202	286.665	3.56212e-37	7.63047e-36
17838	ENSG00000177932	-2.47361	2.96655	279.931	1.18359e-36	2.47268e-35
35182	ENSG00000062282	-1.55514	3.83219	275.056	2.85605e-36	5.90321e-35
27481	ENSG00000104435	-1.50416	3.28291	271.889	5.08911e-36	1.03971e-34
20296	ENSG00000118513	-1.95405	3.05765	271.661	5.3059e-36	1.08286e-34
41208	ENSG00000125378	-1.60509	3.66516	269.566	7.79631e-36	1.57622e-34
30553	ENSG00000130720	-1.18556	4.60668	268.928	8.76834e-36	1.76539e-34
15148	ENSG00000186493	-1.55831	3.91683	268.575	9.3584e-36	1.88224e-34
34371	ENSG00000254602	-1.631	4.01823	268.444	9.58633e-36	1.92609e-34
43372	ENSG00000137872	-1.56564	3.84913	268.31	1.02656e-35	2.06045e-34
25073	ENSG00000165194	-1.13418	4.4723	266.823	1.29374e-35	2.58599e-34
46149	ENSG00000169715	-1.81473	2.4616	266.369	1.40745e-35	2.80465e-34
47395	ENSG00000065320	-1.45983	4.00652	264.477	2.00054e-35	3.96617e-34
34443	ENSG00000166801	-1.03222	5.00553	263.777	2.27946e-35	4.50536e-34
414	ENSG00000162496	-1.56735	3.51451	263.542	2.38198e-35	4.7032e-34
17609	ENSG00000134516	-2.45624	1.65125	261.239	3.66646e-35	7.19552e-34
15157	ENSG00000259603	-1.71179	4.2559	258.662	5.95734e-35	1.15169e-33
46976	ENSG00000141013	-1.16596	4.64177	258.063	6.67087e-35	1.28452e-33
25529	ENSG00000198889	-2.40907	1.65796	258.823	6.91394e-35	1.33001e-33
57546	ENSG00000184012	-1.50651	3.60601	255.232	1.14206e-34	2.1648e-33
46107	ENSG00000177508	-1.60708	3.91134	254.608	1.28638e-34	2.42182e-33
41640	ENSG00000119681	-1.31052	4.03897	253.395	1.62181e-34	3.04445e-33
56887	ENSG00000188064	-1.52197	4.50707	251.691	2.24897e-34	4.17337e-33
20096	ENSG00000217330	-2.52357	0.444786	250.513	2.82112e-34	5.21519e-33
25262	ENSG00000261409	-1.00694	5.37527	283.849	3.20807e-34	5.91362e-33
40746	ENSG00000100918	-1.02205	5.18287	248.438	4.21293e-34	7.72927e-33
1238	ENSG00000182109	-2.19712	2.67551	245.604	7.31029e-34	1.33238e-32
20790	ENSG00000164488	-1.81507	3.00657	244.918	8.35877e-34	1.5192e-32
30270	ENSG00000267987	-1.86344	3.12845	244.366	9.31078e-34	1.68592e-32
4939	ENSG00000143632	-1.76347	3.67876	240.663	1.92876e-33	3.44429e-32
1188	ENSG00000169218	-1.82219	3.48848	240.21	2.10943e-33	3.76346e-32
6092	ENSG00000225156	-2.38386	1.29328	235.41	5.48301e-33	9.57998e-32
10100	ENSG00000178550	-1.53708	3.79219	285.261	6.22519e-33	1.08377e-31
9710	ENSG00000114166	-1.82766	3.25954	234.074	7.16895e-33	1.2414e-31
41585	ENSG00000258944	-1.94574	3.33321	232.946	8.99568e-33	1.54533e-31
17185	ENSG00000113248	-1.77616	3.69708	229.192	1.92385e-32	3.25596e-31
514	ENSG00000178715	-2.19327	1.93767	228.867	2.05547e-32	3.46965e-31
35729	ENSG00000204381	-1.85629	2.47306	228.689	2.13156e-32	3.59498e-31
15276	ENSG00000169862	-1.01528	4.83838	227.585	2.67012e-32	4.48769e-31
32391	ENSG00000108231	-1.2531	4.62309	227.445	2.74735e-32	4.60953e-31
57649	ENSG00000175894	-1.49864	3.38271	227.256	2.85549e-32	4.78682e-31
14364	ENSG00000250033	-1.44153	3.72304	227.142	2.92289e-32	4.8956e-31
34640	ENSG00000168004	-1.38263	3.43268	226.673	3.21756e-32	5.37523e-31
21943	ENSG00000196247	-1.12597	4.6475	226.085	3.63011e-32	6.04884e-31
10728	ENSG00000175161	-1.34859	3.72704	225.96	3.72433e-32	6.19521e-31
53366	ENSG00000130287	-1.20015	5.59919	225.661	3.96036e-32	6.57657e-31
24233	ENSG00000189221	-1.89311	2.44699	224.416	5.1157e-32	8.45177e-31
20093	ENSG00000111860	-1.08714	3.87065	218.982	1.58056e-31	2.56976e-30
1078	ENSG00000121900	-1.20586	4.07119	218.051	1.92072e-31	3.10721e-30
2098	ENSG00000055732	-1.82875	2.94768	217.565	2.12682e-31	3.43492e-30
23037	ENSG00000135248	-1.72046	3.42633	216.537	2.63953e-31	4.24532e-30
6090	ENSG00000236502	-2.30503	0.972866	216.246	2.80632e-31	4.50984e-30
31354	ENSG00000099250	-1.46159	3.33728	212.884	5.71572e-31	9.03587e-30
9990	ENSG00000177873	-2.32351	0.906098	212.202	6.6082e-31	1.04129e-29
39863	ENSG00000165659	-1.31819	4.1604	208.557	1.44188e-30	2.24654e-29
22791	ENSG00000091129	-1.13746	4.83641	207.003	2.01539e-30	3.12755e-29
8146	ENSG00000071909	-1.90298	3.6187	205.799	2.61554e-30	4.02673e-29
482	ENSG00000171729	-1.01219	4.37416	205.768	2.63337e-30	4.05097e-29
33246	ENSG00000189398	-1.34104	3.95294	205.344	2.98187e-30	4.5726e-29
39750	ENSG00000136099	-1.35902	3.93594	205.187	2.98712e-30	4.57702e-29
14030	ENSG00000138795	-1.35258	4.32666	203.93	3.92574e-30	5.96818e-29
26361	ENSG00000154319	-1.48018	3.66177	203.374	4.43222e-30	6.72238e-29
47566	ENSG00000170160	-1.73952	3.32206	202.67	5.16849e-30	7.80861e-29
20165	ENSG00000146374	-1.7752	3.52154	202.367	5.52291e-30	8.33757e-29
25285	ENSG00000225366	-2.21274	1.5888	201.621	1.00014e-29	1.4913e-28
19740	ENSG00000112182	-1.1759	4.50977	200.138	1.38032e-29	2.03942e-28
19534	ENSG00000118407	-1.18617	4.65615	257.577	1.68238e-29	2.4688e-28
42086	ENSG00000273087	-2.1788	1.46541	197.46	2.47812e-29	3.63103e-28
3423	ENSG00000125462	-1.45795	2.85567	194.566	3.1037e-29	4.52377e-28
45067	ENSG00000260362	-1.70021	2.13078	206.696	3.87128e-29	5.63831e-28
4552	ENSG00000123689	-1.95274	2.08086	193.519	3.92442e-29	5.71142e-28
9682	ENSG00000229271	-1.99211	1.63539	192.669	4.75096e-29	6.8834e-28
7552	ENSG00000186684	-1.373	3.72721	192.61	5.85263e-29	8.43551e-28
6392	ENSG00000115902	-1.25522	3.69542	188.801	1.13985e-28	1.61533e-27
36833	ENSG00000172572	-1.5184	3.12849	188.41	1.24578e-28	1.75904e-27
41833	ENSG00000100433	-1.67701	3.42857	187.542	1.51873e-28	2.13357e-27
48395	ENSG00000161381	-1.58835	2.22654	187.332	1.59342e-28	2.23528e-27
11560	ENSG00000269905	-1.15898	4.18393	187.275	1.94984e-28	2.71177e-27
53439	ENSG00000188171	-2.16082	3.11354	203.027	1.96038e-28	2.72448e-27
8055	ENSG00000197635	-1.35719	3.2103	185.399	2.48108e-28	3.4334e-27
51608	ENSG00000101417	-2.05713	1.58633	183.201	4.11832e-28	5.62693e-27
707	ENSG00000162552	-1.51934	4.01585	182.438	4.91499e-28	6.69189e-27
16296	ENSG00000145681	-1.59606	3.02406	182.333	5.03586e-28	6.84687e-27
29589	ENSG00000156049	-1.76549	2.35843	182.144	5.26194e-28	7.13926e-27
3681	ENSG00000162733	-1.43815	3.08655	180.062	8.54238e-28	1.14304e-26
6138	ENSG00000184261	-1.09729	4.17226	178.924	1.11479e-27	1.47643e-26
6047	ENSG00000171126	-1.00859	4.39026	193.642	1.53368e-27	2.02431e-26
20999	ENSG00000198580	-1.92615	2.28132	177.107	1.70853e-27	2.24899e-26
48935	ENSG00000182575	-1.42324	3.69216	177.379	1.88002e-27	2.47138e-26
42305	ENSG00000166183	-2.01171	1.92453	176.655	1.9004e-27	2.49648e-26
37049	ENSG00000110975	-1.78786	2.14352	175.619	2.42781e-27	3.16789e-26
24023	ENSG00000004848	-1.98983	2.56192	177.686	2.62811e-27	3.42695e-26
53426	ENSG00000231205	-1.94898	1.74107	175.534	2.77678e-27	3.61838e-26
53413	ENSG00000267383	-1.93761	2.69757	174.207	3.39305e-27	4.4096e-26
15128	ENSG00000185986	-1.24544	3.71388	173.795	3.74276e-27	4.86083e-26
19157	ENSG00000272114	-1.40613	3.25094	171.282	6.82239e-27	8.75509e-26
33247	ENSG00000166492	-1.50102	3.09154	169.55	1.03471e-26	1.32259e-25
5975	ENSG00000115828	-1.97563	1.56735	169.006	1.17997e-26	1.50431e-25
14463	ENSG00000164161	-1.97503	1.63763	168.954	1.1948e-26	1.52221e-25
53412	ENSG00000224864	-1.91169	2.36101	167.562	1.67344e-26	2.114e-25
3115	ENSG00000163141	-1.81857	2.1625	165.808	2.56452e-26	3.2229e-25
33199	ENSG00000167244	-1.07643	4.55062	167.547	2.84574e-26	3.5717e-25
9468	ENSG00000189229	-1.91566	1.603	165.22	2.96049e-26	3.70853e-25
49776	ENSG00000262877	-1.26393	4.23752	178.242	3.1682e-26	3.95598e-25
47567	ENSG00000266302	-1.70906	2.89125	164.809	3.27311e-26	4.08435e-25
46960	ENSG00000261373	-1.04071	4.21141	166.634	4.45925e-26	5.54665e-25
356	ENSG00000272078	-1.27777	3.73294	163.303	4.73544e-26	5.88643e-25
8824	ENSG00000030419	-1.21502	4.32394	163.037	5.05618e-26	6.2771e-25
10064	ENSG00000261786	-1.28386	3.13044	162.676	5.52621e-26	6.85624e-25
4371	ENSG00000214796	-1.10169	3.84363	163.162	5.7499e-26	7.11559e-25
44403	ENSG00000228998	-1.52122	2.87886	161.178	7.99983e-26	9.82482e-25
32901	ENSG00000255624	-1.96939	0.917306	160.354	9.81394e-26	1.19921e-24
19356	ENSG00000151917	-1.64661	2.47047	159.307	1.27303e-25	1.54877e-24
54049	ENSG00000128000	-1.03372	4.34425	159.102	1.37169e-25	1.66566e-24
62	ENSG00000230699	-1.43255	3.42284	160.048	1.46438e-25	1.776e-24
22467	ENSG00000006377	-1.97021	0.272919	157.729	1.88784e-25	2.27819e-24
4007	ENSG00000057252	-1.08035	4.02805	157.32	2.09168e-25	2.51014e-24
25362	ENSG00000229335	-1.98605	0.909803	157.262	2.12199e-25	2.54494e-24
26623	ENSG00000042980	-1.86478	2.19535	156.67	2.46214e-25	2.94382e-24
53435	ENSG00000237440	-1.84631	2.67538	156.001	2.91297e-25	3.47002e-24
18520	ENSG00000197935	-1.85939	2.10248	155.387	3.39997e-25	4.03778e-24
24917	ENSG00000147145	-1.12313	4.17074	154.834	4.53851e-25	5.35065e-24
32817	ENSG00000229847	-1.71523	3.12214	153.753	5.14033e-25	6.05282e-24
4036	ENSG00000121454	-1.0101	4.01921	153.272	5.80805e-25	6.81429e-24
6065	ENSG00000152518	-1.20654	7.27914	834.601	7.50158e-25	8.72743e-24
46160	ENSG00000205358	-1.77663	1.35307	152.011	8.00391e-25	9.30072e-24
32900	ENSG00000213185	-1.88955	0.671543	151.642	8.79556e-25	1.01902e-23
39601	ENSG00000214455	-1.0294	3.98974	151.596	8.89901e-25	1.03039e-23
36325	ENSG00000151062	-1.81018	2.1876	151.183	9.8901e-25	1.14038e-23
20793	ENSG00000112562	-1.32658	3.09747	150.63	1.13924e-24	1.30972e-23
49571	ENSG00000132470	-1.46092	2.51975	148.426	2.00801e-24	2.26955e-23
30123	ENSG00000198121	-1.44533	2.89607	145.669	4.10277e-24	4.56022e-23
49721	ENSG00000141582	-1.15853	3.55422	145.309	4.50684e-24	5.00077e-23
13978	ENSG00000169836	-1.91018	0.762509	145.161	4.68437e-24	5.18887e-23
41595	ENSG00000119673	-1.82484	1.70013	145.155	4.69134e-24	5.19362e-23
26777	ENSG00000272327	-1.87812	1.28749	144.982	4.90778e-24	5.42705e-23
29981	ENSG00000170681	-1.05301	3.90074	144.78	5.17352e-24	5.70791e-23
10505	ENSG00000153266	-1.67558	2.71384	144.735	5.23561e-24	5.76332e-23
31169	ENSG00000168283	-1.23976	3.63053	143.906	6.50337e-24	7.12656e-23
31922	ENSG00000197467	-1.03729	4.02894	145.471	8.15024e-24	8.84642e-23
41517	ENSG00000267909	-1.18192	3.37958	142.647	9.04993e-24	9.77383e-23
28843	ENSG00000120156	-1.04073	3.57165	141.412	1.25353e-23	1.34334e-22
54540	ENSG00000269469	-1.0654	3.60155	141.343	1.27649e-23	1.36569e-22
8169	ENSG00000071967	-1.16034	3.26084	141.141	1.34651e-23	1.43981e-22
32990	ENSG00000170430	-1.00183	3.76481	139.514	2.07297e-23	2.20086e-22
23773	ENSG00000234449	-1.76198	2.21384	138.917	2.42995e-23	2.56864e-22
3713	ENSG00000162761	-1.57607	4.20852	136.798	4.28361e-23	4.45775e-22
30340	ENSG00000234921	-1.8173	0.545711	136.767	4.31843e-23	4.49158e-22
23955	ENSG00000184368	-1.18517	3.4133	136.26	4.94878e-23	5.12526e-22
45038	ENSG00000232258	-1.79838	1.35576	135.978	5.33899e-23	5.51176e-22
8177	ENSG00000172878	-1.02813	3.92985	133.463	1.05394e-22	1.07209e-21
47658	ENSG00000273018	-1.79365	1.21887	133.213	1.12795e-22	1.14498e-21
13708	ENSG00000138670	-1.6248	1.87141	132.911	1.22467e-22	1.24186e-21
36875	ENSG00000134532	-1.17597	3.77228	132.521	1.36164e-22	1.37573e-21
19508	ENSG00000164430	-1.80017	1.22491	132.101	1.55572e-22	1.56856e-21
57648	ENSG00000228709	-1.22252	2.85757	131.894	1.61563e-22	1.62474e-21
36616	ENSG00000188393	-1.8401	-0.155907	129.948	2.75363e-22	2.72404e-21
18006	ENSG00000145945	-1.77007	1.09102	128.568	4.02918e-22	3.94174e-21
48759	ENSG00000214425	-1.06554	3.49179	127.036	6.1592e-22	5.92705e-21
30738	ENSG00000232434	-1.64356	2.59669	132.418	8.28106e-22	7.91016e-21
169	ENSG00000149527	-1.60433	2.22458	125.692	8.95587e-22	8.52541e-21
16355	ENSG00000245526	-1.7552	0.855904	125.545	9.32929e-22	8.87218e-21
20347	ENSG00000118503	-1.20633	3.24398	125.072	1.0649e-21	1.00926e-20
47571	ENSG00000188933	-1.54064	2.73879	126.204	1.11786e-21	1.05791e-20
173	ENSG00000197921	-1.70537	1.90954	124.814	1.14477e-21	1.08232e-20
46399	ENSG00000141096	-1.71411	1.02268	124.385	1.29103e-21	1.21764e-20
22599	ENSG00000106351	-1.10343	3.19246	120.688	3.66696e-21	3.3543e-20
27955	ENSG00000147655	-1.60914	2.26949	120.494	3.87588e-21	3.54208e-20
52232	ENSG00000130701	-1.68366	0.987187	119.883	4.61241e-21	4.18368e-20
44076	ENSG00000140403	-1.667	1.91158	119.524	5.10917e-21	4.61703e-20
51469	ENSG00000101463	-1.29701	2.62489	118.479	6.8905e-21	6.17507e-20
29761	ENSG00000165025	-1.42542	2.22488	118.25	7.3581e-21	6.58198e-20
32373	ENSG00000152804	-1.63473	1.57699	117.568	8.95008e-21	7.96205e-20
34124	ENSG00000165923	-1.45724	2.3707	116.707	1.14687e-20	1.01376e-19
46158	ENSG00000198417	-1.11731	2.73921	116.329	1.27932e-20	1.1293e-19
41957	ENSG00000188488	-1.21462	2.81265	116.287	1.29482e-20	1.14246e-19
28474	ENSG00000255085	-1.73082	0.658117	114.514	2.1986e-20	1.91297e-19
40281	ENSG00000057593	-1.60766	1.44198	113.381	3.01252e-20	2.60366e-19
14505	ENSG00000151617	-1.18879	3.57647	113.118	3.25362e-20	2.80704e-19
15399	ENSG00000183666	-1.24124	2.76947	111.738	4.87647e-20	4.16278e-19
5644	ENSG00000132031	-1.03613	3.30843	111.822	5.23807e-20	4.46362e-19
11626	ENSG00000174963	-1.3445	3.23139	110.495	7.03303e-20	5.93591e-19
41583	ENSG00000258376	-1.62368	2.20464	111.039	1.16537e-19	9.70927e-19
20561	ENSG00000131018	-1.03483	3.1418	108.572	1.24376e-19	1.03402e-18
5508	ENSG00000134317	-1.24564	2.91124	108.452	1.28933e-19	1.07099e-18
46112	ENSG00000176842	-1.42601	2.3499	108.43	1.29745e-19	1.07727e-18
47181	ENSG00000108556	-1.1635	2.85364	107.787	1.72243e-19	1.41982e-18
57544	ENSG00000157601	-1.50093	1.91729	107.43	1.74849e-19	1.44069e-18
4454	ENSG00000162873	-1.04325	3.8852	105.802	2.84924e-19	2.3172e-18
43104	ENSG00000259279	-1.06461	2.81714	105.289	3.3248e-19	2.69381e-18
27270	ENSG00000254377	-1.46479	2.46499	103.556	5.69123e-19	4.55416e-18
54590	ENSG00000265438	-1.19869	2.9451	103.436	5.82381e-19	4.65833e-18
45234	ENSG00000091262	-1.30116	2.29017	101.743	9.75443e-19	7.66662e-18
51382	ENSG00000173404	-1.27388	2.4717	101.885	1.11397e-18	8.72711e-18
16180	ENSG00000250802	-1.20414	3.00036	106.247	1.27424e-18	9.94268e-18
15448	ENSG00000113100	-1.48682	3.02771	100.17	1.58009e-18	1.22553e-17
17180	ENSG00000120328	-1.55057	1.76438	100.854	1.67258e-18	1.29623e-17
13549	ENSG00000056291	-1.43759	0.0505135	99.4484	2.08148e-18	1.60417e-17
46737	ENSG00000135697	-1.44514	2.34115	99.151	2.16314e-18	1.66117e-17
23542	ENSG00000106526	-1.59974	1.09772	99.5692	2.25473e-18	1.73082e-17
12222	ENSG00000113790	-1.53891	1.10769	98.6707	2.50938e-18	1.91948e-17
14450	ENSG00000236296	-1.40545	0.465485	98.322	2.94602e-18	2.24287e-17
53133	ENSG00000127507	-1.60814	0.0642138	98.0954	2.9989e-18	2.28135e-17
50848	ENSG00000081138	-1.54535	1.10769	97.8903	3.19597e-18	2.42843e-17
37730	ENSG00000135454	-1.09953	2.79142	97.0994	4.08678e-18	3.08238e-17
51475	ENSG00000154930	-1.44743	1.63538	97.318	4.50291e-18	3.3831e-17
19347	ENSG00000124749	-1.51231	1.47056	96.1231	5.54212e-18	4.13192e-17
10284	ENSG00000188338	-1.47196	1.63533	96.0392	5.68942e-18	4.23686e-17
17833	ENSG00000178187	-1.49126	0.307738	95.6005	6.52692e-18	4.8531e-17
36615	ENSG00000256797	-1.57528	-0.47386	95.636	6.88396e-18	5.10685e-17
2397	ENSG00000118733	-1.43653	2.92757	95.1485	7.52084e-18	5.56445e-17
19934	ENSG00000203799	-1.28975	2.13694	95.0249	7.81834e-18	5.77576e-17
42080	ENSG00000183092	-1.00272	3.14103	94.9094	8.1071e-18	5.98453e-17
66	ENSG00000268179	-1.51469	1.47812	94.7962	8.49926e-18	6.27164e-17
33670	ENSG00000006071	-1.33478	2.12709	94.3104	9.78828e-18	7.20912e-17
36410	ENSG00000185652	-1.47515	1.42622	93.279	1.35544e-17	9.87804e-17
49423	ENSG00000154265	-1.26366	3.29728	93.0932	1.43749e-17	1.04563e-16
25915	ENSG00000102195	-1.12121	2.25374	91.2202	2.60661e-17	1.87223e-16
777	ENSG00000158055	-1.09381	2.93567	90.8129	2.96862e-17	2.12127e-16
38678	ENSG00000135111	-1.4622	1.44989	90.347	3.44571e-17	2.45766e-16
11813	ENSG00000197415	-1.06609	2.70251	90.3181	3.47772e-17	2.47958e-16
3909	ENSG00000183831	-1.44021	1.15643	90.2919	3.50696e-17	2.49952e-16
43427	ENSG00000140284	-1.05573	2.78016	90.2755	3.52548e-17	2.51179e-16
57242	ENSG00000156253	-1.06741	2.72735	89.8967	3.98057e-17	2.82567e-16
38092	ENSG00000257956	-1.49376	-0.58686	89.0661	5.19804e-17	3.66181e-16
55184	ENSG00000152467	-1.29301	0.827943	89.118	5.3497e-17	3.76455e-16
44585	ENSG00000140470	-1.25986	2.15945	88.1356	7.01727e-17	4.9025e-16
42260	ENSG00000251533	-1.39762	-0.332787	87.6133	8.30894e-17	5.77996e-16
40824	ENSG00000184304	-1.07012	2.99406	87.5112	8.67778e-17	6.0236e-16
49781	ENSG00000263271	-1.24675	2.63721	87.5283	9.0379e-17	6.26239e-16
14739	ENSG00000248632	-1.36525	0.0911685	86.5037	1.19117e-16	8.20104e-16
52384	ENSG00000267530	-1.42018	0.719915	86.3213	1.26405e-16	8.68433e-16
35880	ENSG00000137747	-1.41366	1.56724	86.1832	1.32219e-16	9.07089e-16
53443	ENSG00000160229	-1.33626	2.4702	85.6848	1.55558e-16	1.06196e-15
4315	ENSG00000118194	-1.13962	2.48587	85.559	1.62085e-16	1.10613e-15
5801	ENSG00000138100	-1.4389	1.07095	85.0131	1.93764e-16	1.31401e-15
52176	ENSG00000268649	-1.36168	0.987203	84.7472	2.11402e-16	1.42864e-15
37729	ENSG00000135502	-1.03997	2.88194	84.4219	2.35211e-16	1.58623e-15
54758	ENSG00000167555	-1.37096	2.23522	84.2374	2.49903e-16	1.68297e-15
186	ENSG00000177133	-1.36981	2.31717	83.7668	2.91739e-16	1.95725e-15
16209	ENSG00000145692	-1.47066	0.175485	83.3132	3.38772e-16	2.26341e-15
20887	ENSG00000230487	-1.13342	2.53081	82.8517	3.94531e-16	2.62152e-15
41516	ENSG00000255994	-1.40045	1.40494	82.7574	4.07022e-16	2.70176e-15
35982	ENSG00000137709	-1.09113	2.35301	82.729	4.10863e-16	2.72539e-15
1542	ENSG00000142700	-1.45161	0.77086	82.243	4.82575e-16	3.18693e-15
7641	ENSG00000230646	-1.26941	0.130656	81.8814	5.66296e-16	3.71708e-15
71	ENSG00000272512	-1.3511	0.526008	81.3578	6.47434e-16	4.23535e-15
22077	ENSG00000254184	-1.2705	1.6694	81.8075	7.40377e-16	4.82873e-15
9933	ENSG00000136059	-1.06007	2.90384	80.9246	9.07385e-16	5.88634e-15
47573	ENSG00000272815	-1.3778	1.92099	80.5208	1.12879e-15	7.26441e-15
33471	ENSG00000170743	-1.06848	2.51222	79.6773	1.13468e-15	7.29991e-15
15189	ENSG00000215218	-1.32524	1.93033	79.591	1.16796e-15	7.50652e-15
47659	ENSG00000233327	-1.40818	0.501189	78.2668	1.82294e-15	1.15821e-14
10183	ENSG00000229759	-1.21169	1.75829	78.1652	1.88651e-15	1.19703e-14
25263	ENSG00000260548	-1.03063	2.84062	77.7771	2.15066e-15	1.36153e-14
47662	ENSG00000154874	-1.40411	0.732854	77.6687	2.23089e-15	1.40819e-14
46931	ENSG00000180422	-1.27017	2.28136	77.5075	2.35591e-15	1.48324e-14
12545	ENSG00000169026	-1.07243	2.87507	77.5052	2.35775e-15	1.48392e-14
22924	ENSG00000234985	-1.42558	-0.732939	78.2507	2.48758e-15	1.56361e-14
4760	ENSG00000143502	-1.23423	2.04695	76.9444	2.85101e-15	1.77995e-14
17168	ENSG00000113205	-1.13016	2.77348	76.9086	3.24218e-15	2.01575e-14
46623	ENSG00000168404	-1.28622	0.616996	76.5025	3.31246e-15	2.05747e-14
41258	ENSG00000270163	-1.36222	1.33044	76.0239	3.89816e-15	2.41125e-14
26066	ENSG00000185010	-1.03388	2.71864	75.5471	4.62445e-15	2.84781e-14
35569	ENSG00000137672	-1.03177	2.48448	75.2959	4.99699e-15	3.0675e-14
35184	ENSG00000254814	-1.32248	1.37781	75.1565	5.24082e-15	3.21211e-14
53471	ENSG00000213976	-1.13859	2.24145	74.2509	7.1474e-15	4.34502e-14
22466	ENSG00000231764	-1.32978	0.188046	74.5355	7.68888e-15	4.66689e-14
533	ENSG00000234166	-1.14161	2.23243	73.7276	8.55564e-15	5.17843e-14
56451	ENSG00000213888	-1.06764	2.75478	74.3057	8.96385e-15	5.41202e-14
481	ENSG00000175147	-1.08981	2.27124	73.5333	9.14731e-15	5.51564e-14
48446	ENSG00000270145	-1.16826	2.09105	73.4709	9.34606e-15	5.63053e-14
9192	ENSG00000115474	-1.31952	1.55279	73.4077	9.55209e-15	5.7493e-14
2376	ENSG00000162692	-1.3344	1.06748	73.3407	9.77506e-15	5.87441e-14
17176	ENSG00000196963	-1.17127	2.2217	72.8163	1.17143e-14	6.9944e-14
16230	ENSG00000249825	-1.16188	1.99969	72.5219	1.29694e-14	7.71059e-14
6582	ENSG00000257800	-1.2039	0.307718	72.4372	1.33552e-14	7.92785e-14
1076	ENSG00000160097	-1.18172	2.26522	72.323	1.38939e-14	8.24261e-14
15037	ENSG00000249378	-1.30219	0.324865	72.2906	1.40509e-14	8.33315e-14
35596	ENSG00000255282	-1.3545	0.649134	71.943	1.58495e-14	9.35421e-14
30347	ENSG00000136931	-1.29137	2.05521	71.5384	1.9994e-14	1.16901e-13
9683	ENSG00000224039	-1.35265	0.455246	71.1515	2.08678e-14	1.21827e-13
1239	ENSG00000243970	-1.29447	1.08431	70.9799	2.21533e-14	1.28983e-13
638	ENSG00000188257	-1.21397	2.05691	70.6767	2.46235e-14	1.42681e-13
11955	ENSG00000171757	-1.11163	2.87264	70.0487	3.06657e-14	1.76535e-13
9430	ENSG00000144619	-1.19582	2.31313	69.9822	3.13872e-14	1.80635e-13
52992	ENSG00000197857	-1.09601	2.52329	69.5289	3.67907e-14	2.10733e-13
32772	ENSG00000165816	-1.11464	2.106	69.2801	4.01479e-14	2.29152e-13
28719	ENSG00000178031	-1.17444	1.48605	69.268	4.03191e-14	2.29994e-13
43540	ENSG00000138587	-1.11184	2.20499	69.3251	4.60383e-14	2.61314e-13
9020	ENSG00000237732	-1.20349	3.28596	68.0155	6.26741e-14	3.51834e-13
30391	ENSG00000136944	-1.16272	3.18431	67.876	6.58403e-14	3.69074e-13
36409	ENSG00000255983	-1.12015	1.78121	67.6572	7.11375e-14	3.9785e-13
54048	ENSG00000269069	-1.09035	2.33035	66.9859	9.02435e-14	5.01384e-13
7800	ENSG00000144227	-1.29302	0.851968	66.912	9.26418e-14	5.14268e-13
45599	ENSG00000102886	-1.16952	1.44475	66.8396	9.50563e-14	5.26768e-13
42095	ENSG00000254656	-1.29632	0.715624	66.6702	1.00954e-13	5.58339e-13
18132	ENSG00000197977	-1.09912	1.8946	65.4448	1.56254e-13	8.53007e-13
16178	ENSG00000250615	-1.02222	2.37916	65.2577	1.67069e-13	9.11284e-13
8048	ENSG00000144290	-1.2341	1.05721	64.9878	1.84026e-13	1.0004e-12
18813	ENSG00000196126	-1.29238	0.465584	63.9491	2.67243e-13	1.43314e-12
37547	ENSG00000123405	-1.11644	2.42195	64.2359	2.76052e-13	1.47834e-12
44360	ENSG00000255571	-1.2544	0.8321	62.8159	4.02327e-13	2.11952e-12
18184	ENSG00000226673	-1.00179	2.14048	61.8224	5.76981e-13	3.00863e-12
39067	ENSG00000187848	-1.17845	1.75178	61.5369	6.40181e-13	3.32391e-12
30959	ENSG00000107485	-1.16922	1.74342	61.7298	6.77863e-13	3.51205e-12
35501	ENSG00000255893	-1.20701	0.413011	61.3111	6.95091e-13	3.59652e-12
31388	ENSG00000264780	-1.22615	0.980073	61.0391	7.67623e-13	3.96337e-12
48542	ENSG00000186847	-1.15048	-1.15587	60.0683	1.09512e-12	5.59774e-12
53943	ENSG00000167644	-1.1796	1.63303	59.9304	1.15195e-12	5.87895e-12
46989	ENSG00000181031	-1.03735	2.434	61.6745	1.26576e-12	6.43614e-12
41374	ENSG00000140015	-1.15531	1.60749	59.4816	1.35854e-12	6.88987e-12
3977	ENSG00000242193	-1.20622	0.928643	59.2344	1.48797e-12	7.53446e-12
39461	ENSG00000120693	-1.12965	2.42854	61.5036	1.53977e-12	7.78459e-12
23930	ENSG00000131831	-1.17119	2.15587	58.7489	1.84618e-12	9.29499e-12
12105	ENSG00000114757	-1.11473	1.72207	58.3263	2.0806e-12	1.04213e-11
9233	ENSG00000144481	-1.18215	1.51844	57.4936	2.93538e-12	1.45489e-11
23206	ENSG00000157680	-1.16219	1.21279	57.3221	3.0197e-12	1.49629e-11
40055	ENSG00000238230	-1.07851	1.47838	57.2266	3.1289e-12	1.54685e-11
54482	ENSG00000105550	-1.18509	0.844044	56.3692	4.30757e-12	2.10175e-11
56215	ENSG00000273295	-1.07752	1.43167	55.9838	4.97537e-12	2.41848e-11
54799	ENSG00000269288	-1.11239	1.81788	55.4162	6.15509e-12	2.97185e-11
11293	ENSG00000179348	-1.14379	1.26393	54.802	7.75408e-12	3.71618e-11
37277	ENSG00000125084	-1.05759	4.19321	54.7606	7.87586e-12	3.77175e-11
14462	ENSG00000248890	-1.14311	0.465541	54.4157	8.96962e-12	4.28289e-11
3846	ENSG00000116132	-1.12313	1.54545	54.3313	9.25973e-12	4.41707e-11
19648	ENSG00000135318	-1.02609	1.45532	54.3312	9.30612e-12	4.43762e-11
17839	ENSG00000253144	-1.02081	0.42896	54.2773	9.45043e-12	4.4992e-11
16453	ENSG00000248734	-1.08676	1.61694	54.1321	9.98342e-12	4.74597e-11
32078	ENSG00000270087	-1.1463	0.921083	54.0183	1.11439e-11	5.28213e-11
46612	ENSG00000196436	-1.03271	0.662587	53.8297	1.11926e-11	5.30394e-11
45788	ENSG00000214617	-1.11729	1.37511	53.7352	1.16002e-11	5.4864e-11
19832	ENSG00000164418	-1.15132	0.987282	53.5806	1.23e-11	5.80602e-11
45394	ENSG00000166828	-1.09365	1.50359	53.0007	1.53272e-11	7.18609e-11
53402	ENSG00000267565	-1.03271	0.521096	52.8341	1.63298e-11	7.64324e-11
48950	ENSG00000064195	-1.15882	1.12726	52.8644	1.72212e-11	8.05273e-11
25441	ENSG00000125355	-1.08553	1.31064	52.6132	1.77619e-11	8.29157e-11
19070	ENSG00000112561	-1.17389	0.875401	52.8129	1.81811e-11	8.47712e-11
21947	ENSG00000234338	-1.12101	1.6512	52.6061	1.81904e-11	8.4794e-11
7082	ENSG00000230606	-1.16298	1.12731	52.6034	1.96775e-11	9.14844e-11
54940	ENSG00000268496	-1.12902	0.96916	52.3141	1.99066e-11	9.25055e-11
47391	ENSG00000174083	-1.05687	0.243115	52.079	2.1775e-11	1.0085e-10
49790	ENSG00000182612	-1.08399	1.468	51.9681	2.27166e-11	1.04961e-10
17171	ENSG00000113209	-1.07821	2.1221	51.8796	2.34983e-11	1.08393e-10
46987	ENSG00000272636	-1.13026	1.14667	51.4187	2.80312e-11	1.28387e-10
29368	ENSG00000234665	-1.15324	0.319246	51.3575	2.86964e-11	1.31217e-10
50790	ENSG00000101542	-1.04906	1.54568	51.3191	2.92529e-11	1.33668e-10
1728	ENSG00000187889	-1.10967	1.22791	50.9464	3.35987e-11	1.52914e-10
21229	ENSG00000196335	-1.12964	-0.124553	50.5785	3.87022e-11	1.75197e-10
13623	ENSG00000156219	-1.13045	-0.359913	50.4712	4.28283e-11	1.93155e-10
48544	ENSG00000128422	-1.09926	0.791683	50.2949	4.31686e-11	1.94644e-10
17179	ENSG00000197479	-1.10618	1.364	49.9179	4.9926e-11	2.23866e-10
5513	ENSG00000271787	-1.05491	1.47316	48.9652	7.21931e-11	3.19363e-10
28987	ENSG00000205143	-1.08925	0.45	48.7741	7.77529e-11	3.43098e-10
9686	ENSG00000226441	-1.12368	0.358652	48.6747	8.08145e-11	3.56042e-10
54557	ENSG00000126460	-1.02758	1.48848	48.5144	8.60118e-11	3.77314e-10
33008	ENSG00000189275	-1.11909	-0.513928	48.4744	8.73606e-11	3.82712e-10
32965	ENSG00000148848	-1.03628	1.38879	48.189	9.76265e-11	4.25861e-10
7831	ENSG00000075884	-1.06356	1.59574	48.1107	1.0065e-10	4.38461e-10
53895	ENSG00000198453	-1.01471	2.5598	47.8758	1.10311e-10	4.78827e-10
48997	ENSG00000173714	-1.08026	-0.140136	47.7757	1.14707e-10	4.97134e-10
29538	ENSG00000165092	-1.01138	1.04718	47.5905	1.23315e-10	5.32775e-10
15713	ENSG00000164588	-1.08098	1.02977	47.5167	1.26921e-10	5.47136e-10
5443	ENSG00000242540	-1.04509	1.55768	47.4844	1.28536e-10	5.53485e-10
30687	ENSG00000204007	-1.03271	-1.32381	47.1675	1.46084e-10	6.25721e-10
55905	ENSG00000265087	-1.07821	0.00163804	46.9567	1.58043e-10	6.73971e-10
33639	ENSG00000254946	-1.0376	0.267003	46.48	1.90583e-10	8.08112e-10
27095	ENSG00000196711	-1.10677	0.206681	46.1053	2.20869e-10	9.32276e-10
30772	ENSG00000184709	-1.04073	-0.220766	46.0022	2.35774e-10	9.93462e-10
19040	ENSG00000156564	-1.0803	0.680582	45.1173	3.26317e-10	1.35994e-09
17177	ENSG00000177839	-1.03976	1.10103	44.7285	3.80705e-10	1.57612e-09
18506	ENSG00000235559	-1.09005	0.358704	44.5316	4.18342e-10	1.72862e-09
27247	ENSG00000185942	-1.06001	0.450014	44.1757	4.74267e-10	1.94934e-09
20998	ENSG00000228010	-1.02168	0.565035	43.4981	6.21435e-10	2.52803e-09
46679	ENSG00000140873	-1.02395	1.10761	43.1362	7.18227e-10	2.90717e-09
10749	ENSG00000179097	-1.00111	-0.608399	42.2831	1.0115e-09	4.03209e-09
44256	ENSG00000235370	-1.03972	-0.147967	39.5983	3.12606e-09	1.19161e-08
9273	ENSG00000163359	-1.52303	5.79049	120.582	0.000241985	0.000544536

## Sheet: H7vsHUES8
	genes	logFC	logCPM	F	PValue	FDR
38183	ENSG00000139318	3.08035	6.93234	7070.02	5.83964e-132	2.83646e-128
23852	ENSG00000205542	1.99237	9.26207	5755.21	3.7891e-125	9.20229e-122
35967	ENSG00000154096	1.99508	8.27016	5177.55	1.16565e-121	2.07784e-118
18653	ENSG00000137331	4.2241	5.50979	5176.92	1.1764e-121	2.07784e-118
53323	ENSG00000130513	3.99009	5.4964	5020.59	1.20164e-120	1.79589e-117
16980	ENSG00000247627	2.21757	7.35931	4888.45	4.86675e-118	5.90976e-115
34942	ENSG00000069482	2.94486	6.04878	4560.33	1.73077e-117	1.86817e-114
15687	ENSG00000112972	2.19045	7.10289	4249.5	3.55494e-115	3.45345e-112
17231	ENSG00000187678	1.96198	7.28289	3830.92	8.65612e-112	7.04654e-109
26372	ENSG00000079459	1.94563	7.4728	3830.64	8.70436e-112	7.04654e-109
25614	ENSG00000076716	1.58782	8.87136	3662.68	2.51116e-110	1.74247e-107
1852	ENSG00000162433	2.45323	6.10954	3441.96	2.62729e-108	1.50134e-105
17993	ENSG00000137267	2.36411	6.31096	3420.17	4.22287e-108	2.27906e-105
39936	ENSG00000136160	3.02534	5.44393	3382.88	1.23569e-107	6.31793e-105
32353	ENSG00000174721	1.91478	7.18683	3105.8	5.58318e-105	2.64575e-102
9140	ENSG00000156966	2.22743	6.29017	3059.47	1.70694e-104	7.71257e-102
25551	ENSG00000171388	5.19479	4.18152	3054.48	7.26989e-104	3.13881e-101
5658	ENSG00000143878	2.49914	6.28847	3130.02	8.77599e-104	3.70671e-101
1697	ENSG00000116133	1.53047	8.02349	2983.65	1.10081e-103	4.55056e-101
35968	ENSG00000263873	1.97767	6.42842	2765.03	3.09175e-101	1.17784e-98
9173	ENSG00000163286	3.33816	4.76749	2565.24	7.82948e-99	2.81702e-96
41301	ENSG00000165617	2.98807	5.24312	2493.52	7.87985e-98	2.78359e-95
1339	ENSG00000117394	1.37428	7.94534	2321.11	1.20929e-95	3.91589e-93
23828	ENSG00000101871	1.83491	6.81542	2292.86	2.96277e-95	9.43666e-93
23899	ENSG00000126010	2.51102	5.45434	2256.01	9.68262e-95	2.93943e-92
25872	ENSG00000010404	1.70535	6.68201	2236.99	1.79725e-94	5.29073e-92
25190	ENSG00000123562	1.32468	8.33693	2201.17	5.83853e-94	1.64401e-91
23785	ENSG00000146938	1.51859	7.13212	2189.89	8.4937e-94	2.32428e-91
17817	ENSG00000050767	2.75966	4.98305	2060.25	7.2065e-92	1.8423e-89
8430	ENSG00000204262	1.91574	5.97073	2037.12	1.63574e-91	4.02289e-89
24551	ENSG00000124313	2.19967	5.44837	2033	1.8946e-91	4.60127e-89
34841	ENSG00000248746	1.45595	7.71456	2062.89	2.46482e-91	5.91222e-89
57431	ENSG00000159228	2.12073	5.69155	1988.56	9.40638e-91	2.22874e-88
18975	ENSG00000124762	1.94939	5.93186	1966	2.14876e-90	4.97003e-88
16373	ENSG00000113356	1.4577	6.87148	1952.28	3.56739e-90	8.0594e-88
24294	ENSG00000130985	1.09201	9.5679	1947.41	4.27315e-90	9.54288e-88
52920	ENSG00000130164	1.73334	6.37787	1934.95	6.79716e-90	1.5007e-87
17996	ENSG00000137285	1.34129	7.40911	1923.02	1.06294e-89	2.32043e-87
25247	ENSG00000147224	1.39941	7.45339	1913.89	1.49893e-89	3.2003e-87
36519	ENSG00000059804	1.08202	8.95896	1861.84	1.09629e-88	2.26594e-86
48456	ENSG00000141753	1.51637	6.68604	1853.13	1.53689e-88	3.14318e-86
39043	ENSG00000198598	1.89891	5.86272	1844.04	2.19069e-88	4.43364e-86
25273	ENSG00000068366	1.69645	6.6503	1810.84	8.09819e-88	1.5734e-85
23973	ENSG00000102172	1.35331	7.37237	1802.64	1.12265e-87	2.13844e-85
10400	ENSG00000163931	1.03902	9.69736	1797.18	1.39627e-87	2.6338e-85
54413	ENSG00000105419	1.66678	6.43832	1785.48	2.23245e-87	4.13088e-85
25742	ENSG00000129682	2.48347	5.06928	1772.89	3.71079e-87	6.73803e-85
25562	ENSG00000156709	1.75695	6.11507	1760.32	6.18554e-87	1.10256e-84
30555	ENSG00000050555	2.04456	5.5977	1812.43	9.95703e-87	1.75868e-84
3441	ENSG00000132688	1.06922	8.96946	1737.27	1.59192e-86	2.76155e-84
47827	ENSG00000212719	5.07616	3.90031	1807.68	1.63758e-86	2.81562e-84
25909	ENSG00000029993	1.19282	7.7518	1704.01	6.35736e-86	1.0648e-83
16136	ENSG00000113161	1.32688	7.16969	1697.64	8.31391e-86	1.38061e-83
22982	ENSG00000197462	4.54637	3.21558	1644.9	7.92941e-85	1.23248e-82
30212	ENSG00000041982	1.77513	5.9074	1622.97	2.06473e-84	3.15871e-82
28882	ENSG00000122729	1.55104	6.33619	1619.66	2.38834e-84	3.62523e-82
17998	ENSG00000137266	1.83161	5.69562	1615.08	2.92276e-84	4.40204e-82
18680	ENSG00000204531	1.02922	8.73579	1603.3	4.92201e-84	7.35613e-82
39452	ENSG00000133101	4.58886	3.14963	1601.13	5.41984e-84	7.97743e-82
63642	ENSG00000211459	1.07629	8.46181	1572.76	6.09018e-83	8.57436e-81
11736	ENSG00000169860	2.73983	4.35544	1525.01	1.72469e-82	2.39351e-80
32333	ENSG00000148680	3.09403	4.18916	1509.36	3.58209e-82	4.90116e-80
1827	ENSG00000079739	1.57751	6.17674	1483.44	1.22031e-81	1.63513e-79
8187	ENSG00000152256	1.78692	5.44944	1474.58	1.8635e-81	2.42993e-79
23767	ENSG00000183943	1.44348	6.7154	1470.57	2.2585e-81	2.92536e-79
24166	ENSG00000165175	1.17594	7.60492	1459.25	3.8976e-81	5.015e-79
11341	ENSG00000004399	1.27976	6.94637	1454.05	5.0144e-81	6.40953e-79
20963	ENSG00000075618	1.03173	8.35738	1447.13	7.0217e-81	8.85874e-79
28357	ENSG00000160932	2.32884	5.7918	1435.75	1.22524e-80	1.53582e-78
14614	ENSG00000121207	1.84612	5.38749	1434.83	1.28176e-80	1.59637e-78
35996	ENSG00000109929	1.59156	5.93539	1434.6	1.29656e-80	1.60451e-78
23804	ENSG00000011201	1.30527	6.82961	1431.74	1.49174e-80	1.83436e-78
24281	ENSG00000065923	2.63212	4.33001	1411.12	4.14263e-80	5.06208e-78
24987	ENSG00000102271	2.65723	4.33662	1370.47	3.28848e-79	3.94395e-77
4139	ENSG00000116679	1.0616	7.92016	1368.66	3.54473e-79	4.22519e-77
51100	ENSG00000088882	1.23079	7.25803	1335.86	1.93893e-78	2.26936e-76
18268	ENSG00000124766	1.02704	8.07918	1328.76	7.98329e-78	8.91421e-76
12415	ENSG00000145113	2.02271	5.42348	1283.6	3.14542e-77	3.37638e-75
33096	ENSG00000185201	1.44071	6.08697	1258.59	1.23686e-76	1.31316e-74
51646	ENSG00000131069	2.44344	4.48974	1247.6	2.65489e-76	2.77322e-74
21262	ENSG00000050344	1.28059	6.49524	1251.36	9.04901e-76	9.35176e-74
25181	ENSG00000166681	1.05125	7.87545	1218.62	1.16134e-75	1.19384e-73
12428	ENSG00000072274	1.06705	7.38477	1208.52	2.06706e-75	2.11373e-73
11978	ENSG00000013297	3.52696	3.33014	1207.29	2.21747e-75	2.25567e-73
2606	ENSG00000215866	2.87015	4.14667	1220.69	5.39933e-75	5.46373e-73
23914	ENSG00000102054	1.04125	7.79374	1182.12	9.51607e-75	9.5303e-73
27689	ENSG00000164951	1.74245	5.27567	1177.97	1.21253e-74	1.20811e-72
29943	ENSG00000106789	1.64241	5.51054	1176.89	1.29169e-74	1.28042e-72
9785	ENSG00000033867	1.20529	6.93726	1245.93	2.42319e-74	2.38986e-72
24296	ENSG00000102225	1.01366	8.00952	1170.72	4.16466e-74	4.06609e-72
41544	ENSG00000133985	1.6723	5.3039	1154.81	4.76685e-74	4.60772e-72
44081	ENSG00000166426	1.09661	7.12868	1153.43	5.17554e-74	4.978e-72
8983	ENSG00000123989	1.38812	6.1079	1150.14	6.30007e-74	6.02976e-72
15686	ENSG00000261604	2.20518	4.56971	1144.94	8.60311e-74	8.11407e-72
18652	ENSG00000272273	3.49928	3.27363	1137.45	1.35127e-73	1.2622e-71
25174	ENSG00000180964	1.5469	5.94816	1136	1.47437e-73	1.3706e-71
28236	ENSG00000132297	3.67032	3.34673	1139.48	2.30091e-73	2.11869e-71
29004	ENSG00000137094	1.53729	5.74238	1128.26	2.3591e-73	2.16203e-71
20929	ENSG00000164916	1.71698	5.89106	1176.34	2.90461e-73	2.64946e-71
23653	ENSG00000186480	1.97789	4.96214	1124.57	2.95304e-73	2.68106e-71
20230	ENSG00000236673	1.97412	4.71803	1121.87	3.48345e-73	3.1479e-71
25167	ENSG00000133169	1.83004	5.08647	1112.76	6.09302e-73	5.43034e-71
20231	ENSG00000118523	1.00888	7.51677	1111.96	6.40104e-73	5.67881e-71
28148	ENSG00000104549	1.33392	6.30262	1120.65	7.96986e-73	7.00663e-71
38154	ENSG00000133636	3.13258	3.61636	1107.97	8.18751e-73	7.13341e-71
46121	ENSG00000087245	1.31992	6.24007	1107.75	8.30178e-73	7.20068e-71
43938	ENSG00000167178	3.75852	3.00618	1102.36	1.1592e-72	9.96554e-71
26005	ENSG00000067840	1.01901	7.21946	1102.23	1.1684e-72	1.00004e-70
56689	ENSG00000100311	2.69347	3.8357	1095.89	1.73362e-72	1.45812e-70
27865	ENSG00000048392	1.40906	5.87264	1080.12	4.66982e-72	3.87735e-70
14753	ENSG00000052802	1.58559	5.50696	1073.15	7.26431e-72	6.00588e-70
9257	ENSG00000168505	3.02232	3.56887	1087.05	7.58943e-72	6.24809e-70
50103	ENSG00000154856	2.29727	4.87157	1068.41	9.82793e-72	8.05683e-70
25598	ENSG00000134602	1.01747	7.60987	1062.99	1.39e-71	1.12997e-69
33098	ENSG00000185885	1.10565	6.90331	1059.71	1.71578e-71	1.38899e-69
9048	ENSG00000135919	1.25348	6.34488	1042.01	5.39831e-71	4.3162e-69
22504	ENSG00000106236	1.761	5.07735	1041.74	5.49276e-71	4.37372e-69
24707	ENSG00000181191	1.33972	6.01542	1037.63	7.18837e-71	5.60895e-69
23992	ENSG00000123131	1.13071	6.97428	1024.92	1.65902e-70	1.26404e-68
14990	ENSG00000154556	1.66274	5.25786	1013.13	3.63409e-70	2.69492e-68
25873	ENSG00000241489	1.66656	5.27471	1002.55	7.39516e-70	5.42191e-68
35001	ENSG00000172893	1.20004	6.39518	999.542	9.06276e-70	6.59477e-68
50162	ENSG00000176014	1.07187	6.84902	999.301	9.21179e-70	6.67821e-68
17980	ENSG00000124588	1.5297	5.95585	995.997	1.15227e-69	8.29164e-68
23869	ENSG00000046653	1.09315	6.90474	993.832	1.33468e-69	9.56885e-68
11589	ENSG00000175040	1.79362	4.98021	996.358	2.68924e-69	1.91389e-67
32667	ENSG00000148834	1.67637	5.17156	982.016	2.9922e-69	2.12173e-67
20226	ENSG00000197594	1.62434	5.15114	981.371	3.12776e-69	2.20979e-67
53288	ENSG00000130477	1.01717	6.84755	979.834	3.47641e-69	2.43838e-67
22416	ENSG00000105825	2.99103	3.25143	968.549	7.58679e-69	5.26442e-67
46397	ENSG00000124067	1.31856	6.2328	1013.34	8.11948e-69	5.614e-67
15213	ENSG00000078295	1.48998	5.51816	973.446	1.27508e-68	8.7539e-67
25173	ENSG00000102409	1.35276	6.05209	958.156	1.56762e-68	1.07244e-66
24280	ENSG00000147119	1.9888	4.44174	956.125	1.80791e-68	1.23249e-66
599	ENSG00000179023	1.65738	5.14822	953.538	2.1688e-68	1.47334e-66
57587	ENSG00000233056	2.85191	3.37073	951.385	2.52432e-68	1.70889e-66
55896	ENSG00000184702	1.97782	4.60439	924.629	1.70749e-67	1.1284e-65
13849	ENSG00000187653	1.9767	4.77587	918.121	2.73777e-67	1.79098e-65
530	ENSG00000142627	1.14665	6.52711	914.121	3.66497e-67	2.36567e-65
32046	ENSG00000122861	1.31252	5.85667	912.638	4.08438e-67	2.61899e-65
2721	ENSG00000092607	4.18202	2.18644	910.296	4.84835e-67	3.06836e-65
48658	ENSG00000175832	1.07065	6.49366	910.056	4.93471e-67	3.11287e-65
57430	ENSG00000230212	2.12093	4.39877	905.645	6.8232e-67	4.29022e-65
36416	ENSG00000010278	1.22232	5.96266	905.337	6.97974e-67	4.36043e-65
14175	ENSG00000150961	1.20146	6.03694	892.065	1.86638e-66	1.14391e-64
51754	ENSG00000196756	1.26406	6.06715	890.631	2.35197e-66	1.43249e-64
32925	ENSG00000065154	1.33646	5.71774	888.753	2.39028e-66	1.45127e-64
28347	ENSG00000180155	3.76916	3.84299	883.765	3.47464e-66	2.09654e-64
12078	ENSG00000172667	1.6169	5.2168	882.217	3.90367e-66	2.34088e-64
22633	ENSG00000106366	1.37829	5.71106	875.641	6.41495e-66	3.83496e-64
3367	ENSG00000160752	1.00365	6.9275	874.627	6.9273e-66	4.12854e-64
23997	ENSG00000130066	1.45275	5.78488	873.287	7.6687e-66	4.55642e-64
5116	ENSG00000215808	3.74039	2.428	872.323	8.2515e-66	4.88775e-64
25027	ENSG00000186310	1.45182	5.75457	881.667	2.16217e-65	1.26532e-63
42824	ENSG00000166206	1.07593	6.36874	853.724	3.43684e-65	1.98143e-63
16164	ENSG00000145703	1.19552	5.99404	846.275	6.13059e-65	3.51361e-63
47828	ENSG00000272780	3.97612	2.72626	846.099	1.0364e-64	5.90503e-63
30763	ENSG00000186193	1.08213	6.31138	837.752	1.19515e-64	6.78965e-63
25649	ENSG00000156504	1.12407	6.31961	835.508	1.4262e-64	8.03179e-63
53322	ENSG00000130517	1.69388	4.87043	828.785	2.42752e-64	1.3553e-62
25776	ENSG00000182195	1.59562	5.05607	828.536	2.47589e-64	1.37834e-62
23757	ENSG00000157399	3.17506	3.08959	859.326	2.74735e-64	1.52075e-62
50768	ENSG00000141682	1.02993	6.61112	844.802	2.8729e-64	1.58573e-62
5968	ENSG00000218739	1.20866	5.87229	816.855	6.29388e-64	3.42532e-62
34756	ENSG00000245532	1.73904	5.26846	1024.41	6.67126e-64	3.62056e-62
9638	ENSG00000154783	1.58651	4.96035	813.832	8.02767e-64	4.34456e-62
24706	ENSG00000090776	1.39691	5.804	808.077	1.27836e-63	6.8611e-62
9934	ENSG00000187091	1.56245	5.02619	806.599	1.44115e-63	7.71355e-62
25180	ENSG00000185222	1.38082	5.68674	801.988	2.0977e-63	1.11356e-61
46905	ENSG00000167508	1.3033	5.60486	797.049	3.14207e-63	1.6544e-61
57173	ENSG00000228592	2.63135	3.22716	784.283	9.01651e-63	4.68401e-61
30115	ENSG00000136810	1.08304	6.42692	782.11	1.08046e-62	5.58305e-61
32354	ENSG00000272817	1.85865	4.68469	781.188	1.16673e-62	6.01285e-61
25385	ENSG00000131725	1.6399	4.89124	776.299	1.75612e-62	8.95531e-61
56439	ENSG00000100078	2.0032	4.165	765.895	4.22227e-62	2.13077e-60
21198	ENSG00000196683	1.0651	6.26711	758.734	7.76793e-62	3.85992e-60
21770	ENSG00000106153	1.13685	5.5506	740.809	3.64958e-61	1.77714e-59
24790	ENSG00000204131	1.8774	4.31123	728.499	1.07531e-60	5.17134e-59
38559	ENSG00000139433	2.12059	3.88818	724.574	1.52244e-60	7.24987e-59
4815	ENSG00000243709	2.49477	3.27486	721.533	1.99523e-60	9.40907e-59
12238	ENSG00000244405	1.35506	5.34021	720.589	2.17027e-60	1.02097e-58
18629	ENSG00000204592	1.23536	5.68805	710.607	5.31357e-60	2.45803e-58
1840	ENSG00000162434	1.5433	4.85079	707.461	7.06114e-60	3.25097e-58
1752	ENSG00000177606	1.48122	5.10055	730.949	8.11633e-60	3.72795e-58
14130	ENSG00000145349	1.44387	5.20168	703.507	1.01096e-59	4.63253e-58
1053	ENSG00000182866	1.42232	4.90395	703.341	1.02627e-59	4.69164e-58
13262	ENSG00000128045	1.39592	5.06715	702.57	1.10089e-59	5.02092e-58
17531	ENSG00000164611	1.00034	6.33248	699.711	1.4289e-59	6.50167e-58
2403	ENSG00000060718	1.25322	5.69731	691.863	2.93674e-59	1.33002e-57
28335	ENSG00000198576	1.98122	3.91803	686.22	4.95031e-59	2.22638e-57
50861	ENSG00000171451	1.71776	4.42038	680.357	8.54741e-59	3.83528e-57
29584	ENSG00000204612	3.39217	2.1941	679.566	9.20353e-59	4.1107e-57
22138	ENSG00000106665	1.01287	6.23753	679.052	9.65734e-59	4.3035e-57
23900	ENSG00000238178	2.1603	3.93309	677.791	1.08682e-58	4.82098e-57
32716	ENSG00000138166	1.87528	4.36548	750.466	1.34134e-58	5.90949e-57
35164	ENSG00000137486	1.68909	4.42072	671.046	2.05109e-58	8.95522e-57
25677	ENSG00000178947	1.14144	6.10785	667.648	2.82982e-58	1.22451e-56
11765	ENSG00000196549	2.02517	3.79861	664.089	3.9702e-58	1.7028e-56
20917	ENSG00000198286	1.44724	4.86886	661.934	4.87698e-58	2.06888e-56
6543	ENSG00000135636	1.91287	4.00119	661.167	5.24828e-58	2.21671e-56
51153	ENSG00000171867	1.35462	5.16283	658.711	6.64078e-58	2.79878e-56
41919	ENSG00000100604	1.67009	4.44286	658.494	6.78084e-58	2.85162e-56
42813	ENSG00000206190	2.34981	3.21789	656.784	7.99189e-58	3.33924e-56
39981	ENSG00000178235	3.38629	2.63624	656.2	8.45409e-58	3.51723e-56
11737	ENSG00000241732	2.62869	3.01298	649.735	1.74296e-57	7.22044e-56
22636	ENSG00000128564	1.96946	3.81588	646.521	2.15853e-57	8.92298e-56
63192	ENSG00000215781	1.35709	5.78313	643.573	2.87825e-57	1.18729e-55
25391	ENSG00000131724	1.95061	4.07827	642.103	3.3236e-57	1.36233e-55
33816	ENSG00000254934	1.01382	5.89887	640.198	4.00673e-57	1.63201e-55
39965	ENSG00000136158	1.11108	5.8672	638.733	4.62735e-57	1.86912e-55
25256	ENSG00000101843	1.1265	6.07344	633.114	8.05876e-57	3.21506e-55
15855	ENSG00000145632	1.46093	4.83005	624.642	1.87428e-56	7.28307e-55
23910	ENSG00000169895	1.08164	6.05637	610.499	7.8296e-56	2.95956e-54
35508	ENSG00000255666	2.75069	2.7193	608.755	9.35619e-56	3.52974e-54
13207	ENSG00000145247	1.33853	5.18593	608.135	9.96932e-56	3.75376e-54
39645	ENSG00000136159	1.10914	5.73391	604.083	1.5109e-55	5.6344e-54
46996	ENSG00000183688	1.26571	5.11817	601.635	1.94428e-55	7.18164e-54
34791	ENSG00000175602	1.28283	5.21052	597.499	2.98312e-55	1.09151e-53
3100	ENSG00000143387	2.5893	2.89987	595.779	3.56688e-55	1.30021e-53
28974	ENSG00000164976	2.35327	3.19902	592.705	5.38657e-55	1.95985e-53
30838	ENSG00000067064	1.21546	5.43055	586.591	9.33094e-55	3.36347e-53
13811	ENSG00000118785	2.00523	3.49086	583.474	1.2966e-54	4.65648e-53
10575	ENSG00000163378	1.54807	4.46158	582.8	1.39244e-54	4.98225e-53
40437	ENSG00000198805	1.04319	5.94423	582.103	2.25069e-54	7.97968e-53
54326	ENSG00000125746	1.4832	4.85239	611.008	2.85879e-54	1.00988e-52
9931	ENSG00000144677	1.04666	5.88814	569.695	5.64451e-54	1.96536e-52
12881	ENSG00000169744	1.54302	4.5105	568.507	9.55923e-54	3.29887e-52
30765	ENSG00000197355	1.57873	4.28793	563.177	1.143e-53	3.93049e-52
25555	ENSG00000188706	1.02029	5.92365	560.234	1.57521e-53	5.36924e-52
4546	ENSG00000230937	2.29093	3.10511	555.494	2.6477e-53	8.9777e-52
38091	ENSG00000257474	2.97438	2.54917	553.759	3.2046e-53	1.07907e-51
52456	ENSG00000130270	2.2301	3.17065	548.561	5.69458e-53	1.89452e-51
9461	ENSG00000134109	1.1464	5.46361	548.393	5.80185e-53	1.92691e-51
11001	ENSG00000091972	1.17949	5.49124	551.448	7.26991e-53	2.39808e-51
579	ENSG00000117115	1.95346	3.62641	545.828	7.71716e-53	2.537e-51
656	ENSG00000158828	1.37896	4.96514	538.314	1.79098e-52	5.80918e-51
26522	ENSG00000175445	1.81746	3.8814	537.863	2.99043e-52	9.60348e-51
24001	ENSG00000174010	1.22297	5.491	531.543	3.85455e-52	1.23581e-50
33933	ENSG00000026508	1.93305	3.58602	529.957	4.61781e-52	1.47323e-50
54900	ENSG00000170909	2.42742	2.83351	526.984	6.48592e-52	2.05907e-50
11979	ENSG00000013293	3.2514	1.78438	524.37	8.75461e-52	2.77025e-50
16606	ENSG00000164211	1.18914	5.32372	523.533	9.63971e-52	3.04042e-50
34792	ENSG00000175592	1.99447	3.62047	521.794	1.17786e-51	3.703e-50
45105	ENSG00000185338	1.81453	4.08727	594.211	1.20394e-51	3.77889e-50
27378	ENSG00000254277	1.17964	5.12514	521.447	1.22603e-51	3.84204e-50
23923	ENSG00000188158	1.25291	5.36193	519.594	1.51897e-51	4.75235e-50
49519	ENSG00000161513	1.15157	5.37906	517.124	2.02268e-51	6.29785e-50
25635	ENSG00000165704	1.30059	4.8862	516.126	2.27183e-51	7.06231e-50
53781	ENSG00000089327	1.062	5.65645	518.216	3.04415e-51	9.44804e-50
25904	ENSG00000102181	1.11955	5.56814	514.691	8.13188e-51	2.48419e-49
39757	ENSG00000234787	1.87172	3.80199	503.897	9.5529e-51	2.90459e-49
48231	ENSG00000172716	3.13086	1.80489	501.84	1.21944e-50	3.69617e-49
12312	ENSG00000238077	3.35406	1.31728	493.05	3.49276e-50	1.04562e-48
15438	ENSG00000248605	2.44296	2.64932	492.358	3.79666e-50	1.12964e-48
11601	ENSG00000181744	1.3014	4.86115	487.836	6.56408e-50	1.9294e-48
56679	ENSG00000244509	1.33932	4.726	484.64	9.68798e-50	2.83476e-48
51789	ENSG00000204103	2.29947	3.50107	501.204	2.93452e-49	8.38453e-48
14323	ENSG00000138650	1.69696	4.30004	473.25	3.94196e-49	1.12135e-47
22624	ENSG00000169894	1.30808	4.68772	471.505	4.89818e-49	1.38123e-47
26063	ENSG00000130830	2.02271	3.15651	468.892	6.78924e-49	1.90619e-47
13950	ENSG00000138821	1.60001	4.19943	467.92	7.66868e-49	2.15e-47
46324	ENSG00000172840	1.36763	4.59574	466.413	9.26635e-49	2.57931e-47
15971	ENSG00000145675	1.43732	4.6665	466.083	9.65818e-49	2.67687e-47
36188	ENSG00000134954	1.22351	5.01953	461.171	1.79566e-48	4.91379e-47
39475	ENSG00000133107	1.40769	4.46675	456.078	3.43414e-48	9.3448e-47
23846	ENSG00000101911	1.08364	5.29667	445.547	1.33493e-47	3.5676e-46
50113	ENSG00000154864	1.08552	5.29806	443.178	1.81783e-47	4.83817e-46
25313	ENSG00000126016	1.36374	4.94507	454.852	1.84631e-47	4.90725e-46
25651	ENSG00000101928	1.55883	4.14395	453.472	2.19485e-47	5.78613e-46
1703	ENSG00000169174	1.33242	4.70186	440.822	2.47438e-47	6.51419e-46
38315	ENSG00000111145	1.63093	4.04911	440.579	2.55433e-47	6.71557e-46
53719	ENSG00000124302	1.76109	3.56132	439.08	3.11018e-47	8.13293e-46
52261	ENSG00000101194	1.06958	5.14984	438.664	3.28508e-47	8.56722e-46
31937	ENSG00000156574	2.22201	2.7384	436.911	4.13857e-47	1.07642e-45
41716	ENSG00000177108	1.37407	4.21037	435.043	5.29779e-47	1.37058e-45
53475	ENSG00000268658	2.35402	3.03293	441.03	5.65388e-47	1.45882e-45
36226	ENSG00000166106	2.16257	3.5257	432.615	7.31094e-47	1.87394e-45
14766	ENSG00000196104	3.03339	1.67249	431.619	8.34611e-47	2.13645e-45
25177	ENSG00000133134	1.33612	4.73868	431.449	8.53745e-47	2.18255e-45
24014	ENSG00000260822	1.49229	4.65014	437.317	1.02582e-46	2.61557e-45
16131	ENSG00000176928	1.90488	3.27013	430.733	1.4811e-46	3.7567e-45
41417	ENSG00000126803	1.24168	4.62961	420.31	3.81837e-46	9.54789e-45
44972	ENSG00000262246	1.08871	5.18642	418.544	4.85454e-46	1.20767e-44
48897	ENSG00000159199	1.07353	5.19625	415.227	7.63706e-46	1.88779e-44
26528	ENSG00000061337	1.3844	4.35991	415.363	3.05684e-45	7.39618e-44
51771	ENSG00000101445	1.26641	4.47765	403.423	3.91364e-45	9.43401e-44
5101	ENSG00000198626	1.27835	4.37396	402.863	4.2327e-45	1.01653e-43
26954	ENSG00000104368	2.09473	3.04204	404.097	5.47311e-45	1.30957e-43
8538	ENSG00000247626	1.08956	5.03766	399.88	6.43458e-45	1.53396e-43
36920	ENSG00000123104	1.06983	5.21462	413.274	7.46231e-45	1.76811e-43
43504	ENSG00000166415	1.61847	3.67429	396.669	1.01242e-44	2.38718e-43
42688	ENSG00000140181	1.38233	4.28919	396.48	1.58604e-44	3.70374e-43
33010	ENSG00000176171	1.12513	4.92931	390.36	2.48674e-44	5.7313e-43
1698	ENSG00000242396	1.48476	3.97693	388.502	3.24613e-44	7.41118e-43
47030	ENSG00000167703	1.29882	4.4167	388.083	3.44805e-44	7.85372e-43
7909	ENSG00000115963	1.06628	5.07434	387.838	3.5718e-44	8.12605e-43
37368	ENSG00000185432	2.07302	2.73743	390.621	3.63181e-44	8.25292e-43
47952	ENSG00000076351	1.38094	4.23312	386.791	4.15297e-44	9.34972e-43
46174	ENSG00000140853	2.0308	2.79695	385.386	5.08689e-44	1.14244e-42
44999	ENSG00000103184	1.37445	4.01711	385.223	5.20814e-44	1.16712e-42
24793	ENSG00000242732	1.94754	3.38917	406.071	6.44828e-44	1.4417e-42
54219	ENSG00000167378	1.07162	5.30276	384.592	1.34047e-43	2.96628e-42
22973	ENSG00000186676	2.80297	2.61125	378.62	1.36111e-43	3.00512e-42
17358	ENSG00000113721	1.12457	4.97336	369.68	5.09526e-43	1.09995e-41
12907	ENSG00000145147	1.34996	4.62418	367.555	6.99606e-43	1.49206e-41
25894	ENSG00000197021	1.34265	4.32865	368.636	7.81027e-43	1.66388e-41
2869	ENSG00000152022	1.81474	3.25832	364.781	1.06031e-42	2.24655e-41
10989	ENSG00000144824	1.11242	4.83684	363.696	1.24839e-42	2.63927e-41
4320	ENSG00000174307	1.0149	5.21317	363.27	1.33106e-42	2.80794e-41
25881	ENSG00000155984	1.69299	3.45513	361.254	1.80479e-42	3.78267e-41
47963	ENSG00000109107	1.08228	4.80924	357.808	3.04564e-42	6.32874e-41
28234	ENSG00000258417	2.74218	1.59672	355.667	4.22321e-42	8.71974e-41
23886	ENSG00000087842	1.43531	4.26765	354.037	5.42085e-42	1.11452e-40
9170	ENSG00000163283	2.30072	2.15904	345.834	1.92882e-41	3.8674e-40
20215	ENSG00000118507	1.55026	3.50514	341.38	3.87631e-41	7.66933e-40
24703	ENSG00000130052	1.78573	3.25084	339.546	5.47331e-41	1.07632e-39
9199	ENSG00000168918	1.25814	4.43984	338.262	6.34225e-41	1.24468e-39
36505	ENSG00000184344	2.58515	1.76768	349.381	1.10999e-40	2.15445e-39
54456	ENSG00000105464	1.32846	4.15051	334.672	1.12234e-40	2.17624e-39
23879	ENSG00000130150	1.20624	4.79716	333.474	1.35891e-40	2.62709e-39
38512	ENSG00000257951	2.50253	1.67031	333.076	1.44838e-40	2.79449e-39
50594	ENSG00000101665	1.26119	4.36467	332.928	1.48302e-40	2.85848e-39
47951	ENSG00000004139	1.27222	4.30022	329.684	2.49752e-40	4.76195e-39
52499	ENSG00000099860	1.41017	3.83564	329.616	2.52526e-40	4.81012e-39
24971	ENSG00000188419	1.10537	5.05157	347.988	2.81222e-40	5.35149e-39
46205	ENSG00000140859	1.56928	3.54139	328.622	2.96453e-40	5.63579e-39
24455	ENSG00000158352	1.48775	3.80081	327.256	3.6976e-40	7.02255e-39
30764	ENSG00000231864	1.1555	4.42744	324.034	6.24359e-40	1.17318e-38
50421	ENSG00000118276	1.1313	4.60465	323.497	6.81461e-40	1.27677e-38
49407	ENSG00000070540	1.22949	4.36254	323.297	7.04089e-40	1.31789e-38
21593	ENSG00000106631	1.96845	2.5247	321.299	9.76593e-40	1.81745e-38
15255	ENSG00000164237	1.15048	4.56836	318.341	1.58902e-39	2.93192e-38
23998	ENSG00000184831	1.27005	4.44398	317.722	1.75988e-39	3.24101e-38
20150	ENSG00000135547	1.67743	3.01264	317.623	1.789e-39	3.29151e-38
25379	ENSG00000003096	1.23036	4.44114	317.197	1.91948e-39	3.52492e-38
46161	ENSG00000187193	1.3345	4.27175	316.344	2.21102e-39	4.05264e-38
51766	ENSG00000124143	2.39825	1.88004	315.871	2.39115e-39	4.37866e-38
23794	ENSG00000130021	1.05511	4.99991	315.632	2.4881e-39	4.54763e-38
25564	ENSG00000056277	1.03815	4.85011	314.14	3.18877e-39	5.80099e-38
8011	ENSG00000115183	1.32842	4.41925	315.883	4.82725e-39	8.71642e-38
43939	ENSG00000248540	2.75292	0.940455	309.739	6.66019e-39	1.19373e-37
29737	ENSG00000148082	2.06945	2.49579	313.218	7.47584e-39	1.335e-37
39654	ENSG00000139679	2.2277	2.3814	316.637	9.99279e-39	1.77468e-37
50862	ENSG00000263424	1.62328	3.1688	301.86	2.53353e-38	4.42263e-37
24137	ENSG00000130962	1.36783	4.09309	301.461	2.71277e-38	4.72703e-37
29125	ENSG00000180071	1.23375	4.2911	300.593	3.14757e-38	5.47977e-37
51039	ENSG00000101276	1.67024	3.08975	300.215	3.35835e-38	5.83105e-37
8548	ENSG00000119042	1.57265	3.37488	299.874	3.56106e-38	6.17749e-37
46474	ENSG00000181019	1.16331	4.28389	299.168	4.02073e-38	6.95626e-37
22970	ENSG00000170775	1.71201	2.90346	298.957	4.16908e-38	7.20009e-37
24011	ENSG00000067992	1.32958	4.24994	298.562	4.46318e-38	7.6739e-37
11612	ENSG00000152952	1.09625	4.55496	298.263	4.69846e-38	8.0713e-37
10134	ENSG00000178038	1.25221	4.0673	298.086	4.84421e-38	8.30699e-37
17626	ENSG00000094755	2.08557	2.14466	296.725	6.12871e-38	1.04452e-36
4840	ENSG00000143772	1.26336	4.38956	294.527	8.97241e-38	1.52116e-36
33226	ENSG00000181649	1.76479	2.85601	294.009	9.81758e-38	1.66155e-36
29540	ENSG00000135046	1.63512	3.34357	292.321	1.31784e-37	2.21491e-36
30155	ENSG00000119471	1.11423	4.51961	291.876	1.42438e-37	2.3919e-36
32336	ENSG00000148677	1.56429	3.33958	286.435	3.71014e-37	6.11402e-36
34843	ENSG00000174080	2.55157	1.86988	286.057	3.96689e-37	6.53159e-36
51049	ENSG00000101298	1.52906	3.40542	284.743	5.00892e-37	8.19868e-36
1080	ENSG00000116514	1.20192	4.38964	289.633	5.66638e-37	9.23591e-36
54017	ENSG00000090932	1.3999	3.64407	283.063	6.75464e-37	1.09913e-35
15374	ENSG00000269466	2.66244	0.445327	284.214	8.19312e-37	1.32433e-35
54097	ENSG00000197408	2.57753	1.05462	281.317	9.22999e-37	1.48821e-35
21677	ENSG00000188730	2.54878	1.20729	279.52	1.27437e-36	2.04795e-35
3086	ENSG00000143382	1.1447	4.19992	279.267	1.33368e-36	2.13973e-35
15176	ENSG00000145536	1.40944	3.60995	278.956	1.41034e-36	2.26086e-35
23866	ENSG00000123595	1.12536	4.52904	277.601	1.80088e-36	2.87978e-35
6828	ENSG00000144115	1.38744	3.86939	276.523	2.18871e-36	3.49448e-35
22418	ENSG00000127920	1.95349	2.34125	271.971	5.01295e-36	7.87998e-35
43345	ENSG00000171766	1.0507	4.55225	270.228	6.90153e-36	1.07963e-34
54333	ENSG00000011478	1.03328	4.67272	269.427	7.99784e-36	1.24912e-34
4958	ENSG00000177614	1.13486	4.15905	268.699	9.14574e-36	1.42154e-34
39617	ENSG00000136167	2.09555	1.86851	268.541	9.41683e-36	1.46017e-34
34842	ENSG00000250105	1.38495	3.97385	267.786	1.08263e-35	1.67338e-34
41986	ENSG00000213231	2.08313	2.01656	266.201	1.45199e-35	2.23718e-34
654	ENSG00000183114	2.46921	1.25868	264.871	1.85915e-35	2.84869e-34
57113	ENSG00000154640	1.0295	4.62716	263.47	2.41419e-35	3.67021e-34
31429	ENSG00000075407	2.33992	2.86523	263.153	2.5612e-35	3.88156e-34
30950	ENSG00000123243	1.75734	2.58987	259.512	5.0743e-35	7.6189e-34
9910	ENSG00000224858	2.5624	0.54138	258.759	5.84831e-35	8.76075e-34
25569	ENSG00000134597	1.03106	4.55228	257.6	7.28323e-35	1.08683e-33
5875	ENSG00000213626	1.18872	4.16795	257.187	7.87623e-35	1.17352e-33
30485	ENSG00000171097	1.01603	4.6042	257.142	7.94259e-35	1.1825e-33
13842	ENSG00000251095	1.40739	3.59394	256.258	9.39517e-35	1.39662e-33
24797	ENSG00000102309	1.12937	4.21076	255.351	1.11637e-34	1.65447e-33
6505	ENSG00000163235	2.23856	1.61995	249.384	3.50834e-34	5.10588e-33
9453	ENSG00000134107	1.79744	2.86085	276.913	3.74006e-34	5.43498e-33
34944	ENSG00000110090	1.55764	2.93343	245.692	7.18573e-34	1.03339e-32
51148	ENSG00000171873	2.255	1.40302	245.426	7.56839e-34	1.08601e-32
36510	ENSG00000111704	1.24735	3.63934	245.414	7.58688e-34	1.08742e-32
36398	ENSG00000151079	1.45057	3.24717	245.412	7.58941e-34	1.08742e-32
15029	ENSG00000179046	1.0051	4.57661	244.486	1.17657e-33	1.67103e-32
30940	ENSG00000238266	2.43708	0.792029	240.505	1.9899e-33	2.80158e-32
52878	ENSG00000090339	1.15709	4.07833	240.118	2.14805e-33	3.02204e-32
9112	ENSG00000185404	1.63183	2.52471	235.485	5.40116e-33	7.45836e-32
30246	ENSG00000078725	1.24557	3.68328	241.173	5.60314e-33	7.72628e-32
25902	ENSG00000171100	1.11816	4.14288	234.904	6.06831e-33	8.34404e-32
21343	ENSG00000106080	1.22166	3.87066	234.462	6.63108e-33	9.10496e-32
24634	ENSG00000198205	2.33533	1.42151	233.93	7.37895e-33	1.01175e-31
12316	ENSG00000196083	1.63182	3.02432	238.77	8.89982e-33	1.21771e-31
26940	ENSG00000029534	1.2387	3.82663	232.224	1.04046e-32	1.41562e-31
35287	ENSG00000227097	1.0261	4.51809	230.847	1.37469e-32	1.85607e-31
29126	ENSG00000273170	1.43471	3.28489	233.277	1.40027e-32	1.88929e-31
6366	ENSG00000225889	1.79658	2.23796	230.679	1.42232e-32	1.91638e-31
44558	ENSG00000182253	1.42108	3.24256	230.657	1.4286e-32	1.92351e-31
54452	ENSG00000142227	1.41258	3.31861	229.821	1.69295e-32	2.27158e-31
12720	ENSG00000170801	1.49103	3.07949	229.562	1.7844e-32	2.39098e-31
2000	ENSG00000117069	1.08772	4.35726	226.6	3.26644e-32	4.32609e-31
3453	ENSG00000187800	2.02134	1.80858	225.625	3.98937e-32	5.26201e-31
18846	ENSG00000224557	1.32763	3.3451	223.741	5.88079e-32	7.69654e-31
44607	ENSG00000184254	1.24902	3.65807	223.411	6.29509e-32	8.23065e-31
24285	ENSG00000102218	1.19171	3.83584	225.073	7.2869e-32	9.48908e-31
41145	ENSG00000131969	2.13266	1.50174	222.113	8.23505e-32	1.06951e-30
25345	ENSG00000130224	1.06119	4.37371	223.148	8.43323e-32	1.09452e-30
8261	ENSG00000128652	2.34377	0.711818	221.047	1.02751e-31	1.32297e-30
43672	ENSG00000103642	1.19055	3.70491	220.52	1.14672e-31	1.47255e-30
25567	ENSG00000102078	1.44224	3.11516	220.493	1.15321e-31	1.47991e-30
25254	ENSG00000170925	2.26242	1.21635	220.051	1.26421e-31	1.61914e-30
44267	ENSG00000176371	1.06828	4.06606	220.009	1.27557e-31	1.63261e-30
32243	ENSG00000173267	2.04641	1.59904	219.798	1.33277e-31	1.7047e-30
25201	ENSG00000158427	1.20418	4.27842	219.287	1.53564e-31	1.95517e-30
19492	ENSG00000256980	2.37242	0.243612	218.661	1.69029e-31	2.14785e-30
15363	ENSG00000249357	2.34931	0.0848927	220.783	1.70887e-31	2.17004e-30
36225	ENSG00000134917	1.41957	2.96676	216.877	2.45721e-31	3.09404e-30
27628	ENSG00000104327	1.34892	3.14725	216.348	2.7465e-31	3.45384e-30
27521	ENSG00000164687	1.03164	4.22474	218.35	2.89298e-31	3.62631e-30
23137	ENSG00000221866	1.86397	2.07162	215.326	3.40722e-31	4.26264e-30
57539	ENSG00000182240	1.13334	3.96359	214.395	4.14866e-31	5.17026e-30
8186	ENSG00000225205	1.21866	3.47327	213.816	4.6894e-31	5.82175e-30
42585	ENSG00000180229	2.16443	1.77108	212.054	6.81963e-31	8.39661e-30
902	ENSG00000181773	1.29018	3.38179	211.255	1.00582e-30	1.22907e-29
49114	ENSG00000108387	1.36988	3.23255	210.044	1.04791e-30	1.27968e-29
43499	ENSG00000169856	2.1478	1.42682	209.681	1.13266e-30	1.37972e-29
25657	ENSG00000212747	1.5162	3.10671	212.737	1.19117e-30	1.44826e-29
41985	ENSG00000259084	1.94238	1.71847	208.61	1.4255e-30	1.72776e-29
35981	ENSG00000184232	1.66495	2.70413	208.319	1.51753e-30	1.83587e-29
52610	ENSG00000185361	1.04212	4.10935	207.868	1.67226e-30	2.01803e-29
422	ENSG00000116726	2.27765	0.00910464	208.49	1.9395e-30	2.33185e-29
22283	ENSG00000075223	1.5968	3.16214	206.179	2.9776e-30	3.54267e-29
35515	ENSG00000235268	2.293	0.0982523	206.254	3.13106e-30	3.71615e-29
8934	ENSG00000135929	1.12866	3.85481	203.514	4.29875e-30	5.07414e-29
11658	ENSG00000169908	1.99776	1.52925	202.852	4.96706e-30	5.85233e-29
31938	ENSG00000197604	1.85103	1.87998	201.766	6.3e-30	7.38701e-29
21162	ENSG00000228598	2.23632	0.856412	200.682	7.99308e-30	9.3104e-29
32857	ENSG00000151929	1.01938	4.1797	199.904	9.48581e-30	1.10095e-28
9258	ENSG00000233611	2.22747	1.13776	204.275	9.56557e-30	1.10955e-28
4819	ENSG00000143768	1.69234	2.18252	199	1.15816e-29	1.33622e-28
38176	ENSG00000049130	1.13831	3.7916	196.078	2.21442e-29	2.53082e-28
38748	ENSG00000152137	1.28406	3.23129	194.557	3.10994e-29	3.53145e-28
26277	ENSG00000173295	1.32163	3.47069	194.52	3.13593e-29	3.55888e-28
14712	ENSG00000164128	1.16367	3.46614	194.433	3.19775e-29	3.6248e-28
55223	ENSG00000131849	1.88016	1.88749	193.589	3.86306e-29	4.35103e-28
45715	ENSG00000140682	1.32161	3.04719	192.66	4.76046e-29	5.32476e-28
3547	ENSG00000158716	1.15224	3.75252	191.719	5.88368e-29	6.55846e-28
32047	ENSG00000222047	1.0794	3.83169	191.637	5.99443e-29	6.67426e-28
25192	ENSG00000188828	2.21806	0.635914	190.322	8.06932e-29	8.93835e-28
37190	ENSG00000139211	1.39362	3.05975	190.222	8.25466e-29	9.13324e-28
46162	ENSG00000259827	1.24826	3.56939	188.567	1.20206e-28	1.31948e-27
40975	ENSG00000139874	1.71875	2.03914	187.611	1.49479e-28	1.62793e-27
29812	ENSG00000157303	1.52322	2.41665	186.988	1.72345e-28	1.87276e-27
20005	ENSG00000251258	2.17929	0.279161	186.905	1.75674e-28	1.9068e-27
38553	ENSG00000110921	1.11105	3.78524	186.869	1.77101e-28	1.92122e-27
32801	ENSG00000165868	1.34234	3.07019	188.371	1.86897e-28	2.02183e-27
3346	ENSG00000179085	1.35279	3.14344	186.426	1.9603e-28	2.11828e-27
24154	ENSG00000101955	1.33371	3.12972	185.065	2.6791e-28	2.879e-27
56677	ENSG00000179750	1.37495	2.86454	183.901	3.50398e-28	3.74471e-27
218	ENSG00000196581	1.50195	2.58963	183.681	3.68609e-28	3.935e-27
28342	ENSG00000130193	2.07935	1.33644	183.426	3.90989e-28	4.16704e-27
44060	ENSG00000260776	2.12446	1.0442	185.999	3.99618e-28	4.24969e-27
6811	ENSG00000222041	2.08213	0.977033	182.84	4.47746e-28	4.7511e-27
25219	ENSG00000123572	1.70014	2.06999	181.361	6.31143e-28	6.65355e-27
40460	ENSG00000129538	1.98834	1.47118	181.305	6.39399e-28	6.73693e-27
30634	ENSG00000123453	1.04241	3.82616	179.323	1.01527e-27	1.05824e-26
5984	ENSG00000138061	1.53351	2.50934	178.793	1.14952e-27	1.19306e-26
5364	ENSG00000184731	1.23269	3.17251	176.192	2.12028e-27	2.17158e-26
34667	ENSG00000126500	1.77668	1.94401	175.906	2.26842e-27	2.3189e-26
14965	ENSG00000151726	1.56054	2.22272	175.851	2.29799e-27	2.3474e-26
655	ENSG00000158825	1.57988	2.16511	175.178	2.69519e-27	2.74449e-26
11518	ENSG00000114115	1.22708	3.36284	174.992	2.81664e-27	2.86066e-26
41210	ENSG00000100526	1.01181	3.88439	174.871	2.89827e-27	2.93743e-26
9926	ENSG00000144668	1.31401	2.9573	174.178	3.41702e-27	3.45777e-26
52688	ENSG00000125657	1.76483	1.74841	174.019	3.54827e-27	3.58686e-26
52894	ENSG00000180739	1.63481	2.18074	173.885	3.66349e-27	3.7014e-26
25310	ENSG00000182508	1.58579	2.42685	173.797	3.74119e-27	3.77598e-26
3376	ENSG00000237872	1.97183	1.48668	187.605	3.80446e-27	3.83386e-26
50613	ENSG00000101670	1.18564	3.44356	172.341	5.29368e-27	5.3098e-26
25662	ENSG00000196972	1.2271	3.16365	171.201	6.95614e-27	6.94863e-26
11656	ENSG00000163762	1.91836	1.30262	171.178	6.99498e-27	6.98384e-26
10961	ENSG00000163530	1.72311	1.78196	171.135	7.25276e-27	7.23377e-26
25228	ENSG00000147231	1.44526	2.64294	170.561	8.11247e-27	8.06638e-26
4731	ENSG00000143507	1.83343	1.58707	169.751	9.85773e-27	9.7419e-26
2090	ENSG00000117151	1.41674	2.81853	169.652	1.00965e-26	9.95765e-26
23901	ENSG00000182798	1.73863	2.08997	169.353	1.08499e-26	1.06735e-25
51512	ENSG00000149531	2.06374	1.07119	169.228	1.11827e-26	1.09898e-25
11090	ENSG00000031081	1.25155	2.98468	168.926	1.20275e-26	1.18141e-25
22848	ENSG00000135272	1.17779	3.3902	168.79	1.24297e-26	1.21844e-25
17728	ENSG00000051596	1.04471	3.90042	171.292	1.24473e-26	1.21956e-25
46326	ENSG00000261088	1.30664	2.92575	168.585	1.30624e-26	1.27789e-25
54310	ENSG00000130201	1.83551	1.40025	168.563	1.31329e-26	1.28414e-25
18842	ENSG00000223865	1.26764	3.22489	167.4	1.74056e-26	1.68833e-25
18899	ENSG00000186577	1.39931	2.69006	166.678	2.0747e-26	1.99848e-25
6998	ENSG00000115041	1.77196	2.26571	165.499	3.16672e-26	3.02977e-25
28664	ENSG00000214121	1.9882	0.397224	164.393	3.62373e-26	3.45463e-25
37208	ENSG00000079337	1.13281	3.29225	163.462	4.55432e-26	4.3206e-25
54179	ENSG00000079385	1.92524	1.11812	162.907	5.22115e-26	4.93154e-25
53632	ENSG00000166289	1.28696	2.94065	162.329	6.01951e-26	5.67457e-25
20933	ENSG00000157927	1.00575	3.91497	161.318	7.72771e-26	7.24273e-25
45699	ENSG00000103490	1.04985	3.62618	160.353	9.81512e-26	9.15497e-25
25246	ENSG00000147234	1.75618	1.765	159.721	1.14842e-25	1.0681e-24
42707	ENSG00000254585	1.52073	2.44645	159.608	1.18124e-25	1.096e-24
53257	ENSG00000130307	1.01909	3.63672	159.236	1.29571e-25	1.20049e-24
583	ENSG00000142619	1.30554	2.79132	157.908	1.80507e-25	1.65819e-24
5876	ENSG00000256261	1.11564	3.47918	157.331	2.08546e-25	1.90674e-24
21273	ENSG00000005020	1.67458	1.78181	157.105	2.20742e-25	2.01447e-24
36762	ENSG00000246705	1.11532	3.35178	155.284	3.48958e-25	3.14905e-24
25561	ENSG00000102034	1.39422	2.43369	154.272	4.50654e-25	4.0461e-24
6023	ENSG00000231312	1.42082	2.45072	155.478	4.54217e-25	4.0762e-24
13059	ENSG00000197712	1.12165	3.26794	154.197	4.59332e-25	4.1202e-24
48877	ENSG00000170689	1.92749	0.8603	154.171	4.62383e-25	4.14566e-24
42708	ENSG00000179449	1.52383	2.33944	153.446	5.55648e-25	4.97039e-24
25257	ENSG00000101844	1.49966	2.62651	152.825	6.50548e-25	5.80326e-24
36912	ENSG00000123095	1.79711	1.25269	152.217	7.59434e-25	6.74362e-24
14328	ENSG00000254535	1.47129	2.66749	151.535	9.03834e-25	8.00027e-24
11900	ENSG00000114200	1.36403	2.69974	151.209	9.82362e-25	8.66378e-24
48733	ENSG00000131094	1.17201	3.18024	151.379	1.49537e-24	1.30577e-23
25185	ENSG00000196507	1.10895	3.65281	149.176	1.65495e-24	1.44253e-23
11492	ENSG00000158220	1.0343	3.59482	152.022	1.96887e-24	1.71002e-23
13856	ENSG00000249152	1.0151	3.46303	148.352	2.35642e-24	2.04114e-23
39918	ENSG00000178695	1.03435	3.51843	147.229	2.73612e-24	2.36477e-23
18568	ENSG00000214922	1.84694	0.96246	146.898	2.98139e-24	2.57332e-23
30237	ENSG00000136869	1.91854	0.560593	145.793	3.9728e-24	3.40934e-23
55897	ENSG00000203618	1.48041	2.19165	145.456	4.33773e-24	3.71595e-23
36644	ENSG00000180574	1.79493	0.617151	145.547	4.63422e-24	3.96121e-23
23774	ENSG00000205663	1.85359	-0.453973	144.226	6.53731e-24	5.53918e-23
14272	ENSG00000164070	1.27182	2.75906	143.692	6.87927e-24	5.81878e-23
25490	ENSG00000125675	1.47849	2.31827	143.611	7.0252e-24	5.93446e-23
582	ENSG00000142623	1.83594	0.94411	143.29	7.64282e-24	6.43939e-23
33005	ENSG00000176769	1.33483	2.47267	143.179	7.86985e-24	6.61633e-23
34864	ENSG00000173227	1.01659	3.46719	142.682	8.96711e-24	7.50957e-23
22626	ENSG00000225946	1.08201	3.18667	142.652	9.03998e-24	7.56733e-23
11996	ENSG00000075651	1.77924	1.27335	142.385	9.6973e-24	8.09664e-23
49225	ENSG00000266066	1.75553	1.47583	141.631	1.18315e-23	9.83207e-23
26593	ENSG00000173535	1.25465	2.97334	141.273	1.30023e-23	1.07544e-22
17581	ENSG00000254365	1.90026	-0.187678	140.105	2.01937e-23	1.65896e-22
20105	ENSG00000111885	1.04557	3.62365	137.678	3.38321e-23	2.74342e-22
23755	ENSG00000006756	1.05653	3.94555	136.932	4.13122e-23	3.33744e-22
52789	ENSG00000142347	1.48176	1.99857	136.393	4.7753e-23	3.83861e-22
14018	ENSG00000155011	1.85382	0.555812	135.933	5.40423e-23	4.33521e-22
22621	ENSG00000087085	1.32545	2.38809	134.871	7.19721e-23	5.72623e-22
16933	ENSG00000053108	1.60213	1.91965	133.655	1.0003e-22	7.9068e-22
43500	ENSG00000259203	1.60868	1.54867	133.509	1.04094e-22	8.21797e-22
43941	ENSG00000129009	1.76441	1.16639	133.284	1.10647e-22	8.71409e-22
54430	ENSG00000178928	1.84566	-0.425008	133.646	1.17858e-22	9.27447e-22
33164	ENSG00000184545	1.07067	3.14283	132.916	1.22305e-22	9.6166e-22
25877	ENSG00000197620	1.57162	1.70305	132.355	1.42497e-22	1.11411e-21
13664	ENSG00000138767	1.01501	3.58073	133.173	1.47196e-22	1.14947e-21
38590	ENSG00000185847	1.14801	2.97818	131.745	1.68272e-22	1.30826e-21
49791	ENSG00000185527	1.82105	0.612809	131.607	1.74779e-22	1.35723e-21
6755	ENSG00000118640	1.11351	2.98007	131.258	1.9226e-22	1.4894e-21
27062	ENSG00000019549	1.5036	2.78097	130.492	2.37202e-22	1.83244e-21
36015	ENSG00000154127	1.02056	3.38414	130.395	2.43554e-22	1.88077e-21
25231	ENSG00000133138	1.25976	2.64975	129.927	2.82039e-22	2.1702e-21
12602	ENSG00000159733	1.43475	2.05964	129.835	2.84117e-22	2.18532e-21
17242	ENSG00000113580	1.26381	2.40178	129.773	2.89004e-22	2.22203e-21
22804	ENSG00000234273	1.82996	0.353416	129.279	3.31085e-22	2.53554e-21
32927	ENSG00000229544	1.08627	3.03401	128.657	3.93056e-22	2.99831e-21
20782	ENSG00000229921	1.76544	1.21603	128.573	4.02314e-22	3.06411e-21
21160	ENSG00000267055	1.82676	0.460768	127.278	5.75901e-22	4.34194e-21
16892	ENSG00000072682	1.06477	3.32331	126.966	6.27986e-22	4.72729e-21
10847	ENSG00000144810	1.39776	2.14423	126.503	7.14333e-22	5.35034e-21
3254	ENSG00000196154	1.03098	3.59336	126.257	7.65e-22	5.71881e-21
51610	ENSG00000131061	1.07069	3.14989	124.077	1.40765e-21	1.03595e-20
46146	ENSG00000125148	1.18228	3.34627	123.959	1.45484e-21	1.06947e-20
51489	ENSG00000170191	1.01672	3.48091	124.289	1.48236e-21	1.08846e-20
17640	ENSG00000156427	1.76963	0.966012	125.102	1.51417e-21	1.11056e-20
53295	ENSG00000105639	1.08761	3.08002	123.48	1.66477e-21	1.2178e-20
56483	ENSG00000128253	1.76506	-0.212221	121.146	3.21987e-21	2.31528e-20
21447	ENSG00000122547	1.12293	2.84872	120.986	3.36935e-21	2.4165e-20
46325	ENSG00000261705	1.39073	2.04413	120.676	3.68027e-21	2.63076e-20
17625	ENSG00000253348	1.82504	-0.124229	121.427	4.23897e-21	3.01902e-20
5612	ENSG00000197872	1.28174	2.30555	118.462	7.09218e-21	4.98531e-20
18002	ENSG00000168994	1.15372	3.00006	118.028	7.84283e-21	5.49309e-20
8263	ENSG00000170166	1.72791	-0.171559	115.424	1.66233e-20	1.13964e-19
13097	ENSG00000168421	1.47439	1.6406	116.301	1.80147e-20	1.23373e-19
7006	ENSG00000144010	1.62243	-0.793101	115.721	1.8631e-20	1.27503e-19
54624	ENSG00000105472	1.28286	2.6173	115.301	2.37792e-20	1.62278e-19
35056	ENSG00000165462	1.62169	1.14077	114.137	2.41625e-20	1.64779e-19
22867	ENSG00000105974	1.16873	2.6578	115.117	2.50648e-20	1.70752e-19
43048	ENSG00000255192	1.15443	2.37745	113.94	2.55887e-20	1.74016e-19
39493	ENSG00000183722	1.28862	2.29091	113.785	2.67755e-20	1.81769e-19
26596	ENSG00000104689	1.01964	3.1208	112.97	3.39719e-20	2.28784e-19
25232	ENSG00000133131	1.04107	3.39986	112.853	3.51576e-20	2.36604e-19
45067	ENSG00000260362	1.67976	2.13078	117.603	3.67553e-20	2.471e-19
7341	ENSG00000172965	1.51738	1.32261	112.03	4.47496e-20	2.98982e-19
43312	ENSG00000185880	1.18284	2.37041	111.807	4.77831e-20	3.18811e-19
46398	ENSG00000267660	1.11039	2.81055	111.666	4.98033e-20	3.31834e-19
28316	ENSG00000261655	1.54488	1.40001	111.512	5.21082e-20	3.46597e-19
19798	ENSG00000271860	1.68773	0.536209	111.388	5.40451e-20	3.58989e-19
44608	ENSG00000259583	1.14301	2.72377	109.985	8.29762e-20	5.45012e-19
45706	ENSG00000140678	1.79794	0.111389	115.793	8.61631e-20	5.65371e-19
32305	ENSG00000138135	1.50664	1.48126	108.693	1.19997e-19	7.81833e-19
57490	ENSG00000157554	1.66845	0.496509	108.552	1.25139e-19	8.1479e-19
37973	ENSG00000127329	1.68974	0.249474	107.043	1.96304e-19	1.26333e-18
25641	ENSG00000223749	1.53896	1.09497	106.91	2.04279e-19	1.31269e-18
28250	ENSG00000104419	1.23639	2.37145	106.62	2.22831e-19	1.43025e-18
7277	ENSG00000198075	1.61539	1.19766	106.864	2.50119e-19	1.60117e-18
29738	ENSG00000224945	1.48154	1.314	105.952	2.7234e-19	1.74227e-18
12835	ENSG00000109705	1.57449	-0.720961	105.651	2.98205e-19	1.90274e-18
47537	ENSG00000170425	1.09604	2.64751	104.664	4.01525e-19	2.53699e-18
43147	ENSG00000128891	1.04048	3.08396	103.468	5.76795e-19	3.6092e-18
12459	ENSG00000174004	1.19547	2.20568	103.223	6.21455e-19	3.8824e-18
25744	ENSG00000226031	1.48439	1.70957	108.671	6.50198e-19	4.05935e-18
54206	ENSG00000204936	1.63213	-0.132071	102.86	6.9395e-19	4.32278e-18
943	ENSG00000270605	1.51773	1.61713	102.853	6.95366e-19	4.33021e-18
17582	ENSG00000254297	1.58694	-0.46379	102.811	7.04262e-19	4.3828e-18
7020	ENSG00000144015	1.50178	-0.92202	103.048	7.33457e-19	4.56011e-18
48387	ENSG00000263874	1.56253	0.758734	102.484	7.78178e-19	4.83042e-18
18801	ENSG00000204301	1.35529	1.71608	102.462	7.83261e-19	4.86042e-18
29124	ENSG00000273036	1.25227	2.15852	102.136	8.65048e-19	5.35596e-18
25295	ENSG00000260802	1.33906	3.12252	101.844	9.45736e-19	5.84251e-18
56725	ENSG00000128285	1.53764	1.13111	101.951	9.82293e-19	6.05488e-18
16760	ENSG00000250328	1.31859	1.8759	101.65	1.00351e-18	6.17976e-18
26884	ENSG00000253570	1.54708	0.88358	101.625	1.01148e-18	6.22687e-18
7048	ENSG00000196843	1.09695	2.52051	101.47	1.06038e-18	6.51964e-18
2923	ENSG00000143140	1.43492	1.3283	101.348	1.10071e-18	6.76119e-18
25563	ENSG00000134594	1.42057	1.34517	100.995	1.22644e-18	7.50505e-18
24085	ENSG00000198814	1.1639	2.37156	100.409	1.46825e-18	8.95095e-18
33667	ENSG00000188211	1.12604	2.51047	100.242	1.54557e-18	9.40755e-18
57056	ENSG00000224905	1.5458	1.85972	100.702	1.59569e-18	9.70349e-18
5368	ENSG00000189292	1.47007	1.30539	99.6978	1.82733e-18	1.10775e-17
48798	ENSG00000108379	1.00666	3.1254	99.6304	2.21294e-18	1.3336e-17
4829	ENSG00000185155	1.4761	1.27041	99.2207	2.29629e-18	1.38254e-17
43332	ENSG00000137857	1.07184	2.82039	98.4048	2.72467e-18	1.63388e-17
26001	ENSG00000198753	1.01879	2.67128	98.0057	3.0835e-18	1.8411e-17
631	ENSG00000158748	1.54197	0.836466	97.708	3.38202e-18	2.01439e-17
47723	ENSG00000142494	1.22288	1.90104	97.5178	3.58797e-18	2.13313e-17
54277	ENSG00000069399	1.45519	1.60345	102.052	4.15174e-18	2.45852e-17
57437	ENSG00000159231	1.55133	-0.565429	96.4044	5.07585e-18	2.99389e-17
21594	ENSG00000106633	1.08138	2.34263	96.0959	5.58938e-18	3.2878e-17
44787	ENSG00000162039	1.09627	2.54375	95.807	6.11822e-18	3.59018e-17
51839	ENSG00000124191	1.3379	1.69208	95.5847	7.70346e-18	4.49326e-17
48869	ENSG00000233101	1.57441	0.124496	94.6699	8.74123e-18	5.08331e-17
8976	ENSG00000175084	1.41628	1.15375	94.4878	9.25637e-18	5.37644e-17
25191	ENSG00000231154	1.14612	2.48122	94.1689	1.02344e-17	5.92502e-17
55158	ENSG00000180532	1.41534	-0.977005	94.2351	1.053e-17	6.09075e-17
14859	ENSG00000249945	1.4969	-0.720968	94.0734	1.10793e-17	6.3989e-17
37191	ENSG00000179715	1.34475	1.61514	93.8138	1.33858e-17	7.68536e-17
25074	ENSG00000000005	1.59242	0.302398	93.6573	1.40584e-17	8.06436e-17
15347	ENSG00000268799	1.41532	-1.04879	92.9933	1.63519e-17	9.33863e-17
9292	ENSG00000178752	1.19878	2.11976	92.3139	1.8404e-17	1.04737e-16
25331	ENSG00000224664	1.54838	-0.359663	92.3048	1.84573e-17	1.05009e-16
50919	ENSG00000261780	1.53977	-0.332536	91.8264	2.14885e-17	1.2172e-16
19469	ENSG00000233237	1.39438	1.57724	91.5488	2.34743e-17	1.32719e-16
49342	ENSG00000108370	1.02539	2.54399	91.3198	2.52513e-17	1.42453e-16
35002	ENSG00000254682	1.22282	1.88173	91.0963	2.71175e-17	1.52671e-16
44609	ENSG00000154237	1.1782	2.26295	91.0635	2.74027e-17	1.54187e-16
25012	ENSG00000174740	1.38562	1.64706	91.0606	2.74282e-17	1.54286e-16
55222	ENSG00000268912	1.46442	1.06784	90.2734	3.52781e-17	1.96564e-16
28619	ENSG00000236924	1.31323	1.60811	90.0783	3.75542e-17	2.08827e-16
41914	ENSG00000100599	1.32416	1.82234	89.993	3.85952e-17	2.14554e-16
37519	ENSG00000197757	1.55341	0.0847886	89.9712	3.88656e-17	2.15934e-16
52521	ENSG00000175691	1.1743	2.43579	89.9264	3.94274e-17	2.18805e-16
36736	ENSG00000134531	1.32383	1.74196	94.9899	4.12461e-17	2.2831e-16
35521	ENSG00000149218	1.00212	2.79	89.2268	4.93619e-17	2.72226e-16
37471	ENSG00000111077	1.00379	2.81231	88.9993	5.31107e-17	2.92403e-16
1023	ENSG00000142910	1.06711	2.27652	88.9379	5.41724e-17	2.9791e-16
15351	ENSG00000249620	1.3815	-1.10892	89.2111	5.69462e-17	3.12633e-16
12432	ENSG00000163958	1.27259	1.55349	88.518	6.20237e-17	3.39836e-16
35163	ENSG00000254429	1.41813	0.943955	86.6811	1.12441e-16	6.06836e-16
52046	ENSG00000230043	1.36413	1.33096	86.1106	1.35384e-16	7.27424e-16
20	ENSG00000237094	1.49488	0.143901	85.7737	1.5111e-16	8.09684e-16
28235	ENSG00000253117	1.47784	-0.0487674	85.2798	1.77575e-16	9.46789e-16
25768	ENSG00000184258	1.40111	1.05085	84.8811	2.02328e-16	1.07376e-15
31618	ENSG00000165388	1.0363	2.34394	84.5767	2.23559e-16	1.18191e-15
44559	ENSG00000261054	1.2021	1.87778	84.5379	2.26426e-16	1.19642e-15
57121	ENSG00000154645	1.40757	0.848383	84.2541	2.4854e-16	1.31077e-15
15238	ENSG00000250786	1.07251	2.4095	83.9498	2.74685e-16	1.44513e-15
49579	ENSG00000132481	1.06273	2.30259	83.9489	2.74763e-16	1.44515e-15
9360	ENSG00000172478	1.49542	0.342253	83.6192	3.495e-16	1.82784e-15
28295	ENSG00000254258	1.4627	-0.396691	83.1977	3.51923e-16	1.84002e-15
30714	ENSG00000237886	1.00757	2.77325	83.1658	3.55649e-16	1.8585e-15
48868	ENSG00000120093	1.32764	1.18535	82.7648	4.06023e-16	2.11321e-15
42720	ENSG00000185823	1.46911	0.375536	81.8849	5.43415e-16	2.81092e-15
873	ENSG00000175793	1.29893	1.28509	81.7897	5.60875e-16	2.89435e-15
22813	ENSG00000173114	1.10407	2.7102	81.4634	6.25088e-16	3.21547e-15
29128	ENSG00000272934	1.22924	1.6942	81.2209	6.77606e-16	3.47734e-15
15364	ENSG00000249156	1.29952	-1.22057	81.2531	7.55881e-16	3.86474e-15
18726	ENSG00000204472	1.36669	0.96599	80.7131	8.02546e-16	4.09794e-15
21286	ENSG00000254369	1.44539	-0.220508	80.4997	8.61798e-16	4.39472e-15
25132	ENSG00000184515	1.20954	1.59177	80.2938	9.23147e-16	4.6977e-15
29851	ENSG00000165140	1.25957	1.38111	80.2722	9.2984e-16	4.73052e-15
9171	ENSG00000224516	1.51526	0.325287	82.6445	1.22368e-15	6.19297e-15
40451	ENSG00000214274	1.31246	1.13761	79.1247	1.36581e-15	6.89973e-15
32678	ENSG00000156395	1.39828	0.608064	78.3869	1.75064e-15	8.78893e-15
37882	ENSG00000139233	1.01214	2.74918	78.6766	1.79129e-15	8.98372e-15
19491	ENSG00000243501	1.30583	1.28504	78.4217	1.83251e-15	9.18572e-15
24278	ENSG00000230844	1.06744	2.15373	77.6226	2.26598e-15	1.12858e-14
21290	ENSG00000122592	1.3648	-0.608214	76.6612	3.13862e-15	1.55245e-14
18003	ENSG00000270504	1.17981	1.9158	76.4678	3.35176e-15	1.65367e-14
40452	ENSG00000259171	1.31838	1.00907	76.4149	3.41257e-15	1.68239e-14
40450	ENSG00000258818	1.31176	1.05433	76.2857	3.56591e-15	1.75531e-14
53114	ENSG00000123146	1.1687	1.64275	76.0756	3.83017e-15	1.88063e-14
1349	ENSG00000066056	1.27848	1.22232	75.7347	4.30194e-15	2.10429e-14
26278	ENSG00000253981	1.14724	2.18044	75.5424	4.5936e-15	2.24526e-14
37399	ENSG00000167612	1.36965	0.565384	74.2377	7.17971e-15	3.47088e-14
35506	ENSG00000255929	1.05104	2.07824	73.0362	1.08575e-14	5.18177e-14
9510	ENSG00000144550	1.07551	1.92923	72.6299	1.25921e-14	5.98173e-14
36758	ENSG00000070019	1.1218	1.65195	72.4473	1.33086e-14	6.30819e-14
5966	ENSG00000138068	1.3584	0.347759	71.9229	1.59604e-14	7.51927e-14
12516	ENSG00000250238	1.25896	-1.22058	72.0473	1.6335e-14	7.69204e-14
13198	ENSG00000135605	1.17044	1.53145	71.3807	1.94155e-14	9.08535e-14
3315	ENSG00000169291	1.26824	1.00197	71.0799	2.1395e-14	9.98998e-14
29130	ENSG00000250989	1.26466	1.20081	71.0095	2.19258e-14	1.0228e-13
31687	ENSG00000204169	1.29774	-0.922045	70.8507	2.31736e-14	1.07945e-13
1246	ENSG00000116983	1.35179	0.325272	70.6934	2.44807e-14	1.13843e-13
658	ENSG00000257033	1.05925	2.11795	69.9196	3.20834e-14	1.48134e-13
36099	ENSG00000154146	1.20103	1.733	69.8251	3.31628e-14	1.52972e-13
54203	ENSG00000236123	1.17351	-1.39675	70.0215	3.40675e-14	1.56959e-13
40974	ENSG00000258649	1.00158	2.16815	69.8186	3.4875e-14	1.60566e-13
44647	ENSG00000226942	1.31873	0.496317	69.4968	3.72072e-14	1.70817e-13
38148	ENSG00000180318	1.30051	1.17872	69.1239	4.24127e-14	1.94165e-13
36517	ENSG00000176654	1.24884	0.951437	68.9056	4.76339e-14	2.1714e-13
3059	ENSG00000184678	1.15904	1.64481	68.7123	4.90191e-14	2.22938e-13
18363	ENSG00000180573	1.12884	1.66749	68.225	5.82051e-14	2.62931e-13
39342	ENSG00000165556	1.33003	0.296584	68.1213	6.03764e-14	2.72486e-13
20748	ENSG00000060762	1.01204	2.14883	67.9057	6.51524e-14	2.93427e-13
28317	ENSG00000204882	1.31218	0.804129	67.5869	7.96214e-14	3.56937e-13
32722	ENSG00000203867	1.23877	1.21609	67.0241	8.90277e-14	3.98186e-13
20003	ENSG00000226440	1.26719	-0.744656	66.9742	9.06191e-14	4.05117e-13
20846	ENSG00000177706	1.25232	5.45589	293.414	1.01665e-13	4.53533e-13
9980	ENSG00000170011	1.07284	1.71175	66.5497	1.05372e-13	4.69558e-13
56680	ENSG00000243811	1.02222	2.09823	66.3258	1.14112e-13	5.07341e-13
15367	ENSG00000250386	1.18397	-1.30598	65.9379	1.34848e-13	5.95988e-13
25676	ENSG00000229015	1.23104	-1.17167	65.9834	1.37707e-13	6.08071e-13
25876	ENSG00000241769	1.16245	1.53368	65.657	1.44844e-13	6.38281e-13
32653	ENSG00000107954	1.208	1.27903	65.5657	1.49646e-13	6.58841e-13
38316	ENSG00000258177	1.28755	0.407945	64.9881	1.84004e-13	8.04819e-13
12880	ENSG00000248138	1.18744	1.15362	64.2501	2.39805e-13	1.04116e-12
46323	ENSG00000168748	1.23067	0.832504	63.8374	2.78209e-13	1.20359e-12
8797	ENSG00000237194	1.23956	-1.06361	63.8545	3.16265e-13	1.36337e-12
47524	ENSG00000214946	1.031	2.09137	62.1233	5.17213e-13	2.19697e-12
45702	ENSG00000169900	1.26226	0.391775	62.1026	5.21101e-13	2.21214e-12
6978	ENSG00000259848	1.15612	-1.09368	61.8227	5.76931e-13	2.44369e-12
4287	ENSG00000116833	1.14798	1.12135	61.7822	5.85485e-13	2.47884e-12
17540	ENSG00000145864	1.22482	0.77531	61.3232	6.92029e-13	2.91531e-12
20918	ENSG00000237286	1.1561	1.11798	60.9958	7.79845e-13	3.27107e-12
48656	ENSG00000237888	1.15609	-1.13997	59.8505	1.20159e-12	4.98202e-12
7125	ENSG00000144218	1.01972	1.76925	59.3893	1.45888e-12	6.02178e-12
29129	ENSG00000272904	1.1253	1.39996	59.2644	1.47999e-12	6.10631e-12
28809	ENSG00000147883	1.20145	0.612734	59.1729	1.52205e-12	6.27189e-12
28367	ENSG00000253716	1.08462	1.64487	59.1422	1.53939e-12	6.34066e-12
1665	ENSG00000272091	1.13262	1.19768	58.833	1.72534e-12	7.08702e-12
21292	ENSG00000078399	1.23541	-0.332571	58.6614	1.83817e-12	7.53934e-12
7970	ENSG00000153234	1.21812	0.481144	58.5521	1.91397e-12	7.84526e-12
37295	ENSG00000135406	1.16447	1.06784	58.0929	2.26842e-12	9.27075e-12
9308	ENSG00000233608	1.22288	0.434478	58.0199	2.33062e-12	9.51693e-12
45502	ENSG00000196502	1.1646	1.20989	57.7768	2.55048e-12	1.0382e-11
44325	ENSG00000259527	1.1302	-1.10896	57.8509	2.55339e-12	1.03917e-11
4895	ENSG00000181218	1.00508	1.71817	57.3769	2.95888e-12	1.19942e-11
11767	ENSG00000241336	1.1272	-0.586731	57.2993	3.11647e-12	1.26014e-11
54328	ENSG00000267757	1.21617	0.413339	57.0044	3.39871e-12	1.37227e-11
21282	ENSG00000105997	1.1744	-0.949279	56.9962	3.40912e-12	1.37533e-11
50860	ENSG00000260578	1.2183	0.124409	56.9392	3.48229e-12	1.40397e-11
38844	ENSG00000256546	1.09382	1.34499	56.879	3.56129e-12	1.43493e-11
17905	ENSG00000165810	1.19395	0.375432	56.0131	4.92103e-12	1.96649e-11
36992	ENSG00000177359	1.06489	2.04024	56.069	4.9582e-12	1.98093e-11
33092	ENSG00000255026	1.0431	1.83631	56.0555	5.20047e-12	2.07474e-11
55898	ENSG00000184058	1.19253	-0.195927	55.6656	5.6052e-12	2.22752e-11
47371	ENSG00000198844	1.1291	0.955016	55.3118	6.40119e-12	2.53091e-11
8259	ENSG00000128709	1.20059	-0.444327	55.2878	6.45915e-12	2.55278e-11
19455	ENSG00000232389	1.17316	0.49633	54.8421	7.63794e-12	3.00704e-11
18862	ENSG00000235863	1.05346	1.50393	54.5889	8.40226e-12	3.29926e-11
23652	ENSG00000273117	1.01453	1.7836	54.5237	8.61149e-12	3.38005e-11
25196	ENSG00000123570	1.09639	1.74142	54.1714	9.83626e-12	3.8468e-11
37525	ENSG00000198353	1.19473	-0.586688	54.1685	1.01692e-11	3.969e-11
45717	ENSG00000260740	1.17529	-0.697729	54.0122	1.04461e-11	4.07381e-11
2186	ENSG00000233593	1.1072	1.42909	53.9445	1.0717e-11	4.17778e-11
54210	ENSG00000124466	1.10545	1.13426	53.8809	1.09781e-11	4.27443e-11
2040	ENSG00000162618	1.16001	0.702873	53.4638	1.28569e-11	4.98097e-11
2506	ENSG00000134202	1.00003	1.61969	53.2136	1.41369e-11	5.45621e-11
46118	ENSG00000159387	1.10285	-1.20411	53.1091	1.51749e-11	5.83942e-11
14884	ENSG00000250131	1.12458	1.32496	52.9105	1.58621e-11	6.09661e-11
36193	ENSG00000151702	1.16888	-0.195895	52.8928	1.59693e-11	6.13542e-11
28684	ENSG00000147869	1.02768	1.33101	52.4069	1.9214e-11	7.3544e-11
11766	ENSG00000240666	1.18603	-0.212266	52.1075	2.15394e-11	8.21533e-11
3946	ENSG00000120332	1.13389	0.612635	52.0642	2.18983e-11	8.34568e-11
17995	ENSG00000230269	1.11043	0.958547	51.7069	2.51029e-11	9.5296e-11
45720	ENSG00000169877	1.12307	-0.818041	50.8535	3.49742e-11	1.31536e-10
38029	ENSG00000173401	1.15931	-0.204068	50.3519	4.22304e-11	1.57697e-10
18365	ENSG00000158373	1.15097	0.34764	50.3733	4.44669e-11	1.65698e-10
790	ENSG00000020633	1.12641	0.598549	50.0251	4.79026e-11	1.77886e-10
37012	ENSG00000233381	1.13367	-0.368886	49.9411	4.94809e-11	1.83642e-10
45216	ENSG00000183793	1.10708	0.667225	50.0396	5.05383e-11	1.87387e-10
28622	ENSG00000231381	1.04816	1.1883	49.44	6.0057e-11	2.21455e-10
3439	ENSG00000272405	1.13374	-0.0861033	49.3938	6.11416e-11	2.25241e-10
49438	ENSG00000123700	1.04177	1.25532	48.4012	8.9883e-11	3.27459e-10
56693	ENSG00000209480	1.01517	1.18835	47.8456	1.11616e-10	4.04142e-10
11613	ENSG00000114698	1.09869	0.255314	47.442	1.30687e-10	4.70467e-10
25767	ENSG00000203930	1.07082	1.10462	47.245	1.41159e-10	5.06759e-10
23833	ENSG00000047648	1.04834	1.2523	47.0554	1.52049e-10	5.44947e-10
17091	ENSG00000249751	1.11016	-0.297178	46.9678	1.57356e-10	5.6324e-10
7788	ENSG00000150540	1.09849	0.219171	46.7446	1.71761e-10	6.13332e-10
25250	ENSG00000080561	1.06314	1.13731	46.614	1.80807e-10	6.43976e-10
18210	ENSG00000137198	1.10815	0.249407	46.5603	1.84663e-10	6.57349e-10
56310	ENSG00000100122	1.08308	-0.36892	46.3668	1.99257e-10	7.07099e-10
24795	ENSG00000225471	1.04133	0.662981	45.0103	3.40445e-10	1.18923e-09
11519	ENSG00000163864	1.0361	0.929066	45.1249	3.41999e-10	1.19445e-09
41717	ENSG00000269883	1.03051	0.921572	45.0947	3.46087e-10	1.20785e-09
11819	ENSG00000168779	1.04927	-0.271266	44.9683	3.46163e-10	1.2079e-09
37530	ENSG00000273266	1.00989	-1.13998	44.911	3.54118e-10	1.23455e-09
6794	ENSG00000233673	1.07262	-0.220615	44.963	3.74431e-10	1.30186e-09
11350	ENSG00000170893	1.05823	0.702742	44.7542	3.76835e-10	1.30999e-09
41065	ENSG00000272781	1.03745	-0.0786192	44.0442	4.99778e-10	1.72166e-09
50707	ENSG00000258609	1.03453	0.671965	43.55	6.08687e-10	2.08722e-09
6950	ENSG00000143429	1.01565	0.545771	43.2803	6.77984e-10	2.313e-09
19186	ENSG00000124813	1.03429	0.762801	43.2459	6.8739e-10	2.34427e-09
2253	ENSG00000230439	1.05891	-0.0860844	43.2227	6.93799e-10	2.36364e-09
26797	ENSG00000133878	1.04107	0.737399	42.9629	7.87009e-10	2.66716e-09
7380	ENSG00000237753	1.02041	0.795954	42.8974	7.90364e-10	2.67759e-09
22009	ENSG00000237310	1.00773	1.13412	42.7811	8.28098e-10	2.80005e-09
10851	ENSG00000168386	1.04894	0.0846624	42.17	1.05861e-09	3.54801e-09
17999	ENSG00000272320	1.04853	0.565301	41.896	1.2355e-09	4.12094e-09
46301	ENSG00000166546	1.03966	0.418599	41.6083	1.32766e-09	4.41848e-09
49116	ENSG00000121101	1.05713	0.225255	41.2962	1.58083e-09	5.2377e-09
23751	ENSG00000124343	1.04923	-0.271212	41.2275	1.65443e-09	5.47317e-09
41064	ENSG00000139915	1.03885	0.342057	41.0717	1.67774e-09	5.5465e-09
8550	ENSG00000225953	1.02961	-0.0488047	40.888	1.77682e-09	5.86408e-09
17694	ENSG00000253686	1.04025	0.20072	40.2965	2.30442e-09	7.54636e-09
52692	ENSG00000125726	1.00895	0.0159391	39.0542	3.75148e-09	1.20875e-08
54999	ENSG00000080031	1.10019	-0.093667	40.2767	8.65571e-09	2.70199e-08
50972	ENSG00000166573	1.03982	-0.0414216	37.0979	1.47015e-08	4.4883e-08
42085	ENSG00000185559	-4.4706	8.58797	14070.4	6.17445e-155	1.19963e-150
50263	ENSG00000141449	-3.53099	8.09437	8429.99	8.26918e-138	8.03309e-134
55247	ENSG00000129824	-7.3411	5.40881	7657.28	1.30654e-134	8.46158e-131
55528	ENSG00000131002	-7.03735	5.15954	6657.94	5.72766e-130	2.22565e-126
55416	ENSG00000067048	-6.98324	5.05034	6281.89	4.82547e-128	1.56257e-124
8126	ENSG00000081479	-3.10248	7.6648	5908.51	5.12967e-126	1.42378e-122
30544	ENSG00000130707	-2.75047	7.70965	5618.55	2.35448e-124	5.08281e-121
41259	ENSG00000165588	-2.7714	7.54311	5078.34	5.05169e-121	8.17911e-118
15028	ENSG00000179059	-6.21871	6.02961	4973.54	2.45167e-120	3.4024e-117
9008	ENSG00000116106	-3.38975	6.88403	4836.41	2.03503e-119	2.6359e-116
55414	ENSG00000114374	-6.47593	4.59818	4585.27	1.14649e-117	1.3103e-114
51736	ENSG00000053438	-4.63596	6.22736	4360.33	5.1056e-116	5.22088e-113
47720	ENSG00000189343	-5.8048	5.6073	4537.15	1.22025e-113	1.12896e-110
44278	ENSG00000136383	-4.50953	6.04819	3875.74	3.61551e-112	3.19299e-109
22935	ENSG00000128610	-2.62725	6.88613	3878.03	2.00001e-111	1.55433e-108
15755	ENSG00000134363	-2.06375	7.75598	3768.18	2.98815e-111	2.23295e-108
6042	ENSG00000162878	-2.77949	8.33154	6073.49	8.63209e-111	6.21159e-108
22936	ENSG00000230316	-2.27382	7.26116	3612.86	7.00414e-110	4.69253e-107
41582	ENSG00000100767	-3.22597	6.48712	3619.43	7.94685e-110	5.14665e-107
29600	ENSG00000135069	-1.57057	9.16079	3572.23	1.63313e-109	1.02355e-106
33867	ENSG00000007372	-3.94409	6.33572	3571.89	6.40557e-109	3.88918e-106
55532	ENSG00000012817	-6.08482	4.20065	3530.06	1.20061e-108	7.06868e-106
25616	ENSG00000147257	-1.66915	9.21811	3432.38	3.23578e-108	1.79623e-105
19156	ENSG00000112715	-1.90751	7.67622	3375	1.13967e-107	5.98447e-105
26925	ENSG00000104332	-1.50273	9.36247	3350.31	1.97173e-107	9.82277e-105
22067	ENSG00000158321	-1.70087	8.10768	3157.55	1.63263e-105	7.93009e-103
13780	ENSG00000163629	-1.59775	8.53649	3083.13	9.62788e-105	4.45381e-102
39747	ENSG00000136110	-4.92522	5.29691	3048.09	2.25145e-104	9.94168e-102
31970	ENSG00000168209	-1.68599	8.06966	2954.43	2.28512e-103	9.2495e-101
6091	ENSG00000138083	-4.92351	5.0876	2801.22	1.18146e-101	4.6846e-99
52900	ENSG00000129354	-3.22548	5.80568	2784.83	1.82391e-101	7.08734e-99
8760	ENSG00000163251	-1.6516	7.78747	2757.68	3.76344e-101	1.40615e-98
40056	ENSG00000125285	-2.59916	6.64401	2983.12	1.19649e-99	4.38617e-97
6347	ENSG00000115507	-3.52076	6.05849	2481.8	8.91649e-98	3.09354e-95
19615	ENSG00000146242	-1.59051	8.99234	2540.34	4.83432e-97	1.64782e-94
56832	ENSG00000159307	-2.37416	6.53241	2414.46	6.72291e-97	2.25206e-94
53410	ENSG00000213988	-4.20861	4.83443	2334.17	8.01858e-96	2.64056e-93
14365	ENSG00000151012	-1.68328	7.41844	2286.6	3.6187e-95	1.13399e-92
32379	ENSG00000095596	-2.48687	5.81222	2280.49	4.40044e-95	1.35708e-92
47859	ENSG00000256618	-5.5019	3.77569	2466.63	9.88146e-95	2.95364e-92
30269	ENSG00000148175	-2.43724	6.08574	2224.66	2.69067e-94	7.80253e-92
31971	ENSG00000269926	-1.69953	7.2547	2222.44	2.89427e-94	8.26953e-92
22477	ENSG00000070669	-1.35887	8.22544	2192.7	7.73597e-94	2.14717e-91
25997	ENSG00000130821	-1.50057	7.75308	2172.89	1.49904e-93	4.04513e-91
12585	ENSG00000068078	-1.56527	7.76589	2151	3.13435e-93	8.3421e-91
38658	ENSG00000089116	-4.63121	7.19748	6674.04	1.82659e-92	4.79579e-90
18252	ENSG00000172201	-2.67	5.91021	2077.37	3.95114e-92	1.02356e-89
33245	ENSG00000223756	-1.79478	6.74056	2056.6	8.19867e-92	2.06873e-89
46883	ENSG00000103257	-1.15695	9.23312	2053.94	9.00566e-92	2.24322e-89
54589	ENSG00000169136	-1.75871	6.75105	1978.01	1.38277e-90	3.23685e-88
20375	ENSG00000164442	-1.69183	8.00607	2449.68	2.46373e-90	5.6315e-88
33940	ENSG00000149090	-2.37043	6.36905	1920.08	1.18704e-89	2.56255e-87
14121	ENSG00000145362	-1.55099	7.37995	1894.22	3.161e-89	6.67554e-87
16463	ENSG00000145721	-3.23876	5.41375	1870.54	7.83371e-89	1.63657e-86
34034	ENSG00000175274	-1.33517	8.03248	1834.56	3.17479e-88	6.35906e-86
19236	ENSG00000197261	-2.90172	5.40969	1831.26	3.61443e-88	7.16579e-86
4326	ENSG00000134369	-1.32126	7.88653	1826.77	4.31293e-88	8.46424e-86
2865	ENSG00000117289	-1.62564	6.97221	1810.44	8.22855e-88	1.5829e-85
54938	ENSG00000167614	-1.82993	6.81555	1794.62	1.54667e-87	2.88945e-85
52786	ENSG00000099783	-1.14853	8.72529	1778.09	3.00719e-87	5.51196e-85
50755	ENSG00000134438	-4.65191	4.07892	1771.01	4.00465e-87	7.20429e-85
40734	ENSG00000100889	-1.25284	7.90485	1740.52	1.39242e-86	2.43724e-84
52434	ENSG00000115266	-2.86724	6.05804	2413.57	1.93281e-86	3.29408e-84
17684	ENSG00000113739	-1.35923	7.51736	1725.08	2.63695e-86	4.45506e-84
52227	ENSG00000130702	-1.04313	9.92703	1716.28	1.26674e-85	2.08572e-83
55432	ENSG00000165246	-4.47295	3.34236	1682.06	1.60727e-85	2.62418e-83
48239	ENSG00000154760	-3.36812	4.79326	1664.69	3.37593e-85	5.3763e-83
534	ENSG00000142632	-1.87435	6.29832	1659.26	5.11166e-85	8.07435e-83
45948	ENSG00000166123	-1.24198	7.76284	1651.4	5.98362e-85	9.37547e-83
29516	ENSG00000135048	-1.34917	7.61286	1636.99	1.1181e-84	1.72408e-82
52255	ENSG00000092758	-1.18633	8.08451	1601.17	5.41015e-84	7.97743e-82
35525	ENSG00000149212	-1.41392	7.75274	1592.36	8.01467e-84	1.17081e-81
36126	ENSG00000149557	-1.4636	6.97467	1590.62	8.66143e-84	1.25584e-81
27460	ENSG00000091656	-1.97478	7.34028	1581.83	1.28485e-83	1.84913e-81
4119	ENSG00000116667	-1.86063	6.16574	1575.63	1.69822e-83	2.42609e-81
39246	ENSG00000127863	-3.13536	5.43238	1545.67	6.64102e-83	9.28261e-81
44402	ENSG00000182768	-1.41235	7.12697	1514.96	2.75588e-82	3.79745e-80
34852	ENSG00000173898	-1.21572	7.95704	1588.89	4.0015e-82	5.43672e-80
21545	ENSG00000106571	-1.33586	7.78171	1491.53	8.30591e-82	1.12066e-79
8376	ENSG00000162998	-2.99362	4.78475	1482.76	1.26068e-81	1.67766e-79
31734	ENSG00000107984	-4.05356	4.70616	1484.38	1.38387e-81	1.82907e-79
43524	ENSG00000166450	-1.299	8.73683	1853.56	6.50478e-80	7.89884e-78
48147	ENSG00000141314	-2.24312	5.47267	1375.15	2.54331e-79	3.0692e-77
1375	ENSG00000196517	-1.86136	5.8856	1358.78	5.89079e-79	6.97878e-77
41522	ENSG00000198732	-2.89039	4.98191	1356.29	6.6989e-79	7.88806e-77
3688	ENSG00000143248	-2.33602	5.12098	1329.65	2.6861e-78	3.12504e-76
43171	ENSG00000128965	-1.41446	6.69694	1328.9	2.79306e-78	3.23014e-76
41194	ENSG00000073712	-1.1171	7.6937	1327.96	2.93492e-78	3.37412e-76
42066	ENSG00000197119	-1.02626	8.51029	1327.11	3.06953e-78	3.50812e-76
53399	ENSG00000256771	-4.35254	4.02953	1367.39	3.42342e-78	3.88969e-76
28171	ENSG00000168672	-1.13824	7.85327	1321.59	4.10889e-78	4.64138e-76
9242	ENSG00000188042	-1.47736	6.9734	1312.17	6.7732e-78	7.60673e-76
55421	ENSG00000183878	-4.6186	2.74867	1299.68	1.31988e-77	1.46536e-75
21954	ENSG00000152926	-2.02539	5.76136	1297.66	1.47156e-77	1.62448e-75
44475	ENSG00000182175	-1.44532	6.91886	1385.25	1.97904e-77	2.17121e-75
39838	ENSG00000214263	-4.62694	2.63875	1292.06	1.98917e-77	2.17121e-75
15156	ENSG00000170549	-2.24365	6.07121	1284.82	2.94278e-77	3.19415e-75
36413	ENSG00000110799	-3.19056	4.54908	1283.85	3.10165e-77	3.34789e-75
32880	ENSG00000066468	-1.12953	7.86274	1257.52	1.31214e-76	1.38552e-74
6089	ENSG00000259439	-3.90274	3.89969	1247.76	2.25487e-76	2.36811e-74
47319	ENSG00000129194	-3.3848	4.18072	1187.2	7.07414e-75	7.12142e-73
38659	ENSG00000257935	-3.54885	4.63318	1158.8	3.75917e-74	3.68873e-72
44401	ENSG00000261147	-1.36967	6.63779	1156.7	4.25967e-74	4.13806e-72
53366	ENSG00000130287	-2.33119	5.59919	1137.45	1.35075e-73	1.2622e-71
52358	ENSG00000183186	-1.83341	5.69107	1132.04	1.87461e-73	1.73437e-71
30036	ENSG00000165029	-1.89934	5.64814	1119.02	4.14648e-73	3.71253e-71
54798	ENSG00000197928	-2.13817	5.2351	1110.89	6.83773e-73	6.03865e-71
40057	ENSG00000227640	-2.17497	5.21359	1104.78	9.978e-73	8.61612e-71
31135	ENSG00000078114	-1.28078	7.01577	1100.43	1.3069e-72	1.11367e-70
55298	ENSG00000099725	-4.02523	2.69808	1100.15	1.3295e-72	1.12799e-70
4923	ENSG00000116574	-1.78257	5.80929	1087.96	2.85012e-72	2.37661e-70
5777	ENSG00000157851	-1.32128	6.87291	1052.49	3.13869e-71	2.5199e-69
19078	ENSG00000164663	-1.26419	6.70965	1041.41	5.61423e-71	4.4522e-69
30195	ENSG00000106948	-1.08043	7.35396	1040.32	6.02912e-71	4.7425e-69
5479	ENSG00000115738	-1.55563	6.50552	1039.02	6.56401e-71	5.14243e-69
20908	ENSG00000106003	-1.58265	6.3782	1049.35	7.49137e-71	5.822e-69
55413	ENSG00000233864	-4.38898	2.35852	1052.84	8.74637e-71	6.77024e-69
50497	ENSG00000134775	-1.53584	6.31631	1125.06	8.98886e-71	6.93034e-69
13239	ENSG00000109184	-1.65946	6.2029	1325.31	1.64526e-70	1.25849e-68
4939	ENSG00000143632	-3.14069	3.67876	1017.67	2.6844e-70	1.99828e-68
44514	ENSG00000185551	-2.54993	5.22157	1008.45	4.97152e-70	3.67269e-68
33126	ENSG00000069696	-2.6588	5.0373	1005.61	6.01914e-70	4.42977e-68
23543	ENSG00000127399	-3.77811	4.41842	997.116	1.06801e-69	7.71387e-68
30329	ENSG00000148204	-1.36488	6.95831	980.66	3.28442e-69	2.31206e-67
31786	ENSG00000165449	-1.9924	5.18258	977.22	4.16261e-69	2.89876e-67
49103	ENSG00000005379	-1.65553	6.04383	966.437	8.78786e-69	6.05459e-67
44540	ENSG00000140450	-1.79686	5.3344	939.42	5.90058e-68	3.96686e-66
47279	ENSG00000006047	-1.39181	5.98761	938.718	6.20399e-68	4.15646e-66
17059	ENSG00000120738	-1.35943	6.59309	928.995	1.24589e-67	8.28988e-66
39445	ENSG00000120669	-3.33391	3.72772	923.829	1.80922e-67	1.19157e-65
33109	ENSG00000185101	-1.95301	5.07287	934.393	1.9497e-67	1.27975e-65
55426	ENSG00000241859	-4.15214	2.25205	924.425	2.98359e-67	1.94524e-65
6675	ENSG00000066032	-2.10985	5.11848	916.491	3.0828e-67	2.0032e-65
12525	ENSG00000186777	-4.03623	2.63845	912.983	3.98263e-67	2.5622e-65
42052	ENSG00000066629	-1.5423	5.91244	911.107	4.56867e-67	2.91032e-65
30541	ENSG00000148357	-1.20316	6.4145	907.215	6.89372e-67	4.32058e-65
7401	ENSG00000189223	-3.27318	2.7987	896.165	1.37553e-66	8.53837e-65
53406	ENSG00000197124	-3.83628	3.29096	893.193	1.71591e-66	1.06173e-64
31151	ENSG00000180592	-1.57952	5.91907	892.841	1.76155e-66	1.08651e-64
51870	ENSG00000101104	-1.12351	6.74678	891.008	2.01965e-66	1.23396e-64
46975	ENSG00000003249	-1.1287	6.54348	862.343	1.76845e-65	1.03804e-63
16227	ENSG00000113296	-1.31791	6.17913	859.056	2.27703e-65	1.32854e-63
30337	ENSG00000106689	-3.30673	3.5983	834.905	1.49568e-64	8.39874e-63
53416	ENSG00000256229	-3.97404	3.331	859.586	2.69435e-64	1.49567e-62
32378	ENSG00000187553	-3.95815	2.48578	818.053	5.71687e-64	3.12624e-62
55537	ENSG00000198692	-4.07979	2.04182	824.303	5.72824e-64	3.12624e-62
42087	ENSG00000214548	-3.24625	3.80205	811.282	9.86228e-64	5.30787e-62
32468	ENSG00000181274	-1.24861	6.08449	804.395	1.72408e-63	9.18117e-62
25996	ENSG00000130822	-2.15282	4.77764	804.389	1.72481e-63	9.18117e-62
8342	ENSG00000144331	-2.94598	4.23521	799.253	2.62309e-63	1.38489e-61
28059	ENSG00000172164	-1.61315	5.27648	796.364	3.32364e-63	1.74056e-61
39446	ENSG00000250709	-3.22735	3.47319	783.417	9.69021e-63	5.02056e-61
33199	ENSG00000167244	-2.10334	4.55062	806.981	1.54508e-62	7.89984e-61
55904	ENSG00000093010	-2.62105	4.22505	774.392	2.06091e-62	1.04547e-60
24737	ENSG00000130055	-1.97234	4.92777	794.902	1.13792e-61	5.62559e-60
44781	ENSG00000197774	-1.02306	6.7518	746.74	2.17986e-61	1.06951e-59
8089	ENSG00000115339	-3.46252	3.27746	745.335	2.46229e-61	1.20503e-59
53439	ENSG00000188171	-4.13674	3.11354	908.634	6.90598e-61	3.34604e-59
23041	ENSG00000128596	-1.11601	6.43375	729.887	9.51231e-61	4.58597e-59
9174	ENSG00000204121	-1.35398	5.90882	727.829	1.14086e-60	5.47304e-59
50355	ENSG00000198795	-1.38517	6.10056	727.567	1.16769e-60	5.58793e-59
31149	ENSG00000204682	-1.29499	6.05156	725.332	1.42341e-60	6.79495e-59
21938	ENSG00000173041	-3.00474	3.22056	721.399	2.24692e-60	1.05448e-58
11771	ENSG00000114805	-1.36106	6.0216	715.227	3.50636e-60	1.63369e-58
34373	ENSG00000166793	-2.12028	4.65648	695.706	2.06208e-59	9.36079e-58
13776	ENSG00000109339	-1.75076	5.06938	687.582	4.36253e-59	1.97115e-57
26485	ENSG00000003989	-1.2984	5.7084	686.818	4.68272e-59	2.11092e-57
16452	ENSG00000164307	-1.34756	5.6911	679.588	9.18483e-59	4.1107e-57
20351	ENSG00000112378	-1.24988	6.09302	678.785	9.9014e-59	4.40216e-57
51723	ENSG00000101347	-1.14741	6.21621	675.366	1.36479e-58	5.99919e-57
33920	ENSG00000121691	-3.66766	2.40324	668.803	2.53629e-58	1.09995e-56
53362	ENSG00000213999	-1.6274	4.93164	663.497	4.20075e-58	1.78983e-56
1465	ENSG00000197587	-2.89416	5.11808	661.843	4.91954e-58	2.08239e-56
55250	ENSG00000067646	-3.81757	1.76459	673.524	7.53685e-58	3.15589e-56
4443	ENSG00000184144	-2.3276	4.57578	656.745	8.02213e-58	3.34468e-56
32899	ENSG00000138161	-2.85966	3.71307	644.35	2.94277e-57	1.21134e-55
10445	ENSG00000163666	-2.72158	3.53174	642.834	3.09408e-57	1.27093e-55
26771	ENSG00000157168	-2.50407	3.69216	641.713	3.4532e-57	1.4095e-55
21955	ENSG00000213462	-1.81004	4.84905	639.793	4.16935e-57	1.69469e-55
12527	ENSG00000131127	-2.36587	4.10106	636.314	5.87264e-57	2.35743e-55
53361	ENSG00000064489	-1.6031	4.88268	634.789	6.82771e-57	2.73517e-55
21943	ENSG00000196247	-1.75369	4.6475	631.157	9.78551e-57	3.88799e-55
9684	ENSG00000154822	-1.58142	5.45876	635.821	1.04593e-56	4.14721e-55
23037	ENSG00000135248	-2.66056	3.42633	627.556	1.40055e-56	5.50835e-55
29607	ENSG00000106829	-1.04518	6.63743	625.972	1.6407e-56	6.41393e-55
22434	ENSG00000158528	-1.20778	6.12652	646.392	1.68027e-56	6.54228e-55
17185	ENSG00000113248	-2.66145	3.69708	620.165	2.93874e-56	1.13287e-54
41351	ENSG00000182107	-3.38454	3.06018	620.02	5.54294e-56	2.11164e-54
33666	ENSG00000197149	-3.31636	2.78716	611.613	6.98924e-56	2.64706e-54
35879	ENSG00000137726	-1.04835	6.37108	604.322	1.47409e-55	5.51832e-54
14257	ENSG00000196159	-1.56628	5.14496	609.512	1.59633e-55	5.94157e-54
16177	ENSG00000132846	-1.44294	5.24818	603.309	1.63618e-55	6.07828e-54
43039	ENSG00000159251	-1.15242	6.14307	601.653	1.94082e-55	7.18164e-54
23002	ENSG00000128594	-1.78334	4.86198	598.455	2.7015e-55	9.90329e-54
51030	ENSG00000101255	-1.079	6.07217	586.857	9.07371e-55	3.27682e-53
49778	ENSG00000171282	-1.06671	6.73743	583.217	1.33222e-54	4.77561e-53
51281	ENSG00000125848	-2.34701	4.54995	580.65	1.74882e-54	6.23448e-53
33107	ENSG00000184363	-2.38335	3.86388	579.376	2.00234e-54	7.12313e-53
55091	ENSG00000198046	-3.4044	2.56323	579.361	2.00543e-54	7.12313e-53
20422	ENSG00000112419	-1.02152	6.27489	577.993	2.31977e-54	8.20961e-53
41672	ENSG00000140044	-1.37154	5.30395	568.82	6.2031e-54	2.15599e-52
4124	ENSG00000135842	-1.30381	5.2092	567.636	7.0488e-54	2.4412e-52
53893	ENSG00000185869	-3.09994	2.74504	567.274	7.33022e-54	2.53414e-52
39302	ENSG00000180730	-1.28504	5.52202	566.409	1.43281e-53	4.90106e-52
8070	ENSG00000182263	-1.06553	6.24108	555.037	2.78412e-53	9.4238e-52
44136	ENSG00000172379	-1.34171	5.39851	554.79	2.86074e-53	9.64954e-52
33500	ENSG00000166407	-2.97515	3.67924	575.634	4.32397e-53	1.44596e-51
14538	ENSG00000181541	-2.97326	4.55393	550.193	4.75195e-53	1.58363e-51
41150	ENSG00000139921	-1.00327	6.13104	547.158	6.65503e-53	2.20649e-51
17763	ENSG00000113763	-2.02086	4.06186	546.581	7.09688e-53	2.34499e-51
17838	ENSG00000177932	-3.30528	2.96655	545.568	7.94483e-53	2.59899e-51
32081	ENSG00000165655	-2.35284	4.47655	528.937	5.18768e-52	1.65232e-50
5512	ENSG00000172059	-1.43282	5.27804	526.872	6.57007e-52	2.08238e-50
40840	ENSG00000100473	-1.31243	5.382	522.489	1.08718e-51	3.42346e-50
52359	ENSG00000129946	-1.16818	6.04873	510.109	4.59025e-51	1.41787e-49
35100	ENSG00000021300	-1.5943	4.97061	509.929	4.68849e-51	1.44592e-49
41585	ENSG00000258944	-2.6711	3.33321	504.806	8.57721e-51	2.61537e-49
11385	ENSG00000246082	-3.15827	2.77469	501.386	1.2872e-50	3.89548e-49
53413	ENSG00000267383	-3.07673	2.69757	501.243	1.3093e-50	3.95622e-49
55934	ENSG00000215513	-1.98719	3.66874	494.42	2.96158e-50	8.89343e-49
18126	ENSG00000153157	-1.50678	4.54494	494.378	2.9766e-50	8.92475e-49
9680	ENSG00000092345	-2.05597	4.21104	492.38	3.78675e-50	1.12842e-48
37697	ENSG00000166886	-1.14171	5.64386	489.587	5.30802e-50	1.56732e-48
52554	ENSG00000105289	-1.24188	5.44652	486.044	8.16304e-50	2.39577e-48
13138	ENSG00000178343	-2.4505	3.62129	484.092	1.03593e-49	3.02663e-48
64	ENSG00000223764	-2.24476	4.33262	483.049	1.17688e-49	3.43326e-48
4321	ENSG00000159176	-2.74723	3.33547	480.896	1.53239e-49	4.44369e-48
55196	ENSG00000198131	-1.04568	5.90333	480.52	1.60483e-49	4.63992e-48
47566	ENSG00000170160	-2.48528	3.32206	480.384	1.63197e-49	4.7044e-48
6346	ENSG00000231609	-1.8685	4.83905	477.293	2.38839e-49	6.84426e-48
927	ENSG00000130768	-1.25308	5.13879	475.813	2.86833e-49	8.20747e-48
47907	ENSG00000007171	-1.78987	5.49874	475.32	3.04878e-49	8.69821e-48
53435	ENSG00000237440	-3.09015	2.67538	472.359	4.40399e-49	1.24549e-47
29509	ENSG00000083067	-1.81993	4.37207	469.123	6.59567e-49	1.85452e-47
39447	ENSG00000242715	-2.597	3.09983	466.482	9.18558e-49	2.5605e-47
21763	ENSG00000146733	-1.05031	5.72951	466.314	9.38142e-49	2.6076e-47
12521	ENSG00000198155	-2.90403	2.71283	464.28	1.21206e-48	3.34031e-47
1620	ENSG00000121310	-1.46944	4.84949	463.29	1.37336e-48	3.77947e-47
28539	ENSG00000080298	-1.23768	5.45466	442.466	1.99514e-47	5.28115e-46
25291	ENSG00000077274	-1.57403	4.86215	442.135	2.08333e-47	5.50709e-46
53455	ENSG00000160352	-1.06309	5.24996	442.025	2.11354e-47	5.57935e-46
31387	ENSG00000177283	-1.50383	4.79321	439.737	2.85267e-47	7.4797e-46
53469	ENSG00000172687	-1.05614	5.57742	435.279	5.13488e-47	1.33021e-45
53474	ENSG00000268119	-1.47368	4.51201	437.214	6.31004e-47	1.62381e-45
10338	ENSG00000090097	-1.02883	5.87949	433.512	6.48978e-47	1.66565e-45
28546	ENSG00000107249	-2.22163	3.55765	428.817	1.21318e-46	3.08518e-45
18107	ENSG00000137203	-2.72672	4.00666	428.301	1.29994e-46	3.3015e-45
54758	ENSG00000167555	-2.96056	2.23522	427.229	1.50074e-46	3.80154e-45
53895	ENSG00000198453	-2.70308	2.5598	425.988	1.77298e-46	4.47948e-45
47395	ENSG00000065320	-1.78677	4.00652	425.567	1.87638e-46	4.72229e-45
33246	ENSG00000189398	-1.81963	3.95294	419.887	4.33e-46	1.07994e-44
37714	ENSG00000139269	-1.098	5.44546	419.375	4.33571e-46	1.07998e-44
19567	ENSG00000146243	-1.52385	4.58507	416.382	6.52023e-46	1.6179e-44
47041	ENSG00000132386	-1.03809	5.61519	410.737	1.41607e-45	3.47385e-44
29660	ENSG00000165118	-2.9771	2.21872	412.508	1.47772e-45	3.61594e-44
53242	ENSG00000160111	-1.13149	5.42302	408.147	2.02657e-45	4.95274e-44
35264	ENSG00000149256	-1.11568	6.07753	406.773	2.45285e-45	5.95704e-44
31531	ENSG00000165512	-1.05285	5.72935	411.035	3.37206e-45	8.14872e-44
1028	ENSG00000084636	-1.20766	5.10903	402.952	4.18008e-45	1.00513e-43
46074	ENSG00000103460	-1.07628	5.5512	402.094	4.71417e-45	1.13076e-43
55296	ENSG00000092377	-3.15475	1.06079	404.269	6.11365e-45	1.45924e-43
7851	ENSG00000169554	-1.34042	5.34363	396.508	1.03588e-44	2.43954e-43
53412	ENSG00000224864	-2.78753	2.36101	393.376	1.6162e-44	3.76964e-43
52215	ENSG00000130699	-1.10198	5.32336	392.55	1.8183e-44	4.2107e-43
21639	ENSG00000146674	-1.31519	4.74088	389.155	2.95569e-44	6.76564e-43
33198	ENSG00000130600	-1.3854	4.0965	398.905	2.95642e-44	6.76564e-43
19717	ENSG00000146281	-1.47854	4.47008	387.652	3.66838e-44	8.32629e-43
54756	ENSG00000221923	-2.74258	2.35557	412.436	3.84715e-44	8.70154e-43
49295	ENSG00000007314	-1.21394	4.95657	387.382	4.06359e-44	9.1591e-43
46976	ENSG00000141013	-1.38639	4.64177	383.243	6.93841e-44	1.54594e-42
40746	ENSG00000100918	-1.23755	5.18287	383.187	6.99462e-44	1.55668e-42
4099	ENSG00000058085	-1.39252	4.82568	378.812	1.32347e-43	2.932e-42
52274	ENSG00000101198	-1.57104	4.41401	378.201	1.44739e-43	3.18837e-42
15157	ENSG00000259603	-2.00201	4.2559	377.955	1.50053e-43	3.29793e-42
49589	ENSG00000261408	-1.13705	5.17613	377.427	1.62129e-43	3.5513e-42
37377	ENSG00000135457	-1.00882	5.989	433.233	1.98257e-43	4.33288e-42
1173	ENSG00000163873	-2.03652	3.48856	374.85	2.36845e-43	5.1704e-42
3713	ENSG00000162761	-2.41245	4.20852	374.447	2.51349e-43	5.48088e-42
6169	ENSG00000179915	-1.72847	3.85625	373.693	2.80959e-43	6.11283e-42
28828	ENSG00000198680	-2.83523	2.67763	375.114	2.96098e-43	6.435e-42
55267	ENSG00000235001	-2.35514	2.27877	373.209	3.01787e-43	6.55132e-42
22791	ENSG00000091129	-1.46455	4.83641	371.471	3.90431e-43	8.4473e-42
18926	ENSG00000146197	-1.32997	5.44826	371.214	4.05605e-43	8.76584e-42
31466	ENSG00000196693	-1.04188	5.44353	366.261	8.49138e-43	1.80305e-41
31459	ENSG00000234420	-1.59941	4.31971	363.646	1.25769e-42	2.65605e-41
39474	ENSG00000133110	-2.04836	3.64578	362.096	1.58901e-42	3.34484e-41
47567	ENSG00000266302	-2.37713	2.89125	359.426	2.38117e-42	4.96926e-41
34443	ENSG00000166801	-1.17953	5.00553	355.904	4.07275e-42	8.41803e-41
57329	ENSG00000142149	-1.45312	4.48855	355.309	4.46069e-42	9.20029e-41
12127	ENSG00000242808	-2.05587	3.21317	353.342	6.03205e-42	1.23756e-40
13657	ENSG00000138764	-1.30716	5.03181	353.226	6.14042e-42	1.25714e-40
49835	ENSG00000176155	-1.07617	5.42625	360.156	7.28717e-42	1.48565e-40
7640	ENSG00000178162	-2.78968	2.05534	352.021	7.3918e-42	1.5054e-40
13289	ENSG00000157404	-1.01827	5.45834	350.579	9.23392e-42	1.87661e-40
23544	ENSG00000188707	-2.67129	3.36227	349.649	1.06628e-41	2.15574e-40
54757	ENSG00000269834	-2.82718	1.57205	350.676	1.16299e-41	2.34639e-40
37884	ENSG00000155957	-1.86165	3.65248	348.983	1.18215e-41	2.38258e-40
45418	ENSG00000166869	-2.805	2.03986	347.472	1.49455e-41	3.00597e-40
34371	ENSG00000254602	-1.81265	4.01823	345.223	2.12211e-41	4.24618e-40
33144	ENSG00000177685	-1.13891	4.96897	343.639	2.71887e-41	5.41239e-40
33476	ENSG00000166394	-1.06789	5.18593	339.658	5.08554e-41	1.0021e-39
9261	ENSG00000132321	-2.40494	3.37885	339.632	5.10618e-41	1.00515e-39
44907	ENSG00000162069	-1.20961	4.61314	337.193	7.51354e-41	1.46862e-39
9710	ENSG00000114166	-2.11525	3.25954	331.901	1.74844e-40	3.36009e-39
26909	ENSG00000131203	-1.02321	5.04571	329.221	3.82901e-40	7.26502e-39
11628	ENSG00000152977	-1.70167	4.86432	326.102	4.45864e-40	8.43495e-39
13579	ENSG00000163735	-2.44753	3.62542	322.96	7.43963e-40	1.39119e-38
54400	ENSG00000130751	-1.24711	4.46577	321.842	8.9337e-40	1.66417e-38
40811	ENSG00000176165	-2.63497	2.17992	320.669	1.08302e-39	2.01359e-38
20790	ENSG00000164488	-2.02794	3.00657	318.63	1.51496e-39	2.79792e-38
716	ENSG00000133216	-1.0421	5.15396	317.84	1.726e-39	3.18164e-38
29773	ENSG00000169071	-1.19642	5.08011	317.046	1.96816e-39	3.6109e-38
46884	ENSG00000260466	-1.14657	4.73929	315.621	2.49272e-39	4.55178e-38
12540	ENSG00000133256	-1.09921	5.05096	312.818	4.185e-39	7.57784e-38
30270	ENSG00000267987	-2.06554	3.12845	312.323	4.31783e-39	7.8111e-38
1238	ENSG00000182109	-2.41909	2.67551	307.375	9.92091e-39	1.76353e-37
23773	ENSG00000234449	-2.57794	2.21384	307.158	1.02914e-38	1.82604e-37
5975	ENSG00000115828	-2.65724	1.56735	306.792	1.09484e-38	1.93907e-37
57048	ENSG00000228314	-2.79372	0.667215	307.896	1.40029e-38	2.46664e-37
53887	ENSG00000267260	-2.16973	2.6634	309.545	1.98173e-38	3.47188e-37
3366	ENSG00000143627	-2.14036	3.0905	302.123	2.42234e-38	4.23615e-37
52187	ENSG00000101166	-1.12234	4.96956	301.936	2.50084e-38	4.36949e-37
269	ENSG00000049246	-1.02894	4.98357	301.848	2.53888e-38	4.42801e-37
53487	ENSG00000197020	-1.29611	4.07981	299.689	3.67591e-38	6.37104e-37
15093	ENSG00000225138	-1.11786	4.81982	297.454	5.40237e-38	9.23967e-37
55522	ENSG00000176728	-2.76092	0.593689	300.454	6.08265e-38	1.03757e-36
35878	ENSG00000254528	-1.02179	5.18512	296.045	6.89341e-38	1.17176e-36
22546	ENSG00000146833	-2.51257	2.74723	294.82	8.52634e-38	1.4468e-36
31889	ENSG00000165730	-1.87056	3.62923	291.794	1.44503e-37	2.42447e-36
47571	ENSG00000188933	-2.22669	2.73879	297.059	1.5945e-37	2.67296e-36
29693	ENSG00000180447	-1.30749	5.42208	325.561	1.70979e-37	2.86376e-36
43372	ENSG00000137872	-1.62145	3.84913	291.083	1.71618e-37	2.87198e-36
44076	ENSG00000140403	-2.51538	1.91158	289.739	2.07155e-37	3.44886e-36
40841	ENSG00000258525	-1.32627	4.39324	289.023	2.34958e-37	3.90504e-36
16296	ENSG00000145681	-1.94168	3.02406	288.837	2.4276e-37	4.03126e-36
52800	ENSG00000167785	-1.10735	4.36751	288.481	2.58511e-37	4.28185e-36
53472	ENSG00000196268	-1.27934	4.33346	287.123	3.28509e-37	5.42739e-36
27635	ENSG00000246792	-1.54442	4.05989	288.697	4.72902e-37	7.76015e-36
13119	ENSG00000064042	-1.26743	4.47209	284.921	4.85314e-37	7.95039e-36
9276	ENSG00000115648	-1.80875	3.11222	284.545	5.1879e-37	8.47736e-36
24917	ENSG00000147145	-1.46778	4.17074	286.027	5.41174e-37	8.82827e-36
49776	ENSG00000262877	-1.61961	4.23752	317.514	7.22587e-37	1.17188e-35
15276	ENSG00000169862	-1.11856	4.83838	282.642	7.28287e-37	1.18014e-35
20296	ENSG00000118513	-1.98029	3.05765	280.216	1.12437e-36	1.80989e-35
33247	ENSG00000166492	-1.84679	3.09154	275.137	2.81418e-36	4.46706e-35
12541	ENSG00000242686	-1.45652	3.88187	273.778	3.60371e-36	5.6924e-35
56788	ENSG00000177096	-2.37651	2.52812	271.666	5.30114e-36	8.32627e-35
53443	ENSG00000160229	-2.23674	2.4702	271.188	5.78688e-36	9.0599e-35
20825	ENSG00000198719	-1.0475	5.44558	269.238	8.28159e-36	1.29136e-34
14364	ENSG00000250033	-1.55001	3.72304	268.681	9.17656e-36	1.42519e-34
18520	ENSG00000197935	-2.38615	2.10248	268.639	9.24717e-36	1.43501e-34
21946	ENSG00000197008	-1.33232	4.12594	273.613	1.41625e-35	2.18384e-34
27857	ENSG00000083307	-1.08432	4.77003	264.295	2.0697e-35	3.15637e-34
32818	ENSG00000170370	-2.00549	3.77955	263.719	2.30444e-35	3.5061e-34
2098	ENSG00000055732	-1.97871	2.94768	261.91	3.23255e-35	4.88757e-34
35435	ENSG00000077616	-1.40716	3.91999	261.171	3.71341e-35	5.60154e-34
11429	ENSG00000174640	-1.78716	3.05087	260.109	4.53418e-35	6.81319e-34
41833	ENSG00000100433	-1.92205	3.42857	258.695	5.91973e-35	8.86089e-34
15448	ENSG00000113100	-2.30617	3.02771	257.741	7.09027e-35	1.05885e-33
26361	ENSG00000154319	-1.63367	3.66177	255.986	9.89267e-35	1.46945e-33
20091	ENSG00000230202	-1.71026	2.62165	255.392	1.1078e-34	1.64301e-33
46630	ENSG00000166816	-1.27844	4.4991	254.874	1.22271e-34	1.80517e-33
15148	ENSG00000186493	-1.52356	3.91683	254.515	1.30928e-34	1.93005e-33
65	ENSG00000187634	-1.02742	5.15794	253.797	1.50188e-34	2.2106e-33
25529	ENSG00000198889	-2.37964	1.65796	252.735	2.19202e-34	3.21182e-33
35600	ENSG00000196611	-2.40241	2.02434	249.519	3.41792e-34	4.98176e-33
49590	ENSG00000250506	-1.19904	4.28532	246.332	6.34325e-34	9.14944e-33
32082	ENSG00000237149	-2.19798	3.16411	250.183	6.99483e-34	1.00669e-32
12523	ENSG00000251188	-2.4663	1.07087	245.285	7.77911e-34	1.11378e-32
56297	ENSG00000100095	-1.49723	4.20034	243.844	1.03129e-33	1.4679e-32
47206	ENSG00000180626	-1.217	4.32142	239.531	2.4128e-33	3.39206e-32
49410	ENSG00000108950	-1.42644	4.73433	264.616	2.8094e-33	3.93539e-32
54728	ENSG00000161551	-1.05279	4.61666	237.423	3.668e-33	5.11966e-32
54939	ENSG00000227407	-1.68216	3.48196	236.512	4.39859e-33	6.11304e-32
31532	ENSG00000226937	-1.02988	4.81223	235.795	5.07698e-33	7.02351e-32
53426	ENSG00000231205	-2.29433	1.74107	234.84	7.22184e-33	9.90913e-32
17609	ENSG00000134516	-2.31808	1.65125	231.641	1.1706e-32	1.58603e-31
15992	ENSG00000183323	-2.26647	2.17352	229.946	1.65033e-32	2.21744e-31
41595	ENSG00000119673	-2.29741	1.70013	228.604	2.16868e-32	2.8959e-31
46107	ENSG00000177508	-1.53278	3.91134	227.557	2.68502e-32	3.57311e-31
355	ENSG00000130940	-1.1175	4.85035	226.847	3.10518e-32	4.11813e-31
30738	ENSG00000232434	-2.14876	2.59669	245.157	3.30207e-32	4.36732e-31
15667	ENSG00000250722	-1.12894	4.5046	226.282	3.48591e-32	4.60732e-31
16264	ENSG00000131732	-1.03175	4.64935	225.481	4.10925e-32	5.41646e-31
53943	ENSG00000167644	-2.21107	1.63303	222.462	7.66131e-32	9.96997e-31
54590	ENSG00000265438	-1.67408	2.9451	221.842	8.71219e-32	1.12921e-30
48935	ENSG00000182575	-1.57031	3.69216	222.847	8.72283e-32	1.12984e-30
21932	ENSG00000234444	-2.39377	0.243202	222.239	9.33414e-32	1.2058e-30
19740	ENSG00000112182	-1.23461	4.50977	223.525	9.98794e-32	1.28769e-30
10506	ENSG00000163618	-1.19593	4.4258	220.754	1.09211e-31	1.40521e-30
46931	ENSG00000180422	-2.03597	2.28136	220.646	1.1169e-31	1.43615e-30
25285	ENSG00000225366	-2.31995	1.5888	222.428	1.24979e-31	1.60172e-30
19714	ENSG00000146278	-1.11482	4.51733	219.686	1.36426e-31	1.74154e-30
54049	ENSG00000128000	-1.19174	4.34425	219.168	1.57431e-31	2.00178e-30
11560	ENSG00000269905	-1.23442	4.18393	215.94	3.74334e-31	4.67713e-30
15128	ENSG00000185986	-1.36135	3.71388	212.839	5.77114e-31	7.13733e-30
53447	ENSG00000105750	-1.36593	3.42521	211.2	8.18345e-31	1.00503e-29
40160	ENSG00000102452	-2.16519	1.25216	209.75	1.11602e-30	1.36115e-29
19356	ENSG00000151917	-1.84882	2.47047	207.887	1.66545e-30	2.01107e-29
53561	ENSG00000269837	-1.07833	4.36466	207.503	1.80935e-30	2.17941e-29
12545	ENSG00000169026	-1.65599	2.87507	207.45	1.83028e-30	2.20325e-29
20999	ENSG00000198580	-2.06575	2.28132	206.998	2.0176e-30	2.41974e-29
414	ENSG00000162496	-1.41175	3.51451	206.642	2.17927e-30	2.604e-29
23955	ENSG00000184368	-1.42152	3.4133	206.076	2.46296e-30	2.93576e-29
55011	ENSG00000160471	-1.19847	3.98173	206.249	2.61222e-30	3.11177e-29
46960	ENSG00000261373	-1.15375	4.21141	209.846	2.96136e-30	3.5255e-29
10728	ENSG00000175161	-1.28733	3.72704	202.994	4.81568e-30	5.67741e-29
40281	ENSG00000057593	-2.1781	1.44198	202.326	5.57288e-30	6.54232e-29
12222	ENSG00000113790	-2.24496	1.10769	201.675	6.42712e-30	7.52244e-29
62	ENSG00000230699	-1.58902	3.42284	203.405	6.8004e-30	7.94975e-29
7552	ENSG00000186684	-1.4008	3.72721	201.55	8.11977e-30	9.4523e-29
19508	ENSG00000164430	-2.23837	1.22491	199.37	1.10096e-29	1.27249e-28
41583	ENSG00000258376	-2.16142	2.20464	205.552	1.19251e-29	1.37503e-28
28383	ENSG00000255050	-1.04683	4.29618	197.743	1.52941e-29	1.75932e-28
19157	ENSG00000272114	-1.49081	3.25094	195.831	2.33978e-29	2.67095e-28
9468	ENSG00000189229	-2.06565	1.603	194.514	3.13987e-29	3.56126e-28
23948	ENSG00000173698	-1.05237	4.41435	194.375	3.23949e-29	3.66784e-28
57050	ENSG00000215559	-2.25318	0.0710304	194.599	3.50687e-29	3.96134e-28
8698	ENSG00000116117	-1.28141	3.92128	193.871	3.62626e-29	4.09382e-28
8157	ENSG00000128683	-1.01523	5.39099	193.658	3.80428e-29	4.28981e-28
6092	ENSG00000225156	-2.15654	1.29328	193.566	3.883e-29	4.36843e-28
14463	ENSG00000164161	-2.10209	1.63763	192.93	4.47922e-29	5.02464e-28
36325	ENSG00000151062	-2.02412	2.1876	192.755	4.65907e-29	5.21435e-28
12363	ENSG00000114315	-1.04994	4.40635	195.339	4.93235e-29	5.51067e-28
23696	ENSG00000155093	-1.33872	2.85225	192.023	5.4949e-29	6.13566e-28
19534	ENSG00000118407	-1.1688	4.65615	248.898	5.80666e-29	6.47632e-28
49423	ENSG00000154265	-1.72061	3.29728	187.997	1.36892e-28	1.49588e-27
47182	ENSG00000205710	-1.93894	2.9045	186.333	2.00267e-28	2.16286e-27
43560	ENSG00000128918	-2.0809	1.4525	185.632	2.35205e-28	2.53315e-27
8177	ENSG00000172878	-1.18824	3.92985	184.661	2.94028e-28	3.15442e-27
37049	ENSG00000110975	-1.82307	2.14352	183.417	3.91776e-28	4.17315e-27
6138	ENSG00000184261	-1.10787	4.17226	182.665	4.66255e-28	4.9394e-27
17825	ENSG00000250420	-1.5665	3.01507	180.113	8.44082e-28	8.83603e-27
2411	ENSG00000240038	-1.23281	3.81574	178.683	1.17963e-27	1.22235e-26
2267	ENSG00000198691	-1.98381	1.54803	178.329	1.28177e-27	1.32466e-26
51608	ENSG00000101417	-2.02935	1.58633	178.242	1.30817e-27	1.3505e-26
26623	ENSG00000042980	-1.97768	2.19535	177.776	1.45966e-27	1.5053e-26
15094	ENSG00000066230	-1.23522	3.5225	176.863	1.80972e-27	1.86096e-26
52223	ENSG00000101180	-1.57866	2.57561	175.821	2.31429e-27	2.36282e-26
52992	ENSG00000197857	-1.65759	2.52329	175.576	2.45274e-27	2.50022e-26
46399	ENSG00000141096	-2.0728	1.02268	174.929	2.85891e-27	2.90056e-26
33790	ENSG00000187398	-1.90104	2.83535	170.945	7.39772e-27	7.37078e-26
37883	ENSG00000228144	-1.39375	3.24504	170.599	8.03778e-27	7.99621e-26
42305	ENSG00000166183	-1.97329	1.92453	170.321	8.59401e-27	8.52774e-26
35852	ENSG00000118137	-1.74991	1.73503	170.07	9.12968e-27	9.04541e-26
53436	ENSG00000269110	-1.98873	0.779115	168.766	1.39392e-26	1.36161e-25
39750	ENSG00000136099	-1.24638	3.93594	168.053	1.48579e-26	1.44844e-25
55092	ENSG00000166770	-2.00206	1.00498	168.04	1.49058e-26	1.45238e-25
1078	ENSG00000121900	-1.07193	4.07119	167.058	1.89124e-26	1.82992e-25
8594	ENSG00000003402	-1.61829	3.08689	165.91	2.50132e-26	2.40466e-25
47573	ENSG00000272815	-1.94375	1.92099	168.861	2.63201e-26	2.52779e-25
57546	ENSG00000184012	-1.24806	3.60601	165.449	2.79927e-26	2.68711e-25
53419	ENSG00000271524	-1.92954	0.783237	164.654	3.77798e-26	3.5964e-25
29981	ENSG00000170681	-1.11293	3.90074	163.764	4.22905e-26	4.01988e-25
8055	ENSG00000197635	-1.28569	3.2103	163.751	4.24224e-26	4.03044e-25
26777	ENSG00000272327	-1.99209	1.28749	163.246	4.8031e-26	4.54995e-25
35182	ENSG00000062282	-1.2391	3.83219	162.623	5.59956e-26	5.28125e-25
9430	ENSG00000144619	-1.75481	2.31313	162.29	6.07817e-26	5.7271e-25
37017	ENSG00000223722	-2.01608	-0.155883	160.918	8.53162e-26	7.98462e-25
35877	ENSG00000255245	-1.01126	4.21854	160.425	9.64207e-26	9.0022e-25
8824	ENSG00000030419	-1.20506	4.32394	159.838	1.11563e-25	1.0381e-24
4454	ENSG00000162873	-1.25181	3.8852	159.651	1.16859e-25	1.08517e-24
53888	ENSG00000267353	-1.81817	1.77487	158.654	1.49806e-25	1.38138e-24
22126	ENSG00000189143	-1.11539	4.24824	157.638	1.93148e-25	1.7693e-24
52968	ENSG00000198429	-1.27753	3.31597	157.534	1.98226e-25	1.81495e-24
52176	ENSG00000268649	-1.94501	0.987203	156.983	2.27577e-25	2.07586e-24
52362	ENSG00000099866	-1.2157	3.16263	156.414	2.62524e-25	2.38791e-24
46737	ENSG00000135697	-1.85264	2.34115	156.069	2.86332e-25	2.60204e-24
31354	ENSG00000099250	-1.27655	3.33728	155.985	2.92435e-25	2.65501e-24
44403	ENSG00000228998	-1.49859	2.87886	155.584	3.23573e-25	2.9254e-24
54761	ENSG00000258405	-1.87052	1.36134	155.537	3.27429e-25	2.9589e-24
232	ENSG00000158286	-1.16135	3.51331	154.779	3.9646e-25	3.56777e-24
31169	ENSG00000168283	-1.27875	3.63053	154.289	4.48697e-25	4.03039e-24
10532	ENSG00000163637	-1.04598	3.94615	152.405	7.24059e-25	6.43833e-24
20165	ENSG00000146374	-1.56248	3.52154	150.277	1.24723e-24	1.09303e-23
38678	ENSG00000135111	-1.86932	1.44989	150.145	1.28998e-24	1.12947e-23
20793	ENSG00000112562	-1.32071	3.09747	148.984	1.73867e-24	1.51242e-23
8026	ENSG00000054219	-1.08792	3.5553	148.391	2.02594e-24	1.75802e-23
57544	ENSG00000157601	-1.7391	1.91729	148.164	2.1481e-24	1.86319e-23
29589	ENSG00000156049	-1.61065	2.35843	147.591	2.49114e-24	2.15592e-23
45038	ENSG00000232258	-1.86728	1.35576	146.741	3.10544e-24	2.6792e-23
39560	ENSG00000120675	-1.75303	2.85484	146.131	3.63849e-24	3.13075e-23
53902	ENSG00000245680	-1.3788	2.76105	144.04	6.27891e-24	5.3272e-23
22469	ENSG00000105880	-1.77009	1.65579	145.03	8.25001e-24	6.92096e-23
10505	ENSG00000153266	-1.6653	2.71384	142.614	9.12977e-24	7.6392e-23
48785	ENSG00000262539	-1.9391	-0.0126191	141.608	1.19017e-23	9.8811e-23
33118	ENSG00000254815	-1.0557	4.53721	150.927	1.19562e-23	9.91451e-23
9175	ENSG00000237087	-1.07219	3.81693	142.043	1.21234e-23	1.00489e-22
25479	ENSG00000234176	-1.81257	0.676017	136.033	5.26102e-23	4.22207e-22
356	ENSG00000272078	-1.17651	3.73294	135.207	6.57189e-23	5.24375e-22
16180	ENSG00000250802	-1.37795	3.00036	144.086	7.1826e-23	5.71695e-22
30542	ENSG00000215428	-1.04485	3.51164	133.935	9.27323e-23	7.33888e-22
6090	ENSG00000236502	-1.78821	0.972866	133.847	9.49648e-23	7.51251e-22
46623	ENSG00000168404	-1.78928	0.616996	133.659	9.99297e-23	7.90205e-22
1076	ENSG00000160097	-1.55605	2.26522	132.575	1.3418e-22	1.05332e-21
4760	ENSG00000143502	-1.57879	2.04695	132.147	1.50812e-22	1.17582e-21
32373	ENSG00000152804	-1.71465	1.57699	130.19	2.57659e-22	1.98575e-21
3115	ENSG00000163141	-1.63075	2.1625	130.087	2.65059e-22	2.04196e-21
10100	ENSG00000178550	-1.14919	3.79219	146.523	2.98474e-22	2.29212e-21
1959	ENSG00000254685	-1.53986	2.40589	128.181	4.48426e-22	3.40997e-21
22248	ENSG00000186088	-1.41119	2.33896	127.968	4.75656e-22	3.60434e-21
10867	ENSG00000154175	-1.70335	1.97638	127.715	5.1006e-22	3.86203e-21
5644	ENSG00000132031	-1.10131	3.30843	127.994	5.30308e-22	4.00909e-21
8027	ENSG00000248672	-1.10334	3.21804	126.938	6.32885e-22	4.76048e-21
36875	ENSG00000134532	-1.15387	3.77228	126.828	6.52574e-22	4.90099e-21
41208	ENSG00000125378	-1.15646	3.66516	126.607	6.93977e-22	5.20389e-21
9172	ENSG00000244280	-1.04024	3.67608	126.597	6.95941e-22	5.2166e-21
14505	ENSG00000151617	-1.24938	3.57647	126.486	7.17604e-22	5.37277e-21
12225	ENSG00000073803	-1.12169	3.10008	126.112	7.96397e-22	5.94894e-21
8146	ENSG00000071909	-1.53017	3.6187	125.03	1.07756e-21	8.01219e-21
24023	ENSG00000004848	-1.69777	2.56192	126.001	1.18215e-21	8.7497e-21
47658	ENSG00000273018	-1.73707	1.21887	124.692	1.18458e-21	8.76435e-21
28102	ENSG00000165156	-1.2933	2.75487	124.049	1.41857e-21	1.0432e-20
30260	ENSG00000056558	-1.00876	3.85317	123.354	1.92577e-21	1.40556e-20
27955	ENSG00000147655	-1.6179	2.26949	121.815	2.66345e-21	1.92444e-20
30123	ENSG00000198121	-1.33251	2.89607	120.993	3.36318e-21	2.41297e-20
17180	ENSG00000120328	-1.69914	1.76438	122.16	3.42438e-21	2.45416e-20
37277	ENSG00000125084	-1.52437	4.19321	120.842	3.50991e-21	2.5136e-20
9192	ENSG00000115474	-1.6874	1.55279	120.668	3.68841e-21	2.63561e-20
10284	ENSG00000188338	-1.63615	1.63533	120.133	4.29434e-21	3.0551e-20
6392	ENSG00000115902	-1.02438	3.69542	119.355	5.36238e-21	3.80101e-20
20874	ENSG00000178381	-1.04504	3.30825	118.918	6.07574e-21	4.291e-20
18006	ENSG00000145945	-1.69469	1.09102	118.706	6.45569e-21	4.55272e-20
928	ENSG00000227050	-1.0786	3.16505	117.952	8.01405e-21	5.60695e-20
18184	ENSG00000226673	-1.34434	2.14048	117.866	8.21622e-21	5.736e-20
533	ENSG00000234166	-1.41095	2.23243	117.599	8.87043e-21	6.16835e-20
26582	ENSG00000179388	-1.61409	1.90783	117.24	9.83527e-21	6.81975e-20
50733	ENSG00000198796	-1.14706	2.84499	117.214	9.90981e-21	6.86899e-20
36833	ENSG00000172572	-1.23165	3.12849	116.685	1.15416e-20	7.97166e-20
9017	ENSG00000135903	-1.01421	5.77155	115.315	1.71561e-20	1.17534e-19
44908	ENSG00000205890	-1.17998	2.77188	115.102	1.98453e-20	1.35718e-19
39067	ENSG00000187848	-1.5797	1.75178	113.963	2.54188e-20	1.72982e-19
53402	ENSG00000267565	-1.6496	0.521096	113.801	2.66467e-20	1.80957e-19
46978	ENSG00000222019	-1.0193	3.44897	113.724	2.72535e-20	1.84884e-19
12524	ENSG00000251689	-1.60981	-0.33279	113.925	2.74219e-20	1.85961e-19
53582	ENSG00000213967	-1.70045	-0.35079	113.663	2.77418e-20	1.88066e-19
5799	ENSG00000115194	-1.14608	2.84099	113.565	2.85534e-20	1.935e-19
4315	ENSG00000118194	-1.28546	2.48587	111.789	4.8033e-20	3.20369e-19
173	ENSG00000197921	-1.61724	1.90954	111.771	4.82867e-20	3.2195e-19
32817	ENSG00000229847	-1.48517	3.12214	111.582	5.10567e-20	3.39835e-19
54799	ENSG00000269288	-1.54026	1.81788	111.004	6.05216e-20	4.00912e-19
53563	ENSG00000213971	-1.07576	3.35466	110.811	6.50113e-20	4.2992e-19
8769	ENSG00000229150	-1.44709	2.46786	111.057	6.5549e-20	4.33328e-19
53889	ENSG00000267254	-1.66054	0.836045	110.64	6.73891e-20	4.45038e-19
43006	ENSG00000198838	-1.09326	3.3051	108.883	1.13416e-19	7.39943e-19
30340	ENSG00000234921	-1.58787	0.545711	108.162	1.40534e-19	9.13493e-19
27270	ENSG00000254377	-1.49431	2.46499	108.095	1.45423e-19	9.44327e-19
33201	ENSG00000129965	-1.45277	1.8538	106.474	2.32813e-19	1.49334e-18
35353	ENSG00000151376	-1.12526	2.77494	106.344	2.42087e-19	1.5518e-18
52384	ENSG00000267530	-1.59368	0.719915	105.921	2.74874e-19	1.75733e-18
17788	ENSG00000146094	-1.18754	2.57097	105.459	3.15952e-19	2.01333e-18
4552	ENSG00000123689	-1.48451	2.08086	105.321	3.29338e-19	2.09314e-18
12105	ENSG00000114757	-1.46485	1.72207	105.053	3.57043e-19	2.26551e-18
9265	ENSG00000144476	-1.43633	2.19386	104.743	3.92048e-19	2.48033e-18
17837	ENSG00000234284	-1.31089	2.39807	104.496	4.22448e-19	2.66572e-18
35729	ENSG00000204381	-1.31724	2.47306	104.449	4.28504e-19	2.7013e-18
49571	ENSG00000132470	-1.24863	2.51975	104.086	4.78313e-19	3.00846e-18
22466	ENSG00000231764	-1.63227	0.188046	104.847	5.03717e-19	3.16313e-18
50848	ENSG00000081138	-1.5908	1.10769	103.605	5.53241e-19	3.46963e-18
24404	ENSG00000102007	-1.30249	2.25204	103.535	5.65275e-19	3.54396e-18
48446	ENSG00000270145	-1.36538	2.09105	103.343	5.99162e-19	3.74433e-18
21947	ENSG00000234338	-1.55269	1.6512	103.214	6.61119e-19	4.12488e-18
54907	ENSG00000167608	-1.04588	3.27391	102.93	6.79357e-19	4.23731e-18
566	ENSG00000186715	-1.51689	1.87895	102.124	8.68227e-19	5.37394e-18
1239	ENSG00000243970	-1.57465	1.08431	101.706	9.86613e-19	6.07765e-18
8796	ENSG00000144406	-1.05628	3.14077	101.33	1.10676e-18	6.79624e-18
34124	ENSG00000165923	-1.36795	2.3707	101.308	1.11446e-18	6.84135e-18
31494	ENSG00000196793	-1.04328	2.85189	101.251	1.13398e-18	6.95896e-18
5444	ENSG00000236106	-1.53419	1.48325	101.011	1.22066e-18	7.47205e-18
22643	ENSG00000106404	-1.0066	3.14339	100.548	1.40685e-18	8.582e-18
1960	ENSG00000259030	-1.55636	1.27858	100.365	1.48819e-18	9.06684e-18
33200	ENSG00000240801	-1.45281	1.48853	99.6691	2.00073e-18	1.20984e-17
43075	ENSG00000134138	-1.26778	3.0236	98.2652	2.84508e-18	1.70293e-17
3390	ENSG00000132718	-1.21743	2.33473	97.8485	3.23768e-18	1.93078e-17
30585	ENSG00000125492	-1.45285	2.35227	97.3584	3.77033e-18	2.23949e-17
55093	ENSG00000196263	-1.57576	0.928629	96.7156	4.606e-18	2.72089e-17
40824	ENSG00000184304	-1.11765	2.99406	96.3141	5.28355e-18	3.1145e-17
37729	ENSG00000135502	-1.10099	2.88194	95.7276	6.27214e-18	3.67828e-17
52804	ENSG00000181143	-1.52873	1.09113	94.9481	8.00921e-18	4.66599e-17
2021	ENSG00000162614	-1.03789	3.0993	96.6346	9.95463e-18	5.76994e-17
14450	ENSG00000236296	-1.36402	0.465485	94.0387	1.12006e-17	6.46321e-17
20887	ENSG00000230487	-1.19685	2.53081	93.4149	1.29844e-17	7.46152e-17
28659	ENSG00000107165	-1.57864	0.029817	93.4134	1.29902e-17	7.46263e-17
10898	ENSG00000170044	-1.39115	2.665	93.3301	1.33372e-17	7.65972e-17
15189	ENSG00000215218	-1.42709	1.93033	93.1762	1.40022e-17	8.0345e-17
14739	ENSG00000248632	-1.43176	0.0911685	93.0707	1.44779e-17	8.29525e-17
8416	ENSG00000064989	-1.34389	2.18767	92.9484	1.5309e-17	8.7585e-17
169	ENSG00000149527	-1.39554	2.22458	92.7602	1.59741e-17	9.13093e-17
2397	ENSG00000118733	-1.41845	2.92757	92.5685	1.69754e-17	9.68049e-17
4312	ENSG00000163395	-1.53318	0.758229	92.8833	1.93409e-17	1.0994e-16
17427	ENSG00000113196	-1.65377	0.535885	100.394	2.29199e-17	1.29715e-16
17176	ENSG00000196963	-1.30089	2.2217	91.5483	2.34781e-17	1.32719e-16
19347	ENSG00000124749	-1.47668	1.47056	91.4069	2.45599e-17	1.38754e-16
50511	ENSG00000267374	-1.53422	0.521192	91.0768	2.72869e-17	1.5358e-16
30959	ENSG00000107485	-1.40305	1.74342	91.2753	3.22685e-17	1.80364e-16
44737	ENSG00000116176	-1.05084	2.8781	89.9428	3.92214e-17	2.17786e-16
53479	ENSG00000268555	-1.48731	0.290421	89.2504	4.89886e-17	2.70244e-16
17168	ENSG00000113205	-1.20845	2.77348	89.1619	5.82822e-17	3.19877e-16
13978	ENSG00000169836	-1.46335	0.762509	88.3	6.65449e-17	3.63685e-16
707	ENSG00000162552	-1.10549	4.01585	88.0182	7.28885e-17	3.97349e-16
33521	ENSG00000175356	-1.25442	3.00769	87.6664	8.16752e-17	4.43383e-16
18936	ENSG00000112041	-1.50195	0.444798	86.839	1.06815e-16	5.77758e-16
52232	ENSG00000130701	-1.40104	0.987187	86.544	1.17565e-16	6.33613e-16
9481	ENSG00000071282	-1.05524	2.43565	86.5216	1.18428e-16	6.3791e-16
16178	ENSG00000250615	-1.16064	2.37916	86.2082	1.31146e-16	7.05436e-16
56866	ENSG00000230922	-1.34185	1.39696	85.4003	1.70713e-16	9.11455e-16
8048	ENSG00000144290	-1.42912	1.05721	84.8112	2.07013e-16	1.09712e-15
1728	ENSG00000187889	-1.43965	1.22791	84.7985	2.07882e-16	1.10143e-15
14622	ENSG00000185149	-1.47582	0.545729	84.198	2.53164e-16	1.33443e-15
5508	ENSG00000134317	-1.10878	2.91124	83.5431	3.14038e-16	1.64717e-15
66	ENSG00000268179	-1.4089	1.47812	82.418	4.59725e-16	2.38441e-15
23206	ENSG00000157680	-1.37971	1.21279	81.7839	5.6195e-16	2.89913e-15
31168	ENSG00000269897	-1.01821	3.03967	81.7532	5.67709e-16	2.92806e-15
17839	ENSG00000253144	-1.32801	0.42896	81.6345	5.90541e-16	3.04259e-15
15912	ENSG00000178394	-1.42504	0.117649	80.3913	8.93541e-16	4.54823e-15
23239	ENSG00000146858	-1.24652	2.04861	80.0727	9.96029e-16	5.05931e-15
52644	ENSG00000212123	-1.10005	2.33619	79.5722	1.17535e-15	5.95304e-15
13708	ENSG00000138670	-1.28175	1.87141	79.1736	1.34354e-15	6.78896e-15
46612	ENSG00000196436	-1.3107	0.662587	78.903	1.47145e-15	7.41988e-15
9933	ENSG00000136059	-1.05109	2.90384	79.3369	1.53436e-15	7.72908e-15
55425	ENSG00000154620	-1.39833	-0.756767	78.2228	1.85021e-15	9.27179e-15
29761	ENSG00000165025	-1.18322	2.22488	78.2022	1.86313e-15	9.32956e-15
47662	ENSG00000154874	-1.40704	0.732854	77.9163	2.05185e-15	1.02614e-14
44247	ENSG00000225151	-1.2301	1.8694	77.8937	2.06756e-15	1.03308e-14
17171	ENSG00000113209	-1.30755	2.1221	77.8714	2.08319e-15	1.0402e-14
13549	ENSG00000056291	-1.21102	0.0505135	77.6552	2.32554e-15	1.15705e-14
43540	ENSG00000138587	-1.17214	2.20499	77.7632	2.59215e-15	1.28773e-14
42086	ENSG00000273087	-1.38126	1.46541	77.4766	2.6782e-15	1.32877e-14
45394	ENSG00000166828	-1.30033	1.50359	76.1893	3.68471e-15	1.81149e-14
51469	ENSG00000101463	-1.06284	2.62489	75.948	4.00025e-15	1.96116e-14
7050	ENSG00000249715	-1.19313	2.28859	75.6873	4.37209e-15	2.13807e-14
46112	ENSG00000176842	-1.2109	2.3499	75.5702	4.55026e-15	2.22463e-14
21543	ENSG00000122641	-1.37714	0.73718	75.5245	4.62172e-15	2.25844e-14
26066	ENSG00000185010	-1.03427	2.71864	75.5351	4.64343e-15	2.26847e-14
556	ENSG00000186301	-1.27996	2.19525	75.0159	5.49914e-15	2.67777e-14
53457	ENSG00000256240	-1.29223	1.20661	73.9814	7.84042e-15	3.78276e-14
54762	ENSG00000269349	-1.37323	0.423742	73.9706	7.86968e-15	3.79593e-14
36411	ENSG00000047617	-1.09181	2.55988	73.9337	7.97022e-15	3.84157e-14
10768	ENSG00000184500	-1.03864	2.48078	73.5683	9.03795e-15	4.34649e-14
52425	ENSG00000267372	-1.16047	-0.00554282	73.5248	9.49195e-15	4.55356e-14
35575	ENSG00000137691	-1.30359	0.602964	73.2928	9.93784e-15	4.76041e-14
13946	ENSG00000153064	-1.30467	0.0157575	73.2368	1.01317e-14	4.84851e-14
9233	ENSG00000144481	-1.33362	1.51844	73.3254	1.03494e-14	4.94659e-14
7831	ENSG00000075884	-1.30777	1.59574	72.815	1.17194e-14	5.57941e-14
54940	ENSG00000268496	-1.34248	0.96916	72.7392	1.20308e-14	5.72207e-14
41258	ENSG00000270163	-1.33215	1.33044	72.7039	1.21783e-14	5.78941e-14
53396	ENSG00000081665	-1.20271	2.20159	72.636	1.24674e-14	5.92539e-14
30347	ENSG00000136931	-1.30143	2.05521	72.6391	1.36817e-14	6.47713e-14
42095	ENSG00000254656	-1.35093	0.715624	72.0956	1.50328e-14	7.09429e-14
46795	ENSG00000064270	-1.10253	2.08275	71.9039	1.60664e-14	7.56737e-14
17182	ENSG00000120327	-1.13262	2.63502	74.1904	1.9264e-14	9.01878e-14
8900	ENSG00000188282	-1.33376	0.77917	70.8423	2.32414e-14	1.08235e-13
49179	ENSG00000167434	-1.21142	1.97803	70.3029	2.80565e-14	1.30129e-13
26912	ENSG00000254287	-1.13654	1.69389	70.2601	2.848e-14	1.32061e-13
14462	ENSG00000248890	-1.3154	0.465541	70.2574	2.85069e-14	1.32123e-13
16175	ENSG00000145708	-1.36788	0.0710686	70.2046	2.9038e-14	1.34488e-13
5672	ENSG00000084674	-1.27148	1.95261	75.5787	2.93608e-14	1.35919e-13
17178	ENSG00000120324	-1.12577	2.35832	70.4126	2.98934e-14	1.38319e-13
47659	ENSG00000233327	-1.32322	0.501189	69.5738	3.62158e-14	1.66423e-13
2376	ENSG00000162692	-1.2945	1.06748	69.1032	4.27213e-14	1.95532e-13
56451	ENSG00000213888	-1.03541	2.75478	69.3709	4.84947e-14	2.20915e-13
18815	ENSG00000179344	-1.28873	0.921277	68.7295	4.87234e-14	2.21905e-13
7641	ENSG00000230646	-1.12133	0.130656	68.8134	4.87817e-14	2.22119e-13
602	ENSG00000009709	-1.08193	3.65977	69.1569	4.88129e-14	2.22209e-13
52882	ENSG00000220201	-1.0875	2.23691	68.2777	5.71344e-14	2.58214e-13
57477	ENSG00000157542	-1.05976	2.18481	67.9495	6.41524e-14	2.89125e-13
4018	ENSG00000162782	-1.18599	-0.830794	68.5617	7.87379e-14	3.53302e-13
7557	ENSG00000236682	-1.29315	-0.503805	67.2965	8.08297e-14	3.6227e-13
55244	ENSG00000184895	-1.14757	-1.39687	66.9681	9.93002e-14	4.43518e-13
21369	ENSG00000240583	-1.1308	1.61701	65.8445	1.35466e-13	5.98583e-13
32772	ENSG00000165816	-1.08752	2.106	65.6037	1.4763e-13	6.50407e-13
186	ENSG00000177133	-1.21601	2.31717	65.5966	1.48007e-13	6.51923e-13
55531	ENSG00000260197	-1.13451	-1.41573	65.7235	1.54262e-13	6.78399e-13
33639	ENSG00000254946	-1.26201	0.267003	65.4314	1.57005e-13	6.89833e-13
28987	ENSG00000205143	-1.27727	0.45	65.103	1.76582e-13	7.73404e-13
17177	ENSG00000177839	-1.25632	1.10103	64.7044	2.03707e-13	8.88602e-13
50420	ENSG00000118271	-1.1816	-0.991245	64.5387	2.16185e-13	9.4134e-13
16248	ENSG00000189127	-1.1879	1.7391	64.5685	2.33781e-13	1.01568e-12
18238	ENSG00000137393	-1.17763	1.65372	66.2004	3.20964e-13	1.38301e-12
1188	ENSG00000169218	-1.01494	3.48848	63.2631	3.42252e-13	1.47213e-12
9403	ENSG00000237940	-1.1924	1.29625	63.1355	3.58404e-13	1.54024e-12
55458	ENSG00000229129	-1.06754	-0.61932	63.1907	3.6091e-13	1.55067e-12
35880	ENSG00000137747	-1.20771	1.56724	62.6233	4.31401e-13	1.84741e-12
49781	ENSG00000263271	-1.07066	2.63721	62.5343	4.6087e-13	1.9684e-12
56834	ENSG00000234892	-1.20318	1.37778	62.3348	4.78982e-13	2.04261e-12
1961	ENSG00000116783	-1.22558	0.843943	62.1268	5.16547e-13	2.19462e-12
34800	ENSG00000175315	-1.13108	-0.576234	61.995	5.41889e-13	2.29776e-12
43685	ENSG00000035664	-1.05761	2.1043	61.767	5.8873e-13	2.49149e-12
7800	ENSG00000144227	-1.24161	0.851968	61.6564	6.12909e-13	2.59043e-12
22467	ENSG00000006377	-1.10228	0.272919	61.061	7.61499e-13	3.19965e-12
16230	ENSG00000249825	-1.0732	1.99969	61.0225	7.72289e-13	3.24218e-12
33635	ENSG00000110680	-1.24249	0.680575	61.0083	7.76289e-13	3.25756e-12
9682	ENSG00000229271	-1.16744	1.63539	60.9695	7.87388e-13	3.29986e-12
53471	ENSG00000213976	-1.03914	2.24145	60.7781	8.44413e-13	3.53275e-12
48560	ENSG00000204815	-1.02645	2.21565	60.6021	9.00563e-13	3.76119e-12
56828	ENSG00000100290	-1.03771	2.14193	60.7827	9.54618e-13	3.98181e-12
17175	ENSG00000120322	-1.20959	0.0777439	60.3412	9.90833e-13	4.12844e-12
37547	ENSG00000123405	-1.08381	2.42195	60.1625	1.19562e-12	4.95831e-12
44585	ENSG00000140470	-1.05437	2.15945	59.7191	1.24492e-12	5.15838e-12
54048	ENSG00000269069	-1.03452	2.33035	59.6751	1.26524e-12	5.24031e-12
17179	ENSG00000197479	-1.20957	1.364	59.6361	1.28349e-12	5.31363e-12
52179	ENSG00000268333	-1.21383	0.0505195	59.65	1.31766e-12	5.4493e-12
16453	ENSG00000248734	-1.13282	1.61694	59.0466	1.59461e-12	6.56114e-12
41516	ENSG00000255994	-1.18873	1.40494	58.8452	1.7176e-12	7.05821e-12
17172	ENSG00000113211	-1.15411	0.104438	58.5635	1.90588e-12	7.81376e-12
17985	ENSG00000232654	-1.01161	-0.415816	58.4554	2.03136e-12	8.31765e-12
9020	ENSG00000237732	-1.11557	3.28596	58.1356	2.23286e-12	9.12924e-12
20998	ENSG00000228010	-1.19772	0.565035	57.9607	2.3823e-12	9.71166e-12
29608	ENSG00000240979	-1.01218	2.3388	57.6254	2.90591e-12	1.17893e-11
54482	ENSG00000105550	-1.19624	0.844044	57.3759	2.95997e-12	1.19961e-11
31388	ENSG00000264780	-1.18798	0.980073	57.2784	3.06927e-12	1.24235e-11
38458	ENSG00000255150	-1.16629	0.516106	57.2488	3.10314e-12	1.25502e-11
45788	ENSG00000214617	-1.14766	1.37511	56.7626	3.7192e-12	1.49762e-11
7603	ENSG00000180178	-1.11565	1.36107	55.8085	5.92211e-12	2.3501e-11
45598	ENSG00000250616	-1.06593	3.34692	55.6493	6.28319e-12	2.4878e-11
19703	ENSG00000118432	-1.05451	1.66938	55.3084	6.40926e-12	2.53358e-11
35807	ENSG00000109906	-1.04311	2.43769	54.3616	9.15435e-12	3.58588e-11
27247	ENSG00000185942	-1.1835	0.450014	54.236	9.59888e-12	3.75547e-11
6684	ENSG00000162951	-1.13547	1.38858	54.1176	1.00381e-11	3.92256e-11
30784	ENSG00000198569	-1.12211	1.26097	53.321	1.35723e-11	5.24665e-11
15713	ENSG00000164588	-1.14166	1.02977	53.0904	1.48139e-11	5.70392e-11
17181	ENSG00000187372	-1.0471	1.95072	52.6569	1.74689e-11	6.70096e-11
51958	ENSG00000064655	-1.03023	2.02073	52.5635	1.8101e-11	6.93931e-11
39461	ENSG00000120693	-1.06821	2.42854	54.4252	1.82624e-11	6.9998e-11
16447	ENSG00000175426	-1.02904	1.77083	52.0864	2.18141e-11	8.31848e-11
44034	ENSG00000159556	-1.14848	0.307828	51.5802	2.635e-11	9.99325e-11
54687	ENSG00000105370	-1.00827	0.560134	51.292	2.94259e-11	1.11121e-10
55264	ENSG00000099715	-1.03651	-1.28861	51.2366	3.06404e-11	1.15617e-10
49790	ENSG00000182612	-1.07282	1.468	50.8138	3.53542e-11	1.32939e-10
39172	ENSG00000165475	-1.13306	0.758287	50.7286	3.6531e-11	1.37284e-10
5801	ENSG00000138100	-1.11408	1.07095	50.4914	4.00226e-11	1.49913e-10
14660	ENSG00000120251	-1.12449	-0.818164	50.4435	4.07674e-11	1.52556e-10
48766	ENSG00000264070	-1.09007	1.17551	50.4678	4.11944e-11	1.54065e-10
26656	ENSG00000120907	-1.1155	1.07774	50.4462	4.19096e-11	1.56529e-10
6685	ENSG00000237031	-1.10862	0.402323	50.3441	4.23581e-11	1.58112e-10
39702	ENSG00000123201	-1.11149	0.630925	49.0468	6.9943e-11	2.5674e-10
5513	ENSG00000271787	-1.05127	1.47316	48.5675	8.42511e-11	3.07575e-10
36410	ENSG00000185652	-1.06793	1.42622	48.1459	9.92789e-11	3.60608e-10
13563	ENSG00000081051	-1.67646	0.341936	73.7455	1.05661e-10	3.83073e-10
38146	ENSG00000133640	-1.05768	1.40488	47.9374	1.0769e-10	3.90138e-10
54633	ENSG00000220988	-1.10628	-0.425257	47.8376	1.11967e-10	4.05253e-10
39712	ENSG00000270101	-1.03944	1.31638	47.6036	1.22685e-10	4.42809e-10
43624	ENSG00000259223	-1.00723	-0.378297	47.5731	1.24156e-10	4.47871e-10
344	ENSG00000264501	-1.03222	1.34187	47.289	1.38748e-10	4.98655e-10
13022	ENSG00000047365	-1.00827	1.54568	47.212	1.42999e-10	5.13268e-10
2502	ENSG00000134184	-1.08956	-0.378274	46.7476	1.71559e-10	6.12723e-10
42211	ENSG00000258498	-1.05732	0.990903	46.0837	2.22752e-10	7.87743e-10
20794	ENSG00000255905	-1.08782	0.423762	45.5085	2.79517e-10	9.8276e-10
50931	ENSG00000187773	-1.0371	-0.00551283	44.543	4.0981e-10	1.42005e-09
39216	ENSG00000102678	-1.04371	0.758267	44.2769	4.55546e-10	1.57404e-09
20699	ENSG00000213071	-1.03389	1.08445	43.6893	5.75746e-10	1.9774e-09
9958	ENSG00000168356	-1.03669	0.886953	43.3244	6.66129e-10	2.27576e-09
7919	ENSG00000123609	-1.0308	0.939891	43.2887	6.75716e-10	2.30627e-09
32078	ENSG00000270087	-1.00181	0.921083	42.3797	1.01775e-09	3.41458e-09
41478	ENSG00000139988	-1.00685	1.19114	42.0633	1.1288e-09	3.77673e-09
23542	ENSG00000106526	-1.02515	1.09772	41.5827	1.40124e-09	4.65472e-09
3977	ENSG00000242193	-1.00422	0.928643	41.4746	1.40128e-09	4.65472e-09
26368	ENSG00000136574	-1.01766	0.65828	41.3518	1.47263e-09	4.88589e-09
6626	ENSG00000204792	-1.02894	0.429112	40.8102	1.85817e-09	6.12113e-09
56951	ENSG00000100427	-1.0317	-0.25425	39.8982	2.65708e-09	8.6531e-09
56415	ENSG00000133488	-1.00899	0.0505434	39.5703	3.03758e-09	9.84603e-09

## Sheet: H7vsHUES9
	genes	logFC	logCPM	F	PValue	FDR
16980	ENSG00000247627	5.44934	7.35931	14091.5	1.47855e-152	9.5756e-149
38183	ENSG00000139318	3.60033	6.93234	8579.34	2.1505e-138	5.22277e-135
35967	ENSG00000154096	2.64557	8.27016	8185.77	7.87429e-137	1.39081e-133
18680	ENSG00000204531	2.51055	8.73579	7779.9	3.87226e-135	6.26951e-132
35865	ENSG00000149591	2.60743	8.24711	7113.67	3.64832e-132	4.43021e-129
36519	ENSG00000059804	2.2556	8.95896	6978.55	1.57926e-131	1.70463e-128
17231	ENSG00000187678	2.81192	7.28289	6604.06	1.06476e-129	1.0888e-126
34942	ENSG00000069482	3.90428	6.04878	6294.1	4.16153e-128	3.85021e-125
53323	ENSG00000130513	4.6332	5.4964	5755.05	3.79681e-125	2.83724e-122
1697	ENSG00000116133	2.23991	8.02349	5679.46	1.03748e-124	7.4656e-122
16373	ENSG00000113356	2.9014	6.87148	5623.64	2.19803e-124	1.5252e-121
42725	ENSG00000273173	1.839	9.96501	5452.2	2.30858e-123	1.49511e-120
42721	ENSG00000128739	1.83221	9.9859	5427.11	3.27687e-123	1.98957e-120
39936	ENSG00000136160	4.48142	5.44393	5073.27	7.34936e-121	3.85921e-118
23785	ENSG00000146938	2.5616	7.13212	4997.62	1.70069e-120	8.69545e-118
32048	ENSG00000035403	1.7644	9.71361	4926.35	5.04652e-120	2.45122e-117
42726	ENSG00000214265	1.80623	9.20694	4823.21	2.50268e-119	1.18235e-116
1852	ENSG00000162433	2.93481	6.10954	4389.09	3.10996e-116	1.25882e-113
10962	ENSG00000121570	1.74842	8.89562	4368.92	4.40169e-116	1.71041e-113
18653	ENSG00000137331	3.40919	5.50979	4216.85	6.35597e-115	2.35905e-112
20231	ENSG00000118523	2.1627	7.51677	4103.67	4.9284e-114	1.74098e-111
35968	ENSG00000263873	2.58269	6.42842	4102.15	5.06739e-114	1.75811e-111
26005	ENSG00000067840	2.19349	7.21946	4064.36	1.01664e-113	3.40556e-111
1793	ENSG00000240563	1.84937	8.68117	4256.63	1.22466e-111	3.60515e-109
23804	ENSG00000011201	2.39861	6.82961	3787.99	2.01634e-111	5.81102e-109
53288	ENSG00000130477	2.28208	6.84755	3777.68	2.47414e-111	6.96667e-109
15687	ENSG00000112972	2.01725	7.10289	3755.41	3.85426e-111	1.06978e-108
33816	ENSG00000254934	3.1634	5.89887	3633.2	4.59958e-110	1.20764e-107
8430	ENSG00000204262	2.88544	5.97073	3631.12	4.80194e-110	1.24396e-107
26372	ENSG00000079459	1.86118	7.4728	3577.66	1.45774e-109	3.72664e-107
9140	ENSG00000156966	2.44573	6.29017	3516.88	5.25295e-109	1.32545e-106
23163	ENSG00000122786	1.69939	8.31378	3508.19	2.02003e-108	4.96799e-106
48658	ENSG00000175832	2.37815	6.49366	3332.37	2.94305e-107	6.57248e-105
21262	ENSG00000050344	2.41787	6.49524	3443.09	3.59146e-107	7.92937e-105
42727	ENSG00000224078	1.38943	10.3784	3305.94	5.33071e-107	1.16371e-104
25551	ENSG00000171388	5.76178	4.18152	3306.91	2.06044e-106	4.35134e-104
50768	ENSG00000141682	2.40442	6.61112	3373.52	2.44722e-106	5.11258e-104
10131	ENSG00000241186	1.91818	7.44889	3236.73	2.58114e-106	5.335e-104
17993	ENSG00000137267	2.24054	6.31096	3183.19	8.94173e-106	1.82872e-103
43108	ENSG00000166073	1.86528	7.47986	3159.4	1.56327e-105	3.16384e-103
25614	ENSG00000076716	1.45321	8.87136	3128.26	3.267e-105	6.54378e-103
10400	ENSG00000163931	1.38864	9.69736	3115.14	4.46585e-105	8.76434e-103
23417	ENSG00000146904	1.87136	7.35087	3100.35	6.3624e-105	1.23615e-102
23852	ENSG00000205542	1.3945	9.26207	3035.31	3.07621e-104	5.69216e-102
11201	ENSG00000082781	1.72072	7.69874	3025.55	3.90855e-104	7.16407e-102
17880	ENSG00000131459	1.86126	7.17724	3006.58	6.23494e-104	1.13214e-101
20230	ENSG00000236673	4.17172	4.71803	2810.22	9.31747e-102	1.60203e-99
14614	ENSG00000121207	2.99039	5.38749	2801.55	1.17135e-101	1.99633e-99
63659	ENSG00000198712	1.30089	11.4983	2969.13	2.29376e-101	3.84185e-99
21770	ENSG00000106153	2.59898	5.5506	2720.84	1.01697e-100	1.67446e-98
22633	ENSG00000106366	2.99585	5.71106	2703.51	1.63031e-100	2.61779e-98
10421	ENSG00000265992	1.43096	8.4941	2683.03	2.85871e-100	4.47918e-98
36570	ENSG00000111752	1.53984	7.86854	2682.06	2.93541e-100	4.56257e-98
25909	ENSG00000029993	1.53203	7.7518	2664.34	4.7882e-100	7.38333e-98
31905	ENSG00000156515	1.51333	7.83155	2651.02	6.93159e-100	1.06042e-97
2110	ENSG00000142871	1.78031	7.21768	2639.11	9.66225e-100	1.45526e-97
24388	ENSG00000102096	1.93974	6.70122	2604.73	2.54004e-99	3.71056e-97
49393	ENSG00000182481	1.44734	8.29908	2604.18	2.5805e-99	3.73064e-97
48456	ENSG00000141753	1.84896	6.68604	2571.97	6.45427e-99	9.15328e-97
35226	ENSG00000149269	1.58208	7.42482	2489.66	7.06689e-98	9.80733e-96
8187	ENSG00000152256	2.54132	5.44944	2473.66	1.13502e-97	1.55298e-95
42824	ENSG00000166206	2.04032	6.36874	2467.32	1.3707e-97	1.86233e-95
22648	ENSG00000232445	2.88692	5.49279	2448.7	2.3912e-97	3.1821e-95
36416	ENSG00000010278	2.25125	5.96266	2396.93	1.14729e-96	1.47621e-94
56234	ENSG00000184674	5.33644	4.94502	2396.7	1.15543e-96	1.4769e-94
24551	ENSG00000124313	2.46159	5.44837	2393.99	1.25546e-96	1.59427e-94
44081	ENSG00000166426	1.66613	7.12868	2386.55	1.57748e-96	1.99018e-94
17996	ENSG00000137285	1.49898	7.40911	2342.35	6.20748e-96	7.63324e-94
30555	ENSG00000050555	2.51118	5.5977	2437.6	6.56165e-96	8.018e-94
55524	ENSG00000185275	1.4747	7.6372	2289.3	3.31848e-95	3.95551e-93
8531	ENSG00000144381	1.21513	9.16354	2230.98	2.18762e-94	2.56044e-92
38044	ENSG00000139289	2.07826	6.28692	2219.91	3.14507e-94	3.61571e-92
41544	ENSG00000133985	2.58206	5.3039	2187.04	9.33959e-94	1.0489e-91
63642	ENSG00000211459	1.29722	8.46181	2224.64	1.06275e-93	1.18667e-91
599	ENSG00000179023	2.94853	5.14822	2150.96	3.1388e-93	3.44541e-91
15213	ENSG00000078295	2.55722	5.51816	2184.24	3.99681e-93	4.33822e-91
23515	ENSG00000197024	1.99267	6.15456	2109.06	1.31433e-92	1.39541e-90
9173	ENSG00000163286	2.7602	4.76749	2059.2	7.47943e-92	7.85502e-90
6508	ENSG00000075340	1.35284	7.74589	2012.23	3.99e-91	4.14555e-89
18975	ENSG00000124762	1.95873	5.93186	1992.01	8.29624e-91	8.52845e-89
53963	ENSG00000130402	1.15386	9.03677	1987.77	9.68215e-91	9.90077e-89
63663	ENSG00000198938	1.04482	11.8065	1984.61	3.97565e-90	4.00222e-88
24281	ENSG00000065923	3.40006	4.33001	1935.07	6.76596e-90	6.74133e-88
30763	ENSG00000186193	1.77429	6.31138	1931.08	7.85451e-90	7.74647e-88
12428	ENSG00000072274	1.38543	7.38477	1930.03	8.17147e-90	8.01836e-88
35996	ENSG00000109929	1.89613	5.93539	1900.47	2.49197e-89	2.33896e-87
25562	ENSG00000156709	1.83078	6.11507	1887.87	4.02682e-89	3.7434e-87
25872	ENSG00000010404	1.53188	6.68201	1884.51	4.5801e-89	4.23747e-87
36981	ENSG00000110888	1.53591	7.06465	1892.52	1.1963e-88	1.08611e-86
18268	ENSG00000124766	1.24155	8.07918	1887.54	1.44425e-88	1.30513e-86
25742	ENSG00000129682	2.55005	5.06928	1848.7	1.82604e-88	1.6425e-86
38299	ENSG00000136014	1.45436	7.32519	1848.21	1.86124e-88	1.66645e-86
1053	ENSG00000182866	2.71466	4.90395	1841.52	2.41673e-88	2.14404e-86
14175	ENSG00000150961	1.86429	6.03694	1841.28	2.43959e-88	2.15449e-86
41630	ENSG00000133980	1.35404	7.59342	1840.54	2.51109e-88	2.2076e-86
18194	ENSG00000008083	1.15087	8.56204	1816.69	6.42253e-88	5.59567e-86
57431	ENSG00000159228	1.97877	5.69155	1806.61	9.58496e-88	8.31367e-86
43713	ENSG00000140451	1.52217	6.85367	1793.15	1.64084e-87	1.41061e-85
63661	ENSG00000228253	1.07905	9.70802	1855.99	1.85926e-87	1.59134e-85
14990	ENSG00000154556	2.44283	5.25786	1788.34	1.99029e-87	1.69602e-85
17998	ENSG00000137266	1.94603	5.69562	1782.03	2.56563e-87	2.16729e-85
50162	ENSG00000176014	1.49114	6.84902	1780.13	2.77001e-87	2.3298e-85
9785	ENSG00000033867	1.54471	6.93726	1917.38	4.35419e-87	3.6308e-85
56689	ENSG00000100311	4.07807	3.8357	1761.45	5.90609e-87	4.90382e-85
1642	ENSG00000157193	1.6936	6.43965	1756.25	7.30273e-87	6.03765e-85
22982	ENSG00000197462	4.77017	3.21558	1734.18	1.80844e-86	1.47013e-84
1434	ENSG00000117450	1.13525	8.43637	1722.05	2.99128e-86	2.41152e-84
39352	ENSG00000102755	1.96367	6.06471	1711.16	4.71098e-86	3.76665e-84
11976	ENSG00000136603	1.68562	6.32958	1703.88	6.39394e-86	5.09131e-84
20226	ENSG00000197594	2.33559	5.15114	1696.59	8.68737e-86	6.88927e-84
28882	ENSG00000122729	1.58705	6.33619	1690.51	1.12332e-85	8.80038e-84
37293	ENSG00000258232	1.4639	6.82273	1679.69	1.77783e-85	1.37615e-83
11736	ENSG00000169860	2.92044	4.35544	1663.39	3.56915e-85	2.74091e-83
47280	ENSG00000132507	1.13804	8.37771	1646.7	7.33403e-85	5.56612e-83
43711	ENSG00000166831	1.40112	7.1563	1628.49	1.62087e-84	1.22536e-82
39452	ENSG00000133101	4.61467	3.14963	1623.21	2.04269e-84	1.52644e-82
33096	ENSG00000185201	1.6694	6.08697	1608.72	3.87008e-84	2.859e-82
24280	ENSG00000147119	2.87563	4.44174	1594	7.44706e-84	5.45996e-82
1339	ENSG00000117394	1.11291	7.94534	1589.08	9.2783e-84	6.777e-82
32353	ENSG00000174721	1.27166	7.18683	1568.97	2.29519e-83	1.65774e-81
10467	ENSG00000136068	1.10204	8.28891	1547.2	6.19158e-83	4.35856e-81
37591	ENSG00000179899	1.98665	5.77677	1589.59	9.97717e-83	6.9479e-81
39043	ENSG00000198598	1.65318	5.86272	1493.3	7.63775e-82	5.2068e-80
27883	ENSG00000155096	1.08443	8.19053	1470.59	2.25618e-81	1.52206e-79
13262	ENSG00000128045	2.24316	5.06715	1465.15	2.93209e-81	1.9644e-79
23973	ENSG00000102172	1.19328	7.37237	1450.53	5.95097e-81	3.94612e-79
44915	ENSG00000130182	1.18036	7.6884	1431.01	1.54691e-80	1.01881e-78
53767	ENSG00000089351	1.20382	7.26705	1429.37	1.677e-80	1.10076e-78
24987	ENSG00000102271	2.72995	4.33662	1428.89	1.74911e-80	1.14422e-78
29943	ENSG00000106789	1.85017	5.51054	1425.32	2.04774e-80	1.33508e-78
13102	ENSG00000163694	1.73112	5.96373	1416.7	3.13853e-80	2.01249e-78
8779	ENSG00000138413	1.19001	7.56904	1412.2	3.9268e-80	2.50967e-78
27865	ENSG00000048392	1.65064	5.87264	1405.06	5.60782e-80	3.52603e-78
25415	ENSG00000005022	1.0956	7.84931	1398.44	7.8189e-80	4.86902e-78
43112	ENSG00000128829	1.18944	7.36718	1396.06	8.80953e-80	5.46838e-78
11341	ENSG00000004399	1.24501	6.94637	1391.97	1.08319e-79	6.68106e-78
40690	ENSG00000092068	1.17596	7.38936	1391.82	1.09111e-79	6.70861e-78
39444	ENSG00000133083	2.0528	5.59642	1373.82	2.72125e-79	1.64708e-77
35001	ENSG00000172893	1.44174	6.39518	1372.31	2.94015e-79	1.77404e-77
27689	ENSG00000164951	1.90048	5.27567	1354.02	7.53035e-79	4.46058e-77
32333	ENSG00000148680	2.76441	4.18916	1325.21	3.39398e-78	1.96841e-76
13298	ENSG00000128052	1.24813	6.90117	1312.57	6.63017e-78	3.83386e-76
28236	ENSG00000132297	4.20032	3.34673	1320.4	8.95746e-78	5.14895e-76
4632	ENSG00000143494	1.55618	6.08295	1305.77	9.52623e-78	5.44368e-76
33098	ENSG00000185885	1.24117	6.90331	1304.92	9.96954e-78	5.6803e-76
28187	ENSG00000136997	2.03926	5.36843	1302.48	1.13625e-77	6.45501e-76
2606	ENSG00000215866	3.07065	4.14667	1333.83	1.23275e-77	6.98283e-76
35866	ENSG00000160613	1.36077	7.45536	1691.18	1.62994e-77	9.17917e-76
33550	ENSG00000148926	2.02064	5.59273	1293.34	1.85692e-77	1.04272e-75
29004	ENSG00000137094	1.66627	5.74238	1291	2.10697e-77	1.17972e-75
32716	ENSG00000138166	3.10488	4.36548	1494.74	2.39929e-77	1.33569e-75
57173	ENSG00000228592	4.00049	3.22716	1288.24	2.44563e-77	1.3576e-75
22416	ENSG00000105825	3.81575	3.25143	1286.15	2.73848e-77	1.51584e-75
8983	ENSG00000123989	1.47788	6.1079	1283.15	3.223e-77	1.77897e-75
16136	ENSG00000113161	1.12942	7.16969	1281.99	3.43299e-77	1.88417e-75
11978	ENSG00000013297	3.69993	3.33014	1281.38	3.54775e-77	1.94167e-75
13676	ENSG00000138772	2.12337	5.10445	1273.8	5.36171e-77	2.918e-75
16164	ENSG00000145703	1.52054	5.99404	1273.68	5.39934e-77	2.93027e-75
9048	ENSG00000135919	1.4029	6.34488	1267.81	7.44534e-77	4.00708e-75
46291	ENSG00000260834	2.19253	5.12791	1261.55	1.05042e-76	5.6222e-75
44904	ENSG00000006327	1.65324	6.01651	1259.83	1.15504e-76	6.14828e-75
17531	ENSG00000164611	1.39876	6.33248	1255.96	1.43056e-76	7.59409e-75
41716	ENSG00000177108	2.78559	4.21037	1247.08	2.34256e-76	1.23343e-74
9638	ENSG00000154783	2.0824	4.96035	1241.08	3.27318e-76	1.71414e-74
17817	ENSG00000050767	1.90839	4.98305	1240.47	3.38659e-76	1.76876e-74
22504	ENSG00000106236	1.95655	5.07735	1229.95	6.11581e-76	3.16864e-74
38771	ENSG00000089159	1.0976	7.35104	1229.45	6.28997e-76	3.24159e-74
1352	ENSG00000117399	1.14888	7.19543	1228.89	6.49287e-76	3.3373e-74
20917	ENSG00000198286	2.15217	4.86886	1227.62	6.97446e-76	3.56597e-74
25752	ENSG00000101974	1.2811	6.80013	1225.04	8.06904e-76	4.10401e-74
38154	ENSG00000133636	3.39131	3.61636	1222.81	9.15521e-76	4.6443e-74
41919	ENSG00000100604	2.52908	4.44286	1211.96	1.69737e-75	8.43431e-74
11765	ENSG00000196549	3.16263	3.79861	1210.5	1.8458e-75	9.14849e-74
52920	ENSG00000130164	1.29978	6.37787	1208.65	2.05172e-75	1.01432e-73
9257	ENSG00000168505	3.32272	3.56887	1223.75	2.34289e-75	1.1495e-73
37465	ENSG00000111057	1.06482	7.50063	1201.87	3.02852e-75	1.47471e-73
52566	ENSG00000077009	1.65159	5.67481	1174.84	1.4574e-74	6.8895e-73
27378	ENSG00000254277	1.94678	5.12514	1173.8	1.54893e-74	7.30443e-73
25649	ENSG00000156504	1.36177	6.31961	1167.14	2.29287e-74	1.07604e-72
51771	ENSG00000101445	2.52725	4.47765	1162.42	3.03151e-74	1.41584e-72
46637	ENSG00000050820	1.19601	6.8307	1159.31	3.64579e-74	1.69459e-72
13811	ENSG00000118785	3.35409	3.49086	1158.44	3.83991e-74	1.78056e-72
15855	ENSG00000145632	2.17472	4.83005	1154.83	4.76054e-74	2.18658e-72
9282	ENSG00000124831	1.43921	6.11004	1151.53	5.79655e-74	2.64991e-72
1827	ENSG00000079739	1.34845	6.17674	1150.34	6.22294e-74	2.83816e-72
47083	ENSG00000132361	1.13309	7.1134	1136.44	1.4359e-73	6.51827e-72
21074	ENSG00000146530	1.76797	6.04211	1134.15	1.64907e-73	7.46849e-72
53730	ENSG00000105220	1.00879	7.75299	1132.98	1.77098e-73	8.00196e-72
8560	ENSG00000196141	1.54082	5.9992	1130.05	2.11583e-73	9.51584e-72
28335	ENSG00000198576	2.8193	3.91803	1123.06	3.23791e-73	1.43957e-71
42813	ENSG00000206190	3.58257	3.21789	1119.99	3.90691e-73	1.73174e-71
4815	ENSG00000243709	3.54649	3.27486	1119.94	3.92061e-73	1.73174e-71
42733	ENSG00000257151	1.34364	8.26087	2096.31	3.92181e-73	1.73174e-71
11589	ENSG00000175040	1.94594	4.98021	1134.57	4.14675e-73	1.82692e-71
4814	ENSG00000196187	1.32966	6.24423	1110.34	7.07156e-73	3.09792e-71
57587	ENSG00000233056	3.21914	3.37073	1110.32	7.07949e-73	3.09792e-71
5101	ENSG00000198626	2.43203	4.37396	1088.74	2.71372e-72	1.16134e-70
1752	ENSG00000177606	1.95737	5.10055	1135.35	3.12336e-72	1.33371e-70
6136	ENSG00000095002	1.01925	7.55755	1080.53	4.55194e-72	1.931e-70
11990	ENSG00000154310	1.69697	5.42434	1076.91	5.72252e-72	2.40655e-70
46996	ENSG00000183688	1.80242	5.11817	1071.28	8.18271e-72	3.41896e-70
20681	ENSG00000120437	1.26094	6.409	1069.58	9.12051e-72	3.80263e-70
32667	ENSG00000148834	1.75767	5.17156	1063.7	1.32845e-71	5.52687e-70
25167	ENSG00000133169	1.76876	5.08647	1062.58	1.42665e-71	5.92271e-70
36788	ENSG00000008394	1.21098	6.75776	1060.5	1.63112e-71	6.75717e-70
19654	ENSG00000203875	1.14265	6.94862	1058.42	1.86421e-71	7.68998e-70
25385	ENSG00000131725	1.99424	4.89124	1052.83	2.67281e-71	1.09557e-69
22636	ENSG00000128564	2.78144	3.81588	1050.83	3.04281e-71	1.23939e-69
15987	ENSG00000134057	1.06555	7.1569	1047.87	3.68751e-71	1.4926e-69
41225	ENSG00000126787	1.15181	6.91173	1047.79	3.70615e-71	1.49702e-69
24707	ENSG00000181191	1.33646	6.01542	1038.94	6.59485e-71	2.65282e-69
54493	ENSG00000087088	1.15484	6.81472	1051.48	7.1975e-71	2.88926e-69
16121	ENSG00000198780	1.40183	6.07677	1025.84	1.5609e-70	6.18914e-69
30212	ENSG00000041982	1.32671	5.9074	1016.59	2.88498e-70	1.12555e-68
7334	ENSG00000169679	1.04285	7.30831	1016.52	2.89801e-70	1.12836e-68
34661	ENSG00000176340	1.15958	6.65643	1009.59	4.60594e-70	1.7862e-68
12415	ENSG00000145113	1.7134	5.42348	1008.34	5.01024e-70	1.93912e-68
33533	ENSG00000166483	1.39154	7.19601	1576.06	9.13014e-70	3.51266e-68
21198	ENSG00000196683	1.24287	6.26711	997.154	1.06527e-69	4.08228e-68
15686	ENSG00000261604	1.99143	4.56971	993.656	1.35078e-69	5.15604e-68
25635	ENSG00000165704	1.95885	4.8862	992.848	1.4271e-69	5.43671e-68
55020	ENSG00000108106	1.28928	6.78279	1223.7	1.62511e-69	6.17893e-68
3177	ENSG00000163191	1.79362	5.257	987.443	2.06314e-69	7.82907e-68
32127	ENSG00000108179	1.38539	6.05398	987.264	2.08849e-69	7.90981e-68
46121	ENSG00000087245	1.22863	6.24007	985.394	2.37357e-69	8.972e-68
49679	ENSG00000089685	1.15598	6.8355	986.984	2.43201e-69	9.17505e-68
52950	ENSG00000130176	2.02779	4.9583	978.798	3.73364e-69	1.39771e-67
3367	ENSG00000160752	1.06568	6.9275	978.163	3.90051e-69	1.45457e-67
16943	ENSG00000213585	1.04183	7.07172	976.481	4.38026e-69	1.62723e-67
5968	ENSG00000218739	1.33574	5.87229	973.36	5.43447e-69	2.01117e-67
39195	ENSG00000150459	1.04286	6.9105	972.151	5.90906e-69	2.18265e-67
8532	ENSG00000115541	1.17279	6.58675	966.051	9.02696e-69	3.3154e-67
26522	ENSG00000175445	2.76208	3.8814	976.006	9.29038e-69	3.40571e-67
39757	ENSG00000234787	2.98305	3.80199	960.529	1.32748e-68	4.82987e-67
10575	ENSG00000163378	2.13604	4.46158	958.252	1.55704e-68	5.63346e-67
18652	ENSG00000272273	2.97245	3.27363	947.618	3.29478e-68	1.18326e-66
56439	ENSG00000100078	2.29557	4.165	938.146	6.46243e-68	2.30806e-66
31795	ENSG00000170312	1.13533	6.55708	937.949	6.5539e-68	2.33643e-66
32925	ENSG00000065154	1.36505	5.71774	925.903	1.55731e-67	5.50126e-66
35449	ENSG00000165323	1.13792	6.57221	917.42	2.96598e-67	1.03088e-65
1446	ENSG00000086015	1.19707	6.26368	903.811	7.8105e-67	2.67351e-65
1399	ENSG00000142945	1.04079	6.88374	900.562	9.92892e-67	3.36665e-65
50861	ENSG00000171451	2.05849	4.42038	900.248	1.01623e-66	3.43979e-65
42809	ENSG00000114062	1.01234	7.04413	900.128	1.162e-66	3.91955e-65
1840	ENSG00000162434	1.78837	4.85079	897.36	1.25875e-66	4.2312e-65
9934	ENSG00000187091	1.66179	5.02619	894.958	1.5046e-66	5.04015e-65
35164	ENSG00000137486	2.03032	4.42072	893.394	1.69039e-66	5.64304e-65
530	ENSG00000142627	1.12728	6.52711	891.663	1.92325e-66	6.39844e-65
884	ENSG00000158246	1.18306	6.41548	880.05	4.59649e-66	1.5188e-64
52261	ENSG00000101194	1.61788	5.14984	879.495	4.79285e-66	1.58099e-64
6082	ENSG00000138032	1.00763	7.18409	879.077	4.94666e-66	1.62896e-64
39197	ENSG00000165480	1.42268	5.60453	878.17	5.29755e-66	1.73568e-64
22138	ENSG00000106665	1.16748	6.23753	875.449	6.50872e-66	2.12892e-64
51153	ENSG00000171867	1.6033	5.16283	871.172	9.00672e-66	2.92628e-64
43043	ENSG00000198146	1.0457	6.81339	868.468	1.1067e-65	3.58369e-64
16131	ENSG00000176928	3.1996	3.27013	876.12	1.37661e-65	4.44289e-64
51646	ENSG00000131069	1.88664	4.48974	865.595	1.55699e-65	5.00841e-64
40	ENSG00000248527	1.10441	7.89235	1301.86	2.85512e-65	9.06407e-64
29584	ENSG00000204612	4.00323	2.1941	849.635	4.71954e-65	1.48136e-63
34792	ENSG00000175592	2.82044	3.62047	845.649	6.4377e-65	2.0109e-63
44999	ENSG00000103184	2.27862	4.01711	845.135	6.7012e-65	2.08985e-63
40437	ENSG00000198805	1.29314	5.94423	846.933	9.9818e-65	3.09308e-63
28148	ENSG00000104549	1.13079	6.30262	847.67	1.0285e-64	3.18195e-63
2721	ENSG00000092607	3.89315	2.18644	834.679	1.52251e-64	4.68794e-63
6543	ENSG00000135636	2.23279	4.00119	834.33	1.56506e-64	4.81132e-63
36272	ENSG00000166105	2.09706	4.49615	832.549	1.80149e-64	5.52941e-63
39965	ENSG00000136158	1.28921	5.8672	828.205	2.54193e-64	7.74094e-63
742	ENSG00000088280	1.2824	5.98463	844.02	6.56428e-64	1.96817e-62
17768	ENSG00000160867	1.07751	6.60477	811.259	9.88034e-64	2.95331e-62
46905	ENSG00000167508	1.31266	5.60486	811.239	9.89643e-64	2.95357e-62
32336	ENSG00000148677	3.26301	3.33958	810.995	1.0093e-63	3.00761e-62
30765	ENSG00000197355	1.98132	4.28793	805.588	1.56455e-63	4.64085e-62
46450	ENSG00000103044	1.32149	5.84656	800.455	2.37751e-63	7.03084e-62
36858	ENSG00000111726	1.28426	5.78647	791.818	5.41692e-63	1.58741e-61
5116	ENSG00000215808	3.40708	2.428	787.705	6.78751e-63	1.97713e-61
57430	ENSG00000230212	1.91895	4.39877	786.921	7.24347e-63	2.1005e-61
53073	ENSG00000267598	1.03742	6.61737	784.314	1.00757e-62	2.90017e-61
48421	ENSG00000141738	1.91412	4.64722	782.858	1.01519e-62	2.9149e-61
16201	ENSG00000145685	1.30911	5.72961	782.744	1.02488e-62	2.93692e-61
22624	ENSG00000169894	1.7826	4.68772	780.662	1.21914e-62	3.48846e-61
15083	ENSG00000073578	1.26238	5.81868	778.31	1.48392e-62	4.23363e-61
39645	ENSG00000136159	1.27284	5.73391	768.692	3.33199e-62	9.36862e-61
38926	ENSG00000073060	1.30948	5.79814	785.618	3.7665e-62	1.05598e-60
25873	ENSG00000241489	1.40342	5.27471	764.708	4.66975e-62	1.30357e-60
36920	ENSG00000123104	1.58715	5.21462	802.375	6.31281e-62	1.75217e-60
10475	ENSG00000168291	1.01707	6.62823	757.026	8.98996e-62	2.49167e-60
48897	ENSG00000159199	1.52953	5.19625	754.82	1.08617e-61	2.99761e-60
46397	ENSG00000124067	1.12967	6.2328	781.175	1.59335e-61	4.38486e-60
21204	ENSG00000122591	1.01467	6.56854	747.231	2.08927e-61	5.70919e-60
12881	ENSG00000169744	1.83613	4.5105	751.223	2.42653e-61	6.6215e-60
30410	ENSG00000136854	1.30667	5.60406	745.459	2.43577e-61	6.63739e-60
12238	ENSG00000244405	1.37445	5.34021	742.069	3.27009e-61	8.88594e-60
36510	ENSG00000111704	2.55638	3.63934	739.756	4.00058e-61	1.08105e-59
43938	ENSG00000167178	2.67109	3.00618	738.755	4.36622e-61	1.17495e-59
28230	ENSG00000253507	1.9465	4.81254	738.597	4.42679e-61	1.1896e-59
29739	ENSG00000123975	1.0734	6.33352	737.064	5.06203e-61	1.35469e-59
10443	ENSG00000144730	1.11792	6.80639	909.643	6.4793e-61	1.72211e-59
23899	ENSG00000126010	1.21025	5.45434	733.101	7.1668e-61	1.90224e-59
43103	ENSG00000137801	1.06172	7.23601	732.6	7.48992e-61	1.98258e-59
38091	ENSG00000257474	3.64763	2.54917	731.244	8.43956e-61	2.22788e-59
8533	ENSG00000270757	1.06219	6.46634	744.9	9.44492e-61	2.48652e-59
14962	ENSG00000164305	1.11981	6.04991	729.695	9.67516e-61	2.54369e-59
55879	ENSG00000100075	1.09543	6.35198	746.497	9.8256e-61	2.57975e-59
9382	ENSG00000176720	1.3989	5.39508	728.231	1.10107e-60	2.87924e-59
49519	ENSG00000161513	1.40589	5.37906	726.604	1.27159e-60	3.31621e-59
42731	ENSG00000272846	1.35798	5.52439	741.647	1.48675e-60	3.85662e-59
51921	ENSG00000175063	1.03477	6.56306	738.718	1.9114e-60	4.93839e-59
11985	ENSG00000163584	1.34687	5.42962	719.438	2.40508e-60	6.19739e-59
47963	ENSG00000109107	1.64279	4.80924	719.395	2.41436e-60	6.21306e-59
42688	ENSG00000140181	2.02794	4.28919	726.398	2.60691e-60	6.69084e-59
33933	ENSG00000026508	2.37316	3.58602	717.357	2.89705e-60	7.4257e-59
35508	ENSG00000255666	3.10993	2.7193	717.334	2.90301e-60	7.43116e-59
25776	ENSG00000182195	1.44844	5.05607	713.169	4.21838e-60	1.07558e-58
26063	ENSG00000130830	2.71025	3.15651	710.463	5.3831e-60	1.36896e-58
45105	ENSG00000185338	2.26796	4.08727	830.516	5.55922e-60	1.4119e-58
38559	ENSG00000139433	2.08105	3.88818	709.816	5.707e-60	1.44754e-58
32046	ENSG00000122861	1.12922	5.85667	709.594	5.82263e-60	1.47494e-58
2106	ENSG00000153904	1.30661	5.63845	706.042	8.02985e-60	2.02876e-58
10128	ENSG00000163827	1.93003	4.54032	701.466	1.21744e-59	3.05603e-58
49076	ENSG00000121057	1.06987	6.29187	697.207	1.79686e-59	4.4873e-58
57524	ENSG00000183778	1.04655	6.31041	696.033	2.00117e-59	4.97833e-58
47186	ENSG00000108518	1.07974	9.26628	1563.22	2.85272e-59	7.05158e-58
511	ENSG00000162458	1.05843	6.27718	683.909	6.13622e-59	1.50341e-57
38045	ENSG00000257453	2.03251	4.43348	682.186	7.20517e-59	1.75866e-57
2403	ENSG00000060718	1.23778	5.69731	681.433	7.72987e-59	1.87965e-57
24790	ENSG00000204131	1.78654	4.31123	679.726	9.06685e-59	2.19651e-57
52773	ENSG00000167775	1.23637	5.72707	679.582	9.18945e-59	2.22343e-57
4320	ENSG00000174307	1.46449	5.21317	677.542	1.11253e-58	2.68514e-57
4958	ENSG00000177614	1.99316	4.15905	668.967	2.49713e-58	5.93841e-57
4816	ENSG00000255835	1.23161	5.69697	667.672	2.82353e-58	6.69821e-57
3558	ENSG00000158710	1.22562	5.5989	667.546	2.85748e-58	6.77049e-57
56679	ENSG00000244509	1.62314	4.726	666.02	3.30331e-58	7.8173e-57
56307	ENSG00000128294	1.16895	5.76242	661.248	5.20789e-58	1.21909e-56
579	ENSG00000117115	2.21672	3.62641	661.015	5.32518e-58	1.24504e-56
56710	ENSG00000133477	1.74314	4.52439	653.021	1.14873e-57	2.64753e-56
14753	ENSG00000052802	1.17175	5.50696	652.836	1.1695e-57	2.69221e-56
37936	ENSG00000135679	1.05079	6.21909	651.288	1.35848e-57	3.11249e-56
47362	ENSG00000178999	1.00919	6.36588	650.09	1.52568e-57	3.49145e-56
5978	ENSG00000163171	1.31726	5.46794	647.262	2.00823e-57	4.57956e-56
56342	ENSG00000183765	1.17187	5.73695	643.245	2.97227e-57	6.73057e-56
53719	ENSG00000124302	2.26854	3.56132	643.192	2.98765e-57	6.75752e-56
49680	ENSG00000268310	1.18969	6.29344	767.403	5.94678e-57	1.33111e-55
13849	ENSG00000187653	1.54804	4.77587	634.707	6.88332e-57	1.5372e-55
11737	ENSG00000241732	2.55742	3.01298	631.03	1.09138e-56	2.41785e-55
34791	ENSG00000175602	1.31913	5.21052	629.722	1.12862e-56	2.49748e-55
51654	ENSG00000101000	1.64873	4.56032	621.905	2.46663e-56	5.43358e-55
30764	ENSG00000231864	1.71208	4.42744	621.393	2.59696e-56	5.7142e-55
1698	ENSG00000242396	1.99852	3.97693	620.313	2.89514e-56	6.36308e-55
25502	ENSG00000101966	1.04689	6.03829	618.689	3.41046e-56	7.48722e-55
18115	ENSG00000111846	1.23324	5.52735	614.799	5.05553e-56	1.10364e-54
9833	ENSG00000144645	1.40152	5.13496	614.398	5.26566e-56	1.14693e-54
41301	ENSG00000165617	1.16844	5.24312	611.902	7.45622e-56	1.61322e-54
36225	ENSG00000134917	2.83514	2.96676	610.251	8.03009e-56	1.73352e-54
7909	ENSG00000115963	1.38757	5.07434	609.259	8.88661e-56	1.91629e-54
28974	ENSG00000164976	2.38681	3.19902	608.888	1.01372e-55	2.18113e-54
23757	ENSG00000157399	2.46678	3.08959	626.951	1.09033e-55	2.3382e-54
27144	ENSG00000254087	1.41407	5.20647	607.09	1.10949e-55	2.37665e-54
18894	ENSG00000124493	1.58505	4.77543	626.424	1.14779e-55	2.45599e-54
27327	ENSG00000046889	1.00244	6.10637	598.832	2.59815e-55	5.46907e-54
3568	ENSG00000162729	1.089	5.74197	583.898	1.23973e-54	2.56515e-53
237	ENSG00000097021	1.15018	6.57895	778.288	2.01969e-54	4.16125e-53
13856	ENSG00000249152	2.39421	3.46303	584.258	2.15556e-54	4.43255e-53
22516	ENSG00000130429	1.10264	5.79296	578.091	2.29579e-54	4.70517e-53
52152	ENSG00000124225	1.52444	4.72889	575.436	3.04796e-54	6.21394e-53
43981	ENSG00000167173	1.21143	5.57883	584.588	3.94591e-54	7.97764e-53
21668	ENSG00000183696	1.17667	5.61554	571.942	4.43244e-54	8.93339e-53
37368	ENSG00000185432	2.72169	2.73743	576.593	4.83448e-54	9.70343e-53
25555	ENSG00000188706	1.02602	5.92365	568.779	6.23023e-54	1.24024e-52
20318	ENSG00000135525	1.10047	6.03669	579.103	6.99158e-54	1.38753e-52
53322	ENSG00000130517	1.33508	4.87043	567.533	7.12779e-54	1.41312e-52
12078	ENSG00000172667	1.22858	5.2168	565.91	8.49599e-54	1.68094e-52
470	ENSG00000162493	1.01298	6.17631	564.592	9.8017e-54	1.93534e-52
31939	ENSG00000107719	1.07114	5.74319	563.22	1.13774e-53	2.2419e-52
3086	ENSG00000143382	1.74954	4.19992	562.827	1.18736e-53	2.33259e-52
11979	ENSG00000013293	3.38812	1.78438	561.7	1.34245e-53	2.6161e-52
25651	ENSG00000101928	1.80813	4.14395	575.866	1.87325e-53	3.6359e-52
26137	ENSG00000182372	1.24162	5.31187	551.492	4.11586e-53	7.86303e-52
22210	ENSG00000106211	1.07585	5.86204	549.589	5.08099e-53	9.64991e-52
3174	ENSG00000197747	1.94835	4.01055	548.832	5.52623e-53	1.04648e-51
608	ENSG00000169991	1.65432	4.53009	548.031	6.03998e-53	1.14266e-51
16189	ENSG00000171530	1.07836	5.81403	547.023	7.36274e-53	1.38347e-51
55896	ENSG00000184702	1.40356	4.60439	542.608	1.10577e-52	2.06181e-51
36567	ENSG00000249790	1.08537	5.82222	539.605	1.54878e-52	2.87404e-51
53781	ENSG00000089327	1.08881	5.65645	544.15	1.62572e-52	3.01394e-51
32587	ENSG00000107833	1.10515	5.72876	537.946	1.86696e-52	3.44147e-51
41417	ENSG00000126803	1.43305	4.62961	536.784	2.12829e-52	3.90836e-51
43209	ENSG00000103966	1.15341	5.70549	546.826	4.115e-52	7.49299e-51
54900	ENSG00000170909	2.41988	2.83351	528.66	5.3547e-52	9.70489e-51
13207	ENSG00000145247	1.22549	5.18593	527.754	5.93872e-52	1.07333e-50
20232	ENSG00000227220	1.80844	4.51488	582.379	5.98719e-52	1.08109e-50
8538	ENSG00000247626	1.27719	5.03766	527.308	6.24958e-52	1.12637e-50
39475	ENSG00000133107	1.53017	4.46675	525.443	7.73926e-52	1.39228e-50
21593	ENSG00000106631	2.75749	2.5247	524.598	8.52825e-52	1.52997e-50
29540	ENSG00000135046	2.41191	3.34357	524.031	9.10212e-52	1.62991e-50
5010	ENSG00000143674	1.27239	5.19731	523.68	9.47802e-52	1.69254e-50
46174	ENSG00000140853	2.5022	2.79695	523.539	9.63228e-52	1.71851e-50
31932	ENSG00000180817	1.0811	5.81648	521.746	1.28644e-51	2.28675e-50
27968	ENSG00000120526	1.05029	5.73138	519.32	1.56783e-51	2.78186e-50
34662	ENSG00000256100	1.08142	5.65784	519.241	1.58227e-51	2.80491e-50
32670	ENSG00000148841	1.3089	5.09397	516.023	2.29896e-51	4.04222e-50
17626	ENSG00000094755	3.04046	2.14466	513.968	2.92141e-51	5.09973e-50
23653	ENSG00000186480	1.20588	4.96214	512.138	3.61852e-51	6.29401e-50
27521	ENSG00000164687	1.73735	4.22474	520.586	4.14512e-51	7.19068e-50
4546	ENSG00000230937	2.1408	3.10511	507.76	6.05107e-51	1.04318e-49
30246	ENSG00000078725	2.02397	3.68328	525.683	9.0071e-51	1.54456e-49
49137	ENSG00000068489	1.05921	5.64043	496.616	2.27513e-50	3.85048e-49
15438	ENSG00000248605	2.43255	2.64932	493.151	3.45057e-50	5.7944e-49
47030	ENSG00000167703	1.49198	4.4167	490.623	4.68237e-50	7.80221e-49
29492	ENSG00000135063	1.76529	4.19118	488.941	5.74028e-50	9.51603e-49
9296	ENSG00000144485	1.12359	5.4538	488.033	6.40867e-50	1.0615e-48
52499	ENSG00000099860	1.79672	3.83564	487.826	6.57258e-50	1.08772e-48
33915	ENSG00000166016	1.56933	4.45342	485.839	8.37027e-50	1.37702e-48
15029	ENSG00000179046	1.51309	4.57661	489.498	8.93556e-50	1.46506e-48
44343	ENSG00000140511	1.01867	5.87832	483.56	1.10546e-49	1.80184e-48
31937	ENSG00000156574	2.37312	2.7384	483.416	1.12514e-49	1.83085e-48
46324	ENSG00000172840	1.38817	4.59574	480.932	1.52558e-49	2.46798e-48
27628	ENSG00000104327	2.23328	3.14725	476.977	2.48368e-49	3.98805e-48
22860	ENSG00000135269	1.50153	4.56229	472.112	4.5418e-49	7.26276e-48
7149	ENSG00000204634	1.25183	5.01346	471.259	5.05087e-49	8.06354e-48
39509	ENSG00000150907	1.03734	5.64168	470.924	5.26693e-49	8.40158e-48
44891	ENSG00000059122	1.07741	5.49359	467.278	8.31212e-49	1.32049e-47
9461	ENSG00000134109	1.03537	5.46361	462.269	1.5627e-48	2.44458e-47
8966	ENSG00000127824	1.65874	4.23735	452.822	5.21215e-48	8.01796e-47
48231	ENSG00000172716	2.89325	1.80489	452.654	5.32584e-48	8.18638e-47
25391	ENSG00000131724	1.54722	4.07827	451.392	6.26486e-48	9.56918e-47
35815	ENSG00000076043	1.12091	5.385	450.239	7.26941e-48	1.10774e-46
12312	ENSG00000238077	3.1755	1.31728	449.619	7.87477e-48	1.19624e-46
50113	ENSG00000154864	1.09097	5.29806	449.59	7.90498e-48	1.19895e-46
54326	ENSG00000125746	1.26558	4.85239	472.723	8.06795e-48	1.22272e-46
7216	ENSG00000135972	1.01331	5.75201	448.28	9.36458e-48	1.41701e-46
34756	ENSG00000245532	1.1479	5.26846	520.242	1.58168e-47	2.38221e-46
14766	ENSG00000196104	3.05993	1.67249	441.258	2.33689e-47	3.49527e-46
46474	ENSG00000181019	1.45924	4.28389	439.724	2.85781e-47	4.27111e-46
20215	ENSG00000118507	1.8082	3.50514	437.763	3.69888e-47	5.51539e-46
3266	ENSG00000169418	2.15989	3.69577	525.425	4.8093e-47	7.15466e-46
43048	ENSG00000255192	2.68029	2.37745	432.96	6.98331e-47	1.03414e-45
50594	ENSG00000101665	1.47074	4.36467	431.678	8.28103e-47	1.22073e-45
50087	ENSG00000168461	1.05718	5.28129	429.534	1.10224e-46	1.61748e-45
32354	ENSG00000272817	1.27094	4.68469	428.003	1.35289e-46	1.98081e-45
18846	ENSG00000224557	1.98685	3.3451	426.32	1.69564e-46	2.46222e-45
36505	ENSG00000184344	3.05353	1.76768	448.258	1.70529e-46	2.47439e-45
53731	ENSG00000266953	1.07886	5.38326	426.179	1.72803e-46	2.50552e-45
28234	ENSG00000258417	3.04012	1.59672	425.534	1.88459e-46	2.73047e-45
26528	ENSG00000061337	1.41775	4.35991	434.603	2.42884e-46	3.50074e-45
20150	ENSG00000135547	2.0131	3.01264	423.25	2.56432e-46	3.69054e-45
22400	ENSG00000105810	1.01858	5.63436	422.522	2.82952e-46	4.06618e-45
22384	ENSG00000001630	1.03753	5.38551	422.248	2.93612e-46	4.21624e-45
42753	ENSG00000261069	1.14604	5.07593	420.124	3.91573e-46	5.60226e-45
47827	ENSG00000212719	1.57469	3.90031	426.201	4.94282e-46	7.04061e-45
36419	ENSG00000008323	1.21959	4.85148	414.499	8.43883e-46	1.19156e-44
43139	ENSG00000128944	1.0633	5.38224	410.632	1.4369e-45	2.02009e-44
19024	ENSG00000164626	1.04769	5.52194	416.81	1.54377e-45	2.16719e-44
17284	ENSG00000156475	1.52213	4.40448	403.996	3.61209e-45	5.02358e-44
17242	ENSG00000113580	2.59104	2.40178	403.749	3.73911e-45	5.19651e-44
53260	ENSG00000160117	1.3884	4.35883	403.013	4.14448e-45	5.75576e-44
11612	ENSG00000152952	1.30278	4.55496	402.188	4.65263e-45	6.43846e-44
19530	ENSG00000111799	1.48892	4.43481	400.301	6.47369e-45	8.93305e-44
578	ENSG00000117118	1.1023	5.24484	410.031	7.32889e-45	1.00845e-43
46735	ENSG00000166473	1.6519	3.79966	398.9	7.38658e-45	1.01567e-43
9170	ENSG00000163283	2.52261	2.15904	398.39	7.938e-45	1.08918e-43
9112	ENSG00000185404	2.287	2.52471	397.022	9.63148e-45	1.32061e-43
47952	ENSG00000076351	1.39748	4.23312	396.896	9.80496e-45	1.34345e-43
50862	ENSG00000263424	1.92758	3.1688	396.662	1.01341e-44	1.38757e-43
52456	ENSG00000130270	1.77111	3.17065	391.627	2.07425e-44	2.81233e-43
51039	ENSG00000101276	1.97547	3.08975	391.344	2.15996e-44	2.92648e-43
3100	ENSG00000143387	1.91807	2.89987	390.253	2.52514e-44	3.40938e-43
55022	ENSG00000063241	1.02073	5.50293	391.981	2.79566e-44	3.77201e-43
4812	ENSG00000143819	1.1211	5.09668	387.743	3.62064e-44	4.87157e-43
56204	ENSG00000250479	1.59099	3.94861	387.628	3.68124e-44	4.94968e-43
26317	ENSG00000253230	1.21047	4.93915	383.175	7.00727e-44	9.33134e-43
43345	ENSG00000171766	1.28162	4.55225	381.625	8.77833e-44	1.16419e-42
54151	ENSG00000105409	1.18963	4.9123	379.296	1.23306e-43	1.62531e-42
22970	ENSG00000170775	1.98652	2.90346	378.364	1.41322e-43	1.85901e-42
10989	ENSG00000144824	1.1316	4.83684	376.715	1.79986e-43	2.36121e-42
57218	ENSG00000154734	1.48914	4.57117	446.221	1.85631e-43	2.43361e-42
43972	ENSG00000178718	1.11706	5.06102	380.606	2.37242e-43	3.09354e-42
5364	ENSG00000184731	1.96227	3.17251	373.652	2.82664e-43	3.67104e-42
8186	ENSG00000225205	1.70632	3.47327	373.073	3.0792e-43	3.99371e-42
36578	ENSG00000175899	2.33124	2.5968	368.312	6.24732e-43	8.02772e-42
37335	ENSG00000050405	1.02234	5.56439	372.609	7.55478e-43	9.65035e-42
5875	ENSG00000213626	1.4649	4.16795	365.961	8.88103e-43	1.13073e-41
11658	ENSG00000169908	2.86565	1.52925	364.597	1.08999e-42	1.37874e-41
38512	ENSG00000257951	2.64481	1.67031	364.452	1.11413e-42	1.40835e-41
42732	ENSG00000257647	1.20097	4.92129	405.15	1.65074e-42	2.06385e-41
4440	ENSG00000163531	1.13935	4.74748	361.527	1.73181e-42	2.16381e-41
1259	ENSG00000168389	1.75434	3.50409	359.295	2.42882e-42	3.02304e-41
43044	ENSG00000212768	1.07345	5.0504	358.112	2.9076e-42	3.6028e-41
25379	ENSG00000003096	1.316	4.44114	357.156	3.36382e-42	4.16013e-41
22634	ENSG00000106367	1.0099	5.15772	356.381	3.78606e-42	4.66747e-41
55902	ENSG00000184470	1.5378	4.30856	354.799	4.82351e-42	5.91268e-41
46161	ENSG00000187193	1.42465	4.27175	354.408	5.12153e-42	6.26219e-41
19121	ENSG00000112651	1.02031	5.14452	353.31	6.06178e-42	7.39788e-41
15120	ENSG00000164362	1.26471	4.76751	352.604	6.75716e-42	8.22586e-41
29812	ENSG00000157303	2.27633	2.41665	351.541	7.95962e-42	9.66547e-41
44693	ENSG00000172366	1.27423	4.51854	351.448	8.07405e-42	9.79829e-41
54097	ENSG00000197408	2.90061	1.05462	350.248	9.71772e-42	1.17563e-40
53257	ENSG00000130307	1.62493	3.63672	349.794	1.04256e-41	1.25891e-40
44267	ENSG00000176371	1.39691	4.06606	348.458	1.28234e-41	1.53984e-40
52699	ENSG00000125731	1.77235	3.46394	345.7	1.96979e-41	2.35514e-40
39617	ENSG00000136167	2.46222	1.86851	345.491	2.03487e-41	2.42996e-40
14712	ENSG00000164128	1.63887	3.46614	344.439	2.39881e-41	2.85404e-40
3547	ENSG00000158716	1.63383	3.75252	342.895	3.05529e-41	3.61959e-40
56536	ENSG00000100292	1.44734	4.06884	341.401	3.86362e-41	4.55499e-40
33226	ENSG00000181649	1.92073	2.85601	337.299	7.38884e-41	8.63766e-40
11492	ENSG00000158220	1.70894	3.59482	352.091	7.43054e-41	8.68118e-40
20506	ENSG00000120256	1.11076	4.83484	334.407	1.17073e-40	1.36042e-39
22647	ENSG00000232301	1.39479	4.39819	332.902	1.4892e-40	1.72327e-39
32274	ENSG00000198682	1.259	4.40815	330.607	2.15243e-40	2.476e-39
41986	ENSG00000213231	2.37386	2.01656	327.16	3.75586e-40	4.28243e-39
22626	ENSG00000225946	1.77468	3.18667	324.618	5.67655e-40	6.42339e-39
50421	ENSG00000118276	1.12472	4.60465	322.171	8.4653e-40	9.50158e-39
11601	ENSG00000181744	1.01676	4.86115	321.748	9.07278e-40	1.01658e-38
10847	ENSG00000144810	2.48676	2.14423	321.017	1.02285e-39	1.1441e-38
7471	ENSG00000115107	1.05431	5.00804	319.904	1.22804e-39	1.36809e-38
38727	ENSG00000176871	1.17537	4.91507	360.288	1.79597e-39	1.99166e-38
20899	ENSG00000106268	1.05034	4.9731	321.228	2.0226e-39	2.23787e-38
6500	ENSG00000143977	1.08166	4.77808	316.286	2.23215e-39	2.46551e-38
41215	ENSG00000020577	1.32296	4.33083	322.694	2.34216e-39	2.58116e-38
12342	ENSG00000180611	1.41596	3.98677	316.582	2.98279e-39	3.27416e-38
27520	ENSG00000254027	1.63309	3.44648	312.834	3.96498e-39	4.33514e-38
42734	ENSG00000270246	1.27939	4.23161	311.987	4.56785e-39	4.9775e-38
38590	ENSG00000185847	1.9366	2.97818	310.142	6.22323e-39	6.74727e-38
13858	ENSG00000152208	1.23461	4.42199	309.038	7.49298e-39	8.10585e-38
46361	ENSG00000176387	1.39786	4.11088	308.692	7.94294e-39	8.57829e-38
36966	ENSG00000064763	1.12676	4.75455	308.076	8.81332e-39	9.48139e-38
902	ENSG00000181773	1.61604	3.38179	307.313	1.39274e-38	1.48842e-37
56640	ENSG00000185022	1.87924	3.05391	304.8	1.53468e-38	1.63562e-37
13257	ENSG00000226887	1.46961	3.81267	306.33	1.64298e-38	1.7472e-37
42827	ENSG00000186297	1.73508	3.37551	313.199	1.74009e-38	1.84845e-37
45715	ENSG00000140682	1.74426	3.04719	303.891	1.79159e-38	1.90004e-37
2750	ENSG00000143067	1.05451	4.79948	302.795	2.1596e-38	2.2841e-37
26653	ENSG00000240694	1.18252	4.54179	302.59	2.23656e-38	2.36292e-37
43504	ENSG00000166415	1.35802	3.67429	300.015	3.47602e-38	3.65057e-37
25564	ENSG00000056277	1.00514	4.85011	298.646	4.39872e-38	4.60468e-37
25894	ENSG00000197021	1.18207	4.32865	299.35	4.85848e-38	5.07775e-37
43672	ENSG00000103642	1.41993	3.70491	297.958	4.95301e-38	5.17377e-37
41210	ENSG00000100526	1.37594	3.88439	296.961	5.88306e-38	6.13867e-37
9453	ENSG00000134107	2.01802	2.86085	332.639	8.13678e-38	8.43594e-37
50467	ENSG00000134769	1.16359	4.70645	297.76	8.47979e-38	8.78218e-37
23900	ENSG00000238178	1.26527	3.93309	294.617	8.83267e-38	9.13305e-37
57539	ENSG00000182240	1.3628	3.96359	294.236	9.43762e-38	9.7482e-37
29125	ENSG00000180071	1.20909	4.2911	292.287	1.32556e-37	1.3605e-36
30950	ENSG00000123243	1.88128	2.58987	290.589	1.78442e-37	1.81992e-36
47820	ENSG00000034152	1.06618	4.80464	290.557	1.79448e-37	1.82923e-36
34864	ENSG00000173227	1.54401	3.46719	290.049	1.96195e-37	1.99784e-36
37208	ENSG00000079337	1.59273	3.29225	289.837	2.03615e-37	2.07231e-36
50970	ENSG00000197971	1.45562	3.82654	289.777	2.05797e-37	2.09342e-36
14377	ENSG00000151014	1.51486	3.66811	288.832	2.42971e-37	2.46511e-36
46910	ENSG00000174177	1.05537	4.73536	288.626	2.5197e-37	2.55374e-36
19518	ENSG00000119899	1.25228	4.20246	287.069	3.3167e-37	3.34928e-36
22867	ENSG00000105974	2.06694	2.6578	291.667	3.99533e-37	4.01579e-36
21594	ENSG00000106633	2.08782	2.34263	285.738	4.19741e-37	4.2102e-36
15374	ENSG00000269466	2.66244	0.445327	286.856	5.14822e-37	5.14795e-36
25881	ENSG00000155984	1.44924	3.45513	283.501	6.24713e-37	6.218e-36
31618	ENSG00000165388	2.14482	2.34394	283.122	6.68408e-37	6.63931e-36
9910	ENSG00000224858	2.64379	0.54138	280.904	9.93879e-37	9.82201e-36
42730	ENSG00000271347	1.59607	3.36375	279.617	1.25231e-36	1.23071e-35
32243	ENSG00000173267	2.37017	1.59904	279.505	1.27774e-36	1.25507e-35
8261	ENSG00000128652	2.59745	0.711818	277.513	1.82982e-36	1.78025e-35
6366	ENSG00000225889	2.00842	2.23796	276.561	2.17345e-36	2.11034e-35
14554	ENSG00000164142	1.1254	4.59093	276.533	2.18476e-36	2.12026e-35
57113	ENSG00000154640	1.05145	4.62716	274.921	2.92672e-36	2.822e-35
15255	ENSG00000164237	1.05198	4.56836	274.456	3.18541e-36	3.06383e-35
38992	ENSG00000151952	1.35273	3.81468	274.298	3.27844e-36	3.14863e-35
39918	ENSG00000178695	1.48759	3.51843	273.377	3.87704e-36	3.71069e-35
56223	ENSG00000099977	1.32641	3.89674	272.415	4.62181e-36	4.39966e-35
63670	ENSG00000210184	1.14614	4.34353	272.089	4.90651e-36	4.66628e-35
38748	ENSG00000152137	1.56619	3.23129	271.385	5.58175e-36	5.29789e-35
30719	ENSG00000169692	1.1378	4.40775	272.018	9.0814e-36	8.54443e-35
45699	ENSG00000103490	1.41899	3.62618	268.629	9.26524e-36	8.71318e-35
33431	ENSG00000170955	1.19772	4.14447	268.267	9.90446e-36	9.29631e-35
20641	ENSG00000078269	1.12877	4.66051	266.25	1.43892e-35	1.34086e-34
34366	ENSG00000134809	1.16033	4.61006	266.097	1.48013e-35	1.37794e-34
43106	ENSG00000259580	1.59479	3.35736	265.612	1.61987e-35	1.50658e-34
56221	ENSG00000099974	1.2839	3.94098	265.116	1.77612e-35	1.64795e-34
11814	ENSG00000163661	1.64442	3.42843	264.518	2.48592e-35	2.29885e-34
6811	ENSG00000222041	2.52945	0.977033	263.052	2.61022e-35	2.40921e-34
49407	ENSG00000070540	1.08579	4.36254	262.971	2.65031e-35	2.44462e-34
40067	ENSG00000134873	1.34789	3.91507	259.571	5.01764e-35	4.57689e-34
1023	ENSG00000142910	2.02332	2.27652	259.161	5.42156e-35	4.93375e-34
4819	ENSG00000143768	1.98934	2.18252	259.004	5.5845e-35	5.07965e-34
30416	ENSG00000095370	1.6445	3.00339	258.998	5.59122e-35	5.08338e-34
11656	ENSG00000163762	2.43749	1.30262	258.389	6.27236e-35	5.68403e-34
9199	ENSG00000168918	1.07024	4.43984	258.37	6.29488e-35	5.70178e-34
48877	ENSG00000170689	2.50278	0.8603	258.146	6.5681e-35	5.94649e-34
5876	ENSG00000256261	1.49166	3.47918	257.275	7.74512e-35	6.99582e-34
30485	ENSG00000171097	1.01188	4.6042	256.8	8.47626e-35	7.62431e-34
40460	ENSG00000129538	2.42344	1.47118	256.228	9.44909e-35	8.48758e-34
41985	ENSG00000259084	2.19647	1.71847	255.573	1.07026e-34	9.59581e-34
31671	ENSG00000197444	1.40848	5.21125	534.34	1.12456e-34	1.0078e-33
24797	ENSG00000102309	1.12019	4.21076	253.289	1.65527e-34	1.47388e-33
26620	ENSG00000159167	1.48131	3.45218	252.279	2.00867e-34	1.78611e-33
29942	ENSG00000106785	1.02766	4.73981	251.534	2.31763e-34	2.05613e-33
35505	ENSG00000196371	1.21573	3.99345	250.613	2.76767e-34	2.44979e-33
39704	ENSG00000226792	1.29004	4.18188	256.401	3.1857e-34	2.81725e-33
24634	ENSG00000198205	2.408	1.42151	249.782	3.24863e-34	2.8716e-33
6553	ENSG00000135631	1.00625	4.57063	249.281	3.57874e-34	3.15908e-33
1805	ENSG00000125703	1.02744	4.50092	247.982	4.6023e-34	4.0479e-33
27640	ENSG00000155099	1.05741	4.58057	247.615	4.94248e-34	4.33337e-33
21677	ENSG00000188730	2.35489	1.20729	247.213	5.3442e-34	4.67925e-33
53380	ENSG00000160161	1.30638	3.71675	246.952	5.62141e-34	4.91531e-33
49342	ENSG00000108370	1.85232	2.54399	246.323	6.35343e-34	5.54292e-33
43312	ENSG00000185880	1.89903	2.37041	245.603	7.31088e-34	6.36109e-33
29737	ENSG00000148082	1.76987	2.49579	248.155	7.68025e-34	6.67052e-33
51862	ENSG00000196839	1.07045	4.33894	244.753	8.6317e-34	7.47683e-33
50927	ENSG00000166347	1.02415	4.6716	244.211	9.59811e-34	8.28807e-33
47951	ENSG00000004139	1.06092	4.30022	243.192	1.17217e-33	1.00949e-32
6398	ENSG00000172974	2.38952	1.27919	240.946	1.82373e-33	1.56162e-32
55951	ENSG00000244486	1.20731	3.96763	240.551	1.97171e-33	1.68463e-32
3947	ENSG00000235750	1.30887	3.94071	240.107	2.15291e-33	1.8346e-32
42938	ENSG00000187951	1.16475	4.24933	239.965	2.214e-33	1.88583e-32
25219	ENSG00000123572	2.01253	2.06999	239.183	2.58507e-33	2.19901e-32
26629	ENSG00000104722	1.0533	4.48489	239.037	2.66103e-33	2.25967e-32
3376	ENSG00000237872	2.41965	1.48668	262.485	3.22202e-33	2.72413e-32
34944	ENSG00000110090	1.52105	2.93343	238.031	3.2501e-33	2.74668e-32
11090	ENSG00000031081	1.53277	2.98468	237.902	3.33455e-33	2.81438e-32
16258	ENSG00000113319	1.63112	3.12813	236.676	4.25701e-33	3.57895e-32
42728	ENSG00000270704	1.26816	3.78124	236.626	4.29995e-33	3.61349e-32
30940	ENSG00000238266	2.41083	0.792029	236.1	4.77614e-33	4.00845e-32
12720	ENSG00000170801	1.50789	3.07949	235.384	5.51163e-33	4.61575e-32
10134	ENSG00000178038	1.08648	4.0673	235.255	5.65679e-33	4.73324e-32
2095	ENSG00000171517	1.19476	4.10246	234.269	6.8939e-33	5.73872e-32
25943	ENSG00000147402	1.34438	3.58688	234.248	6.92258e-33	5.76012e-32
10961	ENSG00000163530	2.08545	1.78196	234.314	7.09334e-33	5.89464e-32
63669	ENSG00000210176	1.11015	4.19466	232.512	9.81801e-33	8.09997e-32
26596	ENSG00000104689	1.55905	3.1208	232.347	1.01495e-32	8.3628e-32
40438	ENSG00000258908	1.1933	4.0049	232.67	1.16567e-32	9.58432e-32
44072	ENSG00000166411	1.1201	4.24162	231.515	1.24625e-32	1.02339e-31
582	ENSG00000142623	2.38503	0.94411	230.253	1.55061e-32	1.26903e-31
53311	ENSG00000216490	1.14133	4.00411	229.094	1.96255e-32	1.59675e-31
25957	ENSG00000147383	1.03039	4.3543	228.434	2.24522e-32	1.8214e-31
51148	ENSG00000171873	2.14622	1.40302	228.415	2.25402e-32	1.82701e-31
57590	ENSG00000160199	1.04947	4.45361	226.133	3.5944e-32	2.87626e-31
54808	ENSG00000203326	1.05884	4.43689	225.966	3.71988e-32	2.97544e-31
8548	ENSG00000119042	1.31468	3.37488	225.108	4.43628e-32	3.53828e-31
43158	ENSG00000137880	1.21311	3.9014	224.564	4.96242e-32	3.95143e-31
26922	ENSG00000165061	1.70125	2.70545	224.529	4.99853e-32	3.97855e-31
25330	ENSG00000147246	1.72892	2.58369	224.484	5.04448e-32	4.01348e-31
29126	ENSG00000273170	1.40478	3.28489	226.835	5.09828e-32	4.05296e-31
52862	ENSG00000130813	1.13558	4.15589	224.287	5.25375e-32	4.17315e-31
35515	ENSG00000235268	2.34937	0.0982523	225.737	5.31139e-32	4.21649e-31
6755	ENSG00000118640	1.52619	2.98007	224.149	5.40605e-32	4.28886e-31
33751	ENSG00000109854	1.02736	4.42017	223.517	6.15916e-32	4.87638e-31
26909	ENSG00000131203	1.09667	5.04571	224.233	6.71006e-32	5.30605e-31
40975	ENSG00000139874	1.90258	2.03914	222.509	7.58583e-32	5.99127e-31
19492	ENSG00000256980	2.37316	0.243612	220.849	1.07067e-31	8.39812e-31
15363	ENSG00000249357	2.34931	0.0848927	222.861	1.11584e-31	8.74887e-31
47828	ENSG00000272780	1.54288	2.72626	220.896	1.23209e-31	9.63909e-31
38176	ENSG00000049130	1.2132	3.7916	219.936	1.29506e-31	1.01214e-30
51766	ENSG00000124143	1.88939	1.88004	219.929	1.29704e-31	1.01327e-30
54310	ENSG00000130201	2.14354	1.40025	219.612	1.38572e-31	1.08169e-30
13059	ENSG00000197712	1.37429	3.26794	218.75	1.65915e-31	1.29097e-30
7316	ENSG00000175701	1.64705	2.86437	218.11	1.89688e-31	1.47124e-30
35227	ENSG00000268635	1.43034	3.12991	217.804	2.02268e-31	1.56693e-30
44607	ENSG00000184254	1.22524	3.65807	217.654	2.08722e-31	1.61564e-30
13825	ENSG00000138646	1.25288	3.765	217.455	2.17651e-31	1.68208e-30
31938	ENSG00000197604	1.92666	1.87998	216.718	2.54094e-31	1.95904e-30
46162	ENSG00000259827	1.35132	3.56939	216.666	2.56891e-31	1.97982e-30
25902	ENSG00000171100	1.06203	4.14288	216.197	2.8356e-31	2.18104e-30
30789	ENSG00000198113	1.10817	4.04229	218.229	2.96634e-31	2.27979e-30
32801	ENSG00000165868	1.46115	3.07019	218.117	3.03567e-31	2.33215e-30
46205	ENSG00000140859	1.21189	3.54139	215.835	3.06004e-31	2.34994e-30
52292	ENSG00000197457	1.07213	4.46697	215.047	3.61429e-31	2.76356e-30
8110	ENSG00000172318	1.33244	3.58434	214.528	4.03377e-31	3.08066e-30
46292	ENSG00000260364	2.20674	1.52652	213.302	5.23019e-31	3.97875e-30
34983	ENSG00000254721	1.03672	4.40951	216.271	5.71601e-31	4.34323e-30
3453	ENSG00000187800	1.93721	1.80858	212.417	6.31272e-31	4.79101e-30
14965	ENSG00000151726	1.74291	2.22272	211.891	7.06192e-31	5.35752e-30
47723	ENSG00000142494	1.93087	1.90104	211.071	8.41205e-31	6.34709e-30
18707	ENSG00000204516	1.18553	3.75721	210.904	8.71747e-31	6.56997e-30
6505	ENSG00000163235	2.00265	1.61995	210.135	1.02757e-30	7.71727e-30
20278	ENSG00000118515	1.44604	3.00686	210.064	1.04333e-30	7.8326e-30
422	ENSG00000116726	2.27765	0.00910464	210.458	1.27535e-30	9.54498e-30
44960	ENSG00000162104	1.0273	4.26923	208.722	1.39147e-30	1.03941e-29
15280	ENSG00000248131	1.34876	3.44684	205.699	2.67289e-30	1.97404e-29
7341	ENSG00000172965	2.15043	1.32261	205.45	2.82121e-30	2.08257e-29
4995	ENSG00000235152	1.61234	2.8847	204.816	3.23738e-30	2.38254e-29
23696	ENSG00000155093	1.97069	2.85225	204.749	3.28521e-30	2.41683e-29
63671	ENSG00000210191	1.06459	4.1084	204.405	3.54004e-30	2.60036e-29
24285	ENSG00000102218	1.12904	3.83584	206.436	3.54666e-30	2.60423e-29
9620	ENSG00000163528	1.32908	3.40522	204.116	3.77e-30	2.76405e-29
4287	ENSG00000116833	2.22517	1.12135	203.808	4.03218e-30	2.95516e-29
21162	ENSG00000228598	2.24174	0.856412	203.238	4.56536e-30	3.33335e-29
404	ENSG00000120949	1.08669	4.17868	202.229	5.69207e-30	4.14199e-29
44060	ENSG00000260776	2.23728	1.0442	204.789	6.48769e-30	4.71036e-29
41145	ENSG00000131969	1.99592	1.50174	200.874	7.66294e-30	5.54913e-29
56844	ENSG00000100341	1.54069	2.85165	200.527	8.27028e-30	5.98225e-29
50582	ENSG00000267541	1.33636	3.33282	200.049	9.18712e-30	6.6331e-29
9258	ENSG00000233611	2.21786	1.13776	204.389	9.3375e-30	6.73916e-29
41349	ENSG00000027075	1.59371	2.75685	199.621	1.0096e-29	7.27582e-29
4417	ENSG00000143845	1.05138	4.23878	199.019	1.15327e-29	8.29884e-29
54017	ENSG00000090932	1.13056	3.64407	198.71	1.23467e-29	8.87473e-29
47537	ENSG00000170425	1.59504	2.64751	197.935	1.46571e-29	1.04928e-28
21158	ENSG00000243004	1.18615	3.50972	197.683	1.55006e-29	1.10884e-28
48868	ENSG00000120093	2.15939	1.18535	197.48	1.62131e-29	1.15725e-28
36398	ENSG00000151079	1.26726	3.24717	197.37	1.66138e-29	1.18542e-28
36758	ENSG00000070019	2.00742	1.65195	197.161	1.74024e-29	1.24032e-28
6575	ENSG00000163017	1.87425	2.29103	200.862	1.9802e-29	1.40773e-28
5880	ENSG00000162949	1.62014	2.77457	195.465	2.53912e-29	1.79849e-28
52610	ENSG00000185361	1.00236	4.10935	195.38	2.58732e-29	1.83196e-28
43465	ENSG00000104112	1.04289	4.29816	195.091	2.76026e-29	1.95157e-28
38396	ENSG00000111666	1.11322	4.03407	194.777	2.96084e-29	2.08958e-28
36517	ENSG00000176654	2.21768	0.951437	195.249	3.14522e-29	2.21809e-28
51049	ENSG00000101298	1.20961	3.40542	194.337	3.26668e-29	2.30124e-28
55899	ENSG00000185838	1.00164	4.30056	194.331	3.27103e-29	2.30347e-28
18566	ENSG00000204642	1.56193	2.64528	194.197	3.37102e-29	2.37045e-28
583	ENSG00000142619	1.47189	2.79132	194.009	3.51626e-29	2.46811e-28
26940	ENSG00000029534	1.10242	3.82663	191.534	6.13547e-29	4.2665e-28
56804	ENSG00000229891	1.31198	3.25665	191.281	6.49518e-29	4.50857e-28
21319	ENSG00000146592	1.49024	2.84867	190.12	8.44648e-29	5.82351e-28
29814	ENSG00000165233	1.1912	3.56841	190.008	8.66402e-29	5.96715e-28
26277	ENSG00000173295	1.29623	3.47069	189.612	9.47939e-29	6.51025e-28
22073	ENSG00000183166	1.03118	4.37279	189.582	9.54486e-29	6.55058e-28
18568	ENSG00000214922	2.11909	0.96246	188.823	1.13403e-28	7.76635e-28
12956	ENSG00000157765	1.48793	2.82277	188.821	1.13464e-28	7.76778e-28
5368	ENSG00000189292	2.10454	1.30539	188.105	1.33565e-28	9.12141e-28
38932	ENSG00000184992	1.00732	4.20368	188.006	1.36599e-28	9.32528e-28
25561	ENSG00000102034	1.56266	2.43369	187.539	1.51971e-28	1.0342e-27
27655	ENSG00000079102	1.13451	3.79245	187.531	1.52251e-28	1.03574e-27
32927	ENSG00000229544	1.34326	3.03401	185.848	2.2383e-28	1.51262e-27
655	ENSG00000158825	1.62545	2.16511	184.828	2.82963e-28	1.90298e-27
32047	ENSG00000222047	1.05269	3.83169	184.593	2.98656e-28	2.00782e-27
21343	ENSG00000106080	1.05645	3.87066	183.867	3.53123e-28	2.3658e-27
52246	ENSG00000101187	1.19413	3.69617	183.169	4.14962e-28	2.77341e-27
14272	ENSG00000164070	1.46337	2.75906	182.773	4.54741e-28	3.0351e-27
30429	ENSG00000136840	1.19482	3.55441	181.982	5.46317e-28	3.63258e-27
25641	ENSG00000223749	2.06703	1.09497	180.832	7.13817e-28	4.71886e-27
23389	ENSG00000211772	1.76983	2.24063	180.548	7.62641e-28	5.03649e-27
43500	ENSG00000259203	1.91174	1.54867	179.74	9.21069e-28	6.04985e-27
33164	ENSG00000184545	1.26912	3.14283	178.951	1.10774e-27	7.24413e-27
33005	ENSG00000176769	1.51692	2.47267	178.319	1.28467e-27	8.37858e-27
43939	ENSG00000248540	2.01109	0.940455	177.557	1.53687e-27	9.98994e-27
28007	ENSG00000254339	1.26476	3.69656	177.444	1.57797e-27	1.02502e-26
2923	ENSG00000143140	1.97482	1.3283	176.73	1.86737e-27	1.20937e-26
17724	ENSG00000113749	1.6993	2.21494	178.905	1.98363e-27	1.28253e-26
54286	ENSG00000130208	1.0822	3.98949	176.996	3.08333e-27	1.97905e-26
8976	ENSG00000175084	2.00272	1.15375	174.401	3.24017e-27	2.07835e-26
11967	ENSG00000173890	1.19069	3.54703	174.151	3.43909e-27	2.20424e-26
28809	ENSG00000147883	2.06048	0.612734	174.15	3.43984e-27	2.20424e-26
56677	ENSG00000179750	1.32425	2.86454	173.888	3.66104e-27	2.34059e-26
36912	ENSG00000123095	1.93346	1.25269	173.663	3.8619e-27	2.46494e-26
22804	ENSG00000234273	2.06023	0.353416	172.751	4.79997e-27	3.04468e-26
1408	ENSG00000173846	1.08438	3.73858	172.478	5.12375e-27	3.24794e-26
25563	ENSG00000134594	1.92541	1.34517	172.243	5.41929e-27	3.42969e-26
30634	ENSG00000123453	1.01194	3.82616	171.293	6.8037e-27	4.29464e-26
9926	ENSG00000144668	1.29475	2.9573	171.041	7.22788e-27	4.55647e-26
12602	ENSG00000159733	1.67432	2.05964	169.222	1.11979e-26	7.00915e-26
12560	ENSG00000178222	1.30738	3.00056	168.396	1.36733e-26	8.51472e-26
18842	ENSG00000223865	1.26635	3.22489	168.242	1.41929e-26	8.83263e-26
53632	ENSG00000166289	1.30852	2.94065	168.043	1.48922e-26	9.25595e-26
47461	ENSG00000141052	1.46298	2.78189	169.288	1.49764e-26	9.30528e-26
21447	ENSG00000122547	1.35543	2.84872	167.647	1.63933e-26	1.01597e-25
40451	ENSG00000214274	1.98712	1.13761	166.744	2.04134e-26	1.25869e-25
21314	ENSG00000153814	1.50997	2.45582	165.54	2.73746e-26	1.67939e-25
30131	ENSG00000173258	1.16397	3.68765	181.083	3.11683e-26	1.9067e-25
40238	ENSG00000139832	1.36827	3.00836	164.079	3.91377e-26	2.38372e-25
44558	ENSG00000182253	1.15392	3.24256	163.633	4.36682e-26	2.65383e-25
8428	ENSG00000168542	2.26589	4.81676	509.238	5.7786e-26	3.49977e-25
5984	ENSG00000138061	1.4391	2.50934	162.177	6.24955e-26	3.78263e-25
37473	ENSG00000167779	1.68683	1.91424	161.632	7.14973e-26	4.31672e-25
40974	ENSG00000258649	1.63001	2.16815	162.239	7.21035e-26	4.35197e-25
22871	ENSG00000105976	1.09834	3.84172	161.272	7.81576e-26	4.71152e-25
52688	ENSG00000125657	1.67737	1.74841	161.215	7.9264e-26	4.77674e-25
37291	ENSG00000167553	1.13567	7.73398	920.4	8.12931e-26	4.89598e-25
654	ENSG00000183114	1.82411	1.25868	160.626	9.17307e-26	5.52117e-25
17755	ENSG00000169258	1.08188	3.69293	160.445	9.59421e-26	5.7693e-25
50331	ENSG00000154040	1.16651	3.41047	160.424	9.64435e-26	5.79765e-25
25662	ENSG00000196972	1.17594	3.16365	160.264	1.00354e-25	6.02525e-25
48733	ENSG00000131094	1.21614	3.18024	162.265	1.01496e-25	6.09198e-25
6106	ENSG00000116016	1.83493	1.57991	160.305	1.0174e-25	6.10474e-25
1155	ENSG00000171812	1.47368	2.50052	160.019	1.06631e-25	6.39029e-25
18254	ENSG00000172197	1.25508	3.41892	159.453	1.22752e-25	7.32927e-25
18306	ENSG00000111913	1.0748	4.22302	159.293	1.27751e-25	7.62545e-25
23901	ENSG00000182798	1.66539	2.08997	158.954	1.39008e-25	8.27191e-25
22418	ENSG00000127920	1.39096	2.34125	158.441	1.57977e-25	9.37776e-25
6023	ENSG00000231312	1.43646	2.45072	159.423	1.70779e-25	1.0116e-24
26001	ENSG00000198753	1.3395	2.67128	157.892	1.81231e-25	1.07286e-24
28188	ENSG00000249859	1.03344	3.93422	159.996	1.86693e-25	1.10453e-24
38499	ENSG00000151136	1.30483	2.94515	157.639	1.93081e-25	1.14127e-24
48869	ENSG00000233101	1.96095	0.124496	157.248	2.12936e-25	1.25672e-24
23465	ENSG00000204959	1.37998	2.58842	156.998	2.26725e-25	1.33529e-24
11104	ENSG00000138495	1.02773	3.86994	157.606	2.26729e-25	1.33529e-24
15176	ENSG00000145536	1.00001	3.60995	156.493	2.57413e-25	1.51142e-24
26954	ENSG00000104368	1.15603	3.04204	156.747	2.80948e-25	1.64562e-24
3313	ENSG00000160712	1.64836	2.14253	155.56	4.45061e-25	2.58095e-24
4829	ENSG00000185155	1.89487	1.27041	154.673	4.7252e-25	2.73476e-24
46542	ENSG00000140835	1.41607	2.73446	152.732	6.66134e-25	3.83136e-24
28684	ENSG00000147869	1.85385	1.33101	152.169	7.68832e-25	4.40768e-24
8263	ENSG00000170166	1.9132	-0.171559	152.164	7.69846e-25	4.41219e-24
14018	ENSG00000155011	1.9454	0.555812	150.773	1.0982e-24	6.27372e-24
54179	ENSG00000079385	1.8271	1.11812	149.919	1.36715e-24	7.77132e-24
13097	ENSG00000168421	1.71829	1.6406	151.663	1.40841e-24	8.00348e-24
54430	ENSG00000178928	1.90203	-0.425008	150.504	1.4212e-24	8.07383e-24
34969	ENSG00000162344	1.09565	3.78108	161.832	1.44641e-24	8.20983e-24
25567	ENSG00000102078	1.14078	3.11516	149.686	1.45169e-24	8.23738e-24
25254	ENSG00000170925	1.79669	1.21635	149.239	1.62816e-24	9.22258e-24
17625	ENSG00000253348	1.98283	-0.124229	150.753	1.77091e-24	1.00166e-23
22476	ENSG00000006128	1.17355	3.13789	147.85	2.3299e-24	1.31135e-23
38803	ENSG00000122971	1.26808	3.08083	147.823	2.34605e-24	1.31929e-23
37519	ENSG00000197757	1.93393	0.0847886	147.698	2.42363e-24	1.36134e-23
46395	ENSG00000205220	1.02826	3.78302	147.654	2.45121e-24	1.37611e-23
46326	ENSG00000261088	1.20218	2.92575	147.378	2.63269e-24	1.47621e-23
49791	ENSG00000185527	1.92487	0.612809	147.184	2.76863e-24	1.55109e-23
25192	ENSG00000188828	1.92752	0.635914	146.969	2.92709e-24	1.63845e-23
36015	ENSG00000154127	1.08877	3.38414	146.841	3.02606e-24	1.68947e-23
35335	ENSG00000137501	1.00473	3.63124	146.567	3.24874e-24	1.81171e-23
17384	ENSG00000198624	1.1055	3.58949	145.486	4.30339e-24	2.38615e-23
13597	ENSG00000169116	1.14385	3.18248	144.616	5.40076e-24	2.98101e-23
36736	ENSG00000134531	1.77327	1.74196	156.833	5.91911e-24	3.26248e-23
5612	ENSG00000197872	1.4336	2.30555	144.12	6.34587e-24	3.49077e-23
7946	ENSG00000177519	1.05389	3.65207	143.567	7.10793e-24	3.89782e-23
19990	ENSG00000056972	1.02349	3.47923	142.808	8.67513e-24	4.73585e-23
9980	ENSG00000170011	1.65569	1.71175	142.801	8.69042e-24	4.74287e-23
34558	ENSG00000167994	1.037	3.54534	142.513	1.02822e-23	5.58334e-23
1644	ENSG00000228838	1.54206	2.11481	141.523	1.2173e-23	6.58801e-23
16431	ENSG00000173221	1.17115	3.12888	141.227	1.31611e-23	7.1168e-23
31919	ENSG00000171224	1.01539	3.81622	141.274	1.42384e-23	7.68014e-23
44074	ENSG00000103740	1.01976	3.54834	140.332	1.66844e-23	8.97455e-23
29851	ENSG00000165140	1.71556	1.38111	138.903	2.43936e-23	1.30169e-22
9448	ENSG00000150995	1.01931	3.5926	138.552	2.67869e-23	1.42704e-22
47964	ENSG00000265168	1.44325	2.35781	139.841	3.02838e-23	1.60981e-22
39910	ENSG00000136153	1.03763	3.69986	136.117	5.14307e-23	2.70799e-22
53651	ENSG00000121297	1.22763	2.86042	135.705	5.74606e-23	3.0173e-22
7125	ENSG00000144218	1.63157	1.76925	135.883	6.21057e-23	3.25418e-22
9360	ENSG00000172478	1.90703	0.342253	136.336	6.30951e-23	3.30425e-22
12432	ENSG00000163958	1.61535	1.55349	134.742	7.4523e-23	3.89222e-22
19798	ENSG00000271860	1.8165	0.536209	133.921	9.30873e-23	4.84488e-22
4296	ENSG00000230623	1.19008	3.0442	133.685	9.92423e-23	5.16108e-22
9292	ENSG00000178752	1.47823	2.11976	133.16	1.14446e-22	5.94063e-22
16015	ENSG00000205571	1.7515	0.423989	135.106	1.1948e-22	6.19036e-22
36983	ENSG00000235884	1.79035	0.936492	131.773	1.66987e-22	8.59669e-22
4996	ENSG00000236372	1.77704	1.21313	131.475	1.81163e-22	9.30427e-22
33667	ENSG00000188211	1.3127	2.51047	131.281	1.91037e-22	9.80366e-22
32813	ENSG00000165646	1.0999	3.38942	131.234	1.93533e-22	9.9265e-22
21286	ENSG00000254369	1.74961	-0.220508	131.041	2.04045e-22	1.04574e-21
218	ENSG00000196581	1.22228	2.58963	130.997	2.06503e-22	1.05805e-21
29914	ENSG00000203279	1.13592	3.19173	130.804	2.17735e-22	1.11384e-21
33034	ENSG00000171794	1.09133	3.43227	131.534	2.2916e-22	1.17084e-21
4307	ENSG00000229191	1.1148	3.10096	130.001	2.71383e-22	1.38173e-21
46323	ENSG00000168748	1.80165	0.832504	129.75	2.9082e-22	1.47876e-21
39342	ENSG00000165556	1.81335	0.296584	129.407	3.19587e-22	1.62291e-21
4675	ENSG00000092969	1.48157	2.02848	129.38	3.22046e-22	1.63497e-21
35002	ENSG00000254682	1.49241	1.88173	129.284	3.30589e-22	1.67768e-21
873	ENSG00000175793	1.67437	1.28509	128.822	3.75569e-22	1.89975e-21
23137	ENSG00000221866	1.35926	2.07162	128.681	3.90447e-22	1.97295e-21
12459	ENSG00000174004	1.35373	2.20568	128.639	3.94993e-22	1.9954e-21
42720	ENSG00000185823	1.83475	0.375536	127.883	4.86973e-22	2.4467e-21
16711	ENSG00000169570	1.04523	3.32351	127.292	5.73687e-22	2.87272e-21
49579	ENSG00000132481	1.34539	2.30259	127.075	6.09261e-22	3.04536e-21
17581	ENSG00000254365	1.82139	-0.187678	126.193	8.72519e-22	4.33227e-21
22621	ENSG00000087085	1.26496	2.38809	125.429	9.63708e-22	4.77163e-21
45067	ENSG00000260362	1.77029	2.13078	131.337	9.79216e-22	4.84348e-21
40450	ENSG00000258818	1.71715	1.05433	125.15	1.04196e-21	5.14466e-21
23774	ENSG00000205663	1.77095	-0.453973	124.576	1.31663e-21	6.47286e-21
21273	ENSG00000005020	1.44919	1.78181	124.045	1.42017e-21	6.97308e-21
25331	ENSG00000224664	1.73071	-0.359663	123.757	1.54016e-21	7.53747e-21
36569	ENSG00000166535	1.43506	1.96979	123.631	1.59548e-21	7.80231e-21
48387	ENSG00000263874	1.71867	0.758734	122.876	1.97363e-21	9.61767e-21
1246	ENSG00000116983	1.76338	0.325272	121.693	2.75745e-21	1.33769e-20
38156	ENSG00000182050	1.5824	1.47366	121.27	3.10874e-21	1.5036e-20
21160	ENSG00000267055	1.77163	0.460768	120.93	3.42378e-21	1.6531e-20
25074	ENSG00000000005	1.80571	0.302398	121.307	3.85163e-21	1.85691e-20
1368	ENSG00000117407	1.27225	2.7631	127.243	4.07e-21	1.96072e-20
40452	ENSG00000259171	1.68467	1.00907	120.231	4.1765e-21	2.00954e-20
9023	ENSG00000228670	1.7019	0.284909	119.944	4.53294e-21	2.17673e-20
44825	ENSG00000260260	1.21267	2.68774	119.699	4.86104e-21	2.33025e-20
17756	ENSG00000074317	1.26666	2.66092	119.049	5.85309e-21	2.79341e-20
35506	ENSG00000255929	1.3818	2.07824	118.499	6.85075e-21	3.25675e-20
7048	ENSG00000196843	1.19491	2.52051	118.434	6.98016e-21	3.31746e-20
26884	ENSG00000253570	1.67749	0.88358	118.419	7.01001e-21	3.33083e-20
51035	ENSG00000125878	1.17053	2.77039	117.394	9.40949e-21	4.45135e-20
16038	ENSG00000145736	1.22492	2.65868	116.757	1.13046e-20	5.32584e-20
29482	ENSG00000107242	1.37791	2.05443	116.558	1.19729e-20	5.63247e-20
7006	ENSG00000144010	1.62243	-0.793101	116.84	1.35175e-20	6.34834e-20
56725	ENSG00000128285	1.64675	1.13111	116.015	1.52465e-20	7.14312e-20
4731	ENSG00000143507	1.45185	1.58707	115.318	1.71437e-20	8.02035e-20
43260	ENSG00000237289	1.25565	2.49661	115.292	1.72707e-20	8.07781e-20
13192	ENSG00000163293	1.16577	2.89231	115.028	1.86469e-20	8.71099e-20
25228	ENSG00000147231	1.13621	2.64294	114.332	2.28309e-20	1.06171e-19
25231	ENSG00000133138	1.16079	2.64975	113.729	2.76266e-20	1.28196e-19
44608	ENSG00000259583	1.154	2.72377	112.565	3.88307e-20	1.7865e-19
56306	ENSG00000260065	1.19549	2.72803	113.127	3.98011e-20	1.82985e-19
57437	ENSG00000159231	1.63273	-0.565429	112.175	4.2883e-20	1.96921e-19
50707	ENSG00000258609	1.68626	0.671965	112.162	4.30578e-20	1.97677e-19
28235	ENSG00000253117	1.63316	-0.0487674	110.581	6.85743e-20	3.11365e-19
45700	ENSG00000261359	1.20902	2.54503	110.902	7.60791e-20	3.44394e-19
22864	ENSG00000105971	1.63285	1.17892	109.722	8.84108e-20	3.99102e-19
14859	ENSG00000249945	1.55327	-0.720968	109.487	1.0075e-19	4.53645e-19
12680	ENSG00000152969	1.23873	2.38932	109.128	1.05443e-19	4.74445e-19
16760	ENSG00000250328	1.36839	1.8759	109.127	1.05484e-19	4.74518e-19
17582	ENSG00000254297	1.61495	-0.46379	108.882	1.1343e-19	5.10145e-19
51839	ENSG00000124191	1.44111	1.69208	109.475	1.1562e-19	5.19876e-19
39654	ENSG00000139679	1.15426	2.3814	110.219	1.18097e-19	5.30767e-19
54206	ENSG00000204936	1.65983	-0.132071	108.24	1.37299e-19	6.1465e-19
16770	ENSG00000168938	1.16155	2.6519	107.223	1.86053e-19	8.28137e-19
2278	ENSG00000117525	1.26832	2.30972	107.039	1.96553e-19	8.73476e-19
4628	ENSG00000198468	1.08152	3.02675	106.882	2.06001e-19	9.14206e-19
26562	ENSG00000168490	1.09076	2.83967	106.361	2.40862e-19	1.06575e-18
45069	ENSG00000183454	1.35629	2.12943	106.339	2.42496e-19	1.07273e-18
21558	ENSG00000002746	1.27561	2.37419	106.071	2.62809e-19	1.15864e-18
10790	ENSG00000269028	1.04453	3.68843	105.309	3.30549e-19	1.44939e-18
32074	ENSG00000165644	1.07665	3.18374	104.757	3.90405e-19	1.70684e-18
30762	ENSG00000229257	1.40115	1.71823	104.206	4.61228e-19	2.00886e-18
57121	ENSG00000154645	1.57273	0.848383	104.099	4.76382e-19	2.07339e-18
1618	ENSG00000203995	1.23971	2.2719	104.095	4.76904e-19	2.0752e-18
53609	ENSG00000267243	1.54786	1.32795	103.931	5.01296e-19	2.17793e-18
25132	ENSG00000184515	1.39442	1.59177	103.726	5.33335e-19	2.31402e-18
7020	ENSG00000144015	1.50178	-0.92202	104.049	5.42208e-19	2.35094e-18
4720	ENSG00000117791	1.04719	3.04583	103.335	6.00598e-19	2.59715e-18
51841	ENSG00000149596	1.30882	2.07817	103.241	6.17901e-19	2.67138e-18
23468	ENSG00000050327	1.06413	2.87984	102.824	7.01422e-19	3.02574e-18
11766	ENSG00000240666	1.58727	-0.212266	102.816	7.03248e-19	3.03294e-18
14669	ENSG00000164125	1.57581	0.9659	102.64	7.41838e-19	3.19087e-18
3315	ENSG00000169291	1.54517	1.00197	102.616	7.47304e-19	3.21367e-18
9042	ENSG00000171951	1.57992	0.984031	102.569	7.58093e-19	3.25935e-18
45706	ENSG00000140678	1.73182	0.111389	107.779	7.71399e-19	3.31582e-18
13198	ENSG00000135605	1.43019	1.53145	102.346	8.22035e-19	3.52801e-18
30760	ENSG00000054179	1.32872	1.95325	101.4	1.08331e-18	4.62689e-18
46398	ENSG00000267660	1.04532	2.81055	101.194	1.15407e-18	4.9226e-18
16508	ENSG00000270906	1.56593	1.05074	100.793	1.30482e-18	5.55464e-18
46516	ENSG00000157368	1.52865	1.16632	100.742	1.32529e-18	5.64054e-18
49613	ENSG00000161544	1.30885	1.97516	100.372	1.48494e-18	6.3062e-18
17694	ENSG00000253686	1.60973	0.20072	100.292	1.65311e-18	7.00356e-18
8259	ENSG00000128709	1.50479	-0.444327	99.7391	1.80426e-18	7.63061e-18
50404	ENSG00000134762	1.0386	2.8721	99.4798	1.95438e-18	8.25472e-18
20005	ENSG00000251258	1.5862	0.279161	99.1168	2.18606e-18	9.20925e-18
11519	ENSG00000163864	1.57488	0.929066	98.8611	2.80085e-18	1.17533e-17
1116	ENSG00000187513	1.58701	0.667475	97.95	3.17585e-18	1.33039e-17
9510	ENSG00000144550	1.26954	1.92923	97.8457	3.28026e-18	1.37324e-17
54888	ENSG00000142405	1.38598	1.5964	97.7647	3.32306e-18	1.39086e-17
40453	ENSG00000258451	1.55582	0.612693	97.6919	3.39901e-18	1.42112e-17
47371	ENSG00000198844	1.53287	0.955016	97.5661	3.53451e-18	1.4765e-17
54611	ENSG00000269404	1.39293	1.58458	97.5046	3.60273e-18	1.50435e-17
7402	ENSG00000125618	1.21982	2.15534	97.3584	3.77031e-18	1.57162e-17
21290	ENSG00000122592	1.47372	-0.608214	97.2028	3.95735e-18	1.6457e-17
1563	ENSG00000085831	1.15625	2.53021	95.7398	6.24824e-18	2.57306e-17
12835	ENSG00000109705	1.52033	-0.720961	95.4845	6.76843e-18	2.78315e-17
29738	ENSG00000224945	1.39046	1.314	95.4341	6.87622e-18	2.82508e-17
11503	ENSG00000206262	1.48841	1.25846	94.8405	9.7121e-18	3.95673e-17
15347	ENSG00000268799	1.41532	-1.04879	93.8986	1.22998e-17	4.98794e-17
14989	ENSG00000154553	1.00058	3.35477	93.532	1.25124e-17	5.07206e-17
28553	ENSG00000106688	1.01799	3.12781	93.2343	1.37471e-17	5.55865e-17
24924	ENSG00000078596	1.11745	2.43349	93.0061	1.47769e-17	5.96015e-17
42729	ENSG00000239014	1.16824	2.29094	92.9026	1.52693e-17	6.14853e-17
9171	ENSG00000224516	1.63798	0.325287	96.9934	1.61376e-17	6.49011e-17
17640	ENSG00000156427	1.49728	0.966012	93.2347	1.74441e-17	6.99529e-17
57490	ENSG00000157554	1.51985	0.496509	91.848	2.13411e-17	8.52811e-17
9043	ENSG00000226539	1.5132	-0.271169	92.0508	2.15215e-17	8.59665e-17
24085	ENSG00000198814	1.0969	2.37156	91.168	2.65043e-17	1.05415e-16
24278	ENSG00000230844	1.16504	2.15373	91.1367	2.67706e-17	1.06452e-16
10978	ENSG00000206532	1.28268	4.70383	90.3763	3.41352e-17	1.35129e-16
20918	ENSG00000237286	1.42417	1.11798	89.886	3.99426e-17	1.57317e-16
50919	ENSG00000261780	1.51891	-0.332536	89.7767	4.13678e-17	1.62798e-16
29124	ENSG00000273036	1.15791	2.15852	89.7359	4.19129e-17	1.6491e-16
15351	ENSG00000249620	1.3815	-1.10892	90.0805	4.31619e-17	1.69721e-16
26002	ENSG00000184343	1.13816	2.27924	89.4634	4.57462e-17	1.79629e-16
22751	ENSG00000128536	1.05194	2.62098	89.3412	4.75793e-17	1.86676e-16
19491	ENSG00000243501	1.40037	1.28504	89.4745	4.88849e-17	1.91721e-16
12880	ENSG00000248138	1.41225	1.15362	88.6765	5.89313e-17	2.30424e-16
52789	ENSG00000142347	1.14945	1.99857	88.6567	5.93091e-17	2.31854e-16
144	ENSG00000178821	1.00082	2.89417	88.4969	6.24474e-17	2.43828e-16
56483	ENSG00000128253	1.52949	-0.212221	88.4254	6.39043e-17	2.49417e-16
33887	ENSG00000121690	1.28719	1.77337	88.1977	6.87801e-17	2.67962e-16
2019	ENSG00000232015	1.1182	2.39467	87.7383	7.97952e-17	3.09944e-16
32315	ENSG00000152779	1.15653	2.38102	87.6055	8.33006e-17	3.23172e-16
7926	ENSG00000182389	1.02438	2.70522	87.1232	9.73994e-17	3.76592e-16
48866	ENSG00000173917	1.47526	0.702824	87.0972	9.82241e-17	3.79705e-16
46325	ENSG00000261705	1.1474	2.04413	87.0749	9.89389e-17	3.82392e-16
44235	ENSG00000140600	1.04018	2.93468	86.8279	1.07201e-16	4.13337e-16
11996	ENSG00000075651	1.33454	1.27335	86.7063	1.11523e-16	4.29405e-16
25744	ENSG00000226031	1.33029	1.70957	90.5476	1.18754e-16	4.56704e-16
7509	ENSG00000115112	1.12431	2.48383	86.3994	1.23229e-16	4.73167e-16
21292	ENSG00000078399	1.45189	-0.332571	85.8296	1.48378e-16	5.67824e-16
4795	ENSG00000143786	1.16842	2.10157	85.4056	1.70414e-16	6.49083e-16
28295	ENSG00000254258	1.4651	-0.396691	84.2684	2.4737e-16	9.36506e-16
41717	ENSG00000269883	1.44246	0.921572	84.6332	2.51041e-16	9.49293e-16
37973	ENSG00000127329	1.49047	0.249474	83.9005	2.79174e-16	1.05219e-15
54172	ENSG00000105427	1.18894	1.93845	83.7536	2.93009e-16	1.10263e-15
18184	ENSG00000226673	1.36344	2.14048	83.5977	3.0844e-16	1.15913e-15
47463	ENSG00000273452	1.34003	1.50149	83.5678	3.11497e-16	1.17016e-15
25877	ENSG00000197620	1.19918	1.70305	83.4909	3.19488e-16	1.19925e-15
34829	ENSG00000254510	1.20468	2.18989	83.4692	3.21786e-16	1.20741e-15
25768	ENSG00000184258	1.38241	1.05085	83.4299	3.25981e-16	1.22268e-15
21296	ENSG00000253293	1.34204	-0.576059	82.9991	3.75771e-16	1.4059e-15
26598	ENSG00000246582	1.38802	1.16629	82.3596	4.64285e-16	1.72908e-15
56540	ENSG00000100302	1.16047	1.98415	82.329	4.69023e-16	1.74639e-15
29130	ENSG00000250989	1.36441	1.20081	82.0752	5.1017e-16	1.89524e-15
19025	ENSG00000124780	1.22725	1.82848	82.0366	5.16743e-16	1.91892e-15
15364	ENSG00000249156	1.29952	-1.22057	82.0466	5.81731e-16	2.15531e-15
32678	ENSG00000156395	1.4232	0.608064	81.6399	5.89485e-16	2.18237e-15
52046	ENSG00000230043	1.31145	1.33096	80.8036	7.7867e-16	2.86802e-15
35163	ENSG00000254429	1.35754	0.943955	80.615	8.29244e-16	3.05024e-15
12516	ENSG00000250238	1.28741	-1.22058	80.508	9.2959e-16	3.40838e-15
56680	ENSG00000243811	1.13387	2.09823	80.2519	9.3617e-16	3.43121e-15
15214	ENSG00000250761	1.42446	0.104696	80.2051	9.50912e-16	3.48327e-15
11767	ENSG00000241336	1.23783	-0.586731	80.208	9.87618e-16	3.61568e-15
25490	ENSG00000125675	1.04705	2.31827	79.9116	1.04903e-15	3.83619e-15
25749	ENSG00000101977	1.42129	0.423985	79.8844	1.05862e-15	3.86904e-15
11392	ENSG00000196353	1.31941	1.2995	79.6101	1.16051e-15	4.23112e-15
18473	ENSG00000197279	1.2287	1.93467	80.4226	1.16582e-15	4.24948e-15
7472	ENSG00000229867	1.03098	2.55703	79.5961	1.16599e-15	4.24948e-15
2040	ENSG00000162618	1.42037	0.702873	79.4574	1.22149e-15	4.44676e-15
46377	ENSG00000102981	1.04305	2.56305	79.4231	1.23561e-15	4.49394e-15
25676	ENSG00000229015	1.28741	-1.17167	79.629	1.25926e-15	4.5791e-15
56232	ENSG00000235231	1.22514	0.0368691	79.4263	1.28243e-15	4.66162e-15
18801	ENSG00000204301	1.16576	1.71608	79.2169	1.32415e-15	4.80786e-15
35056	ENSG00000165462	1.31795	1.14077	79.1722	1.34417e-15	4.87872e-15
24259	ENSG00000270069	1.0955	2.35623	79.0733	1.38961e-15	5.04084e-15
9899	ENSG00000163673	1.31223	1.57967	78.1644	1.88704e-15	6.80211e-15
20	ENSG00000237094	1.41599	0.143901	77.3091	2.51953e-15	9.02008e-15
21294	ENSG00000253187	1.21247	-0.895355	76.82	3.08414e-15	1.09908e-14
31687	ENSG00000204169	1.32587	-0.922045	76.3604	3.47638e-15	1.23456e-14
29561	ENSG00000134996	1.09708	2.40948	78.8798	3.65061e-15	1.29501e-14
631	ENSG00000158748	1.33949	0.836466	75.9755	3.96304e-15	1.40328e-14
29944	ENSG00000095383	1.04128	2.43728	75.0073	5.51529e-15	1.94019e-14
56330	ENSG00000227838	1.36655	0.598598	74.4693	6.63138e-15	2.32565e-14
23462	ENSG00000244479	1.21759	1.48128	74.3729	6.85435e-15	2.40211e-14
51935	ENSG00000100985	1.00445	2.35631	73.5093	9.22324e-15	3.20684e-14
35504	ENSG00000134627	1.09997	2.03886	73.4214	1.00137e-14	3.47486e-14
53114	ENSG00000123146	1.13837	1.64275	73.0939	1.06435e-14	3.68942e-14
2486	ENSG00000143028	1.34594	0.808222	72.7006	1.21921e-14	4.21046e-14
19633	ENSG00000135324	1.18987	1.62432	72.4756	1.31791e-14	4.54083e-14
36512	ENSG00000173262	1.30331	1.40532	72.4425	1.48256e-14	5.09186e-14
55158	ENSG00000180532	1.30617	-0.977005	72.1425	1.52875e-14	5.24587e-14
8267	ENSG00000128645	1.18664	-1.12438	72.118	1.54176e-14	5.28957e-14
24977	ENSG00000126733	1.17603	1.92902	71.8861	1.62904e-14	5.57426e-14
46803	ENSG00000103196	1.00719	2.26003	71.7076	1.71988e-14	5.87888e-14
13841	ENSG00000185477	1.23869	1.53132	71.3704	1.93374e-14	6.58788e-14
52754	ENSG00000171017	1.08228	2.01964	71.1812	2.0653e-14	7.02868e-14
37517	ENSG00000180818	1.2644	-0.652297	70.5518	2.5721e-14	8.70162e-14
54203	ENSG00000236123	1.17351	-1.39675	70.7076	2.68446e-14	9.06909e-14
21282	ENSG00000105997	1.25578	-0.949279	69.8322	3.30797e-14	1.11388e-13
63675	ENSG00000198727	1.00801	10.9811	735.286	3.4937e-14	1.17499e-13
33934	ENSG00000255443	1.30823	-0.305951	69.6735	3.49716e-14	1.17595e-13
16751	ENSG00000113083	1.21985	2.08298	69.7876	3.9207e-14	1.31609e-13
50972	ENSG00000166573	1.446	-0.0414216	73.955	4.16583e-14	1.39669e-13
43941	ENSG00000129009	1.21443	1.16639	68.8598	4.65391e-14	1.55576e-13
37191	ENSG00000179715	1.12513	1.61514	68.9571	4.96301e-14	1.65738e-13
17091	ENSG00000249751	1.31455	-0.297178	68.6521	5.00696e-14	1.67177e-13
9044	ENSG00000152056	1.02907	2.26737	68.3172	5.63434e-14	1.87384e-13
32170	ENSG00000234743	1.0245	2.50773	68.2965	5.6756e-14	1.88691e-13
18726	ENSG00000204472	1.23735	0.96599	67.8071	6.74647e-14	2.23414e-13
20324	ENSG00000197442	1.07033	2.19146	67.7914	6.78392e-14	2.24616e-13
8474	ENSG00000173559	1.03021	2.10321	67.7823	6.80586e-14	2.25266e-13
29128	ENSG00000272934	1.10501	1.6942	67.6795	7.05783e-14	2.33447e-13
32450	ENSG00000155629	1.23579	1.31955	67.6156	7.2194e-14	2.38669e-13
43532	ENSG00000261333	1.11439	1.74392	67.6479	7.4715e-14	2.46751e-13
13315	ENSG00000109255	1.00905	2.56417	67.4332	7.70077e-14	2.53978e-13
47607	ENSG00000108551	1.05447	1.97871	67.4163	7.74706e-14	2.55461e-13
45704	ENSG00000169896	1.32058	-0.139937	67.2069	8.7307e-14	2.8702e-13
20697	ENSG00000146477	1.1099	1.78367	66.9241	9.2244e-14	3.02789e-13
52165	ENSG00000198768	1.25645	1.19139	66.9198	9.23863e-14	3.03205e-13
2506	ENSG00000134202	1.13058	1.61969	66.8907	9.33459e-14	3.06251e-13
15367	ENSG00000250386	1.18437	-1.30598	66.6464	1.04832e-13	3.42662e-13
5977	ENSG00000236213	1.21793	1.28784	66.4968	1.07372e-13	3.50846e-13
17326	ENSG00000157510	1.08469	1.95496	66.0832	1.24413e-13	4.05371e-13
37525	ENSG00000198353	1.29468	-0.586688	66.141	1.27381e-13	4.14692e-13
36239	ENSG00000231698	1.10293	1.8777	65.9574	1.30117e-13	4.23388e-13
20137	ENSG00000186439	1.27608	0.635703	65.7022	1.42524e-13	4.62595e-13
24406	ENSG00000102003	1.04573	2.02837	65.4529	1.55803e-13	5.04096e-13
57220	ENSG00000154736	1.2341	1.22831	64.8688	1.9204e-13	6.17842e-13
28226	ENSG00000155897	1.25715	1.18823	64.4398	2.24008e-13	7.18311e-13
56693	ENSG00000209480	1.18703	1.18835	64.2698	2.38117e-13	7.62422e-13
11148	ENSG00000145088	1.16793	1.50646	64.2605	2.38913e-13	7.64845e-13
25915	ENSG00000102195	1.14741	2.25374	64.0715	2.5572e-13	8.16765e-13
48874	ENSG00000108511	1.15521	-0.686262	62.0358	5.33919e-13	1.67693e-12
31799	ENSG00000196932	1.24513	-0.0341504	61.5927	6.27303e-13	1.9623e-12
43499	ENSG00000169856	1.05391	1.42682	61.522	6.4365e-13	2.01214e-12
49341	ENSG00000263470	1.06155	1.93834	61.3133	6.94532e-13	2.16703e-12
16132	ENSG00000250889	1.2567	0.143853	61.2031	7.23016e-13	2.25481e-12
54210	ENSG00000124466	1.17663	1.13426	60.8636	8.18445e-13	2.54344e-12
8797	ENSG00000237194	1.21415	-1.06361	60.7124	9.79279e-13	3.02872e-12
37012	ENSG00000233381	1.22746	-0.368886	60.0219	1.11389e-12	3.4374e-12
56678	ENSG00000249310	1.11997	1.34503	59.3544	1.42364e-12	4.36688e-12
20335	ENSG00000016402	1.22504	0.733097	59.2865	1.45969e-12	4.47464e-12
23418	ENSG00000229153	1.22504	0.711534	59.0956	1.56604e-12	4.79009e-12
52755	ENSG00000214248	1.01432	1.84836	58.9155	1.67358e-12	5.10696e-12
7209	ENSG00000233639	1.24376	0.296525	58.8913	1.68863e-12	5.15128e-12
9052	ENSG00000124019	1.23986	0.225259	58.7372	1.78742e-12	5.44067e-12
56233	ENSG00000272955	1.05018	-0.108996	58.6606	1.83876e-12	5.59342e-12
57433	ENSG00000233393	1.22703	0.302301	58.5707	1.90083e-12	5.77774e-12
6978	ENSG00000259848	1.12985	-1.09368	58.0955	2.26627e-12	6.86168e-12
29811	ENSG00000127084	1.19243	0.864027	58.0631	2.29362e-12	6.93909e-12
31952	ENSG00000237512	1.22585	-0.0196416	57.7313	2.59387e-12	7.81579e-12
47671	ENSG00000224126	1.19062	0.92524	57.7014	2.62283e-12	7.8994e-12
13747	ENSG00000173083	1.20292	0.737373	57.5204	2.80514e-12	8.43407e-12
53293	ENSG00000179913	1.1912	0.607997	57.4186	2.91335e-12	8.75403e-12
9797	ENSG00000163508	1.15914	1.3588	57.3111	3.03212e-12	9.09683e-12
37399	ENSG00000167612	1.18702	0.565384	56.9684	3.44464e-12	1.02979e-11
44287	ENSG00000259295	1.14795	-0.124385	56.7815	3.69308e-12	1.10203e-11
13814	ENSG00000118777	1.20102	0.319487	56.5264	4.06188e-12	1.20911e-11
32928	ENSG00000271434	1.07119	1.39458	56.1801	4.62292e-12	1.37191e-11
49520	ENSG00000172782	1.19879	0.0369289	55.9825	4.97768e-12	1.47314e-11
30237	ENSG00000136869	1.1572	0.560593	55.9478	5.04285e-12	1.49219e-11
48567	ENSG00000108771	1.02773	1.66077	55.2359	6.58621e-12	1.93532e-11
24795	ENSG00000225471	1.15224	0.662981	54.9512	7.33065e-12	2.14757e-11
45717	ENSG00000260740	1.17861	-0.697729	54.831	7.66973e-12	2.2442e-11
44288	ENSG00000229212	1.00751	1.70508	54.7637	7.86674e-12	2.30012e-11
53608	ENSG00000260725	1.02263	-0.279874	54.6414	8.23752e-12	2.40419e-11
48401	ENSG00000141750	1.08636	1.57976	56.2834	8.38533e-12	2.44512e-11
18570	ENSG00000273340	1.14791	-0.619135	54.2533	9.53643e-12	2.7708e-11
44205	ENSG00000260836	1.19527	1.23442	57.4268	9.70615e-12	2.81927e-11
44207	ENSG00000214575	1.16703	2.25707	71.8272	9.89485e-12	2.87107e-11
7788	ENSG00000150540	1.17553	0.219171	53.8327	1.118e-11	3.23913e-11
16977	ENSG00000244921	1.02771	1.72023	53.7149	1.16897e-11	3.38378e-11
17781	ENSG00000131187	1.12318	1.77119	57.7138	1.46173e-11	4.21489e-11
9582	ENSG00000157150	1.13018	1.18818	52.7515	1.68509e-11	4.82989e-11
48656	ENSG00000237888	1.10331	-1.13997	52.4943	1.87792e-11	5.3727e-11
13157	ENSG00000183783	1.06576	1.35611	51.582	2.63313e-11	7.47393e-11
27645	ENSG00000214954	1.0906	1.01956	51.4257	2.79558e-11	7.91654e-11
42755	ENSG00000207279	1.1075	0.816323	51.3857	2.83874e-11	8.03642e-11
20330	ENSG00000182747	1.00851	-1.00535	50.8397	3.50042e-11	9.83794e-11
46118	ENSG00000159387	1.07746	-1.20411	50.0886	4.80869e-11	1.34139e-10
12714	ENSG00000163995	1.01972	1.58917	49.9799	4.87446e-11	1.35916e-10
37530	ENSG00000273266	1.03774	-1.13998	48.8441	7.56666e-11	2.08854e-10
11593	ENSG00000181804	1.08891	-0.576078	48.3526	9.38296e-11	2.57816e-10
1665	ENSG00000272091	1.01214	1.19768	48.1331	9.97772e-11	2.73346e-10
13581	ENSG00000163734	1.06558	0.928988	48.1011	1.01028e-10	2.76696e-10
38029	ENSG00000173401	1.12408	-0.204068	47.5695	1.24331e-10	3.38608e-10
25230	ENSG00000133135	1.10788	0.0846568	47.3944	1.4055e-10	3.81602e-10
1943	ENSG00000172260	1.08381	0.612594	47.0407	1.52926e-10	4.13585e-10
28441	ENSG00000214597	1.05876	0.852241	46.941	1.59021e-10	4.29712e-10
47954	ENSG00000265254	1.07595	-0.4156	46.4411	1.93518e-10	5.19819e-10
48457	ENSG00000131746	1.0872	-0.454074	46.3773	1.98434e-10	5.32437e-10
54328	ENSG00000267757	1.08938	0.413339	46.306	2.04083e-10	5.47291e-10
49116	ENSG00000121101	1.11724	0.225255	46.4283	2.06273e-10	5.52938e-10
45720	ENSG00000169877	1.07648	-0.818041	46.2279	2.1126e-10	5.65992e-10
2924	ENSG00000234482	1.02581	-0.768731	46.129	2.18816e-10	5.8567e-10
5541	ENSG00000162975	1.06546	0.631136	45.8874	2.40678e-10	6.42237e-10
14991	ENSG00000233110	1.06466	-0.163695	45.7206	2.57054e-10	6.84525e-10
41353	ENSG00000258989	1.05341	-0.116649	45.6788	2.61333e-10	6.9573e-10
20003	ENSG00000226440	1.07604	-0.744656	45.5494	2.75043e-10	7.31029e-10
33668	ENSG00000260196	1.09452	0.0369282	45.503	2.80132e-10	7.44045e-10
36193	ENSG00000151702	1.07471	-0.195895	44.7552	3.76699e-10	9.92391e-10
13100	ENSG00000174343	1.02604	1.13737	44.5163	4.14176e-10	1.08729e-09
50860	ENSG00000260578	1.07418	0.124409	44.4564	4.2416e-10	1.1129e-09
23466	ENSG00000228960	1.07485	0.0299683	44.2512	4.60238e-10	1.20431e-09
2253	ENSG00000230439	1.06499	-0.0860844	44.0836	4.91986e-10	1.28478e-09
18230	ENSG00000187566	1.041	-0.483633	43.5893	5.99203e-10	1.55661e-09
44500	ENSG00000260521	1.00179	-0.179744	42.9154	7.84676e-10	2.02221e-09
39557	ENSG00000229546	1.03256	-0.0196848	42.8872	7.9359e-10	2.0441e-09
18567	ENSG00000225864	1.00718	0.808188	42.1794	1.05459e-09	2.69813e-09
19186	ENSG00000124813	1.01696	0.762801	42.1776	1.05537e-09	2.69977e-09
9111	ENSG00000079263	1.04541	-0.147811	41.6639	1.29817e-09	3.30134e-09
37009	ENSG00000255867	1.04225	-0.444365	41.6817	1.34655e-09	3.41899e-09
44325	ENSG00000259527	1.00068	-1.10896	41.5342	1.39095e-09	3.5268e-09
49638	ENSG00000267568	1.00401	-0.780898	41.4405	1.42076e-09	3.60084e-09
17905	ENSG00000165810	1.01748	0.375432	41.2234	1.55114e-09	3.92104e-09
18564	ENSG00000204644	1.01257	0.775255	41.1057	1.62682e-09	4.10859e-09
50863	ENSG00000265533	1.03253	-0.28849	40.8285	1.82021e-09	4.58391e-09
18210	ENSG00000137198	1.03255	0.249407	40.8093	1.83448e-09	4.61685e-09
26797	ENSG00000133878	1.00824	0.737399	40.7014	1.95549e-09	4.91248e-09
27311	ENSG00000261787	1.05596	0.386329	40.7381	2.7499e-09	6.85412e-09
45000	ENSG00000267072	1.0098	-0.314808	39.6192	2.97748e-09	7.40237e-09
63662	ENSG00000198899	1.07974	11.0251	528.684	3.31104e-09	8.21061e-09
3614	ENSG00000143217	1.02373	-0.0936756	39.0866	3.93285e-09	9.71166e-09
2391	ENSG00000228399	1.02542	0.330817	38.547	6.50947e-09	1.58388e-08
19615	ENSG00000146242	-3.68972	8.99234	14954.1	3.27515e-154	6.14845e-150
42085	ENSG00000185559	-4.41202	8.58797	13652.7	6.32915e-154	6.14845e-150
27460	ENSG00000091656	-4.58054	7.34028	12998.9	2.79425e-152	1.35724e-148
50263	ENSG00000141449	-4.11595	8.09437	12169	4.53336e-150	1.76157e-146
11023	ENSG00000144857	-3.48578	7.1683	9151.18	1.52018e-140	4.92261e-137
25616	ENSG00000147257	-2.67821	9.21811	9095.39	2.43104e-140	6.74753e-137
1900	ENSG00000116729	-3.01577	7.60729	8516.1	3.79316e-138	8.18859e-135
8126	ENSG00000081479	-3.59779	7.6648	8470.37	5.73234e-138	1.11374e-134
21545	ENSG00000106571	-2.76349	7.78171	7439.11	1.19321e-133	1.78329e-130
35525	ENSG00000149212	-2.81005	7.75274	7360.8	2.68062e-133	3.72013e-130
9017	ENSG00000135903	-4.95785	5.77155	7134.2	2.9273e-132	3.79163e-129
41259	ENSG00000165588	-3.17907	7.54311	7054.55	6.90315e-132	7.88949e-129
33867	ENSG00000007372	-4.85683	6.33572	6636.09	4.089e-129	3.97226e-126
30329	ENSG00000148204	-3.00225	6.95831	6196.94	1.36163e-127	1.20251e-124
6347	ENSG00000115507	-4.79178	6.05849	6150.34	2.41976e-127	2.04407e-124
54983	ENSG00000022556	-6.74692	5.55047	6029.8	1.09238e-126	8.84327e-124
49477	ENSG00000069188	-2.36079	8.05769	5985.37	1.91829e-126	1.49082e-123
49346	ENSG00000168646	-3.02639	6.54511	5494.35	1.28641e-123	8.6185e-121
9008	ENSG00000116106	-3.53946	6.88403	5431.42	3.08533e-123	1.93371e-120
15156	ENSG00000170549	-3.84208	6.07121	5315.27	1.59152e-122	9.37019e-120
6042	ENSG00000162878	-3.34101	8.33154	9185.17	3.06522e-122	1.75159e-119
47907	ENSG00000007171	-4.37744	5.49874	5186.42	1.02372e-121	5.68279e-119
41582	ENSG00000100767	-3.67204	6.48712	5128.97	3.21667e-121	1.73602e-118
1465	ENSG00000197587	-5.65595	5.11808	4955.82	3.21234e-120	1.60032e-117
30544	ENSG00000130707	-2.57262	7.70965	4820.44	2.61384e-119	1.18235e-116
43524	ENSG00000166450	-2.55807	8.73683	7645.01	2.61676e-119	1.18235e-116
51736	ENSG00000053438	-4.776	6.22736	4797.63	3.74229e-119	1.65248e-116
20375	ENSG00000164442	-2.57864	8.00607	6190.08	2.09794e-117	9.05799e-115
19766	ENSG00000135333	-2.73267	6.42486	4444.95	1.19774e-116	5.0589e-114
33940	ENSG00000149090	-3.26995	6.36905	4401.7	2.50474e-116	1.03542e-113
44278	ENSG00000136383	-4.68434	6.04819	4374.43	4.00216e-116	1.5869e-113
36148	ENSG00000064309	-2.37129	6.72816	4239.99	4.20907e-115	1.60349e-112
56832	ENSG00000159307	-2.96495	6.53241	4216.16	6.4352e-115	2.35905e-112
25258	ENSG00000197565	-1.85917	8.08931	4124.8	3.34832e-114	1.20471e-111
53366	ENSG00000130287	-3.76833	5.59919	4089.76	6.36274e-114	2.1688e-111
15028	ENSG00000179059	-5.86618	6.02961	4034.52	1.7696e-113	5.8274e-111
49778	ENSG00000171282	-2.47005	6.73743	4012.01	2.69525e-113	8.72768e-111
51239	ENSG00000101384	-2.06232	7.32806	3932.12	1.2221e-112	3.89249e-110
35264	ENSG00000149256	-2.87776	6.07753	3910.02	1.86629e-112	5.84841e-110
39246	ENSG00000127863	-4.32372	5.43238	3901.79	2.18624e-112	6.74229e-110
37216	ENSG00000139219	-1.93534	7.48764	3880.24	3.31357e-112	1.00593e-109
9242	ENSG00000188042	-2.3515	6.9734	3839.83	7.27235e-112	2.17376e-109
32880	ENSG00000066468	-1.88425	7.86274	3787.56	2.03381e-111	5.81102e-109
13780	ENSG00000163629	-1.74843	8.53649	3730.44	6.35615e-111	1.73935e-108
38982	ENSG00000181234	-3.69577	5.21307	3694.64	1.30952e-110	3.5232e-108
23482	ENSG00000174469	-1.62239	8.73508	3694.11	1.32376e-110	3.5232e-108
3569	ENSG00000018625	-1.69717	8.06295	3483.84	1.06401e-108	2.65035e-106
5479	ENSG00000115738	-2.56097	6.50552	3431.04	3.33153e-108	8.09103e-106
56313	ENSG00000225783	-1.51375	9.20701	3403.05	6.14314e-108	1.47352e-105
54938	ENSG00000167614	-2.39185	6.81555	3392.7	7.71182e-108	1.82723e-105
14121	ENSG00000145362	-2.00896	7.37995	3384.72	9.19406e-108	2.15218e-105
8157	ENSG00000128683	-3.27835	5.39099	3382.08	9.74654e-108	2.25435e-105
14538	ENSG00000181541	-5.51551	4.55393	3368.35	1.3204e-107	3.01812e-105
44514	ENSG00000185551	-3.95231	5.22157	3360.59	1.56869e-107	3.54395e-105
19254	ENSG00000008196	-4.73539	4.48184	3272	1.15085e-106	2.48443e-104
11444	ENSG00000154928	-3.09141	5.39763	3250.43	1.88428e-106	4.02303e-104
12667	ENSG00000163132	-4.51279	4.50934	3124.01	3.61486e-105	7.16664e-103
1837	ENSG00000158966	-1.8462	7.30934	3069.83	1.32764e-104	2.55393e-102
1270	ENSG00000049089	-2.64385	5.88576	3066.46	1.44047e-104	2.74382e-102
18926	ENSG00000146197	-3.11318	5.44826	3044.21	2.47516e-104	4.66892e-102
34034	ENSG00000175274	-1.68644	8.03248	3035.34	3.07416e-104	5.69216e-102
14754	ENSG00000109472	-2.37639	5.94424	2986.1	1.03575e-103	1.86329e-101
15755	ENSG00000134363	-1.85029	7.75598	2960.11	1.98152e-103	3.50012e-101
12585	ENSG00000068078	-1.80767	7.76589	2960.11	1.98164e-103	3.50012e-101
20908	ENSG00000106003	-2.45774	6.3782	3008.08	2.45887e-103	4.30391e-101
37277	ENSG00000125084	-5.13989	4.19321	2877.69	1.60835e-102	2.79006e-100
37275	ENSG00000169884	-4.28925	4.44617	2781.41	1.99737e-101	3.37451e-99
33126	ENSG00000069696	-3.82665	5.0373	2734.23	7.07551e-101	1.17496e-98
8878	ENSG00000115461	-1.88043	6.66114	2714.72	1.20114e-100	1.96108e-98
11628	ENSG00000152977	-3.8297	4.86432	2710.8	1.33616e-100	2.16335e-98
45575	ENSG00000167371	-1.82616	6.98951	2694.09	2.10942e-100	3.35934e-98
52359	ENSG00000129946	-2.37055	6.04873	2687.65	2.51759e-100	3.97677e-98
3713	ENSG00000162761	-4.8967	4.20852	2639.17	9.64393e-100	1.45526e-97
31135	ENSG00000078114	-1.88121	7.01577	2620.58	1.62453e-99	2.42792e-97
49103	ENSG00000005379	-2.49061	6.04383	2612.48	2.04063e-99	3.02652e-97
34582	ENSG00000124942	-1.46972	8.06944	2607.89	2.32352e-99	3.41997e-97
5777	ENSG00000157851	-1.96929	6.87291	2612.07	2.59219e-99	3.73064e-97
31970	ENSG00000168209	-1.58736	8.06966	2598.59	3.02274e-99	4.31829e-97
40304	ENSG00000183087	-2.10421	6.62751	2752.08	9.23979e-99	1.30087e-96
50355	ENSG00000198795	-2.33041	6.10056	2503.79	4.66235e-98	6.51689e-96
50389	ENSG00000170558	-1.47332	7.83739	2488.16	7.38814e-98	1.01804e-95
16463	ENSG00000145721	-3.56917	5.41375	2464.57	1.48762e-97	2.00715e-95
25260	ENSG00000188153	-1.41824	8.06724	2461.15	2.05592e-97	2.75479e-95
42998	ENSG00000166923	-2.3558	5.63516	2432.65	3.8747e-97	5.1212e-95
48005	ENSG00000063015	-2.86749	5.27786	2423.82	5.06073e-97	6.64357e-95
8794	ENSG00000078018	-1.91568	6.35862	2418.26	5.98943e-97	7.80997e-95
21954	ENSG00000152926	-2.59745	5.76136	2412.01	7.24148e-97	9.37965e-95
31734	ENSG00000107984	-4.73951	4.70616	2389.92	1.76949e-96	2.21802e-94
6346	ENSG00000231609	-3.47363	4.83905	2379.21	1.97706e-96	2.46232e-94
52227	ENSG00000130702	-1.23528	9.92703	2411.95	3.02258e-96	3.74049e-94
56887	ENSG00000188064	-3.65104	4.50707	2325.57	1.05073e-95	1.27592e-93
28983	ENSG00000122756	-2.32481	5.63483	2301.14	2.27582e-95	2.74639e-93
1093	ENSG00000134686	-2.16464	6.01854	2292.79	2.96929e-95	3.56113e-93
38658	ENSG00000089116	-4.82814	7.19748	7536.48	4.91802e-95	5.82636e-93
52769	ENSG00000142449	-1.35932	8.14859	2237.33	1.77728e-94	2.09277e-92
56314	ENSG00000206028	-1.57078	7.23185	2223.62	2.78475e-94	3.23981e-92
7851	ENSG00000169554	-2.71538	5.34363	2221.99	2.93766e-94	3.39737e-92
5442	ENSG00000176887	-1.41616	8.07972	2218.89	3.25233e-94	3.71703e-92
2865	ENSG00000117289	-1.76864	6.97221	2197.95	6.49579e-94	7.38051e-92
31151	ENSG00000180592	-2.29329	5.91907	2189.68	8.55125e-94	9.65944e-92
14365	ENSG00000151012	-1.64293	7.41844	2171.6	1.56548e-93	1.73804e-91
38659	ENSG00000257935	-4.38829	4.63318	2158.5	2.43253e-93	2.68531e-91
25997	ENSG00000130821	-1.49143	7.75308	2148.76	3.38254e-93	3.6921e-91
49347	ENSG00000266076	-2.84237	4.96161	2135.94	5.22855e-93	5.64364e-91
4326	ENSG00000134369	-1.41811	7.88653	2129.42	6.53248e-93	7.01213e-91
29516	ENSG00000135048	-1.51938	7.61286	2124.82	7.64716e-93	8.16355e-91
29607	ENSG00000106829	-1.77622	6.63743	2066.6	5.76443e-92	6.0868e-90
20825	ENSG00000198719	-2.45838	5.44558	2040.91	1.42947e-91	1.49318e-89
28171	ENSG00000168672	-1.38313	7.85327	2009.93	4.33427e-91	4.47929e-89
29693	ENSG00000180447	-3.10405	5.42208	2762.11	1.42648e-90	1.45105e-88
32081	ENSG00000165655	-3.83764	4.47655	1975.03	1.54224e-90	1.56064e-88
11771	ENSG00000114805	-2.08108	6.0216	1944.54	4.75456e-90	4.76166e-88
42066	ENSG00000197119	-1.22943	8.51029	1933.62	7.14463e-90	7.0823e-88
24093	ENSG00000198947	-1.88094	6.01838	1928.23	8.74107e-90	8.53419e-88
37257	ENSG00000174233	-1.5194	7.0029	1921.65	1.11911e-89	1.08716e-87
3586	ENSG00000162738	-1.21678	8.20567	1916.87	1.33959e-89	1.29487e-87
16537	ENSG00000145730	-1.71862	6.61538	1913	1.55039e-89	1.49122e-87
51281	ENSG00000125848	-3.66264	4.54995	1911.75	1.62511e-89	1.55539e-87
18252	ENSG00000172201	-2.58169	5.91021	1910.34	1.71417e-89	1.63258e-87
30269	ENSG00000148175	-2.28781	6.08574	1906.03	2.01765e-89	1.91224e-87
31971	ENSG00000269926	-1.58383	7.2547	1901.84	2.365e-89	2.23056e-87
18107	ENSG00000137203	-4.68144	4.00666	1894	3.18682e-89	2.97677e-87
16116	ENSG00000171617	-1.54985	6.93143	1882.32	4.98059e-89	4.58616e-87
4443	ENSG00000184144	-3.46082	4.57578	1872.4	7.29043e-89	6.68141e-87
16790	ENSG00000168916	-1.5299	6.86707	1871.33	7.59645e-89	6.92917e-87
52434	ENSG00000115266	-2.94543	6.05804	2597.45	1.97137e-88	1.75696e-86
47204	ENSG00000129204	-4.66718	3.44097	1820.16	5.59918e-88	4.90029e-86
19616	ENSG00000118420	-2.52497	5.00961	1795.84	1.47299e-87	1.27195e-85
56907	ENSG00000075275	-1.33652	7.44642	1785.63	2.21925e-87	1.88287e-85
3981	ENSG00000213058	-5.00958	3.16433	1754.82	7.74251e-87	6.37412e-85
64	ENSG00000223764	-3.64949	4.33262	1748.38	1.00794e-86	8.263e-85
16852	ENSG00000138829	-1.25929	8.33066	1883.68	1.48619e-86	1.21324e-84
39747	ENSG00000136110	-4.11159	5.29691	1729.63	2.1838e-86	1.76788e-84
8631	ENSG00000155760	-1.11758	8.8075	1713.28	4.31124e-86	3.46129e-84
8418	ENSG00000003436	-2.46042	4.80553	1693.14	1.00496e-85	7.93715e-84
53838	ENSG00000105290	-1.74372	5.97514	1691.35	1.08424e-85	8.52864e-84
36122	ENSG00000165495	-2.79729	4.59994	1688.46	1.22493e-85	9.55792e-84
15157	ENSG00000259603	-3.55979	4.2559	1684.45	1.45255e-85	1.12886e-83
707	ENSG00000162552	-3.64713	4.01585	1664.69	3.37533e-85	2.60235e-83
17059	ENSG00000120738	-1.74234	6.59309	1649.45	6.50931e-85	4.97911e-83
8146	ENSG00000071909	-4.26627	3.6187	1648.21	6.8676e-85	5.23257e-83
6675	ENSG00000066032	-2.64461	5.11848	1627.23	1.71253e-84	1.28964e-82
15147	ENSG00000170561	-1.48041	7.07032	1682.14	1.89923e-84	1.42472e-82
19156	ENSG00000112715	-1.36301	7.67622	1614.58	2.98714e-84	2.22364e-82
40056	ENSG00000125285	-2.10605	6.64401	1780.95	3.80651e-84	2.82278e-82
53410	ENSG00000213988	-3.69319	4.83443	1598.12	6.19782e-84	4.56127e-82
56618	ENSG00000189060	-1.05456	8.75319	1571.78	2.021e-83	1.47063e-81
38192	ENSG00000070961	-1.50908	6.54859	1570.57	2.13444e-83	1.54739e-81
10232	ENSG00000172037	-1.19691	7.73704	1567.3	2.47544e-83	1.78075e-81
32462	ENSG00000187122	-3.13256	4.1567	1567.23	2.48384e-83	1.78075e-81
22791	ENSG00000091129	-2.63608	4.83641	1566.38	2.58108e-83	1.84367e-81
9020	ENSG00000237732	-4.45693	3.28596	1558.88	3.62998e-83	2.5834e-81
3757	ENSG00000143195	-2.13465	5.38111	1635.12	5.0216e-83	3.56075e-81
14030	ENSG00000138795	-3.07694	4.32666	1544.07	7.14887e-83	5.01428e-81
23543	ENSG00000127399	-4.38298	4.41842	1543.1	7.47548e-83	5.2245e-81
34033	ENSG00000157570	-1.48817	6.34785	1531.3	1.28815e-82	8.93839e-81
52255	ENSG00000092758	-1.15202	8.08451	1507.99	3.8195e-82	2.64089e-80
53157	ENSG00000074181	-1.01477	8.98684	1506.1	4.17431e-82	2.87598e-80
47883	ENSG00000109046	-1.08849	8.27714	1516.66	5.52694e-82	3.79445e-80
43118	ENSG00000104081	-2.1012	5.29104	1498.34	6.01674e-82	4.11617e-80
53852	ENSG00000105270	-1.73015	5.96281	1479.41	1.47884e-81	1.00463e-79
32391	ENSG00000108231	-2.71249	4.62309	1473.33	1.9782e-81	1.33918e-79
35079	ENSG00000168010	-1.57432	6.39552	1471.68	2.53763e-81	1.70601e-79
8342	ENSG00000144331	-3.67511	4.23521	1464.51	3.02362e-81	2.01876e-79
29600	ENSG00000135069	-1.01371	9.16079	1457.66	4.21099e-81	2.80189e-79
52358	ENSG00000183186	-2.02854	5.69107	1449.48	6.26216e-81	4.13835e-79
20949	ENSG00000182095	-1.47473	6.50228	1427.79	2.14164e-80	1.39164e-78
14358	ENSG00000189184	-1.29694	7.05122	1420.13	2.64774e-80	1.71477e-78
46036	ENSG00000140807	-2.41076	4.69423	1418.98	2.80291e-80	1.80923e-78
8824	ENSG00000030419	-2.94714	4.32394	1410.23	4.3314e-80	2.75459e-78
32818	ENSG00000170370	-3.83353	3.77955	1410.2	4.33839e-80	2.75459e-78
49900	ENSG00000158270	-2.41297	4.55229	1408.9	4.62802e-80	2.92892e-78
26700	ENSG00000104290	-1.31724	6.84713	1407.69	4.91729e-80	3.10188e-78
33117	ENSG00000185522	-2.31581	4.91245	1400.12	7.18455e-80	4.50286e-78
21425	ENSG00000173852	-1.75765	5.65128	1399.77	7.31193e-80	4.56796e-78
42052	ENSG00000066629	-1.84481	5.91244	1394.45	9.55743e-80	5.91373e-78
29773	ENSG00000169071	-2.22993	5.08011	1390.23	1.18242e-79	7.2471e-78
602	ENSG00000009709	-3.77117	3.65977	1458.32	1.34348e-79	8.20832e-78
27343	ENSG00000137573	-1.87172	5.30361	1378.46	2.14819e-79	1.30837e-77
4923	ENSG00000116574	-1.96369	5.80929	1378.38	2.15729e-79	1.30981e-77
28539	ENSG00000080298	-2.00168	5.45466	1372.22	2.95424e-79	1.77703e-77
23532	ENSG00000197558	-2.519	4.59667	1369.4	3.41161e-79	2.04581e-77
52124	ENSG00000087510	-2.10015	5.11347	1366.19	4.02287e-79	2.40494e-77
49455	ENSG00000125398	-2.22279	5.08498	1429.3	5.32885e-79	3.1759e-77
21658	ENSG00000136205	-1.58196	6.26921	1423.47	7.05178e-79	4.18988e-77
8070	ENSG00000182263	-1.57374	6.24108	1342.29	1.38499e-78	8.17904e-77
52786	ENSG00000099783	-1.00004	8.72529	1337.61	1.76897e-78	1.0415e-76
37263	ENSG00000167535	-1.8601	5.52478	1332.53	2.30877e-78	1.35112e-76
39310	ENSG00000132970	-1.31043	6.89459	1329.47	2.71079e-78	1.58162e-76
32544	ENSG00000075290	-2.41033	4.58552	1327.8	2.96086e-78	1.72235e-76
26671	ENSG00000120885	-1.0217	8.19704	1307.48	8.69296e-78	5.01174e-76
38073	ENSG00000067798	-3.05232	3.92688	1305.78	9.52068e-78	5.44368e-76
40703	ENSG00000100842	-1.16583	7.25349	1295.99	1.61002e-77	9.09336e-76
21955	ENSG00000213462	-2.40551	4.84905	1290.59	2.15436e-77	1.20279e-75
36109	ENSG00000154134	-1.92661	5.82651	1710.44	3.29487e-77	1.81348e-75
41522	ENSG00000198732	-2.81878	4.98191	1272.85	5.64899e-77	3.05722e-75
47069	ENSG00000141258	-1.29824	6.80193	1264.5	8.9289e-77	4.79225e-75
9174	ENSG00000204121	-1.70828	5.90882	1252.61	1.72267e-76	9.09502e-75
8151	ENSG00000204335	-2.08619	5.03066	1243.39	2.87757e-76	1.51103e-74
33245	ENSG00000223756	-1.43432	6.74056	1236.79	4.1621e-76	2.16798e-74
188	ENSG00000142611	-2.80047	4.09596	1232.5	5.29725e-76	2.75188e-74
30391	ENSG00000136944	-3.88467	3.18431	1229.63	6.22767e-76	3.21802e-74
22936	ENSG00000230316	-1.42107	7.26116	1228.12	6.77984e-76	3.47561e-74
25996	ENSG00000130822	-2.54242	4.77764	1227.37	7.07558e-76	3.60818e-74
22067	ENSG00000158321	-1.08898	8.10768	1220.29	1.0567e-75	5.34649e-74
53399	ENSG00000256771	-4.22229	4.02953	1254.9	1.232e-75	6.2173e-74
10235	ENSG00000185909	-1.92852	5.13358	1229.29	1.45842e-75	7.34082e-74
43915	ENSG00000067141	-1.09723	7.49785	1214.04	1.50727e-75	7.56712e-74
47220	ENSG00000091592	-1.8423	5.18353	1213.38	1.5653e-75	7.81803e-74
13657	ENSG00000138764	-2.18652	5.03181	1207.95	2.1353e-75	1.05296e-73
52900	ENSG00000129354	-2.35058	5.80568	1206.95	2.26178e-75	1.11251e-73
30036	ENSG00000165029	-1.95403	5.64814	1202.97	2.84212e-75	1.39092e-73
49078	ENSG00000153944	-1.10123	7.38987	1202.3	2.95342e-75	1.44176e-73
27753	ENSG00000180543	-4.46205	3.18987	1200.85	3.2118e-75	1.56005e-73
19236	ENSG00000197261	-2.46765	5.40969	1199.58	3.45397e-75	1.6735e-73
13579	ENSG00000163735	-4.0357	3.62542	1195.22	4.44439e-75	2.14268e-73
56630	ENSG00000100146	-2.77793	4.09436	1192.58	5.17637e-75	2.4894e-73
20165	ENSG00000146374	-3.56858	3.52154	1176.74	1.30374e-74	6.20843e-73
34373	ENSG00000166793	-2.60672	4.65648	1174.91	1.45159e-74	6.87876e-73
51566	ENSG00000171456	-1.33015	6.42886	1169.27	2.02245e-74	9.51431e-73
11066	ENSG00000185565	-2.11137	4.83346	1163.31	2.87634e-74	1.34661e-72
47046	ENSG00000185924	-2.96701	3.74028	1158.3	3.87308e-74	1.79167e-72
10898	ENSG00000170044	-4.38757	2.665	1157.18	4.13886e-74	1.91007e-72
10279	ENSG00000003756	-1.06673	7.46428	1156.64	4.27515e-74	1.96829e-72
44402	ENSG00000182768	-1.24591	7.12697	1151.54	5.79373e-74	2.64991e-72
22434	ENSG00000158528	-1.5835	6.12652	1202	6.81408e-74	3.10049e-72
15448	ENSG00000113100	-4.15068	3.02771	1131.31	1.95899e-73	8.83091e-72
54589	ENSG00000169136	-1.3722	6.75105	1129.81	2.14591e-73	9.62885e-72
33942	ENSG00000179431	-1.50974	6.14023	1124.3	3.00198e-73	1.34081e-71
19619	ENSG00000083097	-1.43477	6.11938	1124.05	3.04794e-73	1.35822e-71
19078	ENSG00000164663	-1.30335	6.70965	1118.12	4.38277e-73	1.92654e-71
355	ENSG00000130940	-2.18666	4.85035	1110.05	7.20022e-73	3.13661e-71
32817	ENSG00000229847	-3.81372	3.12214	1105.53	9.51927e-73	4.13758e-71
23544	ENSG00000188707	-4.21223	3.36227	1102.42	1.15499e-72	5.009e-71
36413	ENSG00000110799	-3.00531	4.54908	1095.72	1.75224e-72	7.58223e-71
534	ENSG00000142632	-1.56719	6.29832	1094.51	2.17937e-72	9.40953e-71
57317	ENSG00000156299	-1.28709	6.42338	1091.14	2.33462e-72	1.00575e-70
2397	ENSG00000118733	-4.0134	2.92757	1090.44	2.43816e-72	1.04803e-70
29574	ENSG00000187210	-1.76095	5.35145	1089.11	2.65039e-72	1.13674e-70
38694	ENSG00000123066	-1.07615	7.39584	1117.22	3.25763e-72	1.38799e-70
16155	ENSG00000122012	-4.1905	2.62754	1085.7	3.28481e-72	1.39651e-70
4872	ENSG00000154342	-2.66716	3.82848	1079.98	4.71273e-72	1.99485e-70
39948	ENSG00000152192	-4.06065	2.7403	1079.71	4.79363e-72	2.02468e-70
51870	ENSG00000101104	-1.22384	6.74678	1078.31	5.23665e-72	2.20701e-70
49564	ENSG00000266714	-1.57983	5.65376	1076.33	5.93552e-72	2.49074e-70
31149	ENSG00000204682	-1.53316	6.05156	1071.94	7.84451e-72	3.28472e-70
54603	ENSG00000131398	-1.96727	5.12067	1111.54	1.79776e-71	7.43164e-70
39578	ENSG00000102804	-1.05056	7.42071	1056.01	2.17722e-71	8.96214e-70
11024	ENSG00000206530	-2.7365	3.87917	1055.48	2.25324e-71	9.25545e-70
2481	ENSG00000143126	-1.01584	7.53796	1050.93	3.0222e-71	1.23358e-69
36039	ENSG00000023171	-1.69939	5.35086	1047.98	3.65976e-71	1.48756e-69
40746	ENSG00000100918	-1.89807	5.18287	1047.91	3.67756e-71	1.49168e-69
20428	ENSG00000118495	-2.45157	4.18903	1033.4	9.48658e-71	3.79249e-69
39560	ENSG00000120675	-3.91936	2.85484	1031.22	1.09473e-70	4.3585e-69
54798	ENSG00000197928	-2.06957	5.2351	1028.48	1.31093e-70	5.2086e-69
19724	ENSG00000135299	-1.68895	5.29714	1025.76	1.56922e-70	6.20943e-69
906	ENSG00000126705	-1.25052	6.38283	1025.69	1.57719e-70	6.2283e-69
30195	ENSG00000106948	-1.07129	7.35396	1024.19	1.74092e-70	6.86091e-69
31415	ENSG00000198105	-4.39256	2.36737	1033.14	1.98724e-70	7.80003e-69
23002	ENSG00000128594	-2.21425	4.86198	1020.41	2.23768e-70	8.76531e-69
44475	ENSG00000182175	-1.29269	6.91886	1083.31	2.54327e-70	9.94227e-69
1188	ENSG00000169218	-3.2285	3.48848	1006.42	5.70069e-70	2.20196e-68
17710	ENSG00000120149	-2.74498	3.96223	1002.74	7.30359e-70	2.8155e-68
56297	ENSG00000100095	-2.65652	4.20034	994.98	1.23455e-69	4.72167e-68
28504	ENSG00000107099	-3.02596	3.41711	979.355	3.59298e-69	1.34765e-67
33118	ENSG00000254815	-2.55528	4.53721	1235.47	3.76112e-69	1.40528e-67
57633	ENSG00000160226	-1.5244	5.66326	977.322	4.13332e-69	1.53844e-67
42087	ENSG00000214548	-3.47241	3.80205	976.063	4.50855e-69	1.67169e-67
3354	ENSG00000169231	-1.39784	5.78453	970.148	6.7895e-69	2.49835e-67
39863	ENSG00000165659	-2.48997	4.1604	962.674	1.14253e-68	4.18045e-67
12600	ENSG00000123933	-1.33278	5.92849	962.443	1.16115e-68	4.2406e-67
28812	ENSG00000176399	-2.24162	4.32995	961.737	1.2199e-68	4.4468e-67
1818	ENSG00000187140	-1.94278	4.56838	959.457	1.43097e-68	5.18702e-67
16402	ENSG00000175745	-2.78868	3.66913	952.686	2.30301e-68	8.30152e-67
11626	ENSG00000174963	-3.24431	3.23139	935.767	7.6609e-68	2.72607e-66
34371	ENSG00000254602	-2.69436	4.01823	926.823	1.45721e-67	5.16643e-66
33500	ENSG00000166407	-3.62897	3.67924	981.946	1.54934e-67	5.48309e-66
31926	ENSG00000099284	-1.1929	6.61198	924.893	1.67522e-67	5.90706e-66
51561	ENSG00000126003	-1.18312	6.39711	922.658	1.96938e-67	6.9067e-66
49240	ENSG00000011028	-1.05478	7.01308	919.616	2.45587e-67	8.58186e-66
9019	ENSG00000267034	-3.92971	2.53133	912.565	4.10617e-67	1.42462e-65
48147	ENSG00000141314	-1.89668	5.47267	911.532	4.42885e-67	1.53384e-65
54568	ENSG00000169169	-1.2556	6.28902	910.225	4.87386e-67	1.68495e-65
44401	ENSG00000261147	-1.22721	6.63779	907.291	6.04518e-67	2.08248e-65
7466	ENSG00000163064	-3.99009	2.40416	906.121	6.58841e-67	2.2656e-65
49423	ENSG00000154265	-3.24388	3.29728	905.513	6.88987e-67	2.36508e-65
37395	ENSG00000261586	-1.70093	5.32186	927.504	7.8159e-67	2.67351e-65
65	ENSG00000187634	-1.77737	5.15794	902.841	8.38987e-67	2.86479e-65
13776	ENSG00000109339	-1.95508	5.06938	901.319	9.3887e-67	3.20023e-65
28138	ENSG00000170873	-2.29679	4.16519	900.842	9.7252e-67	3.30912e-65
53416	ENSG00000256229	-4.10031	3.331	937.366	9.80708e-67	3.33115e-65
9261	ENSG00000132321	-3.51501	3.37885	898.454	1.16068e-66	3.91955e-65
46107	ENSG00000177508	-2.66806	3.91134	884.31	3.33515e-66	1.10767e-64
28374	ENSG00000158106	-1.18711	6.3299	883.817	3.46109e-66	1.14753e-64
53720	ENSG00000153885	-1.11045	6.68295	878.771	5.06245e-66	1.66427e-64
30191	ENSG00000196739	-1.09494	6.56563	875.087	6.68978e-66	2.18447e-64
19740	ENSG00000112182	-2.21222	4.50977	895.45	7.84715e-66	2.55381e-64
47319	ENSG00000129194	-3.01205	4.18072	869.096	1.05493e-65	3.42174e-64
46011	ENSG00000102935	-1.11132	6.61064	864.481	1.50105e-65	4.83645e-64
50658	ENSG00000187323	-2.98648	3.16247	860.035	2.11177e-65	6.78175e-64
53406	ENSG00000197124	-3.7774	3.29096	859.317	2.23159e-65	7.14294e-64
5920	ENSG00000049323	-1.13366	6.47623	859.168	2.25738e-65	7.2136e-64
1375	ENSG00000196517	-1.52925	5.8856	857.767	2.51473e-65	8.00962e-64
37561	ENSG00000123360	-2.71623	3.39506	857.158	2.63576e-65	8.38137e-64
30585	ENSG00000125492	-3.95316	2.35227	855.955	2.8921e-65	9.16649e-64
17838	ENSG00000177932	-3.93899	2.96655	855.848	2.91618e-65	9.22777e-64
16266	ENSG00000145687	-1.40185	5.76886	855.399	3.01924e-65	9.53833e-64
16561	ENSG00000184349	-1.62666	5.20192	853.051	3.62066e-65	1.14198e-63
35090	ENSG00000110237	-1.16215	6.29719	850.056	4.56762e-65	1.43599e-63
32082	ENSG00000237149	-3.62036	3.16411	880.345	5.77575e-65	1.80995e-63
35879	ENSG00000137726	-1.2149	6.37108	841.183	9.1292e-65	2.83794e-63
38487	ENSG00000111783	-2.4291	3.59354	835.513	1.42563e-64	4.39659e-63
17420	ENSG00000164574	-1.28157	5.7078	832.063	1.87213e-64	5.73717e-63
47613	ENSG00000108557	-1.36585	5.6171	831.734	1.92145e-64	5.87903e-63
43736	ENSG00000103742	-1.12923	6.47948	827.414	2.70682e-64	8.21731e-63
10338	ENSG00000090097	-1.36739	5.87949	825.351	3.18958e-64	9.66776e-63
43395	ENSG00000166147	-1.20456	6.14728	832.803	3.36686e-64	1.01892e-62
10313	ENSG00000088538	-1.12612	6.51466	823.182	3.79189e-64	1.14576e-62
33521	ENSG00000175356	-3.19391	3.00769	817.402	6.02347e-64	1.81442e-62
34651	ENSG00000188070	-1.0732	6.79088	816.775	6.33434e-64	1.90511e-62
40772	ENSG00000205978	-1.00456	6.78094	816.745	6.34967e-64	1.90677e-62
54339	ENSG00000104936	-1.1944	6.32576	815.746	6.8808e-64	2.05989e-62
12285	ENSG00000113916	-2.0184	4.35951	810.874	1.01923e-63	3.03256e-62
10506	ENSG00000163618	-2.07161	4.4258	806.24	1.4838e-63	4.40806e-62
4401	ENSG00000058668	-1.06756	6.64745	799.23	2.62804e-63	7.7599e-62
46737	ENSG00000135697	-3.88697	2.34115	794.071	4.01294e-63	1.17954e-61
40275	ENSG00000126217	-1.18264	6.19457	793.935	4.05831e-63	1.19107e-61
19066	ENSG00000137166	-1.3381	5.62106	789.421	5.88914e-63	1.72319e-61
41833	ENSG00000100433	-3.00128	3.42857	787.774	6.74879e-63	1.9688e-61
35825	ENSG00000182985	-1.32745	5.84741	786.974	7.21174e-63	2.09733e-61
51199	ENSG00000125845	-2.05542	4.12722	786.957	7.22176e-63	2.09733e-61
50636	ENSG00000141639	-2.01438	4.31127	795.543	7.50842e-63	2.17408e-61
20143	ENSG00000146373	-1.82004	4.63011	785.639	8.05588e-63	2.32913e-61
53242	ENSG00000160111	-1.50415	5.42302	785.617	8.07091e-63	2.33001e-61
4454	ENSG00000162873	-2.43597	3.8852	783.05	9.99093e-63	2.88003e-61
20351	ENSG00000112378	-1.32861	6.09302	782.852	1.01569e-62	2.9149e-61
46778	ENSG00000103154	-1.85839	4.65456	777.378	1.60436e-62	4.56384e-61
38330	ENSG00000255794	-1.59063	5.4255	968.704	1.71888e-62	4.87535e-61
3327	ENSG00000163346	-1.13875	6.12437	774.694	2.00929e-62	5.69074e-61
38779	ENSG00000135097	-1.01805	6.60393	771.371	2.65768e-62	7.50525e-61
48705	ENSG00000161682	-1.24457	6.11763	812.673	2.82404e-62	7.95191e-61
33621	ENSG00000152268	-1.48859	5.12707	765.677	4.30128e-62	1.20417e-60
7485	ENSG00000115109	-1.03275	6.6433	766.043	4.66259e-62	1.30345e-60
14505	ENSG00000151617	-2.645	3.57647	763.605	5.12858e-62	1.42755e-60
9684	ENSG00000154822	-1.70402	5.45876	762.754	1.01078e-61	2.79352e-60
24645	ENSG00000131089	-1.12172	6.28008	751.123	1.49282e-61	4.11405e-60
17185	ENSG00000113248	-2.86214	3.69708	750.322	1.59957e-61	4.39578e-60
34027	ENSG00000085117	-1.92295	4.23907	742.669	3.10378e-61	8.44584e-60
4119	ENSG00000116667	-1.3425	6.16574	739.286	4.16838e-61	1.12326e-59
9495	ENSG00000196220	-1.50874	5.23488	738.174	4.59347e-61	1.23269e-59
53435	ENSG00000237440	-3.69766	2.67538	737.905	4.70305e-61	1.26035e-59
43542	ENSG00000137871	-2.18255	4.26771	735.678	5.71558e-61	1.52748e-59
51097	ENSG00000088881	-1.82156	4.36026	734.538	6.31658e-61	1.68116e-59
48607	ENSG00000108797	-1.09061	6.26095	732.61	7.483e-61	1.98258e-59
5512	ENSG00000172059	-1.64484	5.27804	731.95	7.93088e-61	2.09645e-59
52554	ENSG00000105289	-1.48036	5.44652	730.944	8.66548e-61	2.28442e-59
39005	ENSG00000111432	-2.54344	3.21632	728.352	1.08937e-60	2.85246e-59
28409	ENSG00000185189	-1.22791	5.74702	726.469	1.28693e-60	3.35172e-59
36875	ENSG00000134532	-2.40194	3.77228	721.12	2.06999e-60	5.34101e-59
12527	ENSG00000131127	-2.48001	4.10106	719.328	2.42889e-60	6.24217e-59
72	ENSG00000188290	-1.97052	4.47132	750.931	4.01935e-60	1.02618e-58
40716	ENSG00000213983	-1.00027	6.58186	703.478	1.0136e-59	2.55425e-58
44686	ENSG00000007541	-1.06084	6.42598	702.732	1.08484e-59	2.73023e-58
35100	ENSG00000021300	-1.81879	4.97061	701.705	1.19118e-59	2.99397e-58
28398	ENSG00000181085	-1.48824	5.13821	697.391	1.76681e-59	4.41793e-58
43032	ENSG00000215252	-1.36975	5.28931	694.596	2.28344e-59	5.65881e-58
8594	ENSG00000003402	-2.91068	3.08689	692.318	2.8162e-59	6.97018e-58
10201	ENSG00000114270	-1.25505	6.07496	847.849	3.6276e-59	8.94425e-58
50497	ENSG00000134775	-1.27244	6.31631	734.599	4.69864e-59	1.15557e-57
41585	ENSG00000258944	-3.00433	3.33321	684.335	5.89806e-59	1.44689e-57
37615	ENSG00000135414	-1.38906	5.41986	682.585	6.94209e-59	1.69871e-57
1506	ENSG00000269113	-1.75535	4.31643	682.33	7.10922e-59	1.73742e-57
23041	ENSG00000128596	-1.07968	6.43375	680.798	8.20224e-59	1.99202e-57
13065	ENSG00000157796	-1.11144	6.04814	679.795	9.00832e-59	2.18505e-57
51642	ENSG00000198646	-1.27807	5.56931	674.489	1.48223e-58	3.56856e-57
49835	ENSG00000176155	-1.43588	5.42625	696.466	1.66541e-58	3.99965e-57
43433	ENSG00000244879	-1.30813	5.43207	672.886	1.72385e-58	4.1349e-57
23961	ENSG00000177189	-1.17398	5.80403	672.716	1.75176e-58	4.19666e-57
47332	ENSG00000132510	-1.09022	5.90503	672.182	1.84221e-58	4.40579e-57
20912	ENSG00000106012	-1.65046	4.71569	671.947	1.88369e-58	4.49059e-57
55091	ENSG00000198046	-3.6085	2.56323	670.826	2.09414e-58	4.98615e-57
43075	ENSG00000134138	-2.83708	3.0236	668.256	2.67121e-58	6.34461e-57
48239	ENSG00000154760	-2.38111	4.79326	662.253	4.73072e-58	1.1114e-56
28828	ENSG00000198680	-3.63858	2.67763	666.043	5.0624e-58	1.18789e-56
50534	ENSG00000152217	-1.68536	4.71677	659.866	5.94491e-58	1.38827e-56
12999	ENSG00000169851	-1.57539	4.94377	658.982	6.4705e-58	1.50919e-56
10289	ENSG00000012171	-1.84624	4.41432	658.017	7.0987e-58	1.65372e-56
34444	ENSG00000110042	-1.12377	6.12336	656.292	8.37968e-58	1.94283e-56
11955	ENSG00000171757	-2.86546	2.87264	645.415	2.40432e-57	5.46358e-56
43931	ENSG00000129038	-1.35222	5.25635	642.633	3.15565e-57	7.12921e-56
31889	ENSG00000165730	-2.56945	3.62923	640.352	3.94649e-57	8.9055e-56
17364	ENSG00000019582	-1.38719	5.19608	638.309	4.82464e-57	1.08242e-55
25262	ENSG00000261409	-1.58541	5.37527	801.323	8.31799e-57	1.85333e-55
24023	ENSG00000004848	-3.44315	2.56192	653.601	8.49714e-57	1.89108e-55
52274	ENSG00000101198	-1.94398	4.41401	631.769	9.20932e-57	2.04723e-55
57634	ENSG00000184441	-1.57643	4.88345	636.879	1.04614e-56	2.32027e-55
29509	ENSG00000083067	-2.05042	4.37207	629.44	1.16076e-56	2.56568e-55
21357	ENSG00000196295	-1.51083	4.72527	615.135	4.88605e-56	1.06784e-54
186	ENSG00000177133	-3.30954	2.31717	612.715	6.24731e-56	1.35771e-54
33790	ENSG00000187398	-3.25507	2.83535	612.088	6.6589e-56	1.44232e-54
48935	ENSG00000182575	-2.38907	3.69216	616.266	7.60881e-56	1.6444e-54
49776	ENSG00000262877	-2.28915	4.23752	736.602	1.0117e-55	2.17919e-54
4453	ENSG00000163545	-1.11118	6.01746	607.921	1.01898e-55	2.19001e-54
49253	ENSG00000170921	-1.55278	4.78027	607.35	1.08031e-55	2.31925e-54
56357	ENSG00000186998	-1.61696	4.71143	604.917	1.38673e-55	2.96074e-54
37479	ENSG00000139631	-1.76318	4.36664	604.696	1.41846e-55	3.02517e-54
3355	ENSG00000231064	-1.55169	4.7516	603.237	1.64832e-55	3.51153e-54
53439	ENSG00000188171	-3.79583	3.11354	726.207	2.23509e-55	4.73561e-54
3559	ENSG00000085552	-1.25096	5.61785	599.55	2.41204e-55	5.0994e-54
47041	ENSG00000132386	-1.22628	5.61519	599.204	2.49981e-55	5.27349e-54
36149	ENSG00000264299	-2.20982	3.40338	599.082	2.53178e-55	5.33513e-54
37505	ENSG00000012822	-1.33924	5.10826	597.082	3.11505e-55	6.55002e-54
54040	ENSG00000105204	-1.76253	4.34862	595.14	3.8121e-55	7.9984e-54
16452	ENSG00000164307	-1.26935	5.6911	595.047	3.8493e-55	8.06774e-54
33109	ENSG00000185101	-1.62047	5.07287	599.793	4.30211e-55	9.00707e-54
28384	ENSG00000147813	-1.18847	5.66622	593.489	4.5282e-55	9.47023e-54
55187	ENSG00000176293	-1.14554	5.9242	611.181	6.4151e-55	1.33733e-53
1028	ENSG00000084636	-1.42041	5.10903	586.454	9.46641e-55	1.9692e-53
21321	ENSG00000255690	-1.62462	4.54828	585.016	1.10159e-54	2.28662e-53
49059	ENSG00000183691	-2.89215	2.58226	584.812	1.12563e-54	2.33404e-53
21322	ENSG00000176734	-1.62324	4.537	580.356	1.80427e-54	3.72531e-53
16227	ENSG00000113296	-1.10385	6.17913	578.681	2.15593e-54	4.43255e-53
31459	ENSG00000234420	-1.93833	4.31971	578.323	2.23979e-54	4.59524e-53
42879	ENSG00000034053	-1.07709	6.01217	581.669	2.35614e-54	4.82376e-53
39750	ENSG00000136099	-2.09795	3.93594	576.077	2.84599e-54	5.80828e-53
9517	ENSG00000214021	-1.24389	5.30137	575.052	3.17545e-54	6.46708e-53
54368	ENSG00000124440	-1.17122	5.65613	574.625	3.32391e-54	6.75526e-53
46584	ENSG00000140836	-1.49585	4.70638	573.592	3.71283e-54	7.51422e-53
25264	ENSG00000133124	-1.24345	5.50152	572.533	4.15974e-54	8.40121e-53
53413	ENSG00000267383	-3.24134	2.69757	572.326	4.25326e-54	8.58116e-53
10505	ENSG00000153266	-2.97978	2.71384	571.323	4.7371e-54	9.53752e-53
19890	ENSG00000112320	-1.82864	4.12659	570.673	5.07999e-54	1.01857e-52
13730	ENSG00000145284	-2.01333	3.61775	570.662	5.08636e-54	1.01879e-52
29097	ENSG00000147912	-1.01572	6.07569	568.862	6.17497e-54	1.2305e-52
1051	ENSG00000220785	-1.50797	4.77594	567.815	6.91392e-54	1.37352e-52
48359	ENSG00000017373	-1.58541	4.66351	565.85	8.5516e-54	1.69022e-52
34838	ENSG00000174483	-1.20757	5.65124	580.091	1.20743e-53	2.36723e-52
54619	ENSG00000131409	-1.18067	5.79232	672.202	1.61398e-53	3.14208e-52
33519	ENSG00000175352	-1.66036	4.24121	559.503	1.7062e-53	3.31829e-52
26672	ENSG00000168077	-1.3906	5.07633	559.303	1.74386e-53	3.38815e-52
36320	ENSG00000171823	-1.70687	4.30725	557.888	2.036e-53	3.94391e-52
12521	ENSG00000198155	-3.12092	2.71283	557.837	2.04737e-53	3.96199e-52
10540	ENSG00000163638	-1.81955	4.18797	555.894	2.53383e-53	4.89361e-52
56655	ENSG00000184949	-1.68088	4.41376	555.022	3.04233e-53	5.84662e-52
45650	ENSG00000156860	-1.14188	5.55784	552.387	3.7283e-53	7.13666e-52
44690	ENSG00000127578	-1.3727	4.96184	547.847	6.16454e-53	1.16509e-51
19714	ENSG00000146278	-1.65387	4.51733	547.166	6.64928e-53	1.25426e-51
7550	ENSG00000136717	-1.12852	5.73799	547.076	6.71654e-53	1.26572e-51
40057	ENSG00000227640	-1.62606	5.21359	545.151	8.32273e-53	1.56234e-51
25605	ENSG00000171004	-1.13608	5.48515	543.634	9.85947e-53	1.84369e-51
37396	ENSG00000261308	-1.68751	5.23351	808.391	1.78338e-52	3.29993e-51
22126	ENSG00000189143	-1.88555	4.24824	538.086	1.83755e-52	3.39049e-51
56402	ENSG00000100003	-2.26588	3.21267	537.914	1.87359e-52	3.45042e-51
26982	ENSG00000165102	-1.43543	4.86152	536.954	2.08777e-52	3.83758e-51
24737	ENSG00000130055	-1.70178	4.92777	558.693	2.53425e-52	4.63635e-51
52061	ENSG00000054793	-1.15949	5.57591	532.635	3.40471e-52	6.22296e-51
8918	ENSG00000144579	-1.23996	5.41717	532.452	3.7812e-52	6.90459e-51
46074	ENSG00000103460	-1.21563	5.5512	531.154	4.02894e-52	7.34318e-51
15584	ENSG00000197603	-1.30751	5.05524	530.437	4.37216e-52	7.94636e-51
12117	ENSG00000163728	-1.13616	5.55604	528.027	5.75657e-52	1.04235e-50
54623	ENSG00000161681	-1.70341	4.11238	527.563	6.07029e-52	1.09508e-50
24917	ENSG00000147145	-1.90405	4.17074	531.652	6.58031e-52	1.18488e-50
38116	ENSG00000111058	-1.35312	4.9845	523.777	9.37212e-52	1.67517e-50
15148	ENSG00000186493	-2.05578	3.91683	522.531	1.08185e-51	1.92485e-50
9022	ENSG00000163082	-2.99387	2.27815	525.475	1.3256e-51	2.35421e-50
12730	ENSG00000109625	-1.01903	6.10297	519.19	1.59157e-51	2.81883e-50
12313	ENSG00000163347	-2.05513	3.44908	518.04	1.81876e-51	3.21827e-50
30625	ENSG00000160323	-1.18732	5.42079	522.354	1.89312e-51	3.34377e-50
53893	ENSG00000185869	-2.98368	2.74504	516.914	2.07276e-51	3.65441e-50
26439	ENSG00000164741	-1.93664	3.77973	515.939	2.32158e-51	4.07831e-50
15667	ENSG00000250722	-1.61159	4.5046	515.263	2.51192e-51	4.39676e-50
23531	ENSG00000181444	-2.6966	2.52541	514.752	2.66591e-51	4.65791e-50
11184	ENSG00000065534	-1.04512	5.87731	513.93	2.93451e-51	5.118e-50
42067	ENSG00000258504	-1.0568	5.84568	513.415	3.11643e-51	5.42555e-50
28411	ENSG00000227184	-1.06339	5.75474	511.599	3.85427e-51	6.69808e-50
40303	ENSG00000233695	-1.97093	3.72703	511.218	4.02998e-51	6.99719e-50
30258	ENSG00000226752	-1.46257	4.51773	510.789	4.23781e-51	7.33836e-50
13138	ENSG00000178343	-2.49782	3.62129	509.848	4.7333e-51	8.18908e-50
36985	ENSG00000110900	-1.29085	5.25496	518.973	4.98146e-51	8.61075e-50
26843	ENSG00000183779	-2.36444	3.04282	509.044	5.2022e-51	8.97633e-50
47202	ENSG00000167840	-1.24527	5.16468	507.384	6.32512e-51	1.08946e-49
1620	ENSG00000121310	-1.52334	4.84949	506.024	7.42713e-51	1.27588e-49
14257	ENSG00000196159	-1.44631	5.14496	507.751	1.02542e-50	1.75532e-49
25295	ENSG00000260802	-2.06073	3.12252	503.231	1.03375e-50	1.76803e-49
51676	ENSG00000088340	-1.70393	4.23219	499.63	1.58666e-50	2.6994e-49
52495	ENSG00000178297	-2.27553	3.09704	496.399	2.33523e-50	3.94875e-49
43258	ENSG00000166963	-1.64415	4.13403	496.018	2.44441e-50	4.12619e-49
356	ENSG00000272078	-2.0426	3.73294	493.497	3.30961e-50	5.57552e-49
48362	ENSG00000179294	-1.56322	4.40349	491.967	3.98015e-50	6.66066e-49
35256	ENSG00000033327	-1.08962	5.568	491.02	4.46237e-50	7.44841e-49
23930	ENSG00000131831	-3.06066	2.15587	494.485	4.91619e-50	8.17779e-49
12729	ENSG00000155269	-1.02783	5.9779	489.416	5.4189e-50	8.99861e-49
12540	ENSG00000133256	-1.3349	5.05096	488.077	6.89246e-50	1.13775e-48
556	ENSG00000186301	-2.93133	2.19525	485.089	9.17115e-50	1.50115e-48
2244	ENSG00000223745	-1.14076	5.41803	503.805	1.05889e-49	1.72884e-48
22574	ENSG00000066923	-1.33881	4.85061	483.884	1.06255e-49	1.73336e-48
45295	ENSG00000103528	-1.77836	3.66177	483.088	1.17118e-49	1.90259e-48
9710	ENSG00000114166	-2.46011	3.25954	482.886	1.20052e-49	1.94861e-48
33223	ENSG00000129757	-1.24096	4.98909	482.261	1.29617e-49	2.10212e-48
8577	ENSG00000013441	-1.25949	5.17397	477.458	2.34042e-49	3.76736e-48
23953	ENSG00000173681	-1.39077	4.69498	474.649	3.31328e-49	5.31574e-48
38567	ENSG00000122970	-1.29413	4.98479	472.977	4.07796e-49	6.5318e-48
41308	ENSG00000100592	-1.04821	5.4879	472.339	4.41507e-49	7.06593e-48
35878	ENSG00000254528	-1.25344	5.18512	471.306	5.02139e-49	8.02308e-48
41270	ENSG00000053770	-1.11804	5.4434	468.794	6.87356e-49	1.09285e-47
31786	ENSG00000165449	-1.46143	5.18258	466.963	8.64715e-49	1.37259e-47
17107	ENSG00000158458	-3.03243	1.92259	465.92	9.85863e-49	1.55853e-47
54939	ENSG00000227407	-2.2255	3.48196	465.829	9.97208e-49	1.57518e-47
30553	ENSG00000130720	-1.50198	4.60668	464.408	1.19265e-48	1.87668e-47
45018	ENSG00000078328	-2.33542	2.69973	464.406	1.19291e-48	1.87668e-47
30500	ENSG00000188483	-1.46056	4.52018	476.272	1.32616e-48	2.08462e-47
33920	ENSG00000121691	-3.14167	2.40324	462.812	1.45885e-48	2.2858e-47
23773	ENSG00000234449	-3.07941	2.21384	462.051	1.60639e-48	2.5109e-47
20053	ENSG00000187189	-1.06756	5.51682	461.24	1.78013e-48	2.77577e-47
62	ENSG00000230699	-2.24891	3.42284	469.273	1.80128e-48	2.80651e-47
13239	ENSG00000109184	-1.11707	6.2029	540.639	2.07969e-48	3.23769e-47
1238	ENSG00000182109	-2.85084	2.67551	458.815	2.42214e-48	3.76478e-47
32899	ENSG00000138161	-2.50126	3.71307	459.035	2.53607e-48	3.93872e-47
42305	ENSG00000166183	-3.19976	1.92453	456.777	3.14078e-48	4.8662e-47
31724	ENSG00000185532	-1.22755	5.15697	455.502	3.69621e-48	5.72221e-47
20130	ENSG00000135549	-2.61313	3.08032	454.004	4.47845e-48	6.91667e-47
57329	ENSG00000142149	-1.61015	4.48855	453.846	4.57029e-48	7.05291e-47
33055	ENSG00000214279	-2.44529	2.65191	452.83	5.20672e-48	8.01595e-47
31387	ENSG00000177283	-1.5198	4.79321	452.639	5.3364e-48	8.19611e-47
31169	ENSG00000168283	-2.01707	3.63053	451.689	6.02985e-48	9.22473e-47
40840	ENSG00000100473	-1.22743	5.382	450.035	7.46313e-48	1.13459e-46
15093	ENSG00000225138	-1.33882	4.81982	449.598	7.89641e-48	1.19859e-46
4321	ENSG00000159176	-2.65746	3.33547	444	1.63289e-47	2.45554e-46
26361	ENSG00000154319	-2.05176	3.66177	443.274	1.79514e-47	2.69743e-46
38112	ENSG00000111052	-1.52874	4.22999	442.958	1.87096e-47	2.80702e-46
897	ENSG00000142765	-1.17403	5.2769	442.095	2.09428e-47	3.13723e-46
47566	ENSG00000170160	-2.39186	3.32206	438.26	3.46446e-47	5.16982e-46
37265	ENSG00000172602	-1.64716	4.14657	437.469	3.84483e-47	5.72423e-46
57651	ENSG00000182912	-1.72321	3.96275	435.251	5.1533e-47	7.65469e-46
54049	ENSG00000128000	-1.59891	4.34425	433.712	6.7802e-47	1.00482e-45
27270	ENSG00000254377	-2.71389	2.46499	432.349	8.12394e-47	1.19848e-45
38833	ENSG00000212694	-1.03618	5.61021	431.032	9.02532e-47	1.32944e-45
39990	ENSG00000184564	-3.11933	1.43391	428.611	1.24711e-46	1.82731e-45
28035	ENSG00000164761	-2.60579	2.32439	426.432	1.67025e-46	2.42899e-45
56966	ENSG00000205593	-1.72455	3.81915	425.472	1.9004e-46	2.75134e-45
17166	ENSG00000112852	-1.29856	4.81551	424.574	2.14475e-46	3.10047e-45
32461	ENSG00000269891	-1.04362	5.29192	423.365	2.52484e-46	3.6364e-45
38134	ENSG00000179104	-1.37573	4.68566	422.135	2.98158e-46	4.27837e-45
44540	ENSG00000140450	-1.27484	5.3344	421.452	3.27036e-46	4.68929e-45
47182	ENSG00000205710	-2.73473	2.9045	420.922	3.51414e-46	5.03512e-45
27482	ENSG00000164683	-2.06365	2.96311	420.692	3.62555e-46	5.19093e-45
22575	ENSG00000239521	-1.25331	4.78265	419.577	4.21825e-46	6.03064e-45
17825	ENSG00000250420	-2.23159	3.01507	418.644	4.7889e-46	6.83139e-45
19447	ENSG00000112280	-1.01839	5.71676	418.499	4.88441e-46	6.96253e-45
57650	ENSG00000235890	-1.81102	3.90125	416.843	6.12226e-46	8.69513e-45
53472	ENSG00000196268	-1.49928	4.33346	415.118	7.75181e-46	1.09774e-44
4389	ENSG00000133048	-2.98567	1.72816	414.815	8.08064e-46	1.14264e-44
12525	ENSG00000186777	-2.91678	2.63845	410.769	1.40986e-45	1.9835e-44
49823	ENSG00000185269	-2.381	2.49177	408.744	1.86565e-45	2.6115e-44
17600	ENSG00000184347	-1.64907	3.718	408.487	1.93331e-45	2.70232e-44
13383	ENSG00000150471	-1.20851	4.89677	402.336	4.55708e-45	6.31974e-44
19200	ENSG00000153291	-1.51086	4.14224	402.297	4.58152e-45	6.3481e-44
44136	ENSG00000172379	-1.16262	5.39851	401.537	5.09693e-45	7.04326e-44
35807	ENSG00000109906	-2.50426	2.43769	399.61	6.68381e-45	9.21645e-44
7777	ENSG00000121966	-1.9757	3.20128	394.107	1.45647e-44	1.98441e-43
41208	ENSG00000125378	-1.87874	3.66516	392.781	1.75926e-44	2.39193e-43
44272	ENSG00000177082	-1.03426	5.42576	392.295	1.88545e-44	2.5617e-43
31531	ENSG00000165512	-1.03503	5.72935	397.276	2.24099e-44	3.03204e-43
19000	ENSG00000112139	-1.86791	3.18182	390.459	2.45144e-44	3.31447e-43
10894	ENSG00000144802	-1.30103	4.96419	423.146	3.81115e-44	5.12081e-43
4754	ENSG00000154309	-1.50541	3.97109	386.31	4.45143e-44	5.96873e-43
20597	ENSG00000153721	-1.51807	4.19361	386.043	4.62626e-44	6.19887e-43
43026	ENSG00000175265	-1.13204	5.24379	412.051	4.88244e-44	6.53763e-43
13289	ENSG00000157404	-1.05984	5.45834	384.963	5.40786e-44	7.22126e-43
47333	ENSG00000167874	-1.88999	3.33058	383.877	6.3286e-44	8.44494e-43
53474	ENSG00000268119	-1.39288	4.51201	385.382	7.67703e-44	1.02092e-42
4399	ENSG00000188783	-2.77466	1.90184	392.816	1.19313e-43	1.57588e-42
44452	ENSG00000140557	-1.34384	4.20222	379.503	1.1963e-43	1.579e-42
32549	ENSG00000075891	-2.71429	1.74312	375.897	2.03011e-43	2.65789e-42
1426	ENSG00000186603	-1.7662	3.67131	375.888	2.03252e-43	2.65924e-42
35182	ENSG00000062282	-1.77154	3.83219	375.167	2.26038e-43	2.95141e-42
55026	ENSG00000179954	-1.8254	3.32989	374.286	2.5739e-43	3.34952e-42
53443	ENSG00000160229	-2.54557	2.4702	370.182	4.7281e-43	6.10787e-42
7735	ENSG00000150551	-1.38776	4.02452	370.153	4.74877e-43	6.13048e-42
26623	ENSG00000042980	-2.725	2.19535	368.118	6.43098e-43	8.25826e-42
47206	ENSG00000180626	-1.4635	4.32142	367.31	7.25696e-43	9.28823e-42
56315	ENSG00000244625	-1.40479	4.25602	367.156	7.42611e-43	9.49222e-42
23948	ENSG00000173698	-1.38949	4.41435	366.934	7.67624e-43	9.79905e-42
40717	ENSG00000258727	-1.03503	5.36658	375.154	8.13145e-43	1.03665e-41
39445	ENSG00000120669	-2.32433	3.72772	365.655	9.2992e-43	1.18242e-41
53426	ENSG00000231205	-2.87307	1.74107	365.583	1.2139e-42	1.53049e-41
27955	ENSG00000147655	-2.61259	2.26949	363.766	1.23512e-42	1.55624e-41
28546	ENSG00000107249	-2.07374	3.55765	363.589	1.26864e-42	1.59743e-41
54758	ENSG00000167555	-2.75661	2.23522	363.101	1.36538e-42	1.71702e-41
7365	ENSG00000144152	-1.72716	3.59696	362.604	1.47173e-42	1.84479e-41
27457	ENSG00000253661	-2.93993	1.23075	362.346	1.53026e-42	1.91692e-41
21938	ENSG00000173041	-2.27495	3.22056	359.505	2.49555e-42	3.1041e-41
53837	ENSG00000126259	-1.77538	3.41633	363.683	2.81065e-42	3.48711e-41
1959	ENSG00000254685	-2.39389	2.40589	358.266	2.84054e-42	3.52194e-41
19567	ENSG00000146243	-1.42413	4.58507	357.022	3.43353e-42	4.24094e-41
7603	ENSG00000180178	-2.9825	1.36107	364.728	3.70943e-42	4.57882e-41
28291	ENSG00000169436	-1.5241	4.02795	361.535	3.86906e-42	4.76678e-41
2410	ENSG00000185946	-1.07155	5.07379	356.118	3.9413e-42	4.85228e-41
51130	ENSG00000149451	-1.07951	4.88957	355.761	4.16276e-42	5.11888e-41
36319	ENSG00000111186	-1.94859	3.06609	355.214	4.52626e-42	5.56235e-41
22546	ENSG00000146833	-2.73543	2.74723	354.734	4.8719e-42	5.96823e-41
53895	ENSG00000198453	-2.50249	2.5598	354.501	5.04867e-42	6.17699e-41
3366	ENSG00000143627	-2.27856	3.0905	352.969	6.3877e-42	7.78586e-41
33199	ENSG00000167244	-1.50035	4.55062	360.987	6.44206e-42	7.8472e-41
17840	ENSG00000087116	-1.26563	4.6309	351.938	7.4863e-42	9.09639e-41
21269	ENSG00000214870	-2.10986	2.65989	350.515	9.32586e-42	1.12892e-40
8376	ENSG00000162998	-1.69196	4.78475	349.862	1.03163e-41	1.24649e-40
19345	ENSG00000112175	-2.18779	2.36505	349.686	1.0601e-41	1.2785e-40
30347	ENSG00000136931	-2.66906	2.05521	354.111	1.07432e-41	1.29485e-40
638	ENSG00000188257	-2.4746	2.05691	348.972	1.18405e-41	1.42534e-40
49781	ENSG00000263271	-2.26538	2.63721	348.773	1.66832e-41	1.99962e-40
23037	ENSG00000135248	-2.08772	3.42633	345.034	2.18553e-41	2.60507e-40
51240	ENSG00000270408	-1.82843	3.20673	343.675	2.7034e-41	3.20858e-40
47567	ENSG00000266302	-2.32491	2.89125	341.784	3.6379e-41	4.2967e-40
48956	ENSG00000167100	-1.05732	5.05189	341.498	3.80529e-41	4.48894e-40
7552	ENSG00000186684	-1.75578	3.72721	343.386	4.08529e-41	4.80757e-40
11043	ENSG00000163617	-1.93552	3.03086	341.131	4.26366e-41	5.00839e-40
41583	ENSG00000258376	-2.74843	2.20464	357.333	4.56037e-41	5.35044e-40
53344	ENSG00000105662	-1.0046	5.58927	383.663	8.42384e-41	9.82983e-40
41351	ENSG00000182107	-2.63384	3.06018	336.08	1.28514e-40	1.49157e-39
36325	ENSG00000151062	-2.57053	2.1876	332.412	1.61098e-40	1.86197e-39
17171	ENSG00000113209	-2.49511	2.1221	330.532	2.17888e-40	2.50494e-39
16162	ENSG00000266045	-2.85563	1.01898	329.931	2.40009e-40	2.75436e-39
8158	ENSG00000235934	-2.40248	2.06884	329.211	2.69543e-40	3.086e-39
54529	ENSG00000104894	-1.03391	5.10635	328.772	2.89355e-40	3.31088e-39
42230	ENSG00000080823	-1.96763	2.87194	327.062	3.8155e-40	4.34788e-39
20347	ENSG00000118503	-1.82402	3.24398	326.389	4.25554e-40	4.83796e-39
38581	ENSG00000204852	-1.36606	4.23542	324.974	5.3561e-40	6.06785e-39
55904	ENSG00000093010	-1.84683	4.22505	323.944	6.3355e-40	7.15654e-39
33144	ENSG00000177685	-1.10607	4.96897	323.07	7.30786e-40	8.23098e-39
37555	ENSG00000161642	-1.10691	4.72569	322.808	7.6273e-40	8.58083e-39
169	ENSG00000149527	-2.42587	2.22458	322.277	8.31928e-40	9.34849e-39
13983	ENSG00000168772	-1.64004	3.3628	322.085	8.58572e-40	9.63118e-39
19602	ENSG00000112773	-1.60288	3.62034	320.901	1.04252e-39	1.16543e-38
52187	ENSG00000101166	-1.14803	4.96956	319.137	1.3935e-39	1.55154e-38
173	ENSG00000197921	-2.62211	1.90954	318.139	1.6429e-39	1.82713e-38
2411	ENSG00000240038	-1.58003	3.81574	317.751	1.75157e-39	1.94394e-38
15276	ENSG00000169862	-1.17548	4.83838	317.54	1.81376e-39	2.01024e-38
50519	ENSG00000267313	-1.35231	4.09781	316.748	2.0676e-39	2.28637e-38
37765	ENSG00000139263	-1.20829	4.53828	315.015	2.7566e-39	3.03101e-38
43372	ENSG00000137872	-1.67338	3.84913	314.831	2.99297e-39	3.28348e-38
20112	ENSG00000146350	-1.21108	4.40211	314.423	3.04209e-39	3.33548e-38
5768	ENSG00000115155	-2.52521	1.69127	312.203	4.40553e-39	4.80331e-38
28172	ENSG00000254010	-1.13449	4.89009	311.184	5.22571e-39	5.69117e-38
8698	ENSG00000116117	-1.56758	3.92128	310.549	5.81283e-39	6.31995e-38
2075	ENSG00000137941	-1.3374	4.14356	309.898	6.48367e-39	7.02573e-38
41260	ENSG00000248550	-2.74315	1.20326	309.701	6.70253e-39	7.25884e-38
44993	ENSG00000067836	-1.01023	5.0981	309.154	7.34887e-39	7.95438e-38
11560	ENSG00000269905	-1.44361	4.18393	310.743	7.84659e-39	8.47894e-38
5508	ENSG00000134317	-1.95252	2.91124	307.374	9.92261e-39	1.06512e-37
49589	ENSG00000261408	-1.03423	5.17613	306.375	1.17487e-38	1.25905e-37
5666	ENSG00000143869	-2.04322	2.2427	305.928	1.26738e-38	1.3552e-37
8630	ENSG00000273209	-2.05052	2.55856	304.686	1.56468e-38	1.66667e-37
16457	ENSG00000113441	-1.56231	3.71052	306.54	1.58587e-38	1.68739e-37
46976	ENSG00000141013	-1.2487	4.64177	302.67	2.20589e-38	2.33179e-37
48720	ENSG00000073670	-1.11911	4.70017	301.905	2.514e-38	2.65171e-37
43525	ENSG00000259180	-2.04177	2.7151	307.872	2.61181e-38	2.75339e-37
53396	ENSG00000081665	-2.2628	2.20159	301.339	2.76981e-38	2.91678e-37
53412	ENSG00000224864	-2.48022	2.36101	300.252	3.33706e-38	3.50843e-37
9430	ENSG00000144619	-2.28637	2.31313	299.778	3.62031e-38	3.80005e-37
49321	ENSG00000214176	-1.77618	3.08639	298.976	4.1557e-38	4.35497e-37
39446	ENSG00000250709	-2.20097	3.47319	298.613	4.42352e-38	4.62565e-37
651	ENSG00000162545	-1.44003	3.62271	296.321	6.57189e-38	6.85006e-37
17168	ENSG00000113205	-2.04212	2.77348	299.916	6.89585e-38	7.18389e-37
1186	ENSG00000163879	-1.16387	4.59912	295.52	7.55115e-38	7.83714e-37
51213	ENSG00000182621	-1.03928	4.87484	294.769	8.60156e-38	8.90356e-37
34788	ENSG00000172638	-1.19272	4.38214	294.5	9.0138e-38	9.31538e-37
12541	ENSG00000242686	-1.49602	3.88187	292.496	1.27819e-37	1.31397e-36
566	ENSG00000186715	-2.44042	1.87895	292.398	1.30009e-37	1.33577e-36
57074	ENSG00000180530	-1.00601	4.86542	292.038	1.3846e-37	1.41735e-36
51951	ENSG00000158296	-1.15994	4.6026	291.861	1.4282e-37	1.46122e-36
30291	ENSG00000095303	-1.79288	3.0187	289.43	2.18706e-37	2.22357e-36
7050	ENSG00000249715	-2.15407	2.28859	288.805	2.44129e-37	2.47557e-36
30270	ENSG00000267987	-1.99416	3.12845	288.152	2.7392e-37	2.77187e-36
20999	ENSG00000198580	-2.37654	2.28132	286.367	3.75471e-37	3.77785e-36
55934	ENSG00000215513	-1.57442	3.66874	285.818	4.13897e-37	4.15801e-36
55977	ENSG00000183773	-2.1722	2.3344	291.418	4.16976e-37	4.18678e-36
40791	ENSG00000139910	-1.24804	4.28775	284.96	4.8191e-37	4.82382e-36
47189	ENSG00000108509	-1.11806	4.8222	287.891	5.43998e-37	5.43131e-36
44316	ENSG00000166748	-2.65569	0.917247	283.749	5.9775e-37	5.95879e-36
9265	ENSG00000144476	-2.22728	2.19386	283.719	6.01009e-37	5.98821e-36
17362	ENSG00000183876	-1.64071	3.15426	282.952	6.89063e-37	6.83749e-36
15992	ENSG00000183323	-2.49058	2.17352	282.944	6.89968e-37	6.83948e-36
21943	ENSG00000196247	-1.24065	4.6475	282.916	6.93497e-37	6.87096e-36
37258	ENSG00000257653	-1.31352	4.02371	282.432	7.85318e-37	7.77277e-36
54728	ENSG00000161551	-1.13238	4.61666	280.708	1.02947e-36	1.01479e-35
21172	ENSG00000164651	-2.10843	5.24143	1074.26	1.43379e-36	1.40479e-35
3967	ENSG00000152092	-1.29486	4.17303	278.696	1.47816e-36	1.44608e-35
30738	ENSG00000232434	-2.35281	2.59669	305.373	1.50578e-36	1.47162e-35
50555	ENSG00000141622	-1.24091	4.20925	278.476	1.53787e-36	1.50148e-35
15578	ENSG00000079215	-1.20172	4.18917	277.751	1.75272e-36	1.70695e-35
57649	ENSG00000175894	-1.63048	3.38271	277.419	1.86096e-36	1.80964e-35
4383	ENSG00000143847	-1.0711	4.54212	275.984	2.41304e-36	2.3383e-35
7731	ENSG00000183840	-1.36302	3.58296	275.561	2.60573e-36	2.5225e-35
30260	ENSG00000056558	-1.43917	3.85317	277.057	2.6689e-36	2.58237e-35
26171	ENSG00000091879	-2.07867	2.1254	276.846	2.77193e-36	2.6794e-35
28516	ENSG00000064218	-2.60551	1.20328	275.165	2.80011e-36	2.70395e-35
37547	ENSG00000123405	-2.13611	2.42195	280.129	2.96389e-36	2.85642e-35
39004	ENSG00000250208	-2.29483	1.82975	284.789	3.06893e-36	2.95326e-35
52184	ENSG00000101160	-1.02477	4.93852	273.046	4.11899e-36	3.94032e-35
47571	ENSG00000188933	-2.16308	2.73879	278.206	4.16082e-36	3.97838e-35
54757	ENSG00000269834	-2.48996	1.57205	273.922	4.24829e-36	4.05603e-35
49410	ENSG00000108950	-1.51296	4.73433	305.411	4.37767e-36	4.17544e-35
47115	ENSG00000196689	-1.22268	4.14322	272.675	4.40723e-36	4.19951e-35
36459	ENSG00000250510	-1.02003	4.71419	272.088	4.90669e-36	4.66628e-35
40841	ENSG00000258525	-1.28769	4.39324	271.221	5.75125e-36	5.4561e-35
20296	ENSG00000118513	-1.94946	3.05765	271.021	5.96612e-36	5.65442e-35
30123	ENSG00000198121	-1.88522	2.89607	270.996	5.99423e-36	5.6783e-35
11105	ENSG00000183833	-1.6258	3.23956	270.738	6.28432e-36	5.9473e-35
39461	ENSG00000120693	-2.2974	2.42854	309.77	6.3936e-36	6.04777e-35
32005	ENSG00000156042	-2.06285	2.21545	269.633	7.69976e-36	7.26207e-35
4254	ENSG00000213047	-1.71579	2.97508	269.63	7.70447e-36	7.26299e-35
514	ENSG00000178715	-2.35074	1.93767	268.42	9.62989e-36	9.04735e-35
4007	ENSG00000057252	-1.36429	4.02805	268.168	1.00881e-35	9.46411e-35
2591	ENSG00000134245	-1.53828	3.24858	267.968	1.04669e-35	9.80529e-35
7640	ENSG00000178162	-2.43508	2.05534	267.767	1.08645e-35	1.01582e-34
38467	ENSG00000136010	-1.07107	4.71355	266.326	1.88245e-35	1.74494e-34
13994	ENSG00000168769	-1.32178	3.80724	263.128	2.57331e-35	2.37627e-34
10873	ENSG00000138468	-1.01158	4.65423	260.865	3.93279e-35	3.60595e-34
50390	ENSG00000227279	-1.38382	3.7764	265.616	3.98512e-35	3.65049e-34
41595	ENSG00000119673	-2.44278	1.70013	260.324	4.35393e-35	3.97895e-34
14511	ENSG00000071205	-1.45446	3.7539	262.431	5.23651e-35	4.76982e-34
47395	ENSG00000065320	-1.44461	4.00652	258.992	5.59658e-35	5.08587e-34
46195	ENSG00000135736	-1.19347	4.24456	256.995	8.16837e-35	7.36442e-34
53561	ENSG00000269837	-1.18335	4.36466	256.924	8.27851e-35	7.46026e-34
28383	ENSG00000255050	-1.17422	4.29618	256.904	8.31039e-35	7.48205e-34
56788	ENSG00000177096	-2.31003	2.52812	255.687	1.04727e-34	9.39404e-34
35435	ENSG00000077616	-1.38804	3.91999	254.115	1.41324e-34	1.26418e-33
11944	ENSG00000085276	-1.9022	2.39112	253.819	1.49545e-34	1.33649e-33
40697	ENSG00000235194	-1.39253	3.58356	253.574	1.56727e-34	1.39745e-33
34443	ENSG00000166801	-1.01044	5.00553	252.366	1.97563e-34	1.75753e-33
45418	ENSG00000166869	-2.39584	2.03986	251.819	2.19446e-34	1.95042e-33
14646	ENSG00000256043	-1.79769	2.44699	249.634	3.34258e-34	2.95195e-33
66	ENSG00000268179	-2.43382	1.47812	248.595	4.25484e-34	3.74909e-33
28751	ENSG00000171843	-1.31539	3.47077	247.892	4.68345e-34	4.11555e-33
36833	ENSG00000172572	-1.70548	3.12849	247.837	4.73413e-34	4.1582e-33
25073	ENSG00000165194	-1.09507	4.4723	247.449	5.1039e-34	4.47086e-33
31922	ENSG00000197467	-1.32401	4.02894	253.406	5.55046e-34	4.85546e-33
55184	ENSG00000152467	-2.42807	0.827943	247.062	6.52547e-34	5.69046e-33
4939	ENSG00000143632	-1.77648	3.67876	245.76	7.09034e-34	6.17473e-33
46630	ENSG00000166816	-1.25541	4.4991	245.54	7.40168e-34	6.43433e-33
22577	ENSG00000213413	-1.45626	3.4218	245.16	7.97289e-34	6.91542e-33
54340	ENSG00000268434	-1.15623	4.32975	244.992	8.2381e-34	7.13907e-33
47230	ENSG00000091622	-1.0098	4.66067	244.734	8.66506e-34	7.50238e-33
33246	ENSG00000189398	-1.44466	3.95294	244.771	8.94783e-34	7.73687e-33
2098	ENSG00000055732	-1.91855	2.94768	244.404	9.24247e-34	7.98808e-33
4498	ENSG00000224114	-2.53825	0.485835	244.163	9.6888e-34	8.36267e-33
6684	ENSG00000162951	-2.34968	1.38858	243.105	1.19236e-33	1.02642e-32
8813	ENSG00000178568	-2.00501	2.14003	243.094	1.19474e-33	1.02802e-32
777	ENSG00000158055	-1.68241	2.93567	242.848	1.25388e-33	1.07795e-32
31429	ENSG00000075407	-1.51058	2.86523	242.085	1.4569e-33	1.25082e-32
3520	ENSG00000163565	-1.71612	2.6768	238.515	2.95154e-33	2.49871e-32
32344	ENSG00000165338	-1.0477	4.5883	237.991	3.27596e-33	2.76733e-32
7831	ENSG00000075884	-2.28588	1.59574	237.84	3.37595e-33	2.84808e-32
50755	ENSG00000134438	-2.16498	4.07892	237.568	3.56397e-33	3.00149e-32
23937	ENSG00000008086	-1.16117	4.20389	237.479	3.6276e-33	3.05376e-32
45484	ENSG00000250982	-1.9462	2.5244	235.468	5.41983e-33	4.54279e-32
6138	ENSG00000184261	-1.23683	4.17226	235.379	5.51727e-33	4.61849e-32
9650	ENSG00000131370	-1.02898	4.50879	235.085	5.85216e-33	4.88619e-32
15389	ENSG00000145526	-2.06418	1.66015	234.87	6.11e-33	5.09709e-32
43863	ENSG00000137821	-1.241	4.00086	234.609	6.43837e-33	5.36872e-32
46112	ENSG00000176842	-1.99764	2.3499	234.141	7.07299e-33	5.88023e-32
25603	ENSG00000076770	-1.31775	3.87904	257.628	7.33302e-33	6.086e-32
53902	ENSG00000245680	-1.69907	2.76105	233.899	7.42531e-33	6.15996e-32
27635	ENSG00000246792	-1.41396	4.05989	235.949	8.24558e-33	6.82297e-32
44894	ENSG00000131650	-1.25417	3.98477	233.27	8.4268e-33	6.96996e-32
51749	ENSG00000149633	-2.18109	1.48064	233.025	8.85326e-33	7.31957e-32
25529	ENSG00000198889	-2.2784	1.65796	233.799	8.89243e-33	7.34571e-32
3846	ENSG00000116132	-2.23268	1.54545	232.56	9.72374e-33	8.0256e-32
55815	ENSG00000183307	-1.13981	4.21889	232.461	9.91911e-33	8.1799e-32
3324	ENSG00000143603	-1.51818	3.28771	231.999	1.08895e-32	8.9687e-32
14643	ENSG00000061918	-1.70611	2.60147	232.55	1.24275e-32	1.02095e-31
11429	ENSG00000174640	-1.69346	3.05087	230.118	1.59376e-32	1.3027e-31
55092	ENSG00000166770	-2.37746	1.00498	229.854	1.68167e-32	1.3734e-31
53887	ENSG00000267260	-1.92109	2.6634	232.703	2.05852e-32	1.67343e-31
8416	ENSG00000064989	-2.00184	2.18767	229.118	2.06425e-32	1.67668e-31
3714	ENSG00000224702	-2.41136	0.598199	228.81	2.07927e-32	1.68748e-31
46931	ENSG00000180422	-2.06335	2.28136	228.42	2.25153e-32	1.82575e-31
36400	ENSG00000111262	-2.35217	1.29602	230.796	2.29749e-32	1.86147e-31
22330	ENSG00000005469	-1.19863	3.8926	227.896	2.50554e-32	2.02665e-31
53316	ENSG00000130518	-1.8617	2.15769	227.767	2.57272e-32	2.07839e-31
33107	ENSG00000184363	-1.62027	3.86388	227.569	2.67852e-32	2.16117e-31
22890	ENSG00000001626	-1.80933	2.42863	227.182	2.89898e-32	2.33614e-31
57237	ENSG00000156239	-1.03003	4.45666	226.945	3.04315e-32	2.44825e-31
14031	ENSG00000232021	-2.22627	1.44192	226.55	3.29955e-32	2.65014e-31
38555	ENSG00000139438	-1.75636	2.59087	226.431	3.38143e-32	2.71255e-31
35288	ENSG00000182103	-1.74724	2.418	227.834	3.87367e-32	3.09719e-31
8879	ENSG00000236886	-1.65816	2.56467	225.337	4.2322e-32	3.37828e-31
1153	ENSG00000092850	-1.91298	2.2503	224.962	4.57228e-32	3.64376e-31
44711	ENSG00000102854	-2.22089	1.43404	224.701	4.82422e-32	3.84296e-31
24233	ENSG00000189221	-1.88729	2.44699	223.508	6.17048e-32	4.88335e-31
18520	ENSG00000197935	-2.19209	2.10248	223.01	6.83865e-32	5.40334e-31
37278	ENSG00000181418	-1.92914	1.93585	222.308	7.90871e-32	6.23867e-31
55082	ENSG00000240225	-1.0882	4.22811	222.187	8.11037e-32	6.39515e-31
43429	ENSG00000140287	-2.36879	0.732704	221.704	8.96451e-32	7.05433e-31
51608	ENSG00000101417	-2.25475	1.58633	220.596	1.12873e-31	8.84637e-31
31168	ENSG00000269897	-1.57415	3.03967	220.234	1.2169e-31	9.52581e-31
13284	ENSG00000134853	-1.77481	2.46645	218.488	1.75276e-31	1.36163e-30
15128	ENSG00000185986	-1.37238	3.71388	217.761	2.0409e-31	1.58042e-30
8177	ENSG00000172878	-1.27295	3.92985	216.89	2.45053e-31	1.89084e-30
16264	ENSG00000131732	-1.01142	4.64935	216.618	2.59513e-31	1.99845e-30
14364	ENSG00000250033	-1.40908	3.72304	216.237	2.81184e-31	2.16362e-30
49775	ENSG00000262223	-2.33564	0.693653	215.765	3.10581e-31	2.38415e-30
22721	ENSG00000189056	-2.16481	1.49084	215.758	3.11021e-31	2.38658e-30
49717	ENSG00000141570	-1.85471	2.29156	215.658	3.17653e-31	2.43459e-30
55984	ENSG00000099957	-2.21895	1.29022	215.448	3.32062e-31	2.54402e-30
17182	ENSG00000120327	-1.87632	2.63502	235.179	4.58425e-31	3.49558e-30
52005	ENSG00000158445	-1.48268	2.81966	213.497	5.01836e-31	3.8206e-30
25263	ENSG00000260548	-1.60799	2.84062	213.358	5.16862e-31	3.93346e-30
46111	ENSG00000245694	-1.06327	4.40989	213.027	5.54498e-31	4.21657e-30
34124	ENSG00000165923	-1.89153	2.3707	211.749	7.27781e-31	5.51699e-30
10143	ENSG00000160801	-1.78512	2.40331	214.933	7.54117e-31	5.70773e-30
1960	ENSG00000259030	-2.24574	1.27858	211.548	7.59753e-31	5.74815e-30
20730	ENSG00000112539	-1.99117	1.82179	213.435	8.05483e-31	6.08465e-30
32499	ENSG00000119943	-1.21483	3.54825	210.904	8.71758e-31	6.56997e-30
14883	ENSG00000038002	-1.34284	3.42453	214.226	8.73385e-31	6.57968e-30
35880	ENSG00000137747	-2.15616	1.56724	210.268	9.98667e-31	7.50603e-30
43006	ENSG00000198838	-1.45624	3.3051	209.672	1.13485e-30	8.50325e-30
46378	ENSG00000124074	-1.2444	3.72367	208.929	1.33105e-30	9.9542e-30
42050	ENSG00000036530	-1.82532	2.2533	208.682	1.40354e-30	1.04801e-29
8089	ENSG00000115339	-2.04705	3.27746	207.929	1.6504e-30	1.22904e-29
53447	ENSG00000105750	-1.3518	3.42521	207.099	1.97412e-30	1.46505e-29
9276	ENSG00000115648	-1.5764	3.11222	206.98	2.02558e-30	1.50268e-29
55982	ENSG00000161149	-1.78054	2.24431	207.033	2.47767e-30	1.83385e-29
3352	ENSG00000185499	-1.34789	3.72522	225.263	3.0035e-30	2.21377e-29
5444	ENSG00000236106	-2.1444	1.48325	204.658	3.35082e-30	2.46322e-29
28358	ENSG00000177335	-2.23772	1.04686	203.732	4.09877e-30	3.00169e-29
56602	ENSG00000166897	-1.1754	3.73816	203.578	4.23878e-30	3.10306e-29
33670	ENSG00000006071	-1.87759	2.12709	203.109	4.69652e-30	3.42782e-29
9095	ENSG00000153823	-1.69421	2.56711	202.335	5.56164e-30	4.05012e-29
47628	ENSG00000091536	-1.50018	2.91797	202.036	5.93761e-30	4.31582e-29
54687	ENSG00000105370	-2.25486	0.560134	201.777	6.28485e-30	4.5665e-29
12385	ENSG00000185112	-1.15275	3.78275	201.602	6.53051e-30	4.73968e-29
42049	ENSG00000182218	-1.33365	3.31447	201.499	6.68042e-30	4.84667e-29
4434	ENSG00000170382	-1.36325	3.11961	200.965	7.51146e-30	5.4435e-29
3460	ENSG00000253831	-2.18883	0.983534	199.954	9.38133e-30	6.76828e-29
48692	ENSG00000260793	-1.87307	2.08079	199.256	1.09437e-29	7.87791e-29
57632	ENSG00000241728	-1.4035	3.16866	198.837	1.20045e-29	8.63192e-29
10361	ENSG00000114841	-1.07482	3.95818	198.68	1.24292e-29	8.93071e-29
2489	ENSG00000181754	-1.40415	3.16154	198.575	1.272e-29	9.13633e-29
53927	ENSG00000267640	-2.25489	0.81992	198.555	1.2779e-29	9.17531e-29
49179	ENSG00000167434	-1.93829	1.97803	198.42	1.31663e-29	9.44637e-29
[truncated: 666 more rows]

## Sheet: HUES1vsHUES8
	genes	logFC	logCPM	F	PValue	FDR
24835	ENSG00000229807	6.86128	5.95436	9575.61	1.19186e-124	5.78919e-121
54983	ENSG00000022556	5.5438	5.55047	3838.4	7.47721e-112	2.42125e-108
10978	ENSG00000206532	3.93425	4.70383	3213.55	4.40934e-106	9.51878e-103
18687	ENSG00000204525	1.87582	6.87199	2956.73	2.1567e-103	4.19026e-100
28357	ENSG00000160932	2.73004	5.7918	2182.66	1.08089e-93	1.61543e-90
23852	ENSG00000205542	1.2095	9.26207	2093.45	2.25543e-92	3.13006e-89
12415	ENSG00000145113	2.16932	5.42348	1536.07	1.0335e-82	1.255e-79
28347	ENSG00000180155	4.26076	3.84299	1254.72	1.53187e-76	1.56646e-73
25734	ENSG00000156925	1.09764	7.3303	1178.43	1.18037e-74	1.14667e-71
34841	ENSG00000248746	1.11246	7.71456	1162.76	7.77722e-74	6.56972e-71
32353	ENSG00000174721	1.16153	7.18683	1034.64	8.7429e-71	6.06663e-68
47827	ENSG00000212719	4.12768	3.90031	999.859	6.80959e-69	4.41012e-66
45598	ENSG00000250616	2.94047	3.34692	976.32	6.83767e-68	4.28545e-65
24834	ENSG00000270641	5.90717	4.82473	4155.26	4.44913e-66	2.46978e-63
23767	ENSG00000183943	1.12994	6.7154	860.775	1.9949e-65	1.07664e-62
16514	ENSG00000270225	3.34992	2.83291	878.047	2.82813e-65	1.48507e-62
27753	ENSG00000180543	3.89999	3.18987	845.246	6.64325e-65	3.30953e-62
17980	ENSG00000124588	1.40454	5.95585	825.407	3.17536e-64	1.50474e-61
1461	ENSG00000117480	1.67385	4.49423	709.252	6.00504e-60	2.38106e-57
47602	ENSG00000215030	1.94612	6.10403	1936.16	1.09007e-57	3.85073e-55
25273	ENSG00000068366	1.05348	6.6503	623.598	2.08116e-56	7.09382e-54
63192	ENSG00000215781	1.33192	5.78313	622.804	2.25363e-56	7.54927e-54
30688	ENSG00000148386	3.49742	1.78114	611.501	7.06912e-56	2.3279e-53
46159	ENSG00000125144	2.01054	3.65071	588.094	7.96634e-55	2.53734e-52
10790	ENSG00000269028	2.01539	3.68843	579.151	2.05069e-54	6.42627e-52
49410	ENSG00000108950	1.58449	4.73433	693.308	2.93137e-54	8.89899e-52
20093	ENSG00000111860	1.95387	3.87065	575.013	3.18897e-54	9.53207e-52
20130	ENSG00000135549	2.41699	3.08032	527.696	5.97803e-52	1.65925e-49
25592	ENSG00000213468	1.2037	5.46012	520.339	1.3934e-51	3.70855e-49
22633	ENSG00000106366	1.087	5.71106	518.588	1.70665e-51	4.48088e-49
25248	ENSG00000157514	1.03975	5.78976	511.39	3.94978e-51	1.00974e-48
28023	ENSG00000164756	3.37285	1.53088	510.68	4.29251e-51	1.08311e-48
45067	ENSG00000260362	3.37997	2.13078	571.92	1.00565e-50	2.47326e-48
22973	ENSG00000186676	3.11246	2.61125	487.353	6.96074e-50	1.61e-47
47828	ENSG00000272780	3.1126	2.72626	472.93	5.67176e-49	1.26663e-46
13849	ENSG00000187653	1.44761	4.77587	443.094	1.83794e-47	3.83971e-45
46146	ENSG00000125148	1.99816	3.34627	425.386	1.92259e-46	3.85092e-44
12574	ENSG00000179979	1.23074	5.02081	414.26	8.72026e-46	1.69426e-43
25742	ENSG00000129682	1.33769	5.06928	405.162	3.0695e-45	5.79002e-43
2606	ENSG00000215866	1.84212	4.14667	407.897	4.32798e-45	8.08542e-43
23997	ENSG00000130066	1.02631	5.78488	400.926	5.55388e-45	1.02768e-42
27481	ENSG00000104435	1.90683	3.28291	400.225	6.12909e-45	1.12342e-42
28236	ENSG00000132297	2.44338	3.34673	399.94	8.5547e-45	1.53897e-42
57650	ENSG00000235890	1.67731	3.90125	394.058	1.46675e-44	2.54441e-42
43433	ENSG00000244879	1.05671	5.43207	387.564	3.71516e-44	6.38778e-42
56234	ENSG00000184674	1.06829	4.94502	384.115	6.11465e-44	1.0154e-41
10979	ENSG00000242242	2.61957	1.82806	383.246	6.93511e-44	1.14188e-41
46161	ENSG00000187193	1.43868	4.27175	379.93	1.12388e-43	1.83495e-41
25291	ENSG00000077274	1.04813	4.86215	379.22	1.24686e-43	2.01878e-41
25073	ENSG00000165194	1.38178	4.4723	376.609	1.82815e-43	2.88773e-41
28364	ENSG00000181638	1.3199	4.7411	362.794	1.43008e-42	2.1707e-40
45484	ENSG00000250982	2.34986	2.5244	359.443	2.37485e-42	3.54931e-40
46149	ENSG00000169715	2.1825	2.4616	358.234	2.85426e-42	4.23324e-40
23794	ENSG00000130021	1.0979	4.99991	348.683	1.23836e-41	1.78222e-39
25605	ENSG00000171004	1.00037	5.48515	343.691	2.69674e-41	3.79674e-39
43542	ENSG00000137871	1.39286	4.26771	340.543	4.42252e-41	6.18167e-39
23763	ENSG00000101825	1.51157	4.10019	339.221	5.44937e-41	7.56256e-39
38091	ENSG00000257474	2.40228	2.54917	330.856	2.06807e-40	2.82961e-38
24643	ENSG00000186767	1.03514	5.04204	329.698	2.49181e-40	3.38556e-38
48395	ENSG00000161381	2.21176	2.22654	319.477	1.31742e-39	1.72947e-37
16507	ENSG00000271687	2.84292	0.754087	320.039	1.52121e-39	1.98359e-37
24014	ENSG00000260822	1.27512	4.65014	307.221	2.01927e-38	2.40689e-36
38154	ENSG00000133636	1.81961	3.61636	287.508	3.06918e-37	3.4974e-35
31429	ENSG00000075407	2.41931	2.86523	286.562	3.62772e-37	4.09785e-35
18653	ENSG00000137331	1.34052	5.50979	268.926	8.77112e-36	9.31224e-34
49225	ENSG00000266066	2.46179	1.47583	267.972	1.04599e-35	1.09851e-33
29540	ENSG00000135046	1.55271	3.34357	261.818	3.28844e-35	3.32766e-33
32354	ENSG00000272817	1.15486	4.68469	260.953	3.8684e-35	3.85432e-33
26277	ENSG00000173295	1.49302	3.47069	260.318	4.3588e-35	4.29883e-33
57648	ENSG00000228709	1.83736	2.85757	259.82	4.78775e-35	4.69804e-33
23886	ENSG00000087842	1.24701	4.26765	259.118	5.465e-35	5.33565e-33
20096	ENSG00000217330	2.52539	0.444786	256.403	9.13998e-35	8.83486e-33
57651	ENSG00000182912	1.27766	3.96275	244.224	9.57441e-34	8.77459e-32
13625	ENSG00000169248	2.47581	0.811943	241.251	2.61768e-33	2.35458e-31
1426	ENSG00000186603	1.38909	3.67131	238.936	2.71495e-33	2.43082e-31
39757	ENSG00000234787	1.34347	3.80199	234.767	6.23733e-33	5.45879e-31
21464	ENSG00000155849	1.11065	4.06103	233.495	8.05315e-33	6.95398e-31
57056	ENSG00000224905	2.31965	1.85972	234.134	1.181e-32	1.01082e-30
46162	ENSG00000259827	1.34684	3.56939	226.712	3.19181e-32	2.673e-30
22546	ENSG00000146833	1.49746	2.74723	225.903	3.76789e-32	3.1419e-30
25379	ENSG00000003096	1.05131	4.44114	225.045	4.49434e-32	3.71577e-30
25593	ENSG00000241418	1.44048	3.35919	221.689	8.99221e-32	7.34074e-30
24233	ENSG00000189221	1.82819	2.44699	216.39	2.72276e-31	2.18597e-29
32333	ENSG00000148680	1.39214	4.18916	213.347	5.18054e-31	4.05858e-29
514	ENSG00000178715	2.04146	1.93767	207.539	1.79528e-30	1.36786e-28
25715	ENSG00000129675	1.33966	3.50299	207.507	1.80796e-30	1.37214e-28
46158	ENSG00000198417	1.53757	2.73921	201.808	6.24256e-30	4.68288e-28
30219	ENSG00000182752	1.06615	4.16648	201.761	6.30672e-30	4.71282e-28
28342	ENSG00000130193	2.1717	1.33644	200.795	7.79745e-30	5.80447e-28
24634	ENSG00000198205	2.1582	1.42151	199.813	9.67837e-30	7.17714e-28
3423	ENSG00000125462	1.39043	2.85567	182.949	4.36608e-28	2.97644e-26
34843	ENSG00000174080	2.05214	1.86988	182.11	5.30303e-28	3.57752e-26
638	ENSG00000188257	1.98777	2.05691	176.472	1.98421e-27	1.30241e-25
25201	ENSG00000158427	1.08266	4.27842	174.339	3.37688e-27	2.20907e-25
32336	ENSG00000148677	1.23254	3.33958	167.681	1.62586e-26	1.02561e-24
39981	ENSG00000178235	1.87756	2.63624	165.459	2.79203e-26	1.72759e-24
24011	ENSG00000067992	1.01362	4.24994	163.454	4.56322e-26	2.77927e-24
34842	ENSG00000250105	1.08797	3.97385	156.316	2.69118e-25	1.59411e-23
46160	ENSG00000205358	1.76254	1.35307	152.639	6.82132e-25	3.91007e-23
22469	ENSG00000105880	1.60252	1.65579	153.889	8.81773e-25	5.00935e-23
23544	ENSG00000188707	1.14634	3.36227	149.238	1.62891e-24	9.06825e-23
47182	ENSG00000205710	1.21162	2.9045	145.925	3.83922e-24	2.10119e-22
18842	ENSG00000223865	1.16619	3.22489	140.226	1.71572e-23	9.10786e-22
34792	ENSG00000175592	1.12537	3.62047	139.657	1.99573e-23	1.05081e-21
56887	ENSG00000188064	1.03962	4.50707	136.557	4.5694e-23	2.36114e-21
25603	ENSG00000076770	1.08311	3.87904	141.369	1.24171e-22	6.29899e-21
26278	ENSG00000253981	1.453	2.18044	129.007	3.56896e-22	1.75547e-20
28474	ENSG00000255085	1.81135	0.658117	128.78	3.86789e-22	1.88344e-20
14328	ENSG00000254535	1.36071	2.66749	128.325	4.30896e-22	2.08775e-20
32901	ENSG00000255624	1.75123	0.917306	126.326	7.50379e-22	3.56458e-20
57649	ENSG00000175894	1.03503	3.38271	124.101	1.39797e-21	6.49789e-20
29538	ENSG00000165092	1.6676	1.04718	119.714	4.84025e-21	2.18193e-19
10867	ENSG00000154175	1.25476	1.97638	115.864	1.46325e-20	6.38863e-19
11978	ENSG00000013297	1.34941	3.33014	115.834	1.47599e-20	6.41543e-19
9990	ENSG00000177873	1.62572	0.906098	114.626	2.0959e-20	8.98922e-19
23901	ENSG00000182798	1.45252	2.08997	114.376	2.25405e-20	9.62505e-19
28234	ENSG00000258417	1.60643	1.59672	113.595	2.83014e-20	1.20058e-18
30940	ENSG00000238266	1.56947	0.792029	110.954	6.14159e-20	2.53883e-18
6998	ENSG00000115041	1.47669	2.26571	111.186	6.21277e-20	2.5628e-18
53133	ENSG00000127507	1.64069	0.0642138	104.502	4.21737e-19	1.64537e-17
43434	ENSG00000259715	1.15805	2.73679	102.05	8.88235e-19	3.38383e-17
22924	ENSG00000234985	1.53974	-0.732939	103.404	9.30751e-19	3.52506e-17
36992	ENSG00000177359	1.39182	2.04024	101.608	1.09051e-18	4.09817e-17
19798	ENSG00000271860	1.59512	0.536209	101.213	1.14711e-18	4.29426e-17
35569	ENSG00000137672	1.20687	2.48448	100.573	1.39604e-18	5.18617e-17
40460	ENSG00000129538	1.46744	1.47118	95.0973	7.64274e-18	2.64218e-16
36616	ENSG00000188393	1.59422	-0.155907	95.0461	7.76645e-18	2.68018e-16
33790	ENSG00000187398	1.03697	2.83535	94.0614	1.0587e-17	3.62596e-16
57060	ENSG00000240755	1.37264	0.111104	93.5212	1.31828e-17	4.4856e-16
26138	ENSG00000253982	1.43292	1.24627	89.3812	6.4901e-17	2.08769e-15
38092	ENSG00000257956	1.47215	-0.58686	87.6695	8.15933e-17	2.61166e-15
29368	ENSG00000234665	1.45815	0.319246	87.0247	1.00562e-16	3.20824e-15
28358	ENSG00000177335	1.37887	1.04686	86.2376	1.29897e-16	4.11706e-15
16933	ENSG00000053108	1.29674	1.91965	84.9944	1.94955e-16	6.07015e-15
37882	ENSG00000139233	1.04436	2.74918	85.3601	1.98205e-16	6.15163e-15
21177	ENSG00000225308	1.47809	0.0642904	84.186	2.54161e-16	7.77652e-15
15037	ENSG00000249378	1.35995	0.324865	83.7879	2.89715e-16	8.83653e-15
36615	ENSG00000256797	1.47604	-0.47386	83.0964	3.83442e-16	1.15861e-14
14766	ENSG00000196104	1.38479	1.67249	82.609	4.27499e-16	1.28375e-14
35600	ENSG00000196611	1.03304	2.02434	82.201	4.89339e-16	1.45819e-14
25362	ENSG00000229335	1.40176	0.909803	82.0031	5.2253e-16	1.55403e-14
19934	ENSG00000203799	1.16646	2.13694	81.1293	6.98604e-16	2.05033e-14
32734	ENSG00000150594	1.03808	2.58296	78.9794	1.43416e-15	4.10372e-14
943	ENSG00000270605	1.32724	1.61713	78.5462	1.65919e-15	4.70604e-14
32900	ENSG00000213185	1.39455	0.671543	77.9892	2.00199e-15	5.63719e-14
25490	ENSG00000125675	1.11311	2.31827	77.1472	2.6616e-15	7.39803e-14
22283	ENSG00000075223	1.01982	3.16214	75.338	5.19918e-15	1.41082e-13
32645	ENSG00000221767	1.33151	0.0710428	75.0022	5.52493e-15	1.49504e-13
50610	ENSG00000271982	1.01208	2.35875	71.7182	1.71358e-14	4.48091e-13
44647	ENSG00000226942	1.31202	0.496317	69.5583	3.64132e-14	9.38291e-13
18652	ENSG00000272273	1.06198	3.27363	65.6521	1.45099e-13	3.53275e-12
3909	ENSG00000183831	1.17459	1.15643	63.4178	3.23656e-13	7.65933e-12
42585	ENSG00000180229	1.19663	1.77108	63.1759	3.53213e-13	8.32837e-12
33670	ENSG00000006071	1.04147	2.12709	61.9112	5.58638e-13	1.29212e-11
48542	ENSG00000186847	1.1523	-1.15587	61.7095	6.01178e-13	1.38116e-11
29550	ENSG00000119121	1.10775	1.38893	61.7085	6.01402e-13	1.38116e-11
13845	ENSG00000138722	1.14477	1.38886	61.2901	7.00441e-13	1.59728e-11
33008	ENSG00000189275	1.22418	-0.513928	60.9123	8.03998e-13	1.82061e-11
16355	ENSG00000245526	1.14503	0.855904	58.4914	1.95738e-12	4.24915e-11
22077	ENSG00000254184	1.02948	1.6694	57.22	3.69263e-12	7.74774e-11
17833	ENSG00000178187	1.19453	0.307738	56.697	3.81141e-12	7.98834e-11
28494	ENSG00000181404	1.05214	2.21562	56.2681	4.47343e-12	9.32557e-11
45599	ENSG00000102886	1.05278	1.44475	56.1659	4.64754e-12	9.66777e-11
27095	ENSG00000196711	1.19831	0.206681	55.001	7.19434e-12	1.45907e-10
19648	ENSG00000135318	1.02221	1.45532	54.8146	7.75616e-12	1.5681e-10
35288	ENSG00000182103	1.02877	2.418	54.8463	8.08528e-12	1.63294e-10
41914	ENSG00000100599	1.04178	1.82234	54.2746	9.46023e-12	1.89683e-10
11350	ENSG00000170893	1.15657	0.702742	53.9323	1.07665e-11	2.14546e-10
43435	ENSG00000264109	1.05594	1.64904	53.0381	1.51113e-11	2.95965e-10
30687	ENSG00000204007	1.06279	-1.32381	52.6598	1.75316e-11	3.39265e-10
56098	ENSG00000169548	1.13862	0.787507	51.8699	2.36104e-11	4.47103e-10
6505	ENSG00000163235	1.05749	1.61995	50.1775	4.51672e-11	8.288e-10
1542	ENSG00000142700	1.08722	0.77086	48.2926	9.37659e-11	1.64718e-09
48664	ENSG00000167941	1.08891	0.807907	47.5993	1.22889e-10	2.128e-09
25196	ENSG00000123570	1.02333	1.74142	47.4411	1.30732e-10	2.25377e-09
54803	ENSG00000189348	1.02036	-0.483677	44.6327	3.95458e-10	6.4242e-09
36593	ENSG00000256673	1.00805	1.14381	44.0047	5.0769e-10	8.13853e-09
36849	ENSG00000134548	1.06291	0.698322	43.7673	6.20256e-10	9.78162e-09
21229	ENSG00000196335	1.02724	-0.124553	41.8593	1.19977e-09	1.79725e-08
44256	ENSG00000235370	1.05422	-0.147967	41.5081	1.44391e-09	2.13175e-08
19455	ENSG00000232389	1.00541	0.49633	41.1572	1.59323e-09	2.33621e-08
26551	ENSG00000158815	1.0216	0.603148	40.8152	1.83005e-09	2.65567e-08
9273	ENSG00000163359	1.06006	5.79049	66.0661	0.000853516	0.004046
55247	ENSG00000129824	-7.29091	5.40881	7796.65	3.28444e-135	6.38134e-131
55528	ENSG00000131002	-7.04204	5.15954	6803.09	1.10422e-130	1.07269e-126
55416	ENSG00000067048	-6.88182	5.05034	6369.86	1.67176e-128	1.08269e-124
55414	ENSG00000114374	-6.45477	4.59818	4675.67	2.62221e-118	1.01894e-114
55532	ENSG00000012817	-6.16992	4.20065	3644.57	1.11679e-109	3.09974e-106
53455	ENSG00000160352	-4.67322	5.24996	3237.93	2.51094e-106	6.09812e-103
21770	ENSG00000106153	-4.39969	5.5506	2696.98	1.94925e-100	3.44291e-97
47859	ENSG00000256618	-5.60848	3.77569	2559.06	7.38845e-96	1.19625e-92
55432	ENSG00000165246	-4.9197	3.34236	1869.39	8.18705e-89	1.06044e-85
55421	ENSG00000183878	-4.64996	2.74867	1339.69	1.58686e-78	1.8136e-75
39838	ENSG00000214263	-4.62893	2.63875	1322.69	3.87626e-78	4.18399e-75
33198	ENSG00000130600	-2.97541	4.0965	1233.35	1.29945e-74	1.20224e-71
55298	ENSG00000099725	-4.13884	2.69808	1158.21	3.89359e-74	3.43857e-71
7401	ENSG00000189223	-3.87705	2.7987	1106.08	9.20344e-73	7.45057e-70
55413	ENSG00000233864	-4.41837	2.35852	1091.12	7.86306e-72	5.87583e-69
52800	ENSG00000167785	-2.52512	4.36751	1047.71	3.72529e-71	2.68069e-68
55426	ENSG00000241859	-4.00831	2.25205	903.021	1.4133e-66	8.32091e-64
12525	ENSG00000186777	-3.89238	2.63845	891.28	1.97899e-66	1.13088e-63
55537	ENSG00000198692	-4.05296	2.04182	833.525	2.76608e-64	1.34356e-61
33920	ENSG00000121691	-3.72572	2.40324	704.439	9.28814e-60	3.60919e-57
55250	ENSG00000067646	-3.84696	1.76459	701.829	5.7401e-59	2.10423e-56
53474	ENSG00000268119	-1.7814	4.51201	598.276	5.02775e-55	1.62807e-52
52837	ENSG00000171466	-2.56452	3.82353	555.181	2.74043e-53	8.06723e-51
55934	ENSG00000215513	-2.11305	3.66874	550.712	4.48651e-53	1.30102e-50
37637	ENSG00000197728	-1.00289	6.38503	529.66	4.77682e-52	1.34506e-49
51456	ENSG00000170373	-2.01487	3.68435	524.875	8.26095e-52	2.22919e-49
55819	ENSG00000093072	-1.06125	5.98796	509.794	4.76326e-51	1.18648e-48
12513	ENSG00000197701	-3.19845	2.25971	502.182	1.17093e-50	2.84375e-48
53487	ENSG00000197020	-1.75434	4.07981	494.982	2.76811e-50	6.63972e-48
21938	ENSG00000173041	-2.2273	3.22056	495.2	2.91838e-50	6.91479e-48
55091	ENSG00000198046	-2.79115	2.56323	443.676	1.70358e-47	3.59771e-45
55296	ENSG00000092377	-3.18414	1.06079	425.311	3.5079e-46	6.9546e-44
12515	ENSG00000255436	-2.94139	1.85009	399.86	6.45259e-45	1.17166e-42
53893	ENSG00000185869	-2.33765	2.74504	394.554	1.36684e-44	2.39247e-42
53410	ENSG00000213988	-1.11027	4.83443	384.412	5.85708e-44	9.89541e-42
53366	ENSG00000130287	-1.13104	5.59919	384.205	6.03534e-44	1.01087e-41
17378	ENSG00000145908	-1.6449	4.16964	345.586	2.00517e-41	2.86458e-39
53447	ENSG00000105750	-1.83688	3.42521	343.952	2.58874e-41	3.67128e-39
57048	ENSG00000228314	-2.82312	0.667215	326.199	6.94392e-40	9.36899e-38
7700	ENSG00000152117	-1.07187	5.01632	320.822	1.05607e-39	1.39581e-37
4939	ENSG00000143632	-1.37722	3.67876	316.939	2.00348e-39	2.59504e-37
53439	ENSG00000188171	-1.97593	3.11354	353.966	4.21285e-39	5.31503e-37
13303	ENSG00000128039	-1.15907	4.57293	311.955	4.59231e-39	5.75638e-37
20091	ENSG00000230202	-1.9118	2.62165	309.171	7.32715e-39	9.01007e-37
55522	ENSG00000176728	-2.76092	0.593689	307.632	1.82055e-38	2.18746e-36
53900	ENSG00000196967	-1.58631	3.80315	290.142	1.93018e-37	2.23223e-35
55267	ENSG00000235001	-1.96081	2.27877	289.605	2.1211e-37	2.43851e-35
40160	ENSG00000102452	-2.55771	1.25216	282.652	7.26941e-37	8.07071e-35
12521	ENSG00000198155	-2.01106	2.71283	279.783	1.21542e-36	1.33414e-34
53472	ENSG00000196268	-1.20636	4.33346	264.642	1.9401e-35	1.9944e-33
23696	ENSG00000155093	-1.60535	2.85225	262.854	2.70876e-35	2.75542e-33
54756	ENSG00000221923	-2.04074	2.35557	274.315	3.49615e-35	3.51952e-33
53887	ENSG00000267260	-1.93452	2.6634	265.897	3.78665e-35	3.79231e-33
33199	ENSG00000167244	-1.02691	4.55062	259.742	1.1709e-34	1.12621e-32
21955	ENSG00000213462	-1.00054	4.84905	248.027	4.56288e-34	4.28272e-32
53902	ENSG00000245680	-1.89741	2.76105	245.083	8.09293e-34	7.45202e-32
21932	ENSG00000234444	-2.42316	0.243202	237.876	3.94647e-33	3.48527e-31
12523	ENSG00000251188	-2.36763	1.07087	230.075	1.60789e-32	1.36418e-30
53457	ENSG00000256240	-2.30249	1.20661	221.503	9.34632e-32	7.59789e-30
53895	ENSG00000198453	-1.68837	2.5598	215.531	3.26263e-31	2.59794e-29
47907	ENSG00000007171	-1.06638	5.49874	212.454	6.26392e-31	4.88762e-29
57050	ENSG00000215559	-2.22636	0.0710304	192.362	5.78359e-29	4.16183e-27
35852	ENSG00000118137	-1.80368	1.73503	182.087	5.33204e-28	3.58464e-26
53406	ENSG00000197124	-1.2321	3.29096	180.306	8.06915e-28	5.3507e-26
54757	ENSG00000269834	-1.89062	1.57205	172.872	5.21682e-27	3.35621e-25
48785	ENSG00000262539	-2.07707	-0.0126191	171.769	6.07124e-27	3.8802e-25
54758	ENSG00000167555	-1.5896	2.23522	166.323	2.26146e-26	1.40827e-24
32378	ENSG00000187553	-1.30197	2.48578	165.643	2.66928e-26	1.65691e-24
16015	ENSG00000205571	-1.92946	0.423989	157.865	3.66723e-25	2.14611e-23
37017	ENSG00000223722	-1.93516	-0.155883	146.82	3.04227e-24	1.67445e-22
25591	ENSG00000227183	-1.80475	1.58653	140.103	1.77295e-23	9.38603e-22
53888	ENSG00000267353	-1.61075	1.77487	131.946	1.59299e-22	7.99745e-21
54233	ENSG00000176222	-1.63519	1.70269	127.07	6.10052e-22	2.92659e-20
25479	ENSG00000234176	-1.73653	0.676017	124.987	1.09068e-21	5.14341e-20
52362	ENSG00000099866	-1.05389	3.16263	124.515	1.24492e-21	5.82834e-20
55093	ENSG00000196263	-1.76463	0.928629	124.12	1.39077e-21	6.49548e-20
19101	ENSG00000112619	-1.72001	0.526277	119.074	5.81162e-21	2.59572e-19
11429	ENSG00000174640	-1.08921	3.05087	117.406	9.37689e-21	4.15944e-19
44247	ENSG00000225151	-1.53047	1.8694	116.35	1.27134e-20	5.6011e-19
53435	ENSG00000237440	-1.24384	2.67538	115.378	1.68459e-20	7.2733e-19
20137	ENSG00000186439	-1.69296	0.635703	115.265	1.74068e-20	7.49882e-19
28659	ENSG00000107165	-1.70534	0.029817	112.485	3.91612e-20	1.64689e-18
53413	ENSG00000267383	-1.13912	2.69757	109.559	9.27929e-20	3.77961e-18
12524	ENSG00000251689	-1.58143	-0.33279	108.19	1.48024e-19	5.96673e-18
55092	ENSG00000166770	-1.6332	1.00498	107.559	1.68272e-19	6.72707e-18
49742	ENSG00000171246	-1.09899	3.10255	107.511	2.28587e-19	9.00856e-18
53458	ENSG00000268357	-1.59888	0.630912	104.568	4.13374e-19	1.61598e-17
31556	ENSG00000188234	-1.46115	-0.204197	102.527	8.11856e-19	3.11116e-17
3258	ENSG00000189334	-1.59056	0.584406	101.681	9.94158e-19	3.74331e-17
53889	ENSG00000267254	-1.55045	0.836045	98.7523	2.4468e-18	8.98654e-17
17825	ENSG00000250420	-1.06339	3.01507	95.7919	6.1472e-18	2.14358e-16
53476	ENSG00000197013	-1.11533	2.82889	94.3065	9.80036e-18	3.36416e-16
53582	ENSG00000213967	-1.52542	-0.35079	89.1922	4.99138e-17	1.6136e-15
53479	ENSG00000268555	-1.46613	0.290421	88.0756	7.15464e-17	2.29765e-15
55425	ENSG00000154620	-1.42894	-0.756767	85.0521	1.91309e-16	5.96621e-15
16175	ENSG00000145708	-1.48413	0.0710686	84.291	2.45544e-16	7.53662e-15
39702	ENSG00000123201	-1.44774	0.630925	83.2632	3.44406e-16	1.04554e-14
44500	ENSG00000260521	-1.37764	-0.179744	81.47	6.23721e-16	1.84168e-14
52801	ENSG00000269300	-1.38369	0.574723	78.418	1.73236e-15	4.90643e-14
33200	ENSG00000240801	-1.25105	1.48853	78.0464	2.07889e-15	5.82686e-14
53899	ENSG00000267360	-1.18884	2.12417	77.874	2.08134e-15	5.82686e-14
39560	ENSG00000120675	-1.19439	2.85484	76.0193	3.90426e-15	1.0699e-13
10083	ENSG00000196653	-1.3137	1.95669	76.8376	8.2232e-15	2.20067e-13
18824	ENSG00000241106	-1.35581	0.341942	72.6947	1.22172e-14	3.2295e-13
26566	ENSG00000197181	-1.28217	0.779324	68.553	5.18485e-14	1.31682e-12
55244	ENSG00000184895	-1.14757	-1.39687	68.6643	5.47048e-14	1.38574e-12
54761	ENSG00000258405	-1.15974	1.36134	68.2305	5.8092e-14	1.4658e-12
55531	ENSG00000260197	-1.13451	-1.41573	67.3888	8.56124e-14	2.13525e-12
1959	ENSG00000254685	-1.02741	2.40589	64.8683	1.92078e-13	4.61868e-12
56732	ENSG00000172404	-1.28715	0.506352	64.2477	2.40018e-13	5.72887e-12
33926	ENSG00000271369	-1.26883	0.39715	63.9355	2.68555e-13	6.38648e-12
131	ENSG00000272004	-1.16146	0.325096	61.8299	5.75417e-13	1.32934e-11
50420	ENSG00000118271	-1.15477	-0.991245	61.1107	7.47816e-13	1.70133e-11
53943	ENSG00000167644	-1.03147	1.63303	60.9214	8.01348e-13	1.81885e-11
7557	ENSG00000236682	-1.22383	-0.503805	60.1743	1.05336e-12	2.35237e-11
54633	ENSG00000220988	-1.21016	-0.425257	59.8177	1.20064e-12	2.66299e-11
2267	ENSG00000198691	-1.03331	1.54803	58.1682	2.20605e-12	4.75709e-11
54234	ENSG00000267058	-1.26051	0.906258	60.0374	2.23432e-12	4.8127e-11
36512	ENSG00000173262	-1.11591	1.40532	58.2128	2.34008e-12	5.01826e-11
34925	ENSG00000006534	-1.01094	1.93609	57.888	2.44738e-12	5.23103e-11
55458	ENSG00000229129	-1.03916	-0.61932	57.2165	3.21369e-12	6.78683e-11
13563	ENSG00000081051	-1.7544	0.341936	82.4441	2.32238e-11	4.40639e-10
56951	ENSG00000100427	-1.14982	-0.25425	51.0412	3.23976e-11	6.0641e-10
4317	ENSG00000159173	-1.044	1.24935	49.5376	5.78321e-11	1.04718e-09
2502	ENSG00000134184	-1.09955	-0.378274	48.748	7.8544e-11	1.38983e-09
53419	ENSG00000271524	-1.08577	0.783237	48.5655	8.58168e-11	1.51438e-09
5672	ENSG00000084674	-1.00647	1.95261	50.7631	9.95308e-11	1.73901e-09
11448	ENSG00000240086	-1.01356	1.24316	46.316	2.03286e-10	3.42257e-09
4018	ENSG00000162782	-1.04938	-0.830794	46.702	2.1952e-10	3.68949e-09
54727	ENSG00000269483	-1.02846	1.00161	45.629	2.66524e-10	4.41458e-09
53436	ENSG00000269110	-1.02257	0.779115	42.4634	9.54135e-10	1.45738e-08
14660	ENSG00000120251	-1.0335	-0.818164	42.1544	1.06525e-09	1.61064e-08

## Sheet: HUES1vsHUES9
	genes	logFC	logCPM	F	PValue	FDR
24835	ENSG00000229807	7.01227	5.95436	9734.54	4.09995e-125	1.59316e-121
47720	ENSG00000189343	5.65523	5.6073	4841.12	1.11844e-115	2.71628e-112
10978	ENSG00000206532	5.49177	4.70383	4220.03	6.00471e-115	1.29628e-111
43103	ENSG00000137801	2.25593	7.23601	4022.9	2.19811e-113	4.2707e-110
16980	ENSG00000247627	3.46663	7.35931	4097	2.30677e-112	3.73485e-109
8760	ENSG00000163251	1.80056	7.78747	3403.35	6.10276e-108	7.9047e-105
56234	ENSG00000184674	5.85054	4.94502	3286.36	8.30281e-107	1.00822e-103
35865	ENSG00000149591	1.8111	8.24711	3239.78	2.40667e-106	2.75054e-103
22935	ENSG00000128610	2.09472	6.88613	3139.99	1.23366e-104	1.04212e-101
6091	ENSG00000138083	3.82073	5.0876	2998.77	7.56322e-104	6.12274e-101
43039	ENSG00000159251	2.2734	6.14307	2743.82	5.46173e-101	4.08138e-98
18687	ENSG00000204525	1.77748	6.87199	2724.87	9.11692e-101	6.56046e-98
20231	ENSG00000118523	1.72277	7.51677	2484.87	8.14192e-98	4.65263e-95
18680	ENSG00000204531	1.34864	8.73579	2123.73	7.93665e-93	3.67146e-90
22633	ENSG00000106366	2.70456	5.71106	2086.07	2.91559e-92	1.20525e-89
21074	ENSG00000146530	2.20296	6.04211	1950.43	3.8205e-90	1.54643e-87
23804	ENSG00000011201	1.79272	6.82961	1932.1	7.56257e-90	2.93866e-87
32379	ENSG00000095596	2.2488	5.81222	1915.47	1.41234e-89	5.08154e-87
36519	ENSG00000059804	1.16265	8.95896	1782.92	2.47457e-87	8.01307e-85
23785	ENSG00000146938	1.57104	7.13212	1639.61	9.97508e-85	2.89263e-82
32048	ENSG00000035403	1.02069	9.71361	1638.96	1.02621e-84	2.93209e-82
10131	ENSG00000241186	1.37583	7.44889	1557.43	3.87784e-83	1.09192e-80
33394	ENSG00000132274	1.72729	6.02093	1524.77	1.74407e-82	4.57913e-80
6361	ENSG00000169764	1.0542	8.72864	1503.21	4.78211e-82	1.20664e-79
2110	ENSG00000142871	1.3543	7.21768	1446.19	7.35212e-81	1.78555e-78
20659	ENSG00000092820	1.0285	8.32801	1393.28	1.01376e-79	2.37305e-77
1793	ENSG00000240563	1.09144	8.68117	1425.41	2.87292e-78	6.41586e-76
33550	ENSG00000148926	2.02911	5.59273	1318.55	4.82657e-78	1.06563e-75
25734	ENSG00000156925	1.1653	7.3303	1316.51	5.37665e-78	1.17374e-75
10421	ENSG00000265992	1.00318	8.4941	1285.29	2.86967e-77	6.1269e-75
22936	ENSG00000230316	1.13069	7.26116	1283.84	3.10366e-77	6.55447e-75
12415	ENSG00000145113	1.86001	5.42348	1236.33	4.27227e-76	8.38444e-74
38044	ENSG00000139289	1.59127	6.28692	1192.34	5.24883e-75	9.92134e-73
3688	ENSG00000143248	2.08213	5.12098	1187.14	7.10245e-75	1.32686e-72
6089	ENSG00000259439	3.25105	3.89969	1149.8	6.43085e-74	1.14628e-71
50768	ENSG00000141682	1.52593	6.61112	1168.4	1.24752e-73	2.20346e-71
22648	ENSG00000232445	2.11984	5.49279	1121.75	3.50796e-73	6.08537e-71
1697	ENSG00000116133	1.04386	8.02349	1113.47	5.83224e-73	9.93988e-71
45598	ENSG00000250616	3.32335	3.34692	1137.65	2.72902e-72	4.34608e-70
33543	ENSG00000133812	1.2937	6.39573	1086.25	3.17295e-72	5.01197e-70
5969	ENSG00000115816	1.06774	7.68376	1098.44	1.01892e-71	1.54662e-69
41630	ENSG00000133980	1.03892	7.59342	1048.75	3.48107e-71	5.2026e-69
28230	ENSG00000253507	2.20914	4.81254	1018.16	2.59839e-70	3.71207e-68
33816	ENSG00000254934	1.90689	5.89887	1010.68	4.2829e-70	5.98651e-68
25752	ENSG00000101974	1.16104	6.80013	994.142	1.30687e-69	1.75111e-67
38299	ENSG00000136014	1.08794	7.32519	987.844	2.00733e-69	2.67127e-67
16514	ENSG00000270225	3.76549	2.83291	1010.1	2.77251e-69	3.63967e-67
4099	ENSG00000058085	1.92089	4.82568	977.654	4.03972e-69	5.23251e-67
39352	ENSG00000102755	1.51518	6.06471	935.932	7.57115e-68	9.31012e-66
43108	ENSG00000166073	1.05091	7.47986	903.539	7.96915e-67	9.32727e-65
16373	ENSG00000113356	1.31656	6.87148	889.654	2.23447e-66	2.52404e-64
24834	ENSG00000270641	5.97867	4.82473	4217.89	2.60147e-66	2.92161e-64
26909	ENSG00000131203	1.93136	5.04571	858.624	5.18042e-65	5.50003e-63
43171	ENSG00000128965	1.03249	6.69694	833.313	1.69598e-64	1.7621e-62
599	ENSG00000179023	2.02384	5.14822	832.798	1.76641e-64	1.82551e-62
38183	ENSG00000139318	1.34547	6.93234	826.779	2.84689e-64	2.88084e-62
39474	ENSG00000133110	2.61157	3.64578	814.807	7.42094e-64	7.28189e-62
44904	ENSG00000006327	1.3518	6.01651	798.442	2.80306e-63	2.66964e-61
1461	ENSG00000117480	1.77807	4.49423	784.224	9.06096e-63	8.22642e-61
14990	ENSG00000154556	1.72903	5.25786	773.772	2.17127e-62	1.90885e-60
39444	ENSG00000133083	1.60745	5.59642	769.153	3.20468e-62	2.77963e-60
48658	ENSG00000175832	1.2499	6.49366	749.665	1.69279e-61	1.35347e-59
10790	ENSG00000269028	2.38848	3.68843	742.722	3.08957e-61	2.45009e-59
25291	ENSG00000077274	1.54408	4.86215	732.43	7.60226e-61	5.91526e-59
17231	ENSG00000187678	1.04671	7.28289	716.538	3.1174e-60	2.33853e-58
32468	ENSG00000181274	1.13631	6.08449	702.647	1.09323e-59	7.95522e-58
47602	ENSG00000215030	2.06448	6.10403	2129.21	2.84117e-59	2.03694e-57
30688	ENSG00000148386	3.69756	1.78114	671.651	1.93698e-58	1.32981e-56
11385	ENSG00000246082	2.98643	2.77469	661.382	5.14155e-58	3.46858e-56
46159	ENSG00000125144	2.1539	3.65071	654.723	9.74674e-58	6.48525e-56
1642	ENSG00000157193	1.0882	6.43965	653.009	1.15014e-57	7.6007e-56
24388	ENSG00000102096	1.03829	6.70122	640.743	3.79806e-57	2.48459e-55
29660	ENSG00000165118	3.56394	2.21872	641.668	5.26292e-57	3.41984e-55
18306	ENSG00000111913	1.92766	4.22302	626.915	1.49322e-56	9.57483e-55
50755	ENSG00000134438	2.12413	4.07892	624.123	1.97435e-56	1.25769e-54
32336	ENSG00000148677	2.93126	3.33958	618.202	3.58213e-56	2.25965e-54
15213	ENSG00000078295	1.52186	5.51816	622.776	4.20989e-56	2.64705e-54
20230	ENSG00000236673	2.3638	4.71803	602.447	1.78803e-55	1.09244e-53
39757	ENSG00000234787	2.4548	3.80199	587.604	8.38759e-55	4.93826e-53
10445	ENSG00000163666	2.29005	3.53174	584.479	1.16592e-54	6.84368e-53
8430	ENSG00000204262	1.34281	5.97073	575.276	3.10032e-54	1.78742e-52
52900	ENSG00000129354	1.02523	5.80568	559.796	1.6524e-53	9.1727e-52
30337	ENSG00000106689	2.16084	3.5983	559.289	1.74654e-53	9.66767e-52
5070	ENSG00000168243	1.47191	4.74346	544.315	9.13656e-53	4.93095e-51
49410	ENSG00000108950	1.49798	4.73433	636.953	3.08866e-52	1.62627e-50
39936	ENSG00000136160	1.94195	5.44393	529.937	5.03289e-52	2.60064e-50
45067	ENSG00000260362	3.47051	2.13078	598.215	8.27929e-52	4.15655e-50
28236	ENSG00000132297	2.97338	3.34673	527.714	8.67959e-52	4.34628e-50
235	ENSG00000173673	1.00905	5.89306	539.087	9.5805e-52	4.77281e-50
28187	ENSG00000136997	1.36693	5.36843	507.59	6.17386e-51	2.97648e-49
4320	ENSG00000174307	1.26961	5.21317	492.808	3.59607e-50	1.69172e-48
9680	ENSG00000092345	1.56527	4.21104	491.258	4.33609e-50	2.02028e-48
8560	ENSG00000196141	1.06263	5.9992	490.789	4.58901e-50	2.13301e-48
22400	ENSG00000105810	1.08405	5.63436	490.441	4.78633e-50	2.21942e-48
55902	ENSG00000184470	1.75335	4.30856	489.379	5.44356e-50	2.51218e-48
29540	ENSG00000135046	2.3295	3.34357	485.241	9.00309e-50	4.11579e-48
38091	ENSG00000257474	3.07554	2.54917	483.268	1.14579e-49	5.22181e-48
33666	ENSG00000197149	2.65835	2.78716	481.688	1.3904e-49	6.26777e-48
21262	ENSG00000050344	1.03147	6.49524	485.668	1.9044e-49	8.52549e-48
2606	ENSG00000215866	2.04262	4.14667	478.355	4.83009e-49	2.12316e-47
14614	ENSG00000121207	1.44749	5.38749	469.223	6.51386e-49	2.83762e-47
52950	ENSG00000130176	1.47916	4.9583	464.141	1.23344e-48	5.25536e-47
26485	ENSG00000003989	1.00333	5.7084	462.395	1.53792e-48	6.50986e-47
3177	ENSG00000163191	1.27001	5.257	444.876	1.45682e-47	5.92145e-46
10979	ENSG00000242242	2.88132	1.82806	443.325	1.7833e-47	7.21829e-46
25742	ENSG00000129682	1.40426	5.06928	441.317	2.31896e-47	9.34826e-46
38045	ENSG00000257453	1.69017	4.43348	441.316	2.31914e-47	9.34826e-46
8376	ENSG00000162998	1.28057	4.78475	440.207	2.68199e-47	1.07885e-45
35600	ENSG00000196611	2.899	2.02434	436.395	4.43038e-47	1.76751e-45
10867	ENSG00000154175	2.86879	1.97638	431.588	8.38059e-47	3.32299e-45
26720	ENSG00000120875	1.22803	4.99945	430.515	9.66909e-47	3.81831e-45
46161	ENSG00000187193	1.52883	4.27175	421.746	3.1426e-46	1.21146e-44
27144	ENSG00000254087	1.19946	5.20647	420.686	3.62848e-46	1.39599e-44
20093	ENSG00000111860	1.57275	3.87065	414.112	8.89846e-46	3.37672e-44
34942	ENSG00000069482	1.31774	6.04878	412.176	1.16131e-45	4.38971e-44
21464	ENSG00000155849	1.54236	4.06103	405.663	2.86259e-45	1.05736e-43
46291	ENSG00000260834	1.35958	5.12791	404.536	3.34978e-45	1.23263e-43
22130	ENSG00000049540	1.30295	4.48703	402.803	4.26806e-45	1.56756e-43
37591	ENSG00000179899	1.08894	5.77677	396.83	2.38497e-44	8.44035e-43
10097	ENSG00000163814	1.44206	4.37835	387.637	3.67631e-44	1.28697e-42
20232	ENSG00000227220	1.56916	4.51488	420.023	3.82022e-44	1.33255e-42
36416	ENSG00000010278	1.01578	5.96266	379.886	1.13119e-43	3.82224e-42
15855	ENSG00000145632	1.34899	4.83005	373.951	2.70426e-43	8.95079e-42
28023	ENSG00000164756	2.67321	1.53088	360.738	1.95151e-42	6.19539e-41
38154	ENSG00000133636	2.07833	3.61636	353.486	5.90001e-42	1.83704e-40
6838	ENSG00000214336	1.45872	3.93537	350.561	9.25872e-42	2.8599e-40
19870	ENSG00000112297	1.35991	4.38395	348.39	1.2959e-41	3.98387e-40
17763	ENSG00000113763	1.4576	4.06186	345.438	2.05188e-41	6.26825e-40
19530	ENSG00000111799	1.38877	4.43481	344.172	2.64639e-41	8.03385e-40
22469	ENSG00000105880	2.68636	1.65579	350.096	4.23711e-41	1.26456e-39
34792	ENSG00000175592	1.95134	3.62047	340.745	4.28406e-41	1.27661e-39
22647	ENSG00000232301	1.39913	4.39819	338.979	5.66208e-41	1.6668e-39
24643	ENSG00000186767	1.04581	5.04204	337.617	7.0248e-41	2.06171e-39
608	ENSG00000169991	1.32886	4.53009	332.395	1.61531e-40	4.63574e-39
13676	ENSG00000138772	1.19094	5.10445	328.05	3.25164e-40	9.16925e-39
26771	ENSG00000157168	1.54975	3.69216	313.141	3.76645e-39	9.88897e-38
23794	ENSG00000130021	1.02576	4.99991	311.974	4.57789e-39	1.19548e-37
5970	ENSG00000272054	1.06457	5.05598	303.59	1.88577e-38	4.77689e-37
51771	ENSG00000101445	1.44825	4.47765	303.072	2.0597e-38	5.21066e-37
8089	ENSG00000115339	1.63877	3.27746	301.142	2.86485e-38	7.20999e-37
43104	ENSG00000259279	1.9892	2.81714	299.244	3.96851e-38	9.92331e-37
46149	ENSG00000169715	1.91551	2.4616	296.664	6.19347e-38	1.53682e-36
25915	ENSG00000102195	2.26862	2.25374	296.114	6.81169e-38	1.68377e-36
16507	ENSG00000271687	2.73622	0.754087	295.378	9.6193e-38	2.35382e-36
29492	ENSG00000135063	1.41432	4.19118	293.306	1.10959e-37	2.70153e-36
36272	ENSG00000166105	1.34716	4.49615	293.282	1.11422e-37	2.7094e-36
48395	ENSG00000161381	2.06617	2.22654	290.526	1.80429e-37	4.34393e-36
33162	ENSG00000174672	1.02856	4.94743	283.095	6.71708e-37	1.58381e-35
32716	ENSG00000138166	1.62286	4.36548	297.13	1.17951e-36	2.75773e-35
55904	ENSG00000093010	1.1598	4.22505	277.233	1.9249e-36	4.44695e-35
10128	ENSG00000163827	1.29361	4.54032	275.419	2.67394e-36	6.15546e-35
34366	ENSG00000134809	1.17188	4.61006	275.189	2.78784e-36	6.41005e-35
27432	ENSG00000104369	1.04536	4.90574	273.937	3.50077e-36	7.98316e-35
18184	ENSG00000226673	2.36523	2.14048	272.345	4.6815e-36	1.06258e-34
41919	ENSG00000100604	1.34964	4.44286	268.615	9.28833e-36	2.08146e-34
25635	ENSG00000165704	1.11345	4.8862	268.461	9.55673e-36	2.13668e-34
22860	ENSG00000135269	1.16601	4.56229	266.942	1.26561e-35	2.79744e-34
53323	ENSG00000130513	1.44388	5.4964	265.243	1.73479e-35	3.81281e-34
28843	ENSG00000120156	1.49345	3.57165	264.946	1.83324e-35	4.01555e-34
25385	ENSG00000131725	1.09627	4.89124	263.644	2.33674e-35	5.10119e-34
21161	ENSG00000183742	1.03333	4.81591	262.29	3.97603e-35	8.62169e-34
5875	ENSG00000213626	1.25718	4.16795	260.29	4.3821e-35	9.4705e-34
52292	ENSG00000197457	1.1608	4.46697	260.126	4.51937e-35	9.75632e-34
25379	ENSG00000003096	1.13696	4.44114	259.016	5.57161e-35	1.19614e-33
46162	ENSG00000259827	1.4499	3.56939	257.57	7.32416e-35	1.55455e-33
10099	ENSG00000249992	1.04509	4.79654	285.456	9.54832e-35	2.01427e-33
26277	ENSG00000173295	1.46763	3.47069	254.941	1.20713e-34	2.51915e-33
13849	ENSG00000187653	1.01895	4.77587	247.754	4.81061e-34	9.70565e-33
20641	ENSG00000078269	1.07842	4.66051	242.952	1.22858e-33	2.44071e-32
20096	ENSG00000217330	2.44656	0.444786	239.822	2.27771e-33	4.46105e-32
4316	ENSG00000159166	1.11907	4.53827	239.919	7.13051e-33	1.36761e-31
17284	ENSG00000156475	1.18817	4.40448	230.576	1.45224e-32	2.73406e-31
46146	ENSG00000125148	1.34163	3.34627	228.589	2.1752e-32	4.06755e-31
13262	ENSG00000128045	1.00402	5.06715	224.462	5.06818e-32	9.29836e-31
36225	ENSG00000134917	1.86441	2.96676	221.642	9.08068e-32	1.63511e-30
26522	ENSG00000175445	1.48523	3.8814	216.691	3.08255e-31	5.36175e-30
24634	ENSG00000198205	2.23087	1.42151	214.732	3.86267e-31	6.70668e-30
56689	ENSG00000100311	1.79267	3.8357	213.537	4.97561e-31	8.6083e-30
12127	ENSG00000242808	1.41004	3.21317	212.972	5.60966e-31	9.66224e-30
22073	ENSG00000183166	1.07892	4.37279	212.245	6.54794e-31	1.12088e-29
10847	ENSG00000144810	2.06056	2.14423	210.526	9.44991e-31	1.59932e-29
16131	ENSG00000176928	1.7936	3.27013	210.112	1.28258e-30	2.14267e-29
3547	ENSG00000158716	1.30069	3.75252	204.379	3.56008e-30	5.77368e-29
4815	ENSG00000243709	1.77769	3.27486	201.011	7.43618e-30	1.18716e-28
8428	ENSG00000168542	2.65062	4.81676	771.32	1.04398e-29	1.66122e-28
38590	ENSG00000185847	1.58741	2.97818	196.312	2.10197e-29	3.28289e-28
18254	ENSG00000172197	1.36099	3.41892	194.1	3.44529e-29	5.29577e-28
33915	ENSG00000166016	1.04384	4.45342	193.007	4.40246e-29	6.72977e-28
5876	ENSG00000256261	1.30539	3.47918	191.385	6.34477e-29	9.62315e-28
6090	ENSG00000236502	2.14095	0.972866	191.076	6.80307e-29	1.02942e-27
11814	ENSG00000163661	1.42337	3.42843	191.074	7.94832e-29	1.19804e-27
53609	ENSG00000267243	2.09927	1.32795	187.01	1.715e-28	2.53776e-27
36510	ENSG00000111704	1.43246	3.63934	184.538	3.02464e-28	4.43516e-27
31643	ENSG00000128805	1.14001	3.77928	179.29	1.02328e-27	1.45544e-26
14989	ENSG00000154553	1.31819	3.35477	176.179	2.12683e-27	2.97068e-26
32098	ENSG00000156113	1.38053	2.96207	175.428	2.54006e-27	3.5377e-26
33107	ENSG00000184363	1.01435	3.86388	174.057	3.51643e-27	4.85233e-26
22546	ENSG00000146833	1.27461	2.74723	173.973	3.58722e-27	4.94649e-26
11765	ENSG00000196549	1.4214	3.79861	170.576	8.08342e-27	1.09216e-25
9990	ENSG00000177873	2.01493	0.906098	168.64	1.28881e-26	1.71627e-25
3174	ENSG00000197747	1.16764	4.01055	167.439	1.72412e-26	2.28499e-25
46160	ENSG00000205358	1.85299	1.35307	167.342	1.76543e-26	2.33654e-25
57173	ENSG00000228592	1.75001	3.22716	164.779	3.29754e-26	4.30564e-25
42688	ENSG00000140181	1.06773	4.28919	164.619	4.0282e-26	5.23411e-25
17242	ENSG00000113580	1.75449	2.40178	163.96	4.03018e-26	5.23411e-25
29735	ENSG00000213694	1.0081	4.06428	162.94	5.17828e-26	6.66725e-25
28234	ENSG00000258417	1.90437	1.59672	162.028	6.48466e-26	8.30524e-25
19648	ENSG00000135318	1.87776	1.45532	160.794	9.01183e-26	1.14588e-24
8055	ENSG00000197635	1.22669	3.2103	160.229	1.01229e-25	1.28379e-24
6629	ENSG00000115350	1.26163	3.38164	160.162	1.05399e-25	1.33581e-24
16751	ENSG00000113083	1.77504	2.08298	160.992	1.38312e-25	1.73933e-24
13625	ENSG00000169248	1.9572	0.811943	160.003	1.38635e-25	1.74226e-24
13600	ENSG00000260265	1.78374	1.72871	155.928	2.96718e-25	3.67897e-24
40460	ENSG00000129538	1.90254	1.47118	155.09	3.66533e-25	4.51578e-24
23696	ENSG00000155093	1.70407	2.85225	148.811	1.81832e-24	2.15022e-23
27481	ENSG00000104435	1.03231	3.28291	147.27	2.70702e-24	3.16645e-23
4995	ENSG00000235152	1.38838	2.8847	146.804	3.05485e-24	3.55618e-23
33585	ENSG00000133816	1.25075	2.85895	144.807	5.13821e-24	5.90362e-23
14043	ENSG00000188517	1.19382	3.27317	143.661	6.93503e-24	7.9166e-23
11978	ENSG00000013297	1.52238	3.33014	142.922	8.42013e-24	9.56135e-23
7946	ENSG00000177519	1.04223	3.65207	141.677	1.16887e-23	1.31347e-22
18846	ENSG00000224557	1.23184	3.3451	141.208	1.32303e-23	1.48328e-22
18842	ENSG00000223865	1.16489	3.22489	140.911	1.43082e-23	1.60227e-22
50970	ENSG00000197971	1.04837	3.82654	138.9	2.44134e-23	2.69658e-22
26596	ENSG00000104689	1.23821	3.1208	138.527	2.69628e-23	2.97479e-22
9468	ENSG00000189229	1.70413	1.603	138.491	2.72224e-23	3.00002e-22
22867	ENSG00000105974	1.49807	2.6578	139.124	3.48366e-23	3.81104e-22
48544	ENSG00000128422	1.84645	0.791683	137.387	3.65712e-23	3.9963e-22
52246	ENSG00000101187	1.04435	3.69617	137.096	3.95427e-23	4.31098e-22
32333	ENSG00000148680	1.06252	4.18916	136.788	4.29505e-23	4.66975e-22
52824	ENSG00000188321	1.10342	3.43767	135.964	5.35921e-23	5.79111e-22
37049	ENSG00000110975	1.50368	2.14352	135.261	6.47693e-23	6.9679e-22
17384	ENSG00000198624	1.05947	3.58949	133.835	9.52771e-23	1.01432e-21
3947	ENSG00000235750	1.00389	3.94071	133.363	1.08291e-22	1.14971e-21
39910	ENSG00000136153	1.02205	3.69986	133.164	1.14299e-22	1.21086e-21
37883	ENSG00000228144	1.0534	3.24504	133.099	1.16343e-22	1.2305e-21
10100	ENSG00000178550	1.03177	3.79219	149.636	1.5049e-22	1.58132e-21
6398	ENSG00000172974	1.72975	1.27919	131.332	1.88403e-22	1.97224e-21
5644	ENSG00000132031	1.1229	3.30843	131.38	2.09706e-22	2.18934e-21
8769	ENSG00000229150	1.27289	2.46786	130.85	2.42261e-22	2.51705e-21
8110	ENSG00000172318	1.05788	3.58434	128.742	3.83952e-22	3.93035e-21
29538	ENSG00000165092	1.72486	1.04718	128.181	4.48364e-22	4.56565e-21
41716	ENSG00000177108	1.07468	4.21037	128.025	4.6817e-22	4.76234e-21
14377	ENSG00000151014	1.05391	3.66811	127.726	5.08597e-22	5.15737e-21
56640	ENSG00000185022	1.28533	3.05391	127.541	5.35293e-22	5.4196e-21
5364	ENSG00000184731	1.22838	3.17251	126.966	6.27971e-22	6.3447e-21
22467	ENSG00000006377	1.76963	0.272919	125.411	9.68637e-22	9.65111e-21
9797	ENSG00000163508	1.68458	1.3588	125.341	9.87656e-22	9.83555e-21
19798	ENSG00000271860	1.72389	0.536209	123.095	1.85546e-21	1.81063e-20
13856	ENSG00000249152	1.22603	3.46303	120.801	3.95361e-21	3.78958e-20
20660	ENSG00000233893	1.09477	3.19284	119.249	5.52778e-21	5.2518e-20
43560	ENSG00000128918	1.53206	1.4525	118.17	7.52926e-21	7.09437e-20
28553	ENSG00000106688	1.12161	3.12781	117.174	1.00238e-20	9.35861e-20
1259	ENSG00000168389	1.06566	3.50409	115.423	1.66302e-20	1.53277e-19
7316	ENSG00000175701	1.23922	2.86437	114.991	1.88466e-20	1.72966e-19
6626	ENSG00000204792	1.53965	0.429112	114.991	2.01219e-20	1.8441e-19
9682	ENSG00000229271	1.43217	1.63539	113.434	2.96671e-20	2.68594e-19
1864	ENSG00000184588	1.37568	2.15186	113.222	3.20401e-20	2.89538e-19
39447	ENSG00000242715	1.02895	3.09983	113.054	3.31493e-20	2.99283e-19
5880	ENSG00000162949	1.26461	2.77457	112.258	4.18499e-20	3.7574e-19
15280	ENSG00000248131	1.02337	3.44684	111.569	5.12476e-20	4.57368e-19
9899	ENSG00000163673	1.53088	1.57967	109.745	8.77969e-20	7.7116e-19
36616	ENSG00000188393	1.69167	-0.155907	109.158	1.04515e-19	9.14694e-19
32378	ENSG00000187553	1.39637	2.48578	109.105	1.06169e-19	9.28335e-19
31618	ENSG00000165388	1.39639	2.34394	107.3	1.81792e-19	1.5684e-18
28335	ENSG00000198576	1.05042	3.91803	107.214	1.86515e-19	1.60772e-18
38092	ENSG00000257956	1.57946	-0.58686	107.203	1.87132e-19	1.61233e-18
30940	ENSG00000238266	1.54321	0.792029	106.59	2.24876e-19	1.92557e-18
23901	ENSG00000182798	1.37928	2.08997	105.432	3.18504e-19	2.70582e-18
32074	ENSG00000165644	1.06972	3.18374	104.533	4.178e-19	3.52932e-18
35729	ENSG00000204381	1.12814	2.47306	102.897	6.86146e-19	5.71661e-18
7128	ENSG00000170500	1.19396	2.45547	102.694	7.29942e-19	6.07108e-18
6092	ENSG00000225156	1.49656	1.29328	102.042	8.90297e-19	7.38267e-18
22416	ENSG00000105825	1.34861	3.25143	101.834	9.48802e-19	7.85105e-18
16355	ENSG00000245526	1.54037	0.855904	101.467	1.06129e-18	8.75201e-18
21558	ENSG00000002746	1.24166	2.37419	101.07	1.19873e-18	9.83951e-18
52699	ENSG00000125731	1.03233	3.46394	100.974	1.23427e-18	1.01141e-17
26138	ENSG00000253982	1.53792	1.24627	102.13	1.28293e-18	1.04996e-17
47406	ENSG00000154914	1.02217	3.06512	98.0812	3.01216e-18	2.39261e-17
21177	ENSG00000225308	1.57423	0.0642904	97.4309	3.68619e-18	2.91726e-17
28719	ENSG00000178031	1.40121	1.48605	97.1287	4.04968e-18	3.19194e-17
44235	ENSG00000140600	1.0824	2.93468	96.0416	5.68521e-18	4.42895e-17
56232	ENSG00000235231	1.38368	0.0368691	95.3573	7.4064e-18	5.73074e-17
16258	ENSG00000113319	1.07781	3.12813	92.9799	1.49002e-17	1.12644e-16
34979	ENSG00000131620	1.1169	2.59625	92.4712	1.75076e-17	1.31843e-16
34829	ENSG00000254510	1.24743	2.18989	91.2192	2.6075e-17	1.94551e-16
36615	ENSG00000256797	1.52864	-0.47386	91.252	2.74017e-17	2.04372e-16
26582	ENSG00000179388	1.17285	1.90783	89.0872	5.16293e-17	3.77249e-16
42813	ENSG00000206190	1.24988	3.21789	88.2691	6.72109e-17	4.88165e-16
9582	ENSG00000157150	1.45199	1.18818	87.9155	7.53481e-17	5.45026e-16
21593	ENSG00000106631	1.27279	2.5247	87.7427	7.96811e-17	5.75083e-16
14766	ENSG00000196104	1.41132	1.67249	86.6636	1.13082e-16	8.08636e-16
28676	ENSG00000147862	1.03201	2.78964	85.1089	1.87782e-16	1.32237e-15
26278	ENSG00000253981	1.13517	2.18044	84.9633	1.96956e-16	1.38406e-15
3266	ENSG00000169418	1.00244	3.69577	88.7921	2.54486e-16	1.77029e-15
16508	ENSG00000270906	1.41363	1.05074	83.7613	2.92264e-16	2.02078e-15
22864	ENSG00000105971	1.42376	1.17892	83.7435	2.93984e-16	2.03195e-15
40238	ENSG00000139832	1.00276	3.00836	82.5652	4.33739e-16	2.97148e-15
18657	ENSG00000237923	1.00108	2.81626	82.5672	4.37584e-16	2.99571e-15
10914	ENSG00000242759	1.4046	0.828258	80.9934	7.30951e-16	4.93113e-15
25551	ENSG00000171388	1.30872	4.18152	80.4034	9.35384e-16	6.26243e-15
56233	ENSG00000272955	1.27662	-0.108996	79.0933	1.38029e-15	9.14653e-15
57543	ENSG00000183486	1.32432	1.34485	79.0283	1.41078e-15	9.3422e-15
32315	ENSG00000152779	1.09732	2.38102	78.9512	1.44778e-15	9.57746e-15
29550	ENSG00000119121	1.25278	1.38893	77.5941	2.28789e-15	1.49216e-14
48877	ENSG00000170689	1.25643	0.8603	76.9657	2.83049e-15	1.83312e-14
47537	ENSG00000170425	1.03956	2.64751	76.2132	3.6549e-15	2.34825e-14
11658	ENSG00000169908	1.32042	1.52925	75.7163	4.32899e-15	2.76307e-14
41349	ENSG00000027075	1.02503	2.75685	74.5209	6.51511e-15	4.10448e-14
18506	ENSG00000235559	1.39467	0.358704	74.5454	6.70143e-15	4.21639e-14
50913	ENSG00000166342	1.08191	2.31798	74.0408	7.68208e-15	4.80693e-14
32170	ENSG00000234743	1.05495	2.50773	73.7701	8.43155e-15	5.25558e-14
22924	ENSG00000234985	1.37901	-0.732939	73.944	1.05114e-14	6.50192e-14
13315	ENSG00000109255	1.04027	2.56417	73.0367	1.08558e-14	6.70857e-14
13589	ENSG00000124882	1.28353	-0.454199	73.2267	1.20043e-14	7.39478e-14
26912	ENSG00000254287	1.22445	1.69389	72.19	1.45492e-14	8.9144e-14
13978	ENSG00000169836	1.30941	0.762509	71.0634	2.15179e-14	1.30606e-13
9257	ENSG00000168505	1.01424	3.56887	71.1977	2.15779e-14	1.30889e-13
47658	ENSG00000273018	1.24771	1.21887	69.8583	3.27792e-14	1.96685e-13
9683	ENSG00000224039	1.32049	0.455246	69.6804	3.48866e-14	2.09008e-13
22804	ENSG00000234273	1.17764	0.353416	69.154	4.19662e-14	2.49881e-13
5368	ENSG00000189292	1.27254	1.30539	67.2658	8.17139e-14	4.76476e-13
28809	ENSG00000147883	1.17209	0.612734	66.0354	1.26549e-13	7.27431e-13
36593	ENSG00000256673	1.24608	1.14381	65.8241	1.36456e-13	7.82297e-13
46292	ENSG00000260364	1.21657	1.52652	64.1698	2.46831e-13	1.39005e-12
54263	ENSG00000167383	1.18103	0.358771	63.6795	2.94499e-13	1.64846e-12
30340	ENSG00000234921	1.25319	0.545711	63.5701	3.06352e-13	1.70989e-12
22982	ENSG00000197462	1.15319	3.21558	63.1661	3.54459e-13	1.96934e-12
41903	ENSG00000140092	1.17938	1.25224	62.6368	4.29295e-13	2.37156e-12
28684	ENSG00000147869	1.20206	1.33101	62.5598	4.4145e-13	2.43594e-12
10680	ENSG00000227124	1.05163	-1.35988	61.0734	7.77632e-13	4.20735e-12
14669	ENSG00000164125	1.1999	0.9659	60.5791	9.08175e-13	4.88374e-12
28226	ENSG00000155897	1.21206	1.18823	60.5409	9.20976e-13	4.94846e-12
48866	ENSG00000173917	1.20163	0.702824	59.9174	1.15745e-12	6.14931e-12
8419	ENSG00000231689	1.08259	1.64023	58.8887	1.69021e-12	8.87301e-12
1644	ENSG00000228838	1.02851	2.11481	58.7055	1.80846e-12	9.47334e-12
29584	ENSG00000204612	1.06106	2.1941	58.2524	2.13833e-12	1.11442e-11
30687	ENSG00000204007	1.09111	-1.32381	58.233	2.16564e-12	1.12805e-11
53133	ENSG00000127507	1.22279	0.0642138	57.929	2.41049e-12	1.25223e-11
12714	ENSG00000163995	1.08566	1.58917	57.8235	2.50666e-12	1.30184e-11
32790	ENSG00000182645	1.14666	0.111173	55.9162	5.10288e-12	2.58726e-11
43810	ENSG00000137809	1.16241	0.91385	55.1483	6.80672e-12	3.42522e-11
22077	ENSG00000254184	1.00186	1.6694	54.8467	8.88098e-12	4.42545e-11
43048	ENSG00000255192	1.06116	2.37745	53.9645	1.0636e-11	5.26088e-11
57220	ENSG00000154736	1.10658	1.22831	52.3395	1.97143e-11	9.51623e-11
11281	ENSG00000074416	1.13202	0.536087	52.2183	2.06475e-11	9.9494e-11
18813	ENSG00000196126	1.14446	0.465584	51.7955	2.42662e-11	1.16215e-10
26910	ENSG00000253939	1.11989	0.0436996	51.7073	2.50982e-11	1.19989e-10
28235	ENSG00000253117	1.00988	-0.0487674	51.1826	3.06866e-11	1.45808e-10
32373	ENSG00000152804	1.01351	1.57699	51.1616	3.09344e-11	1.46878e-10
6811	ENSG00000222041	1.04687	0.977033	51.148	3.10966e-11	1.47576e-10
48542	ENSG00000186847	1.07349	-1.15587	50.6807	3.72105e-11	1.75136e-10
52165	ENSG00000198768	1.08156	1.19139	49.7501	5.32702e-11	2.47132e-10
36983	ENSG00000235884	1.06492	0.936492	49.174	6.65768e-11	3.06812e-10
11656	ENSG00000163762	1.06152	1.30262	48.302	9.34245e-11	4.24e-10
23206	ENSG00000157680	1.04725	1.21279	48.2738	9.44535e-11	4.2847e-10
54803	ENSG00000189348	1.04799	-0.483677	48.1972	9.73169e-11	4.41356e-10
47659	ENSG00000233327	1.08175	0.501189	46.8232	1.66543e-10	7.37918e-10
22466	ENSG00000231764	1.08803	0.188046	46.8838	1.76495e-10	7.79521e-10
21205	ENSG00000230658	1.06422	0.243289	46.1241	2.19239e-10	9.57214e-10
4996	ENSG00000236372	1.04888	1.21313	45.886	2.40811e-10	1.04739e-09
393	ENSG00000120937	1.07694	0.579575	45.4	2.98895e-10	1.28964e-09
27905	ENSG00000164932	1.02616	1.36428	44.0485	7.65038e-10	3.16793e-09
36849	ENSG00000134548	1.04222	0.698322	42.455	1.04364e-09	4.26792e-09
44256	ENSG00000235370	1.04069	-0.147967	40.7266	1.97863e-09	7.86957e-09
27095	ENSG00000196711	1.01236	0.206681	39.6409	2.95122e-09	1.1551e-08
9273	ENSG00000163359	2.33678	5.79049	234.939	5.8268e-05	0.000143085
27460	ENSG00000091656	-2.78678	7.34028	7374.15	2.33362e-133	4.534e-129
11023	ENSG00000144857	-2.75988	7.1683	6858.06	5.97272e-131	5.8022e-127
1900	ENSG00000116729	-2.50643	7.60729	6608.4	1.0127e-129	6.55856e-126
9017	ENSG00000135903	-4.01087	5.77155	6098.52	4.60963e-127	2.23901e-123
19615	ENSG00000146242	-2.00352	8.99234	5786.81	2.8879e-123	9.35151e-120
47907	ENSG00000007171	-3.65395	5.49874	4470.94	7.71531e-117	2.14144e-113
49346	ENSG00000168646	-2.35931	6.54511	3986.68	4.33853e-113	7.66303e-110
36148	ENSG00000064309	-2.17665	6.72816	3785.9	2.10182e-111	3.14126e-108
21545	ENSG00000106571	-1.72127	7.78171	3563.41	1.96514e-109	2.72719e-106
30329	ENSG00000148204	-1.89802	6.95831	3232.91	2.8187e-106	3.04247e-103
37216	ENSG00000139219	-1.71072	7.48764	3192.74	7.15456e-106	7.3161e-103
19766	ENSG00000135333	-2.12534	6.42486	3164.56	1.38442e-105	1.34489e-102
14754	ENSG00000109472	-2.43891	5.94424	3144.22	2.23713e-105	2.06977e-102
19254	ENSG00000008196	-4.38179	4.48184	3134.53	2.81467e-105	2.48573e-102
8878	ENSG00000115461	-1.88153	6.66114	2752.71	4.30107e-101	3.34262e-98
38982	ENSG00000181234	-2.75514	5.21307	2692.03	2.23249e-100	1.54911e-97
11444	ENSG00000154928	-2.61545	5.39763	2688.16	2.48247e-100	1.66317e-97
53366	ENSG00000130287	-2.56817	5.59919	2677.32	3.34487e-100	2.16625e-97
53455	ENSG00000160352	-4.37984	5.24996	2655.91	6.04929e-100	3.79135e-97
12667	ENSG00000163132	-3.59352	4.50934	2577.79	5.46522e-99	3.31824e-96
1465	ENSG00000197587	-2.74068	5.11808	2565.87	7.68801e-99	4.52637e-96
8157	ENSG00000128683	-2.48956	5.39099	2452.07	2.16139e-97	1.19982e-94
35525	ENSG00000149212	-1.40744	7.75274	2437.13	3.38507e-97	1.8269e-94
37277	ENSG00000125084	-4.0823	4.19321	2431.6	3.9999e-97	2.10038e-94
8794	ENSG00000078018	-1.87901	6.35862	2380.27	1.91313e-96	9.78164e-94
37275	ENSG00000169884	-3.55192	4.44617	2366.73	2.90687e-96	1.44814e-93
23482	ENSG00000174469	-1.21428	8.73508	2192.39	7.81577e-94	3.79631e-91
15156	ENSG00000170549	-1.8731	6.07121	2145.45	3.78413e-93	1.79322e-90
51239	ENSG00000101384	-1.41118	7.32806	2118.36	9.54328e-93	4.31201e-90
8418	ENSG00000003436	-2.88336	4.80553	2114.3	1.09724e-92	4.84508e-90
42998	ENSG00000166923	-2.09856	5.63516	2094.6	2.16716e-92	9.35682e-90
35264	ENSG00000149256	-1.82855	6.07753	2092.97	2.29394e-92	9.68891e-90
49477	ENSG00000069188	-1.215	8.05769	1936.86	6.33024e-90	2.51001e-87
43524	ENSG00000166450	-1.37859	8.73683	2656.25	1.038e-89	3.95437e-87
56313	ENSG00000225783	-1.10905	9.20701	1919.25	1.22494e-89	4.57682e-87
34033	ENSG00000157570	-1.69331	6.34785	1915.51	1.40985e-89	5.08154e-87
53838	ENSG00000105290	-1.85918	5.97514	1896.34	2.91563e-89	1.02996e-86
3713	ENSG00000162761	-3.32063	4.20852	1873.05	7.10959e-89	2.46665e-86
49900	ENSG00000158270	-2.95793	4.55229	1863.05	1.04589e-88	3.56503e-86
3981	ENSG00000213058	-5.04094	3.16433	1805.86	9.87531e-88	3.30806e-85
6347	ENSG00000115507	-1.70988	6.05849	1796.22	1.45069e-87	4.77721e-85
28983	ENSG00000122756	-1.91876	5.63483	1769.11	4.32529e-87	1.37764e-84
1270	ENSG00000049089	-1.76896	5.88576	1744.55	1.1795e-86	3.6962e-84
3569	ENSG00000018625	-1.12666	8.06295	1689.69	1.16292e-85	3.5864e-83
27343	ENSG00000137573	-2.11284	5.30361	1676.59	2.02855e-85	6.15824e-83
49347	ENSG00000266076	-2.32995	4.96161	1674.92	2.17866e-85	6.51219e-83
45575	ENSG00000167371	-1.36197	6.98951	1674.4	2.22783e-85	6.55826e-83
18926	ENSG00000146197	-1.87009	5.44826	1555.27	4.27853e-83	1.18754e-80
47204	ENSG00000129204	-3.83264	3.44097	1545.54	6.68048e-83	1.8281e-80
25258	ENSG00000197565	-1.06376	8.08931	1533.92	1.14104e-82	3.07907e-80
14538	ENSG00000181541	-2.46814	4.55393	1533.36	1.17134e-82	3.11754e-80
34582	ENSG00000124942	-1.07706	8.06944	1497.34	6.31008e-82	1.57178e-79
49778	ENSG00000171282	-1.30623	6.73743	1481.17	1.35974e-81	3.34409e-79
52359	ENSG00000129946	-1.54572	6.04873	1428.47	1.75314e-80	4.20514e-78
3586	ENSG00000162738	-1.01236	8.20567	1375.32	2.52128e-79	5.83165e-77
50389	ENSG00000170558	-1.04547	7.83739	1355.75	6.88647e-79	1.57409e-76
33867	ENSG00000007372	-1.39669	6.33572	1371.72	7.09441e-79	1.60276e-76
36122	ENSG00000165495	-2.25814	4.59994	1292.58	1.93454e-77	4.17625e-75
50103	ENSG00000154856	-2.31211	4.87157	1258.37	1.25186e-76	2.61532e-74
4872	ENSG00000154342	-2.96235	3.82848	1255.25	1.48753e-76	3.07459e-74
36109	ENSG00000154134	-1.8758	5.82651	1667.76	1.53909e-76	3.14769e-74
19616	ENSG00000118420	-1.92828	5.00961	1247.82	2.24749e-76	4.5486e-74
1818	ENSG00000187140	-2.29605	4.56838	1242.07	3.09659e-76	6.20243e-74
21425	ENSG00000173852	-1.61007	5.65128	1237.7	3.9565e-76	7.84396e-74
56887	ENSG00000188064	-2.12907	4.50707	1207.56	2.184e-75	4.2433e-73
17209	ENSG00000240184	-1.16635	6.95066	1201.32	3.12436e-75	6.01021e-73
602	ENSG00000009709	-3.20786	3.65977	1248.55	5.25965e-75	9.92134e-73
44514	ENSG00000185551	-1.70205	5.22157	1166.95	2.31929e-74	4.29157e-72
56314	ENSG00000206028	-1.07478	7.23185	1161.29	3.24175e-74	5.94188e-72
47046	ENSG00000185924	-2.92503	3.74028	1160.12	3.475e-74	6.30988e-72
9020	ENSG00000237732	-3.25344	3.28596	1149.99	6.35575e-74	1.14339e-71
32462	ENSG00000187122	-2.38177	4.1567	1126.68	2.59648e-73	4.54477e-71
21954	ENSG00000152926	-1.52153	5.76136	1119.52	4.0227e-73	6.91655e-71
47220	ENSG00000091592	-1.72274	5.18353	1111.86	6.44108e-73	1.08821e-70
10235	ENSG00000185909	-1.79821	5.13358	1123.49	6.9327e-73	1.16117e-70
38073	ENSG00000067798	-2.63876	3.92688	1109.9	7.26557e-73	1.20652e-70
37637	ENSG00000197728	-1.39188	6.38503	1106.43	9.00385e-73	1.48251e-70
3757	ENSG00000143195	-1.66827	5.38111	1144.87	1.78671e-72	2.91714e-70
43735	ENSG00000174498	-1.04657	7.25145	1092.56	2.13519e-72	3.45706e-70
1837	ENSG00000158966	-1.00919	7.30934	1091.93	2.22084e-72	3.566e-70
16790	ENSG00000168916	-1.10019	6.86707	1071.41	8.11426e-72	1.25121e-69
51991	ENSG00000124126	-1.21484	6.45853	1041.4	5.61603e-71	8.3293e-69
38487	ENSG00000111783	-2.81741	3.59354	1033.54	9.39504e-71	1.38285e-68
24093	ENSG00000198947	-1.26653	6.01838	1026.7	1.47494e-70	2.15464e-68
17420	ENSG00000164574	-1.44078	5.7078	1025.79	1.56597e-70	2.27053e-68
1093	ENSG00000134686	-1.28381	6.01854	1017.76	2.66948e-70	3.7858e-68
46036	ENSG00000140807	-1.88418	4.69423	1011.81	3.96901e-70	5.58796e-68
34087	ENSG00000134569	-1.18596	6.46887	1009.38	4.6704e-70	6.48152e-68
43032	ENSG00000215252	-1.71296	5.28931	1008.91	4.82068e-70	6.64262e-68
33117	ENSG00000185522	-1.82047	4.91245	1003.8	6.7985e-70	9.30197e-68
6346	ENSG00000231609	-1.7786	4.83905	1002.56	7.39249e-70	1.0044e-67
37556	ENSG00000161638	-1.13977	6.80954	1017.86	1.1101e-69	1.49778e-67
29693	ENSG00000180447	-1.72794	5.42208	1254.35	2.11039e-69	2.7893e-67
[truncated: 607 more rows]

## Sheet: HUES8vsHUES9
	genes	logFC	logCPM	F	PValue	FDR
[truncated: 1,022 more rows]

## Sheet: H1vsHUES64
	genes	logFC	AveExpr	t	P.Value	adj.P.Val
[truncated: 4,269 more rows]
