# Supplementary material for: Transcriptome variations among human embryonic stem cell lines are associated with their differentiation propensity
Source: PLoS One. 2018 Feb 14;13(2):e0192625. doi: 10.1371/journal.pone.0192625 (PMC5812638; doi:10.1371/journal.pone.0192625)
Supplement: S5 Table — (XLSX) [file pone.0192625.s011.xlsx]

## Sheet: expressed TFs
ensembl_id	entrez_id	refseq_mrna	hgnc_symbol	chromosome_name	strand	start_position	end_position	gene_biotype	length	TF.family	Mean CPM of Replicates				Mean TPM of Replicates				log2FC (max(CPM)/(min(CPM)	P-Value	FDR	DETFs	Ranking
											H7	HUES1	HUES8	HUES9	H7	HUES1	HUES8	HUES9					H7	HUES1	HUES8	HUES9
ENSG00000137309	3159	NM_145903	HMGA1	6	1	34204650	34214008	protein_coding	2327	HMGI/HMGY	1684.74	1640.21	1869.71	1355.72	2221.02	2330.01	2689.42	2103.56	0.463497	1.68e-41	1.4e-40	no	1	1	1	1
ENSG00000011052	4831		NME2	17	1	49230951	49249105	protein_coding	1241	Others	350.51	311.381	291.165	214.671	866.494	829.422	785.295	624.567	0.704805	2.13e-53	2.78e-52	no	2	4	4	4
ENSG00000204531	5460		POU5F1	6	-1	31132119	31148508	protein_coding	2876	Pou	807.75	360.453	395.272	140.939	861.664	414.3	460.031	176.939	2.51055	2.61e-134	1.81e-131	yes	3	9	7	33
ENSG00000065978	4904	NM_004559	YBX1	1	1	43148098	43168020	protein_coding	1930	CSD	461.376	490.18	471.595	383.788	733.402	839.563	817.888	717.983	0.352226	1.32e-28	6.4e-28	no	4	3	3	3
ENSG00000131914	79727	NM_024674	LIN28A	1	1	26737269	26756213	protein_coding	4008	CSD	831.078	1418.56	1571.3	1139.7	636.167	1169.98	1312.29	1026.69	0.918102	1.9e-83	8.61e-82	no	5	2	2	2
ENSG00000169714	7555	NM_001127194	CNBP	3	-1	128888327	128902765	protein_coding	1927	Others	395.673	413.916	412.489	331.217	629.943	710.045	716.505	620.588	0.32078	1.46e-26	6.47e-26	no	6	5	5	5
ENSG00000043355	7546	NM_007129	ZIC2	13	1	100634026	100639018	protein_coding	3301	zf-C2H2	416.115	332.474	397.83	504.853	386.715	332.941	403.412	552.208	0.601148	9.48e-49	1.05e-47	no	7	14	8	6
ENSG00000128272	468		ATF4	22	1	39915700	39918691	protein_coding	2515	TF_bZIP	304.384	309.116	300.249	254.904	371.332	406.292	399.603	365.945	0.277265	4.44e-20	1.46e-19	no	8	10	9	11
ENSG00000117318	3399	NM_002167	ID3	1	-1	23884409	23886285	protein_coding	1797	bHLH	199.233	189.453	116.788	168.614	340.148	348.505	217.543	338.784	0.765563	2.42e-56	3.56e-55	no	9	13	30	13
ENSG00000009307	7812	NM_007158	CSDE1	1	-1	115259534	115301297	protein_coding	5755	CSD	637.69	652.064	684.781	606.264	339.97	374.542	398.303	380.357	0.175466	1.2e-09	2.29e-09	no	10	11	10	10
ENSG00000164104	3148		HMGB2	4	-1	174252846	174256276	protein_coding	2775	HMG	305.54	304.891	315.694	275.356	337.814	363.192	380.783	358.265	0.196645	3.41e-10	6.71e-10	no	11	12	11	12
ENSG00000165821	6297	NM_005407	SALL2	14	-1	21989232	22005350	protein_coding	5365	zf-C2H2	567.419	506.639	557.252	435.196	324.483	312.166	347.671	292.884	0.382009	2.7e-34	1.66e-33	no	12	16	12	17
ENSG00000181449	6657		SOX2	3	1	181429714	181432221	protein_coding	2508	HMG	259.551	496.473	475.769	300.965	317.489	654.37	634.964	433.28	0.933113	4.75e-85	2.3e-83	no	13	6	6	9
ENSG00000029993	3149		HMGB3	X	1	150148982	150159248	protein_coding	3967	HMG	377.642	189.825	164.645	129.944	292.07	158.178	138.926	118.269	1.53203	7.71e-105	9.37e-103	yes	14	40	48	69
ENSG00000124766	6659	NM_003107	SOX4	6	1	21593972	21598847	protein_coding	4876	HMG	445.77	228.983	218.242	187.952	280.453	155.237	149.816	139.177	1.24155	3.98e-95	3.12e-93	yes	15	43	45	50
ENSG00000130522	3727		JUND	19	-1	18390563	18392432	protein_coding	1870	TF_bZIP	167.624	111.763	95.3975	136.501	274.971	197.566	170.757	263.562	0.806805	5.24e-49	5.89e-48	no	16	32	38	20
ENSG00000118418	9324	NM_004242	HMGN3	6	-1	79910962	79944406	protein_coding	872	Others	77.7292	83.6312	82.6148	70.6346	273.521	317.035	317.119	292.463	0.240729	1.53e-08	2.73e-08	no	17	15	13	18
ENSG00000008083	3720	NM_004973	JARID2	6	1	15246527	15522252	protein_coding	6490	ARID	551.287	332.178	378.4	247.735	260.627	169.193	195.165	137.824	1.15087	7.41e-88	4.09e-86	yes	18	37	32	51
ENSG00000143799	142	NM_001618	PARP1	1	-1	226548392	226595780	protein_coding	7169	Others	604.224	520.776	512.733	428.213	258.574	240.131	239.401	215.665	0.49582	1.21e-41	1.02e-40	no	19	23	23	28
ENSG00000130182	84891	NM_032805	ZSCAN10	16	-1	3138891	3149318	protein_coding	3319	zf-C2H2	263.922	212.581	231.494	115.902	243.965	211.725	233.46	126.085	1.18036	3.66e-81	1.51e-79	yes	20	27	26	60
ENSG00000125968	3397	NM_002165	ID1	20	1	30193086	30194318	protein_coding	1233	bHLH	88.1445	185.603	111.591	161.99	219.311	497.596	302.937	474.359	1.06592	7.83e-74	2.33e-72	yes	21	7	16	7
ENSG00000103495	4150	NM_001276275	MAZ	16	1	29817427	29823649	protein_coding	4038	zf-C2H2	263.914	316.66	347.165	313.817	200.485	259.228	287.778	280.602	0.3943	1.2e-27	5.55e-27	no	22	20	18	19
ENSG00000082641	4779		NFE2L1	17	1	46125691	46138849	protein_coding	5825	TF_bZIP	362.351	448.34	485.557	352.932	190.854	254.429	279.019	218.762	0.459197	4.7e-46	4.7e-45	no	23	21	20	27
ENSG00000160113	2063	NM_005234	NR2F6	19	-1	17342692	17356749	protein_coding	2676	RXR-like	164.993	128.335	141.18	122.369	189.127	158.531	176.602	165.11	0.42808	4e-09	7.4e-09	no	24	39	33	38
ENSG00000071564	6929		TCF3	19	-1	1609291	1652604	protein_coding	6061	bHLH	361.711	492.469	550.315	541.064	183.084	268.59	303.919	322.318	0.604087	7.39e-56	1.07e-54	no	25	18	14	14
ENSG00000149136	6749	NM_003146	SSRP1	11	-1	57093459	57103351	protein_coding	6323	HMG	357.116	426.98	444.544	354.287	173.264	223.223	235.331	202.306	0.326637	3.41e-32	1.93e-31	no	26	25	25	29
ENSG00000115816	10153	NM_005760	CEBPZ	2	-1	37428755	37458856	protein_coding	3629	Others	204.332	231.109	275.381	109.746	172.758	210.516	254.017	109.189	1.31958	7.06e-85	3.39e-83	yes	27	29	22	77
ENSG00000198911	6721	NM_004599	SREBF2	22	1	42229109	42303312	protein_coding	7531	bHLH	412.383	332.171	265.769	344.537	167.994	145.802	118.127	165.181	0.631916	5.42e-51	6.53e-50	no	28	46	61	37
ENSG00000101057	4605	NM_002466	MYBL2	20	1	42295754	42345136	protein_coding	2682	MYB	146.776	192.015	218.893	119.717	167.903	236.663	273.195	161.167	0.865285	5.7e-65	1.18e-63	no	29	24	21	40
ENSG00000173473	6599	NM_003074	SMARCC1	3	-1	47626762	47823596	protein_coding	7645	MYB	417.156	504.58	543.289	469.193	167.413	218.177	237.882	221.59	0.380339	5.58e-31	3.01e-30	no	30	26	24	26
ENSG00000156925	7547	NM_003413	ZIC3	X	1	136648301	136659850	protein_coding	4136	zf-C2H2	196.255	233.853	108.753	103.723	145.579	186.904	88.018	90.5472	1.1653	2.84e-89	1.65e-87	yes	31	34	94	95
ENSG00000175832	2118	NM_001079675	ETV4	17	-1	41605212	41656988	protein_coding	3607	ETS	170.782	77.5921	80.7932	32.0578	145.247	71.1094	74.9766	32.0893	2.37815	1.26e-106	1.68e-104	yes	32	117	120	368
ENSG00000167635	7705		ZNF146	19	1	36705504	36729676	protein_coding	4146	zf-C2H2	193.733	197.983	202.742	166.513	143.389	157.854	163.692	145.008	0.28254	1.52e-16	4.19e-16	no	33	41	40	47
ENSG00000173673	390992	NM_001024598	HES3	1	1	6304252	6305638	protein_coding	697	bHLH	32.4866	96.1667	60.3449	47.2811	142.996	456.087	289.804	244.933	1.53733	1.03e-71	2.79e-70	yes	34	8	17	24
ENSG00000101115	57167	NM_020436	SALL4	20	-1	50400581	50419059	protein_coding	4061	zf-C2H2	189.049	336.563	345.065	343.134	142.814	273.961	284.413	305.077	0.864751	1.36e-73	4.02e-72	no	35	17	19	16
ENSG00000148200	2649	NM_001489	NR6A1	9	-1	127279554	127533589	protein_coding	7124	GCNF-like	320.667	290.023	280.629	330.422	138.105	134.575	131.857	167.464	0.234853	4.88e-17	1.38e-16	no	36	51	49	36
ENSG00000074219	8463	NM_001256661	TEAD2	19	-1	49843852	49865714	protein_coding	2980	TEA	133.248	190.258	200.282	216.536	137.18	211.049	224.96	262.354	0.696365	5.6e-51	6.73e-50	no	37	28	28	21
ENSG00000100644	3091		HIF1A	14	1	62162231	62214976	protein_coding	5150	Others	223.184	217.862	235.031	180.925	132.976	139.84	152.765	126.844	0.375666	1.53e-25	6.47e-25	no	38	48	44	58
ENSG00000050344	9603	NM_004289	NFE2L3	7	1	26191860	26226745	protein_coding	4249	TF_bZIP	183.635	69.637	75.0126	33.5686	132.601	54.1763	59.0981	28.5243	2.41787	8.1e-109	1.2e-106	yes	39	168	160	402
ENSG00000100219	7494	NM_005080	XBP1	22	-1	29190543	29196585	protein_coding	3028	TF_bZIP	123.601	120.289	117.064	95.7443	125.254	131.318	129.411	114.165	0.365192	2.4e-20	7.98e-20	no	40	54	50	71
ENSG00000149480	9219	NM_004739	MTA2	11	-1	62360686	62369312	protein_coding	4236	zf-GATA	166.084	175.789	149.058	147.802	120.274	137.18	117.787	125.981	0.248663	4.75e-15	1.21e-14	no	41	50	63	61
ENSG00000165804	51222	NM_016423	ZNF219	14	-1	21558205	21572881	protein_coding	4643	zf-C2H2	168.484	219.207	235.597	253.93	111.341	156.067	169.852	197.47	0.589006	1.15e-43	1.05e-42	no	42	42	39	30
ENSG00000134323	4613	NM_005378	MYCN	2	1	16080686	16087129	protein_coding	2602	bHLH	93.3757	127.755	115.709	82.4157	110.068	162.303	148.849	114.363	0.62632	2.51e-37	1.75e-36	no	43	38	46	70
ENSG00000167771	283248	NM_173587	RCOR2	11	-1	63678693	63684316	protein_coding	2738	MYB	97.3388	168.399	181.444	181.889	109.067	203.311	221.817	239.857	0.895249	1.06e-65	2.27e-64	no	44	31	29	25
ENSG00000182979	9112	NM_004689	MTA1	14	1	105886159	105937066	protein_coding	6964	zf-GATA	243.125	260.634	263.76	232.521	107.104	123.717	126.771	120.555	0.181166	9.98e-10	1.92e-09	no	45	57	51	64
ENSG00000160973	8928	NM_003923	FOXH1	8	-1	145698795	145701718	protein_coding	2503	Fork	86.6233	104.979	117.022	82.7615	106.179	138.642	156.492	119.386	0.494729	2.54e-31	1.39e-30	no	46	49	42	68
ENSG00000197961	7675		ZNF121	19	-1	9671029	9695209	protein_coding	4283	zf-C2H2	147.624	106.587	86.1477	86.2875	105.754	82.2646	67.3306	72.7408	0.770279	1.32e-55	1.89e-54	no	47	97	134	133
ENSG00000112658	6722	NM_003131	SRF	6	1	43139037	43149243	protein_coding	4262	SRF	146.17	146.502	131.315	99.2016	105.218	113.628	103.131	84.0397	0.557936	2.64e-39	2.01e-38	no	48	67	71	109
ENSG00000162613	8880		FUBP1	1	-1	78409740	78444794	protein_coding	5666	Others	191.108	260.659	295.13	273.49	103.486	152.073	174.348	174.277	0.624359	3.06e-49	3.48e-48	no	49	44	36	34
ENSG00000204304	5089	NM_002586	PBX2	6	-1	32152512	32157963	protein_coding	4350	Homeobox	142.93	154.812	158.229	194.475	100.802	117.644	121.749	161.417	0.441605	2.39e-29	1.2e-28	no	50	63	57	39
ENSG00000189403	3146		HMGB1	13	-1	31032884	31191734	protein_coding	5828	HMG	185.642	170.867	160.643	137.527	97.7285	96.9155	92.2634	85.201	0.430192	1.27e-27	5.89e-27	no	51	79	85	105
ENSG00000214022	29803		REPIN1	7	1	150065278	150071133	protein_coding	4649	zf-C2H2	147.306	165.707	169.134	133.375	97.205	117.825	121.777	103.586	0.34041	5.43e-22	1.95e-21	no	52	62	56	80
ENSG00000185650	677		ZFP36L1	14	-1	69254377	69263190	protein_coding	6676	Others	210.174	182.904	168.72	274.078	96.5802	90.5656	84.5924	148.23	0.696705	4.43e-56	6.45e-55	no	53	84	100	43
ENSG00000141510	7157		TP53	17	-1	7565097	7590856	protein_coding	3924	P53	121.97	128.733	147.881	89.363	95.3527	108.447	126.147	82.2255	0.720495	1.18e-45	1.16e-44	no	54	71	52	115
ENSG00000064961	10362		HMG20B	19	1	3572775	3579086	protein_coding	3857	HMG	119.802	83.9688	81.909	72.2458	95.2868	71.9656	71.0826	67.6311	0.721879	3.99e-44	3.68e-43	no	55	115	128	150
ENSG00000171425	51545		ZNF581	19	1	56146825	56156988	protein_coding	1736	zf-C2H2	52.9417	35.7156	41.3858	45.2992	93.5677	68.0084	79.7961	94.2149	0.555161	2.24e-20	7.45e-20	no	56	125	105	92
ENSG00000144485	55502		HES6	2	-1	239146908	239149303	protein_coding	2037	bHLH	61.6116	49.1683	36.6231	27.7445	92.7916	79.7902	60.1829	49.1771	1.12359	2.28e-51	2.79e-50	yes	57	102	157	223
ENSG00000105419	56917		MEIS3	19	-1	47906381	47922780	protein_coding	5122	Homeobox	153.401	53.4097	47.6384	92.5378	91.8822	34.4696	31.1298	65.231	1.66678	9.66e-95	7.36e-93	yes	58	288	329	159
ENSG00000117139	10765	NM_006618	KDM5B	1	-1	202696526	202778598	protein_coding	9185	ARID	271.539	286.727	324.53	305.063	90.6983	103.192	118.272	119.92	0.256339	6.04e-16	1.62e-15	no	59	73	60	67
ENSG00000198146	54989	NM_014106	ZNF770	15	-1	35270542	35280488	protein_coding	5439	zf-C2H2	158.659	108.15	106.339	76.3529	89.5083	65.73	65.4446	50.6853	1.0457	2.15e-64	4.37e-63	yes	60	134	141	212
ENSG00000198816	140467		ZNF358	19	1	7580178	7585912	protein_coding	2072	zf-C2H2	60.1945	73.3848	75.0114	86.8232	89.1226	117.077	121.186	151.297	0.521376	7.44e-23	2.78e-22	no	61	65	58	42
ENSG00000169957	79724	NM_024671	ZNF768	16	-1	30535325	30538142	protein_coding	2392	zf-C2H2	69.1456	85.1161	73.5962	79.7281	88.685	117.627	102.984	120.346	0.296041	3.06e-11	6.38e-11	no	62	64	72	65
ENSG00000111206	2305		FOXM1	12	-1	2966847	2986206	protein_coding	4784	Fork	137.993	149.065	142.178	105.938	88.4807	103	99.4824	79.9528	0.488961	2.78e-31	1.52e-30	no	63	74	76	120
ENSG00000117713	8289	NM_006015	ARID1A	1	1	27022524	27108595	protein_coding	9246	ARID	265.636	375.997	385.461	431.637	88.1286	134.427	139.549	168.557	0.69833	3.32e-56	4.86e-55	no	64	52	47	35
ENSG00000103449	6299	NM_002968	SALL1	16	-1	51169886	51185278	protein_coding	5660	zf-C2H2	160.626	304.336	296.272	202.051	87.0747	177.743	175.212	128.892	0.917787	8.41e-77	2.9e-75	no	65	36	35	57
ENSG00000164048	51385	NM_016089	ZNF589	3	1	48282590	48340743	protein_coding	5521	zf-C2H2	155.948	165.903	177.915	139.159	86.666	99.3326	107.865	91.0048	0.352341	1.25e-20	4.22e-20	no	66	76	68	94
ENSG00000189067	9516	NM_001136472	LITAF	16	-1	11641853	11730237	protein_coding	4784	zf-LITAF-like	133.124	126.429	138.12	91.5841	85.3771	87.36	96.6416	69.1207	0.587579	2.08e-39	1.59e-38	no	67	88	79	146
ENSG00000153048	23589	NM_001042476	CARHSP1	16	-1	8946799	8962866	protein_coding	5545	CSD	153.416	178.134	183.931	150.675	84.8916	106.194	111.026	98.1103	0.286096	2.95e-20	9.74e-20	no	68	72	67	86
ENSG00000101126	23394		ADNP	20	-1	49505585	49547958	protein_coding	7133	Homeobox	197.228	243.278	255.417	246.036	84.8302	112.742	119.86	124.538	0.371361	3.6e-27	1.64e-26	no	69	68	59	62
ENSG00000152284	83439	NM_031283	TCF7L1	2	1	85360533	85537511	protein_coding	4414	HMG	121.44	166.447	205.3	132.942	84.4075	124.652	155.68	108.745	0.752771	7.08e-57	1.06e-55	no	70	56	43	78
ENSG00000060138	8531	NM_001145426	YBX3	12	-1	10851683	10875911	protein_coding	8615	CSD	235.885	261.313	270.003	170.43	83.9871	100.267	104.908	71.4282	0.660763	1.51e-48	1.67e-47	no	71	75	70	139
ENSG00000205250	1874	NM_001950	E2F4	16	1	67226072	67232821	protein_coding	3582	E2F	97.7808	106.604	108.573	96.6164	83.7579	98.3795	101.458	97.3868	0.166786	1.15e-06	1.83e-06	no	72	77	73	89
ENSG00000196498	9612		NCOR2	12	-1	124808961	125052135	protein_coding	13975	MYB	379.278	410.75	398.554	379.299	83.2551	97.1588	95.4618	97.9966	0.114728	1.66e-05	2.46e-05	no	73	78	81	87
ENSG00000089486	29965	NM_001199054	CDIP1	16	-1	4560676	4588829	protein_coding	4268	zf-LITAF-like	114.798	105.123	97.145	80.6278	82.5169	81.4196	76.1905	68.2078	0.504622	1.06e-27	4.93e-27	no	74	99	115	149
ENSG00000177426	7050		TGIF1	18	1	3411606	3458409	protein_coding	6608	Homeobox	175.188	172.703	181.112	151.817	81.3438	86.3942	91.7416	82.9519	0.253097	2.7e-13	6.28e-13	no	75	91	86	112
ENSG00000177732	6666		SOX12	20	1	306207	310865	protein_coding	4659	HMG	122.155	154.618	157.762	188.124	80.4246	109.704	113.345	145.793	0.618992	2.46e-39	1.87e-38	no	76	69	66	46
ENSG00000138073	10113		PREB	2	-1	27353624	27357543	protein_coding	3221	Others	81.0528	57.277	48.4434	48.5467	77.2075	58.7819	50.3411	54.4188	0.730949	1.24e-41	1.04e-40	no	77	153	195	190
ENSG00000152518	678	NM_006887	ZFP36L2	2	-1	43449541	43453748	protein_coding	3696	Others	92.8892	215.645	180.643	129.499	77.0855	192.869	163.6	126.509	1.20654	2.13e-24	8.5e-24	yes	78	33	41	59
ENSG00000100811	7528		YY1	14	1	100704635	100749129	protein_coding	7481	zf-C2H2	187.239	199.583	203.424	179.837	76.7938	88.1901	91.0203	86.7962	0.176885	1.74e-08	3.1e-08	no	79	86	87	100
ENSG00000167491	54815		GATAD2A	19	1	19496635	19619740	protein_coding	7296	Others	182.425	182.811	185.622	141.777	76.7067	82.8274	85.1605	70.1613	0.386422	2.64e-28	1.26e-27	no	80	96	99	144
ENSG00000176946	51078	NM_001164356	THAP4	2	-1	242523820	242576864	protein_coding	3147	THAP	78.6218	75.4018	71.3807	56.8395	76.6549	79.2027	75.9207	65.2131	0.461213	1.57e-21	5.53e-21	no	81	103	117	160
ENSG00000118707	60436	NM_001199514	TGIF2	20	1	35201891	35222353	protein_coding	3784	Homeobox	92.9625	104.08	105.318	73.7783	75.3743	90.9221	93.1611	70.3973	0.507809	2.39e-30	1.25e-29	no	82	83	83	143
ENSG00000105722	2077	NM_006494	ERF	19	-1	42751724	42759309	protein_coding	3295	ETS	79.3146	77.6919	85.3982	110.485	73.8432	77.9428	86.7503	121.069	0.502701	7.7e-31	4.12e-30	no	83	106	96	63
ENSG00000142539	NA		NA	19	1	50919056	50931666	protein_coding	1265	ETS	29.9943	29.1309	29.0144	24.6907	72.7537	76.1237	76.7684	70.4722	0.271006	6.38e-05	9.05e-05	no	84	110	113	142
ENSG00000071655	53615		MBD3	19	-1	1576639	1592882	protein_coding	5173	MBD	122.331	150.652	137.392	147.259	72.5518	96.2693	88.9005	102.783	0.298267	2.85e-16	7.75e-16	no	85	80	90	81
ENSG00000204366	221527	NM_181842	ZBTB12	6	-1	31867384	31869769	protein_coding	1875	ZBTB	44.2963	61.8961	66.1454	74.1451	72.4687	109.123	118.077	142.778	0.730532	2.27e-34	1.4e-33	no	86	70	62	49
ENSG00000162702	23528	NM_001281293	ZNF281	1	-1	200374068	200379184	protein_coding	4895	zf-C2H2	115.422	105.919	106.125	81.2233	72.347	71.5279	72.5729	59.9108	0.501871	2.58e-28	1.23e-27	no	87	116	123	172
ENSG00000126012	8242	NM_004187	KDM5C	X	-1	53220503	53254604	protein_coding	8727	ARID	205.272	192.446	201.812	212.246	72.1593	72.8951	77.4039	87.812	0.140575	8.3e-05	0.000116699	no	88	113	111	97
ENSG00000198176	7027		TFDP1	13	1	114239013	114295785	protein_coding	3767	E2F	87.6791	108.913	108.025	91.5447	71.4037	95.5739	95.9908	87.744	0.309764	1.57e-18	4.8e-18	no	89	81	80	98
ENSG00000068323	7030		TFE3	X	-1	48886242	48901012	protein_coding	4278	bHLH	99.5717	90.6916	93.8697	71.7053	71.3936	70.078	73.4481	60.5193	0.468089	6.43e-24	2.52e-23	no	90	119	121	170
ENSG00000126456	3661		IRF3	19	-1	50162826	50169132	protein_coding	3794	IRF	88.2441	101.638	112.259	85.6692	71.3583	88.5554	99.0406	81.5277	0.386121	1.76e-22	6.46e-22	no	91	85	77	117
ENSG00000139800	85416	NM_033132	ZIC5	13	-1	100615218	100624163	protein_coding	4639	zf-C2H2	107.868	96.4983	107.847	140.9	71.3429	68.7624	77.8168	109.663	0.541416	3.32e-34	2.04e-33	no	92	124	110	76
ENSG00000090661	79603		CERS4	19	1	8271620	8327305	protein_coding	4059	Homeobox	91.1589	57.2015	56.6989	63.1592	68.9073	46.5847	46.7585	56.1826	0.675752	6.76e-41	5.48e-40	no	93	201	214	185
ENSG00000168286	57215	NM_020457	THAP11	16	1	67876213	67878097	protein_coding	1885	THAP	41.7035	49.0087	50.6397	43.7724	67.866	85.9441	89.9222	83.843	0.274277	4.58e-08	7.95e-08	no	94	93	89	110
ENSG00000136997	4609		MYC	8	1	128747680	128753674	protein_coding	2995	bHLH	65.7615	40.8993	43.4641	15.2559	67.3693	45.1414	48.5755	18.3913	2.03926	1.11e-75	3.64e-74	yes	95	214	205	560
ENSG00000179195	144348		ZNF664	12	1	124456392	124499986	protein_coding	6340	zf-C2H2	135.776	164.021	166.841	175.281	65.7085	85.5194	88.0873	99.8199	0.366	4.13e-22	1.5e-21	no	96	94	93	84
ENSG00000136504	11143	NM_007067	KAT7	17	1	47865917	47906458	protein_coding	6085	zf-C2HC	129.479	92.5866	103.32	86.3144	65.2844	50.2971	56.8357	51.2147	0.57971	9.53e-37	6.47e-36	no	97	182	168	208
ENSG00000147596	63978	NM_024504	PRDM14	8	-1	70963886	70983928	protein_coding	2443	zf-C2H2	51.6241	55.9119	73.7349	39.3604	64.8395	75.6548	101.028	58.1729	0.889031	3.6e-42	3.09e-41	no	98	111	74	180
ENSG00000143842	9580		SOX13	1	1	204042243	204096863	protein_coding	7412	HMG	155.714	148.48	161.251	172.538	64.4449	66.2198	72.82	84.0478	0.215286	2.57e-09	4.81e-09	no	99	131	122	108
ENSG00000171940	7764		ZNF217	20	-1	52183604	52226446	protein_coding	6181	zf-C2H2	129.458	143.669	160.667	168.501	64.2606	76.835	87.0115	98.4282	0.377696	4.19e-24	1.65e-23	no	100	108	95	85
ENSG00000007866	7005		TEAD3	6	-1	35441374	35464853	protein_coding	3046	TEA	63.6173	72.8653	78.7722	64.1915	64.0721	79.0765	86.5613	76.0892	0.304075	2.55e-13	5.93e-13	no	101	104	97	126
ENSG00000076108	11176		BAZ2A	12	-1	56989380	57030600	protein_coding	10918	MBD	226.801	218.863	248.142	295.762	63.7291	66.2653	76.0765	97.8082	0.432692	4.01e-35	2.54e-34	no	102	130	116	88
ENSG00000187079	7003		TEAD1	11	1	12695969	12966298	protein_coding	10816	TEA	222.643	182.13	199.836	218.671	63.1562	55.6637	61.8447	72.9963	0.288369	5.31e-19	1.65e-18	no	103	162	155	131
ENSG00000175197	1649		DDIT3	12	-1	57910371	57914300	protein_coding	1178	TF_bZIP	24.243	28.0543	28.662	21.5765	63.142	78.7245	81.4394	66.1325	0.394071	1.21e-09	2.31e-09	no	104	105	104	156
ENSG00000101412	1869	NM_005225	E2F1	20	-1	32263489	32274210	protein_coding	2503	E2F	50.7362	66.4109	61.1667	53.0687	62.1828	87.707	81.7957	76.5527	0.381942	5.77e-16	1.55e-15	no	105	87	103	125
ENSG00000158773	7391	NM_001276373	USF1	1	-1	161009041	161015767	protein_coding	2336	bHLH	47.1083	36.869	36.9551	34.5126	61.8752	52.1727	52.9519	53.3433	0.438204	1.06e-14	2.66e-14	no	106	175	180	196
ENSG00000177606	3725	NM_002228	JUN	1	-1	59246465	59249785	protein_coding	3321	TF_bZIP	66.7322	31.1394	23.272	16.4539	61.6576	30.9952	23.4575	17.8885	1.95737	6.09e-76	2.03e-74	yes	107	324	418	574
ENSG00000116017	1820		ARID3A	19	1	925781	975939	protein_coding	7504	ARID	149.814	149.655	157.25	159.939	61.2517	65.9255	70.1421	76.9564	0.0953032	0.0041697	0.00513294	no	108	133	131	123
ENSG00000197024	57541	NM_020781	ZNF398	7	1	148823508	148880116	protein_coding	6394	zf-C2H2	126.887	61.8768	65.5204	31.1472	60.8843	31.9898	34.3003	17.5883	1.99267	5.38e-92	3.58e-90	yes	109	307	297	578
ENSG00000130382	4298	NM_005934	MLLT1	19	-1	6212966	6279959	protein_coding	2164	Others	42.7341	45.5096	45.8341	50.0112	60.5893	69.5185	70.8889	83.4443	0.222215	0.000343919	0.000462614	no	110	121	129	111
ENSG00000187772	389421	NM_001004317	LIN28B	6	1	105404923	105531207	protein_coding	5505	CSD	108.414	203.806	206.48	183.486	60.4259	122.381	125.548	120.343	0.92327	1.51e-68	3.6e-67	no	111	60	54	66
ENSG00000108312	7343	NM_001076683	UBTF	17	-1	42282401	42298994	protein_coding	6993	HMG	137.317	171.957	175.78	157.533	60.2466	81.2854	84.1396	81.3367	0.354013	7.89e-23	2.95e-22	no	112	100	101	118
ENSG00000172216	1051	NM_005194	CEBPB	20	1	48807376	48809212	protein_coding	1837	C/EBP	35.8749	72.1537	69.1883	44.411	59.8792	129.839	126.077	87.2887	0.988849	8.41e-14	2.01e-13	no	113	55	53	99
ENSG00000197905	7004	NM_201441	TEAD4	12	1	3068496	3149839	protein_coding	2272	TEA	44.2546	44.0257	42.6411	23.2757	59.7552	64.055	62.8221	36.9896	0.89887	1.08e-39	8.34e-39	no	114	138	150	316
ENSG00000074657	55205	NM_018181	ZNF532	18	1	56529832	56653712	protein_coding	11951	zf-C2H2	232.185	256.809	308.803	230.016	59.6057	71.0333	86.492	69.4916	0.423405	2.27e-36	1.52e-35	no	115	118	98	145
ENSG00000102974	10664	NM_006565	CTCF	16	1	67596310	67673086	protein_coding	4301	zf-C2H2	82.9973	112.291	113.241	102.213	59.207	86.3039	88.132	85.806	0.443719	4.47e-26	1.94e-25	no	116	92	92	104
ENSG00000148337	25792		CIZ1	9	-1	130928343	130966662	protein_coding	5074	Others	97.6876	104.337	114.058	121.674	59.0555	67.974	75.237	86.5807	0.313929	3.68e-14	9e-14	no	117	126	118	101
ENSG00000162601	114803	NM_001085487	MYSM1	1	-1	59120411	59165764	protein_coding	8938	MYB	171.93	125.555	134.158	113.013	59.0173	46.4355	50.2428	45.6523	0.601121	1.24e-40	9.95e-40	no	118	203	197	253
ENSG00000214717	9189		ZBED1	X	-1	2404455	2419008	protein_coding	4755	zf-BED	90.1489	94.9165	84.4391	97.3782	58.1634	65.9853	59.4408	73.9427	0.203511	9.21e-07	1.48e-06	no	119	132	158	127
ENSG00000179361	10620	NM_006465	ARID3B	15	1	74833518	74890472	protein_coding	6209	ARID	116.578	110.689	119.159	97.5882	57.6044	58.9302	64.2387	56.7494	0.28545	2.06e-13	4.83e-13	no	120	152	146	182
ENSG00000168214	3516		RBPJ	4	1	26165077	26436541	protein_coding	9041	CSL	169.582	153.407	155.454	132.93	57.5461	56.0898	57.5576	53.0861	0.349089	6.05e-19	1.88e-18	no	121	159	166	198
ENSG00000170561	153572	NM_001134222	IRX2	5	-1	2745959	2752969	protein_coding	3581	Homeobox	66.9987	145.093	133.764	188.701	57.3995	133.936	125.031	190.264	1.48041	6.2e-83	2.73e-81	yes	122	53	55	31
ENSG00000029363	9774	NM_001077441	BCLAF1	6	-1	136578001	136610989	protein_coding	9297	Others	172.228	195.673	220.483	216.703	56.8429	69.5734	79.3853	84.1585	0.354522	5.13e-25	2.1e-24	no	123	120	106	106
ENSG00000101544	22850	NM_014913	ADNP2	18	1	77866915	77905406	protein_coding	5893	Others	108.784	112.06	112.75	89.7703	56.63	62.8592	64.0437	55.0013	0.325666	1.03e-17	3.02e-17	no	124	142	147	188
ENSG00000218891	163033	NM_152600	ZNF579	19	-1	56088899	56092211	protein_coding	2558	zf-C2H2	46.4426	36.1468	37.9364	45.3508	55.6956	46.7115	49.6431	64.0138	0.353021	1.42e-12	3.17e-12	no	125	200	200	162
ENSG00000142599	473	NM_012102	RERE	1	-1	8412457	8877702	protein_coding	11503	zf-GATA	207.967	212.721	215.79	228.318	55.4628	61.1302	62.7917	71.6648	0.134067	9.04e-05	0.000126745	no	126	147	151	136
ENSG00000103326	6650		CAPN15	16	1	577717	604636	protein_coding	7720	Others	139.184	118.783	121.705	100.999	55.3092	50.8617	52.767	47.2367	0.45882	2.66e-25	1.11e-24	no	127	179	183	237
ENSG00000129911	83855		KLF16	19	-1	1852399	1863567	protein_coding	2954	zf-C2H2	53.2285	49.2448	48.7395	38.3405	55.2736	55.1068	55.2307	46.8623	0.463196	2.82e-16	7.66e-16	no	128	165	172	242
ENSG00000185122	3297	NM_005526	HSF1	8	1	145515280	145538385	protein_coding	4957	HSF	88.9325	91.5943	95.2401	89.0998	55.043	61.081	64.3103	64.9	0.0978317	0.0382934	0.0435599	no	129	148	144	161
ENSG00000137504	58487		CREBZF	11	-1	85370752	85393951	protein_coding	5587	TF_bZIP	99.4639	124.904	127.394	148.564	54.6201	73.9016	76.3247	96.0093	0.574132	4.05e-35	2.57e-34	no	130	112	114	91
ENSG00000243943	84450		ZNF512	2	1	27805897	27858041	protein_coding	4690	zf-C2H2	83.3616	83.7894	81.3822	91.7438	54.5351	59.057	58.0846	70.6284	0.170904	6.16e-05	8.75e-05	no	131	151	164	141
ENSG00000143390	5993	NM_000449	RFX5	1	-1	151313116	151319833	protein_coding	4586	RFX	81.1934	92.4108	102.809	102.706	54.3239	66.6107	75.0381	80.8606	0.336875	1.02e-17	2.97e-17	no	132	127	119	119
ENSG00000134758	51444	NM_001191324	RNF138	18	1	29671818	29711524	protein_coding	3795	zf-MIZ	66.732	70.8898	70.482	51.3729	53.9569	61.7487	62.1694	48.8762	0.457125	7.19e-22	2.57e-21	no	133	143	153	225
ENSG00000104177	50804	NM_016132	MYEF2	15	-1	48431625	48470714	protein_coding	9261	Others	162.528	149.516	152.45	172.851	53.8491	53.3684	55.1017	67.3892	0.207909	3.58e-10	7.05e-10	no	134	170	173	152
ENSG00000122515	83637		ZMIZ2	7	1	44788180	44809477	protein_coding	7323	zf-MIZ	128.08	125.765	154.172	147.608	53.6636	56.7709	70.4681	72.7784	0.291764	8.17e-19	2.52e-18	no	135	157	130	132
ENSG00000142409	126208	NM_001002836	ZNF787	19	-1	56598732	56632649	protein_coding	3674	zf-C2H2	64.2052	61.7554	57.9324	47.3076	53.6095	55.5636	52.7795	46.4915	0.432791	2.32e-17	6.69e-17	no	136	163	182	247
ENSG00000173153	2101	NM_004451	ESRRA	11	1	64073044	64084215	protein_coding	3030	ESR-like	52.9211	38.0445	34.702	28.3458	53.5888	41.5054	38.3375	33.7768	0.878167	3.23e-36	2.14e-35	no	137	237	260	345
ENSG00000107175	10488	NM_006368	CREB3	9	1	35732332	35737001	protein_coding	1903	TF_bZIP	33.1367	33.2545	30.8977	32.1389	53.4108	57.7653	54.3477	60.9758	0.10288	0.254071	0.268791	no	138	155	175	169
ENSG00000147601	7013	NM_017489	TERF1	8	1	73921099	73960357	protein_coding	8831	MYB	152.848	183.752	207.363	98.4911	53.1068	68.7824	78.598	40.2683	1.06664	1.11e-72	3.12e-71	yes	139	123	108	291
ENSG00000122034	2971	NM_002097	GTF3A	13	1	27998681	28009958	protein_coding	2999	zf-C2H2	51.7686	58.2761	56.6798	41.6047	52.9566	64.2346	63.265	50.0896	0.476589	1.6e-19	5.1e-19	no	140	137	148	217
ENSG00000053254	1112		FOXN3	14	-1	89591215	90085493	protein_coding	11033	Fork	190.256	164.47	159.879	108.926	52.91	49.2776	48.5049	35.6466	0.799082	7.44e-55	1.04e-53	no	141	188	206	327
ENSG00000153879	1054	NM_001806	CEBPG	19	1	33864236	33873592	protein_coding	4411	C/EBP	75.2993	116.534	119.65	105.606	52.3805	87.3316	90.7962	86.4422	0.661171	4.19e-42	3.58e-41	no	142	89	88	102
ENSG00000177030	10522		DEAF1	11	-1	644233	706715	protein_coding	4494	SAND	76.6624	77.7885	70.9512	63.1844	52.3287	57.2187	52.8473	50.7638	0.295865	1.22e-11	2.6e-11	no	143	156	181	211
ENSG00000213347	83463		MXD3	5	-1	176728462	176739758	protein_coding	5154	bHLH	87.7364	75.6166	77.9314	63.0901	52.2294	48.4985	50.6141	44.1969	0.469602	2.75e-21	9.54e-21	no	144	190	194	262
ENSG00000170265	8427	NM_003575	ZNF282	7	1	148892577	148923339	protein_coding	3831	zf-C2H2	64.8732	54.136	56.8554	47.7749	51.9485	46.7122	49.6775	45.0262	0.43368	7.01e-16	1.87e-15	no	145	199	199	257
ENSG00000198554	11169	NM_007086	WDHD1	14	-1	55405668	55493823	protein_coding	6385	HMG	107.077	168.245	177.311	139.043	51.4556	87.104	92.9564	78.6249	0.7224	8.57e-52	1.07e-50	no	146	90	84	121
ENSG00000197063	4097	NM_002359	MAFG	17	-1	79876146	79885590	protein_coding	5220	TF_bZIP	86.3611	79.0026	84.4959	70.5704	50.7568	50.0296	54.1798	48.8123	0.287713	1.85e-11	3.9e-11	no	147	184	176	229
ENSG00000173757	6777	NM_012448	STAT5B	17	-1	40351186	40428725	protein_coding	6447	STAT	106.513	135.112	127.161	123.068	50.6873	69.2777	66.0236	68.9226	0.340321	3.93e-17	1.12e-16	no	148	122	140	147
ENSG00000162714	84838		ZNF496	1	-1	247460714	247495148	protein_coding	10531	zf-C2H2	171.987	131.318	135.571	131.319	50.1099	41.2203	43.0923	45.0231	0.386737	1.5e-28	7.25e-28	no	149	239	231	258
ENSG00000072364	27125	NM_014423	AFF4	5	-1	132211071	132299326	protein_coding	11297	AF-4	183.797	165.339	176.571	205.864	49.9179	48.3802	52.3211	65.7947	0.314545	3.2e-17	9.15e-17	no	150	191	186	158
ENSG00000041988	90326	NM_001195753	THAP3	1	1	6684926	6695646	protein_coding	4072	THAP	65.1584	62.3436	60.2655	52.4959	49.0844	50.6103	49.5387	46.5469	0.306623	8.48e-10	1.64e-09	no	151	180	201	245
ENSG00000100105	23598	NM_014323	PATZ1	22	-1	31721790	31742218	protein_coding	5693	ZBTB	90.6923	138.475	139.94	142.525	48.8795	80.4053	82.278	90.392	0.646502	8.28e-46	8.17e-45	no	152	101	102	96
ENSG00000168610	6774	NM_139276	STAT3	17	-1	40465342	40540586	protein_coding	8812	STAT	140.231	122.653	119.179	92.5508	48.8278	46.0106	45.2706	37.9214	0.594344	4.85e-36	3.19e-35	no	153	205	219	304
ENSG00000185591	6667		SP1	12	1	53773960	53810230	protein_coding	8083	zf-C2H2	128.542	148.036	161.567	192.907	48.7982	60.5411	66.9074	86.1686	0.58191	1.59e-39	1.23e-38	no	154	150	138	103
ENSG00000113716	22993		HMGXB3	5	1	149379884	149432386	protein_coding	5934	HMG	94.3373	82.9506	76.1455	90.0771	48.78	46.2091	42.9518	54.8081	0.305526	5.26e-13	1.2e-12	no	155	204	233	189
ENSG00000171161	79894		ZNF672	1	1	249132409	249143716	protein_coding	3741	zf-C2H2	59.0211	44.3212	38.4658	42.6865	48.3955	39.1634	34.4185	41.1989	0.605032	2.8e-25	1.17e-24	no	156	250	295	282
ENSG00000125520	56731	NM_020062	SLC2A4RG	20	1	62371214	62374858	protein_coding	2244	Others	35.4055	35.9915	43.5813	38.6058	48.3943	53.0191	65.0062	62.1177	0.292501	1.64e-07	2.76e-07	no	157	172	142	167
ENSG00000001167	4800	NM_002505	NFYA	6	1	41040684	41067715	protein_coding	3811	NF-YA	59.8856	57.2812	54.3824	62.162	48.2209	49.6854	47.7618	58.8926	0.189571	0.000314035	0.000423354	no	158	186	211	175
ENSG00000105698	7392	NM_207291	USF2	19	1	35759881	35770724	protein_coding	4952	bHLH	77.6572	95.6736	103.217	105.461	48.1001	63.8655	69.764	76.8943	0.436846	2.21e-20	7.36e-20	no	159	139	132	124
ENSG00000140382	10363		HMG20A	15	1	77712754	77777949	protein_coding	6403	HMG	99.8524	84.965	85.2448	82.463	47.8392	43.8644	44.5648	46.4998	0.273112	9.74e-12	2.09e-11	no	160	220	223	246
ENSG00000126746	171017	NM_001135734	ZNF384	12	-1	6775643	6798738	protein_coding	5181	zf-C2H2	80.5878	86.1178	96.6932	102.199	47.7224	54.9459	62.4713	71.2218	0.339047	6.22e-17	1.75e-16	no	161	166	152	140
ENSG00000180035	197407		ZNF48	16	1	30389427	30411429	protein_coding	3744	zf-C2H2	58.1884	92.4705	88.1414	81.437	47.6812	81.6437	78.7967	78.5348	0.659352	2.74e-36	1.82e-35	no	162	98	107	122
ENSG00000213762	7693		ZNF134	19	1	58125601	58134724	protein_coding	3771	zf-C2H2	58.5912	73.977	75.4414	51.0218	47.6741	64.8479	66.966	48.8516	0.55538	7.61e-31	4.07e-30	no	163	135	136	228
ENSG00000108064	7019	NM_003201	TFAM	10	1	60144782	60158981	protein_coding	5606	HMG	86.4001	84.9627	85.1236	71.6014	47.2861	50.0992	50.8245	46.1147	0.267813	4.61e-11	9.52e-11	no	164	183	193	248
ENSG00000177045	147912	NM_175875	SIX5	19	-1	46268043	46272484	protein_coding	3556	Homeobox	54.7892	69.419	76.9905	98.9275	47.2591	64.5314	72.4735	100.447	0.841167	1.83e-44	1.72e-43	no	165	136	124	83
ENSG00000159086	94104	NM_016631	PAXBP1	21	-1	34106210	34144169	protein_coding	7212	Others	110.905	145.103	135.846	145.102	47.183	66.5084	63.052	72.6435	0.384723	1.18e-24	4.77e-24	no	166	128	149	134
ENSG00000169136	22809	NM_012068	ATF5	19	1	50431959	50437192	protein_coding	2954	TF_bZIP	45.1871	109.384	155.249	118.532	46.9246	122.405	175.911	144.879	1.75871	2.43e-89	1.42e-87	yes	167	59	34	48
ENSG00000176887	6664	NM_003108	SOX11	2	1	5832799	5841516	protein_coding	8718	HMG	133.313	325.285	261.451	357.416	46.9086	123.34	100.382	148.026	1.41616	7.51e-96	6.05e-94	yes	168	58	75	44
ENSG00000168505	2637	NM_001485	GBX2	2	-1	237073879	237077012	protein_coding	2315	Homeobox	35.366	6.35377	3.48998	2.64982	46.8531	9.0727	5.04689	4.13252	3.32272	3.3e-87	1.76e-85	yes	169	741	922	1030
ENSG00000109685	7468	NM_001042424	WHSC1	4	1	1873151	1983934	protein_coding	19776	HMG	298.409	325.402	307.468	346.946	46.2969	54.3923	52.0422	63.3436	0.216727	2.5e-13	5.81e-13	no	170	167	189	163
ENSG00000186660	80829	NM_001197051	ZFP91	11	1	58346584	58388515	protein_coding	5220	zf-C2H2	77.066	92.6263	91.1067	95.2027	45.2911	58.6569	58.4234	65.85	0.301426	4.72e-13	1.08e-12	no	171	154	163	157
ENSG00000102804	8848	NM_183422	TSC22D1	13	-1	45007655	45151283	protein_coding	7159	TSC22	105.096	168.675	189.723	218.745	45.038	77.8849	88.7115	110.322	1.05056	3.63e-71	9.58e-70	yes	172	107	91	74
ENSG00000149948	8091	NM_003483	HMGA2	12	1	66217911	66360075	protein_coding	14808	HMGI/HMGY	214.499	282.827	258.571	206.092	44.4447	63.1364	58.4487	50.2504	0.454824	2.47e-39	1.88e-38	no	173	141	162	216
ENSG00000143373	57592		ZNF687	1	1	151254094	151264656	protein_coding	6349	zf-C2H2	91.7728	108.62	108.451	98.57	44.3392	56.5538	57.1727	56.055	0.240817	1.96e-10	3.92e-10	no	174	158	167	186
ENSG00000139613	6601	NM_001130420	SMARCC2	12	-1	56556767	56583351	protein_coding	8555	MYB	122.688	159.271	183.388	217.078	44.0077	61.5419	71.7545	91.6155	0.818116	2.71e-57	4.15e-56	no	175	144	125	93
ENSG00000127337	8089	NM_006530	YEATS4	12	1	69753483	69784576	protein_coding	1714	Others	24.3634	27.8195	36.6214	23.5702	43.6189	53.6531	71.5148	49.6507	0.615106	2.98e-21	1.03e-20	no	176	169	126	220
ENSG00000115415	6772		STAT1	2	-1	191829084	191885686	protein_coding	6053	STAT	85.9936	85.8817	87.6954	72.5275	43.5908	46.9013	48.4968	43.2618	0.270707	3.39e-11	7.04e-11	no	177	197	207	269
ENSG00000105229	51588	NM_015897	PIAS4	19	1	4007644	4039384	protein_coding	3646	zf-MIZ	51.6257	49.0491	47.9342	51.0748	43.4422	44.4703	44.0065	50.5797	0.104947	0.0985214	0.108268	no	178	216	228	213
ENSG00000175592	8061		FOSL1	11	-1	65659520	65668044	protein_coding	1887	TF_bZIP	26.4524	14.0359	5.90158	2.89886	42.9995	24.5881	10.47	5.54708	2.82044	4.44e-69	1.08e-67	yes	179	384	710	969
ENSG00000166529	7589	NM_145914	ZSCAN21	7	1	99647390	99662661	protein_coding	2147	zf-C2H2	29.8523	23.9701	26.7015	22.3118	42.6645	36.9059	41.6273	37.5214	0.404629	6.07e-09	1.11e-08	no	180	267	246	307
ENSG00000139154	121536		AEBP2	12	1	19556979	19873735	protein_coding	4524	zf-C2H2	62.3768	52.512	54.0511	49.8254	42.3105	38.37	39.9919	39.7653	0.318597	3.37e-10	6.63e-10	no	181	256	253	294
ENSG00000073584	6605	NM_003079	SMARCE1	17	-1	38781214	38804760	protein_coding	11023	HMG	151.289	166.659	170.033	175.359	42.1122	49.9786	51.632	57.4391	0.211691	2.1e-09	3.96e-09	no	182	185	190	181
ENSG00000170322	4798	NM_001143835	NFRKB	11	-1	129733531	129765485	protein_coding	6335	Others	86.8668	75.2475	77.4793	83.8377	42.0692	39.2646	40.9383	47.7822	0.204668	4.64e-07	7.58e-07	no	183	248	252	232
ENSG00000172466	7572	NM_006965	ZNF24	18	-1	32912176	32925446	protein_coding	8257	zf-C2H2	112.789	99.5905	102.362	103.769	41.9116	39.8705	41.4985	45.3755	0.177934	1.54e-05	2.29e-05	no	184	244	247	256
ENSG00000112242	1871	NM_001949	E2F3	6	1	20402398	20493941	protein_coding	4774	E2F	63.617	62.7718	71.794	54.815	40.881	43.4647	50.3382	41.4564	0.38334	6.89e-14	1.66e-13	no	185	223	196	279
ENSG00000131788	10401		PIAS3	1	1	145575233	145586546	protein_coding	4805	zf-MIZ	63.9017	66.7055	77.0294	71.0421	40.7964	45.8906	53.6618	53.3816	0.265852	9.19e-09	1.66e-08	no	186	207	177	195
ENSG00000079432	23152		CIC	19	1	42772689	42799949	protein_coding	9494	HMG	126.098	131.632	144.803	193.559	40.7486	45.8318	51.0522	73.6118	0.614351	1.11e-46	1.14e-45	no	187	209	192	128
ENSG00000078403	8028	NM_001195630	MLLT10	10	1	21823094	22032559	protein_coding	6844	Others	90.7137	99.6836	118.493	111.254	40.6669	48.147	57.9524	58.6919	0.381772	9.38e-21	3.18e-20	no	188	192	165	176
ENSG00000141568	3607		FOXK2	17	1	80477589	80602538	protein_coding	7780	Fork	103.033	101.778	99.1636	104.456	40.6251	43.2446	42.665	48.4771	0.0743202	0.21613	0.230269	no	189	227	237	230
ENSG00000126767	2002	NM_005229	ELK1	X	-1	47494920	47510003	protein_coding	3398	ETS	44.9844	42.9721	42.8756	36.7697	40.6108	41.8042	42.2342	39.0707	0.283905	9.3e-07	1.49e-06	no	190	236	240	297
ENSG00000166860	9880	NM_014830	ZBTB39	12	-1	57392618	57400230	protein_coding	6170	ZBTB	81.6202	98.9643	91.6179	91.7811	40.5871	53.0212	49.7066	53.7087	0.274935	8.06e-10	1.56e-09	no	191	171	198	194
ENSG00000102870	23361	NM_001080417	ZNF629	16	-1	30789778	30798523	protein_coding	6079	zf-C2H2	79.8617	79.4155	76.5773	87.5424	40.3009	43.1847	42.1655	51.9956	0.190762	2.45e-05	3.59e-05	no	192	228	242	203
ENSG00000213676	1388		ATF6B	6	-1	32065953	32096030	protein_coding	3660	TF_bZIP	48.0199	52.5869	61.3625	67.2866	40.2556	47.4954	56.1171	66.3776	0.478277	3.88e-21	1.34e-20	no	193	195	170	155
ENSG00000169740	7580	NM_006973	ZNF32	10	-1	44139307	44144304	protein_coding	1436	zf-C2H2	18.7947	18.8649	17.6641	22.4299	40.1583	43.4266	41.1739	56.3954	0.328202	3.5e-05	5.07e-05	no	194	224	249	184
ENSG00000165588	5015	NM_001270524	OTX2	14	-1	57267425	57277197	protein_coding	2470	TF_Otx	32.0013	187.383	224.222	297.772	39.7451	250.777	303.857	435.274	3.17907	5.55e-131	3.08e-128	yes	195	22	15	8
ENSG00000140262	6938	NM_207037	TCF12	15	1	57210821	57591479	protein_coding	9446	bHLH	122.025	135.21	138.199	215.852	39.6348	47.3171	48.9742	82.5058	0.817789	1.29e-62	2.44e-61	no	196	196	203	113
ENSG00000112592	6908		TBP	6	1	170863390	170881958	protein_coding	2038	Others	26.3085	28.3493	27.6833	24.7488	39.6086	45.9828	45.4705	43.8454	0.18893	0.0144527	0.0170378	no	197	206	218	264
ENSG00000064490	8625		RFXANK	19	1	19303008	19312678	protein_coding	2533	Others	32.6679	40.3309	46.2855	51.5072	39.5713	52.633	61.1599	73.4191	0.641321	7.23e-25	2.94e-24	no	198	174	156	129
ENSG00000157557	2114	NM_001256295	ETS2	21	1	40177231	40196879	protein_coding	4595	ETS	59.1434	52.5657	53.6406	42.2615	39.4809	37.8156	39.0764	33.2079	0.475369	8.58e-17	2.4e-16	no	199	259	256	353
ENSG00000169635	23119	NM_015094	HIC2	22	1	21771693	21805752	protein_coding	7219	ZBTB	92.8642	90.5552	83.5945	97.7045	39.4629	41.466	38.7594	48.8678	0.222628	5.07e-07	8.26e-07	no	200	238	258	226
ENSG00000130844	55422		ZNF331	19	1	54024235	54083523	protein_coding	7728	zf-C2H2	97.7372	142.949	127.866	89.3018	38.8096	61.1464	55.3841	41.7228	0.672828	8.51e-48	9.09e-47	no	201	146	171	276
ENSG00000255073	80829		ZFP91	11	1	58346645	58392112	protein_coding	2417	zf-C2H2	30.5013	36.1894	34.5439	34.7615	38.7182	49.495	47.8388	51.9281	0.239513	0.00032294	0.000434937	no	202	187	210	204
ENSG00000204612	442425	NM_001013735	FOXB2	9	1	79634571	79635869	protein_coding	1299	Fork	16.3459	1.27071	0.666576	0.0964943	38.5945	3.23365	1.71765	0.268288	4.00323	1.48e-77	5.27e-76	yes	203	995	1112	1251
ENSG00000150907	2308	NM_002015	FOXO1	13	-1	41129804	41240734	protein_coding	5811	Fork	73.098	38.7859	52.6023	35.1084	38.5868	22.0637	30.302	21.8144	1.03734	5.53e-53	7.11e-52	yes	204	425	338	502
ENSG00000162772	467		ATF3	1	1	212738676	212794119	protein_coding	4003	TF_bZIP	50.2886	43.5572	45.1312	35.8273	38.5442	35.9691	37.7388	32.315	0.478104	6.91e-16	1.85e-15	no	205	273	265	365
ENSG00000244405	2119	NM_004454	ETV5	3	-1	185764097	185828107	protein_coding	5802	ETS	72.7466	34.2111	27.8393	27.4574	38.4741	19.4915	16.0611	17.0864	1.37445	3.27e-70	8.35e-69	yes	206	458	549	591
ENSG00000166526	7551	NM_017715	ZNF3	7	-1	99661656	99680171	protein_coding	5420	zf-C2H2	67.9732	68.8159	70.6767	70.9205	38.4709	41.9706	43.6488	47.2441	0.0603606	0.39765	0.413108	no	207	235	230	236
ENSG00000100426	9889	NM_014838	ZBED4	22	1	50247490	50283726	protein_coding	6893	zf-BED	86.323	105.04	90.2627	99.4168	38.4168	50.3735	43.8328	52.075	0.280265	1.02e-12	2.29e-12	no	208	181	229	201
ENSG00000171163	55657		ZNF692	1	-1	249144205	249153343	protein_coding	3933	zf-C2H2	49.0951	54.0557	52.4632	64.3755	38.2952	45.4332	44.65	59.0993	0.384285	4.49e-14	1.09e-13	no	209	212	222	174
ENSG00000165684	6621	NM_003086	SNAPC4	9	-1	139270029	139293249	protein_coding	5010	MYB	62.4183	65.4132	78.2621	74.856	38.2294	43.1602	52.2867	53.9476	0.321789	4.75e-14	1.15e-13	no	210	229	187	193
ENSG00000131408	7376		NR1H2	19	1	50832910	50886239	protein_coding	3753	THR-like	46.4597	42.0493	42.503	42.3392	37.9847	37.0369	37.9069	40.733	0.140736	0.0163162	0.0191627	no	211	264	262	286
ENSG00000185252	7625	NM_003426	ZNF74	22	1	20748405	20762745	protein_coding	6245	zf-C2H2	77.2268	58.8449	52.8373	50.6107	37.9386	31.1481	28.3218	29.2615	0.600042	6.16e-31	3.31e-30	no	212	320	358	393
ENSG00000106261	7586	NM_003439	ZKSCAN1	7	1	99613204	99639312	protein_coding	10299	zf-C2H2	127.296	110.048	113.731	146.017	37.9171	35.322	36.9648	51.1899	0.40481	1.25e-25	5.31e-25	no	213	282	268	209
ENSG00000133884	5977	NM_006268	DPF2	11	1	65101225	65120720	protein_coding	7715	Others	95.2148	85.5678	96.1043	92.7094	37.8588	36.6631	41.6965	43.3874	0.165719	5.95e-05	8.46e-05	no	214	270	245	267
ENSG00000172819	5916	NM_000966	RARG	12	-1	53604354	53626764	protein_coding	5120	THR-like	62.5631	80.4847	89.8277	87.8669	37.4883	51.9635	58.7228	61.9639	0.515093	3.63e-27	1.65e-26	no	215	178	161	168
ENSG00000198815	22887		FOXJ3	1	-1	42642210	42801548	protein_coding	6893	Fork	83.7057	91.6491	100.263	92.4584	37.2592	43.9517	48.6899	48.43	0.25759	5.4e-09	9.91e-09	no	216	219	204	231
ENSG00000163795	130557	NM_144631	ZNF513	2	-1	27600098	27603657	protein_coding	2365	zf-C2H2	28.597	34.0358	32.5819	38.3533	37.1013	47.5729	46.11	58.5545	0.411319	7.5e-10	1.45e-09	no	217	193	216	179
ENSG00000146676	5814	NM_033224	PURB	7	-1	44915896	44924960	protein_coding	9065	Others	108.373	106.39	103.34	125.023	36.6817	38.796	38.1601	49.7962	0.272362	4.19e-13	9.64e-13	no	218	253	261	219
ENSG00000141027	9611	NM_006311	NCOR1	17	-1	15932471	16121499	protein_coding	15393	MYB	183.865	197.868	203.96	194.314	36.6433	42.4921	44.3549	45.5781	0.148881	4.73e-05	6.78e-05	no	219	231	224	254
ENSG00000072310	6720		SREBF1	17	-1	17713713	17740325	protein_coding	8039	bHLH	95.9375	161.523	170.858	153.005	36.6175	66.4186	71.1415	68.7201	0.826178	8.58e-58	1.33e-56	no	220	129	127	148
ENSG00000167685	55311		ZNF444	19	1	56643968	56672262	protein_coding	7239	zf-C2H2	85.8171	73.2711	74.9111	100.111	36.3655	33.4587	34.6385	49.9322	0.445109	2.94e-25	1.22e-24	no	221	292	290	218
ENSG00000141002	22980		TCF25	16	1	89940000	89977792	protein_coding	5995	Others	71.0254	94.5201	105.926	121.36	36.354	52.1183	59.1425	73.0912	0.764623	3.75e-45	3.59e-44	no	222	176	159	130
ENSG00000122386	7755	NM_001278158	ZNF205	16	1	3162561	3170518	protein_coding	2330	zf-C2H2	27.5434	27.7402	27.0341	24.6498	36.2733	39.3558	38.8339	38.1978	0.16423	0.0351387	0.0400886	no	223	247	257	302
ENSG00000169926	51621	NM_015995	KLF13	15	1	31619058	31727868	protein_coding	8590	zf-C2H2	101.346	92.1191	76.8553	88.1781	36.1998	35.4497	29.9505	37.0638	0.394703	9.55e-18	2.8e-17	no	224	278	342	313
ENSG00000006704	9569	NM_005685	GTF2IRD1	7	1	73868120	74016931	protein_coding	6498	GTF2I	76.4764	96.0876	103.2	112.682	36.1088	48.8814	53.1596	62.6112	0.553225	4.17e-31	2.26e-30	no	225	189	179	164
ENSG00000077809	2969		GTF2I	7	1	74071994	74175026	protein_coding	10442	GTF2I	121.886	148.15	150.963	148.815	35.8104	46.9	48.3947	51.4565	0.30643	2.82e-18	8.5e-18	no	226	198	209	207
ENSG00000115738	3398		ID2	2	1	8818975	8824583	protein_coding	2205	bHLH	25.7198	100.663	77.5206	156.609	35.796	150.909	117.685	256.44	2.56097	6e-107	8.09e-105	yes	227	45	64	22
ENSG00000148737	6934		TCF7L2	10	1	114710009	114927437	protein_coding	5049	HMG	58.5927	65.1785	77.8502	53.2305	35.6045	42.6731	51.6095	38.0652	0.540258	9.56e-26	4.08e-25	no	228	230	191	303
ENSG00000064933	5378	NM_000534	PMS1	2	1	190649107	190742355	protein_coding	5152	HMG	59.1369	69.6389	73.1685	73.6063	35.2224	44.682	47.5406	51.5841	0.311035	3.83e-12	8.39e-12	no	229	215	212	206
ENSG00000108175	57178	NM_020338	ZMIZ1	10	1	80828792	81076276	protein_coding	10735	zf-MIZ	122.964	148.031	149.784	212.558	35.1367	45.5834	46.7048	71.4915	0.784799	5.45e-56	7.91e-55	no	230	211	215	138
ENSG00000129071	8930	NM_001276270	MBD4	3	-1	129149787	129158878	protein_coding	3212	MBD	36.6983	38.0418	30.8974	39.7333	35.056	39.1507	32.1982	44.6637	0.352849	5.57e-09	1.02e-08	no	231	251	319	260
ENSG00000160094	149076		ZNF362	1	1	33722146	33766320	protein_coding	3331	zf-C2H2	37.9753	43.6559	39.0325	47.8533	34.9765	43.3236	39.2209	51.8696	0.325974	5.49e-10	1.07e-09	no	232	225	255	205
ENSG00000136451	7716		VEZF1	17	-1	56048910	56065620	protein_coding	4911	zf-C2H2	55.939	70.6158	71.0499	71.6584	34.9483	47.5322	48.4279	52.6828	0.351687	1.75e-15	4.56e-15	no	233	194	208	200
ENSG00000105732	64763		ZNF574	19	1	42572629	42585701	protein_coding	4666	zf-C2H2	53.0653	46.6047	43.8753	42.5976	34.8885	33.0172	31.4739	32.9618	0.310659	3.55e-09	6.59e-09	no	234	295	325	356
ENSG00000213015	51157		ZNF580	19	1	56146382	56154835	protein_coding	2403	zf-C2H2	27.3034	29.48	30.0742	41.51	34.8512	40.5536	41.892	62.3702	0.587158	5.04e-21	1.73e-20	no	235	242	244	165
ENSG00000134595	6658	NM_005634	SOX3	X	-1	139585152	139587225	protein_coding	2074	HMG	23.5368	19.1183	20.3895	23.0474	34.8049	30.4716	32.9076	40.1225	0.286464	6.61e-05	9.36e-05	no	236	328	312	292
ENSG00000196700	57473	NM_020713	ZNF512B	20	-1	62588055	62680113	protein_coding	6018	zf-C2H2	68.1943	101.913	120.175	90.5066	34.7638	55.9799	66.8392	54.3004	0.808563	7.05e-47	7.29e-46	no	237	160	139	191
ENSG00000113387	10923		SUB1	5	1	32531739	32604185	protein_coding	9324	PC4	105.579	111.688	114.966	92.942	34.7423	39.597	41.2731	35.9903	0.30395	1.34e-14	3.35e-14	no	238	245	248	324
ENSG00000141644	4152	NM_001204141	MBD1	18	-1	47793252	47808144	protein_coding	6734	MBD	75.2849	77.7142	74.2825	88.1788	34.2949	38.1491	36.9226	47.2795	0.244428	3.88e-09	7.19e-09	no	239	257	269	235
ENSG00000120738	1958	NM_001964	EGR1	5	1	137801179	137805004	protein_coding	3138	zf-C2H2	34.9978	137.841	91.3376	119.401	34.2175	145.205	97.4241	137.385	1.94796	6.6e-94	4.78e-92	yes	240	47	78	52
ENSG00000005801	7748		ZNF195	11	-1	3360491	3400448	protein_coding	5705	zf-C2H2	63.4293	76.6363	72.8927	56.8911	34.119	44.4053	42.769	36.0042	0.423676	8.86e-19	2.73e-18	no	241	217	234	323
ENSG00000135164	9988	NM_001142326	DMTF1	7	1	86781677	86825653	protein_coding	9417	MYB	103.813	132.451	150.218	152.768	33.8287	46.4941	53.3972	58.5725	0.552899	1.14e-37	8.08e-37	no	242	202	178	177
ENSG00000111704	79923		NANOG	12	1	7940390	7948655	protein_coding	2311	Homeobox	25.2745	11.0645	10.0771	3.48114	33.5618	15.8266	14.5961	5.4385	2.55638	1.26e-60	2.2e-59	yes	243	540	588	975
ENSG00000151014	25819	NM_012118	CCRN4L	4	1	139936943	139966906	protein_coding	1769	Others	19.3418	13.7837	11.4299	6.12788	33.546	25.7571	21.6278	12.5076	1.51486	5.47e-36	3.59e-35	yes	244	369	440	726
ENSG00000165512	7570	NM_006963	ZNF22	10	1	45495923	45500774	protein_coding	2551	zf-C2H2	27.8697	65.8653	58.8755	58.147	33.5138	85.3498	77.2564	82.2969	1.21218	7.61e-55	1.06e-53	yes	245	95	112	114
ENSG00000128610	389549	NM_001160264	FEZF1	7	-1	121941448	121950745	protein_coding	2612	zf-C2H2	28.4766	212.145	181.036	48.9105	33.4468	268.481	232.004	67.6105	2.85491	2.86e-129	1.46e-126	yes	246	19	27	151
ENSG00000113658	4090		SMAD5	5	1	135468534	135524435	protein_coding	8778	MH1	95.2832	97.3757	91.8133	105.495	33.3138	36.6699	35.0125	43.392	0.198349	7.01e-06	1.06e-05	no	247	269	282	266
ENSG00000153560	7342	NM_014517	UBP1	3	-1	33429828	33482863	protein_coding	9760	CP2	104.831	135.327	136.57	111.174	32.9539	45.8342	46.8388	41.1271	0.378455	5.09e-27	2.3e-26	no	248	208	213	283
ENSG00000057935	57504	NM_001282755	MTA3	2	1	42721709	42984087	protein_coding	10580	zf-GATA	112.854	230.823	216.419	148.836	32.7233	72.1188	68.4693	50.7924	1.02596	5.14e-77	1.79e-75	yes	249	114	133	210
ENSG00000182158	64764	NM_194071	CREB3L2	7	-1	137559725	137686813	protein_coding	8788	TF_bZIP	93.3095	92.3135	82.2678	81.435	32.5731	34.7241	31.3383	33.4579	0.194181	3.75e-08	6.55e-08	no	250	285	326	349
ENSG00000084093	5978	NM_005612	REST	4	1	57774075	57802010	protein_coding	7875	zf-C2H2	83.5457	103.104	107.769	127.73	32.5479	43.2794	45.8069	58.5635	0.606683	6.35e-35	4e-34	no	251	226	217	178
ENSG00000092203	9878		TOX4	14	1	21944756	21967319	protein_coding	7076	HMG	74.3928	67.4681	73.8733	69.6577	32.252	31.5186	34.9466	35.5437	0.13902	0.00176776	0.00224629	no	252	313	286	329
ENSG00000011451	58525		WIZ	19	-1	15532319	15560762	protein_coding	8155	zf-C2H2	84.9836	100.603	100.103	102.697	31.9714	40.7795	41.088	45.4689	0.27031	5.92e-12	1.28e-11	no	253	241	251	255
ENSG00000096401	988	NM_001253	CDC5L	6	1	44355262	44418163	protein_coding	6423	MYB	66.7307	84.6503	84.773	76.1193	31.8818	43.5658	44.1791	42.7892	0.340729	5.93e-16	1.59e-15	no	254	221	227	271
ENSG00000174282	57659	NM_001128833	ZBTB4	17	-1	7362685	7387582	protein_coding	6026	ZBTB	62.4819	54.3689	58.931	68.9459	31.811	29.8248	32.7327	41.3102	0.337234	1.22e-11	2.6e-11	no	255	332	314	280
ENSG00000172493	4299		AFF1	4	1	87856154	88062206	protein_coding	10733	AF-4	111.073	123.48	144.254	125.808	31.7466	38.0306	44.9881	42.322	0.374219	1.23e-19	3.96e-19	no	256	258	220	273
ENSG00000100281	10042		HMGXB4	22	1	35653445	35691800	protein_coding	6006	HMG	61.7523	64.8873	64.5005	65.8919	31.5451	35.7133	35.9473	39.6117	0.0921431	0.171772	0.184915	no	257	275	274	295
ENSG00000166261	7753		ZNF202	11	-1	123594885	123612383	protein_coding	4808	zf-C2H2	49.2336	49.9728	47.954	30.9375	31.4217	34.3579	33.3849	23.2323	0.674804	9.6e-30	4.88e-29	no	258	289	306	473
ENSG00000198315	7745		ZKSCAN8	6	1	28109688	28127250	protein_coding	7565	zf-C2H2	77.0834	81.0546	77.7173	96.6103	31.2629	35.4181	34.3896	46.1099	0.322062	6.11e-16	1.63e-15	no	259	280	296	249
ENSG00000163939	55193		PBRM1	3	-1	52579368	52719933	protein_coding	9654	HMG	98.289	114.155	122.89	131.067	31.2368	39.0881	42.6121	49.0188	0.411586	3.49e-22	1.27e-21	no	260	252	239	224
ENSG00000170260	7988	NM_012256	ZNF212	7	1	148936742	148952700	protein_coding	3182	zf-C2H2	32.2431	30.1054	29.9351	26.5116	31.089	31.2751	31.4866	30.0816	0.273366	0.000196334	0.0002692	no	261	315	324	386
ENSG00000077150	4791		NFKB2	10	1	104153867	104162281	protein_coding	4479	RHD	45.044	40.2548	42.3861	58.5847	30.853	29.7093	31.6761	47.2257	0.530535	5.81e-23	2.19e-22	no	262	335	323	238
ENSG00000074047	2736		GLI2	2	1	121493199	121750229	protein_coding	7341	zf-C2H2	73.2327	98.1617	108.182	105.734	30.6114	44.2021	49.3292	52.0044	0.556666	3.58e-33	2.11e-32	no	263	218	202	202
ENSG00000143379	9869		SETDB1	1	1	150898739	150937213	protein_coding	7086	MBD	70.4405	79.376	83.5972	91.6158	30.4997	37.0292	39.4904	46.6808	0.37446	1.65e-15	4.33e-15	no	264	265	254	243
ENSG00000126003	5326	NM_002657	PLAGL2	20	-1	30780306	30795594	protein_coding	5705	zf-C2H2	56.4049	73.2738	76.1067	129.336	30.3347	42.457	44.6535	81.8535	1.18312	2.4e-69	5.87e-68	yes	265	233	221	116
ENSG00000171469	54811		ZNF561	19	-1	9715356	9732075	protein_coding	6461	zf-C2H2	62.9065	45.8246	40.6226	35.8819	29.8722	23.4452	21.0463	20.052	0.793278	7.07e-37	4.82e-36	no	266	401	457	533
ENSG00000166402	7275		TUB	11	1	8040791	8127659	protein_coding	6722	Tub	65.3768	78.2804	72.6747	77.2429	29.8407	38.4956	36.1877	41.4892	0.256296	5.27e-09	9.69e-09	no	267	254	273	278
ENSG00000108788	6945	NM_198204	MLX	17	1	40719086	40725257	protein_coding	4259	bHLH	41.377	45.2988	46.9356	38.3964	29.808	35.1589	36.8895	32.5509	0.283117	1.44e-07	2.44e-07	no	268	283	270	363
ENSG00000143437	405	NM_178427	ARNT	1	-1	150782181	150849244	protein_coding	6516	bHLH	62.4635	43.3815	43.1338	52.335	29.4071	22.0079	22.1603	28.9996	0.524225	1.99e-24	7.97e-24	no	269	426	434	398
ENSG00000130803	57693	NM_020933	ZNF317	19	1	9251056	9274100	protein_coding	5065	zf-C2H2	48.5083	47.9582	51.8178	44.2409	29.3798	31.2997	34.2462	31.5366	0.22357	0.000157859	0.000217676	no	270	314	298	373
ENSG00000196323	29068		ZBTB44	11	-1	130096572	130184581	protein_coding	10801	ZBTB	102.944	109.323	81.9687	64.2626	29.2454	33.4582	25.4023	21.4821	0.757512	5.67e-47	5.89e-46	no	271	293	388	510
ENSG00000182903	170960		ZNF721	4	-1	419604	492945	protein_coding	6390	zf-C2H2	60.8622	72.4121	73.7153	64.1377	29.2204	37.4598	38.6144	36.2396	0.272429	7.05e-11	1.44e-10	no	272	260	259	320
ENSG00000155090	7071	NM_005655	KLF10	8	-1	103661007	103668130	protein_coding	4003	zf-C2H2	38.1169	34.3101	42.465	32.4226	29.2139	28.333	35.5094	29.2443	0.379189	4.28e-11	8.85e-11	no	273	354	277	394
ENSG00000164651	221833	NM_182700	SP8	7	-1	20823906	20826505	protein_coding	1714	zf-C2H2	16.326	31.728	28.0359	73.6447	29.2117	61.1908	54.7534	155.141	2.10843	1.26e-36	8.49e-36	yes	274	145	174	41
ENSG00000261221	100507290	NM_001195605	ZNF865	19	1	56116771	56128635	protein_coding	4005	zf-C2H2	37.9552	33.8988	35.5243	41.3327	29.0745	27.9793	29.6902	37.2628	0.278754	2.43e-06	3.79e-06	no	275	360	346	310
ENSG00000160685	51043	NM_001256455	ZBTB7B	1	1	154975127	154990998	protein_coding	4243	ZBTB	40.1818	41.5828	41.053	46.8087	29.057	32.3964	32.3864	39.8318	0.215284	7.76e-05	0.000109384	no	276	305	318	293
ENSG00000183309	9831	NM_001261843	ZNF623	8	1	144718183	144735900	protein_coding	4334	zf-C2H2	40.9942	46.315	43.0135	43.7567	29.0162	35.3255	33.2205	36.4525	0.172175	0.00863638	0.0103578	no	277	281	307	319
ENSG00000139651	283337	NM_001004304	ZNF740	12	1	53574484	53584596	protein_coding	4734	zf-C2H2	44.6348	60.8208	74.4803	81.7128	28.9354	42.4698	52.6635	62.3209	0.858026	1.68e-44	1.57e-43	no	278	232	184	166
ENSG00000170608	3171		FOXA3	19	1	46367247	46377055	protein_coding	2192	Fork	20.6393	22.9889	23.0753	15.9074	28.8821	34.6683	35.2374	26.2034	0.510025	1.2e-11	2.55e-11	no	279	286	280	429
ENSG00000185668	5453	NM_002699	POU3F1	1	-1	38509523	38512450	protein_coding	2928	Pou	27.5448	35.3836	37.3497	30.1949	28.8614	39.9471	42.7019	37.2351	0.426159	2.8e-12	6.18e-12	no	280	243	235	311
ENSG00000186812	84307		ZNF397	18	1	32820994	32847097	protein_coding	6096	zf-C2H2	57.2952	60.7813	63.6592	62.5315	28.8386	32.9596	34.9563	37.0362	0.149478	0.00550761	0.00671398	no	281	297	285	315
ENSG00000185219	353274	NM_181489	ZNF445	3	-1	44481262	44519162	protein_coding	10930	zf-C2H2	102.139	104.278	104.791	123.454	28.6688	31.5376	32.0925	40.7811	0.27101	6.87e-14	1.65e-13	no	282	312	321	285
ENSG00000100968	4776		NFATC4	14	1	24834879	24848810	protein_coding	8437	RHD	78.764	78.9399	91.7496	157.306	28.6435	30.9288	36.399	67.3183	0.988994	3.59e-71	9.48e-70	no	283	326	271	153
ENSG00000101665	4092	NM_001190821	SMAD7	18	-1	46446223	46477081	protein_coding	3692	MH1	34.2707	22.6381	13.7242	11.7343	28.4728	20.2691	12.4438	11.4758	1.47074	2.36e-51	2.88e-50	yes	284	450	655	753
ENSG00000120837	4801	NM_006166	NFYB	12	-1	104510855	104532067	protein_coding	4956	NF-YB	45.9721	58.8252	63.0902	50.4491	28.4659	39.2363	42.6122	36.7528	0.448357	1.16e-18	3.55e-18	no	285	249	238	318
ENSG00000124496	55809	NM_033502	TRERF1	6	-1	42192669	42419789	protein_coding	7732	zf-C2H2	71.5552	59.0385	66.442	54.8876	28.3927	25.2405	28.7638	25.6308	0.376633	1.43e-15	3.76e-15	no	286	374	354	434
ENSG00000261459	65988		ZNF747	16	-1	30537244	30546173	protein_coding	1515	zf-C2H2	13.996	16.2839	15.3107	18.4428	28.3367	35.5303	33.8243	43.9541	0.375164	3.74e-05	5.4e-05	no	287	276	301	263
ENSG00000067955	865		CBFB	16	1	67063019	67134961	protein_coding	4129	CBF	37.9344	42.5383	40.6406	41.2231	28.1873	34.0557	32.9453	36.047	0.16135	0.0191989	0.0224154	no	288	290	310	322
ENSG00000273439	7554	NM_021089	ZNF8	19	1	58790318	58807254	protein_coding	2210	zf-C2H2	20.0502	19.4139	16.0555	20.7882	27.8377	29.0387	24.315	33.9617	0.353313	1.73e-05	2.55e-05	no	289	345	404	343
ENSG00000198715	112770		C1orf85	1	-1	156259880	156265463	protein_coding	3224	NCU-G1	29.2455	36.0689	35.7805	40.8343	27.8318	36.9822	37.1508	45.7306	0.468127	5.43e-13	1.24e-12	no	290	266	267	252
ENSG00000083842	7554		ZNF8	19	1	58790317	58807254	protein_coding	2211	zf-C2H2	20.0502	19.4139	16.0555	20.7882	27.8251	29.0256	24.304	33.9463	0.353313	1.73e-05	2.55e-05	no	291	346	405	344
ENSG00000135457	7024	NM_005653	TFCP2	12	-1	51487446	51566926	protein_coding	3976	CP2	36.0478	76.5513	73.5375	66.3613	27.8246	63.6444	61.9073	60.2614	1.06606	1.88e-48	2.06e-47	yes	292	140	154	171
ENSG00000166888	6778	NM_001178078	STAT6	12	-1	57489191	57525922	protein_coding	7298	STAT	66.0696	47.8752	48.8351	60.2107	27.7705	21.6851	22.3976	29.7881	0.456592	5.26e-22	1.89e-21	no	293	432	430	387
ENSG00000078246	7289		TULP3	12	1	2986389	3050306	protein_coding	3181	Tub	28.6183	31.3003	29.5857	34.1034	27.6008	32.5268	31.1352	38.7094	0.24529	0.000216829	0.000296174	no	294	303	328	300
ENSG00000089902	23186	NM_015156	RCOR1	14	1	103058998	103196913	protein_coding	6202	MYB	55.6368	61.3433	65.9334	71.4159	27.5212	32.6956	35.5863	41.5762	0.3547	1.09e-12	2.45e-12	no	295	299	276	277
ENSG00000188290	57801	NM_001142467	HES4	1	-1	934342	935552	protein_coding	1118	bHLH	10.0268	17.9073	17.5472	42.1592	27.5023	52.9473	52.5398	136.158	1.97052	3.28e-62	6.08e-61	yes	296	173	185	53
ENSG00000140548	374655	NM_198526	ZNF710	15	1	90544624	90625438	protein_coding	4936	zf-C2H2	43.9893	55.5055	51.6204	61.0375	27.3444	37.1721	35.0058	44.6478	0.463659	4.02e-17	1.14e-16	no	297	263	283	261
ENSG00000196456	285971		ZNF775	7	1	150065879	150109558	protein_coding	6876	zf-C2H2	60.8838	77.827	86.6543	68.0532	27.1626	37.4154	42.1837	35.735	0.502418	4.02e-25	1.66e-24	no	298	261	241	326
ENSG00000184436	80764		THAP7	22	-1	21353393	21356485	protein_coding	2879	THAP	25.2957	25.2957	21.9783	26.7728	26.9595	29.0442	25.555	33.5771	0.273774	0.000476453	0.00063339	no	299	344	386	347
ENSG00000136770	64215	NM_022365	DNAJC1	10	-1	22045466	22292698	protein_coding	2501	MYB	21.9352	19.1984	17.4679	20.9192	26.9047	25.3751	23.378	30.2003	0.312729	9e-05	0.000126198	no	300	372	421	385
ENSG00000256463	27164	NM_171999	SALL3	18	1	76740275	76762677	protein_coding	5054	zf-C2H2	44.2737	69.3224	66.8738	56.4259	26.8767	45.3413	44.2916	40.312	0.635509	2.08e-30	1.09e-29	no	301	213	225	290
ENSG00000170581	6773		STAT2	12	-1	56735381	56753939	protein_coding	6109	STAT	53.2857	53.6268	53.8564	78.8466	26.7624	29.018	29.5105	46.6003	0.556733	5.74e-33	3.34e-32	no	302	347	347	244
ENSG00000178764	22882	NM_014943	ZHX2	8	1	123793633	123986750	protein_coding	4714	Homeobox	41.1147	30.89	30.3102	31.3401	26.7579	21.6613	21.5234	24.0043	0.427889	1.68e-14	4.17e-14	no	303	433	443	461
ENSG00000121413	65982		ZSCAN18	19	-1	58595205	58629794	protein_coding	8307	zf-C2H2	72.3861	96.6691	101.984	136.832	26.7337	38.4679	41.0932	59.4745	0.909541	1.72e-52	2.18e-51	no	304	255	250	173
ENSG00000133740	1875		E2F5	8	1	86089460	86129387	protein_coding	5922	E2F	51.3224	61.9958	62.1485	57.0006	26.5881	34.6059	35.1283	34.7523	0.271405	5.02e-09	9.24e-09	no	305	287	281	337
ENSG00000229544	390010	NM_001146340	NKX1-2	10	-1	126135592	126138753	protein_coding	1646	Homeobox	14.2175	7.19455	6.17587	5.00743	26.503	14.4487	12.5601	10.9841	1.34326	1.34e-30	7.08e-30	yes	306	576	650	767
ENSG00000179922	147808	NM_203374	ZNF784	19	-1	56132108	56135967	protein_coding	2058	zf-C2H2	17.7215	19.7057	16.2524	18.6565	26.4199	31.6521	26.4334	32.7315	0.263461	0.00355064	0.00439762	no	307	311	373	358
ENSG00000175727	22877	NM_014938	MLXIP	12	1	122516628	122631894	protein_coding	13905	bHLH	118.38	83.322	81.5762	66.2001	26.1203	19.8082	19.6371	17.1896	0.829207	4.13e-49	4.66e-48	no	308	454	479	587
ENSG00000067082	1316		KLF6	10	-1	3818188	3827473	protein_coding	6139	zf-C2H2	51.745	26.9407	32.2115	35.6498	25.8643	14.5067	17.5636	20.9673	0.917136	6.01e-38	4.31e-37	no	309	573	514	517
ENSG00000170448	152518		NFXL1	4	-1	47849257	47916653	protein_coding	4446	zf-NF-X1	37.3261	44.3601	46.4646	39.5204	25.7595	32.9822	34.9827	32.0942	0.308614	5.64e-09	1.03e-08	no	310	296	284	367
ENSG00000167967	1877	NM_004424	E4F1	16	1	2273567	2285743	protein_coding	6402	zf-C2H2	53.5678	49.3023	50.9915	54.1251	25.6753	25.457	26.6596	30.5263	0.132236	0.0231903	0.026893	no	311	371	371	384
ENSG00000099949	8216		LZTR1	22	1	21333751	21353327	protein_coding	7556	Others	63.1686	64.2974	73.2256	88.092	25.6513	28.1291	32.439	42.0937	0.473427	1.05e-25	4.45e-25	no	312	357	316	274
ENSG00000101216	26205		GMEB2	20	-1	62218955	62258394	protein_coding	4707	SAND	39.2698	44.2801	41.1711	37.3106	25.5996	31.0971	29.2784	28.6203	0.241142	5.3e-05	7.57e-05	no	313	321	350	400
ENSG00000119574	84878	NM_032792	ZBTB45	19	-1	59024897	59050278	protein_coding	3418	ZBTB	28.375	30.4772	29.4866	30.3749	25.4694	29.4753	28.8775	32.0862	0.0998065	0.302129	0.317147	no	314	339	353	369
ENSG00000165891	144455	NM_203394	E2F7	12	-1	77415027	77459360	protein_coding	6303	E2F	52.1318	62.2282	53.914	58.144	25.3761	32.6359	28.6316	33.3064	0.251041	2.2e-07	3.67e-07	no	315	301	355	350
ENSG00000140265	146050	NM_152455	ZSCAN29	15	-1	43650370	43663223	protein_coding	6634	zf-C2H2	54.7842	71.1235	66.9508	74.4232	25.3379	35.44	33.7804	40.5046	0.435143	8.71e-19	2.68e-18	no	316	279	302	288
ENSG00000125285	11166	NM_007084	SOX21	13	-1	95361886	95364389	protein_coding	2504	HMG	20.5997	155.027	129.79	91.9253	25.231	204.658	173.509	132.552	2.85377	3.21e-107	4.46e-105	yes	317	30	37	54
ENSG00000143067	90874	NM_001080470	ZNF697	1	-1	120162045	120190396	protein_coding	5041	zf-C2H2	41.4193	26.1187	24.2911	19.4336	25.2059	17.1274	16.13	13.9189	1.05451	5.1e-39	3.83e-38	yes	318	504	547	683
ENSG00000112033	5467		PPARD	6	1	35310335	35395968	protein_coding	4458	THR-like	36.4967	30.4766	31.2308	31.0114	25.1169	22.5986	23.4493	25.1166	0.252543	1.86e-05	2.74e-05	no	319	415	419	440
ENSG00000167840	7775		ZNF232	17	-1	5008836	5026411	protein_coding	2794	zf-C2H2	22.8054	35.5243	28.5444	55.4141	25.0416	42.0297	34.1956	71.6091	1.24527	6.24e-53	8e-52	yes	320	234	299	137
ENSG00000126603	84662		GLIS2	16	1	4364762	4389598	protein_coding	4469	zf-C2H2	36.3138	34.9955	34.2507	35.1074	24.931	25.8856	25.6545	28.3644	0.0821171	0.516711	0.531314	no	321	368	383	404
ENSG00000196670	643836		ZFP62	5	-1	180274611	180288286	protein_coding	4198	zf-C2H2	34.1057	36.3227	37.4081	40.3731	24.928	28.6016	29.8295	34.7233	0.236953	0.00027239	0.000369004	no	322	352	344	338
ENSG00000198169	90987		ZNF251	8	-1	145946298	145981802	protein_coding	4931	zf-C2H2	40.04	36.4615	35.7589	62.5263	24.9145	24.4431	24.2729	45.7832	0.789475	3.41e-41	2.8e-40	no	323	388	407	251
ENSG00000204231	6257		RXRB	6	-1	33161365	33168630	protein_coding	4007	RXR-like	32.4449	25.9643	29.4857	34.6294	24.8447	21.4198	24.6306	31.2032	0.402232	7.1e-10	1.37e-09	no	324	435	396	376
ENSG00000101190	10732	NM_006602	TCFL5	20	-1	61472467	61493115	protein_coding	3436	bHLH	27.7486	30.4004	26.0161	27.9544	24.7722	29.2471	25.3446	29.3752	0.217069	0.00542901	0.00662149	no	325	342	389	391
ENSG00000136367	85446	NM_033400	ZFHX2	14	-1	23990066	24025401	protein_coding	9810	Homeobox	79.1312	46.9397	51.3459	61.7543	24.7464	15.8171	17.5198	22.7287	0.741333	2.34e-39	1.78e-38	no	326	541	517	485
ENSG00000101493	9658		ZNF516	18	-1	74069644	74207146	protein_coding	8719	zf-C2H2	70.0989	82.325	84.8735	136.82	24.6638	31.2119	32.5854	56.6585	0.955085	9.64e-61	1.69e-59	no	327	317	315	183
ENSG00000143578	148327		CREB3L4	1	1	153940010	153946839	protein_coding	2911	TF_bZIP	23.3934	30.9464	30.8401	32.9613	24.6526	35.1417	35.4646	40.8835	0.477782	1.31e-12	2.93e-12	no	328	284	278	284
ENSG00000172845	6670	NM_001172712	SP3	2	-1	174771187	174830430	protein_coding	10704	zf-C2H2	85.5615	100.508	111.222	120.48	24.5331	31.0391	34.7819	40.6387	0.488823	8.8e-24	3.43e-23	no	329	323	287	287
ENSG00000204519	90233	NM_001270938	ZNF551	19	1	58193337	58228669	protein_coding	4709	zf-C2H2	37.5921	42.4412	38.0937	32.3259	24.4879	29.793	27.0792	24.7857	0.382615	9.86e-10	1.9e-09	no	330	333	367	450
ENSG00000167081	5090		PBX3	9	1	128509624	128729656	protein_coding	4529	Homeobox	36.1113	36.3645	39.6417	57.8282	24.4636	26.5419	29.2985	46.1016	0.664847	5.62e-33	3.27e-32	no	331	365	349	250
ENSG00000169131	6940	NM_005649	ZNF354A	5	-1	178138593	178157703	protein_coding	2947	zf-C2H2	23.4526	21.9357	21.8976	22.5654	24.4186	24.6052	24.8693	27.6461	0.0948223	0.457841	0.472706	no	332	383	394	411
ENSG00000198093	65251	NM_023074	ZNF649	19	-1	52392477	52408293	protein_coding	4365	zf-C2H2	34.7114	39.0789	57.7572	51.3568	24.4048	29.5947	44.2915	42.48	0.718546	1.56e-33	9.27e-33	no	333	337	226	272
ENSG00000143190	5451	NM_002697	POU2F1	1	1	167190066	167396582	protein_coding	15782	Pou	125.529	137.555	162.923	135.987	24.4038	28.8117	34.5569	31.1105	0.373571	2e-21	6.99e-21	no	334	349	291	378
ENSG00000111269	1389		CREBL2	12	1	12764761	12798042	protein_coding	3922	Others	31.1689	27.7031	30.114	38.2065	24.3851	23.3495	25.7019	35.1725	0.450058	1.16e-12	2.6e-12	no	335	402	381	333
ENSG00000025156	3298	NM_004506	HSF2	6	1	122720691	122754264	protein_coding	2702	HSF	21.3886	24.3012	24.2715	32.4248	24.2819	29.7302	30.0689	43.3278	0.578483	3.12e-16	8.47e-16	no	336	334	341	268
ENSG00000185670	79842		ZBTB3	11	-1	62515791	62521660	protein_coding	3348	ZBTB	26.2286	15.2686	16.9974	15.3319	24.0336	15.0754	16.9935	16.5344	0.743598	1.42e-23	5.48e-23	no	337	558	529	599
ENSG00000124216	6615	NM_005985	SNAI1	20	1	48599536	48605423	protein_coding	1686	zf-C2H2	13.1251	7.19384	7.09704	9.02721	23.878	14.1045	14.09	19.3325	0.803937	2.08e-16	5.7e-16	no	338	586	604	542
ENSG00000158711	2005	NM_001973	ELK4	1	-1	205577071	205601090	protein_coding	10973	ETS	84.9587	67.6437	64.2257	79.2914	23.7584	20.3778	19.5915	26.0902	0.398315	5.06e-20	1.66e-19	no	339	447	481	430
ENSG00000163884	28999	NM_014079	KLF15	3	-1	126061478	126076285	protein_coding	2848	zf-C2H2	22.0343	27.4858	30.9192	19.6622	23.7418	31.9024	36.3435	24.9271	0.62776	7.21e-19	2.23e-18	no	340	308	272	446
ENSG00000110851	11108	NM_012406	PRDM4	12	-1	108126643	108155049	protein_coding	4777	zf-C2H2	36.8806	35.9688	34.1522	37.7815	23.6883	24.89	23.9308	28.5559	0.14172	0.0639128	0.0713206	no	341	377	411	401
ENSG00000125952	4149	NM_197957	MAX	14	-1	65472892	65569413	protein_coding	4430	bHLH	34.1272	28.2301	28.1524	34.6308	23.6343	21.0651	21.271	28.2247	0.289511	6.66e-09	1.21e-08	no	342	437	450	406
ENSG00000157514	1831	NM_001015881	TSC22D3	X	-1	106956451	107020572	protein_coding	4766	TSC22	36.5775	79.915	38.3685	65.021	23.5463	55.4279	26.9488	49.258	1.10692	1.37e-62	2.59e-61	yes	343	164	369	222
ENSG00000157657	114991		ZNF618	9	1	116638562	116818871	protein_coding	10384	zf-C2H2	79.699	113.841	117.159	144.59	23.5456	36.2401	37.7659	50.2756	0.851463	1.01e-51	1.25e-50	no	344	271	264	215
ENSG00000123358	3164		NR4A1	12	1	52416616	52453291	protein_coding	7290	NGFIB-like	55.3722	54.7613	55.1498	43.6753	23.3044	24.8315	25.3231	21.6315	0.335633	9.93e-13	2.24e-12	no	345	379	390	508
ENSG00000115966	1386	NM_001256091	ATF2	2	-1	175936978	176033110	protein_coding	5751	TF_bZIP	43.603	44.5334	51.7984	55.8891	23.2659	25.5975	30.1501	35.0888	0.35114	3.44e-13	7.94e-13	no	346	370	340	335
ENSG00000106571	2737	NM_000168	GLI3	7	-1	42000548	42277469	protein_coding	9239	zf-C2H2	70.037	145.274	178.288	481.277	23.2565	51.9779	64.5933	188.083	2.76349	1.84e-137	1.79e-134	yes	347	177	143	32
ENSG00000181827	64864		RFX7	15	-1	56379478	56535483	protein_coding	7670	RFX	58.1083	71.5486	70.6204	80.2777	23.2416	30.8361	30.8218	37.7898	0.45958	5.93e-19	1.84e-18	no	348	327	332	306
ENSG00000116044	4780		NFE2L2	2	-1	178092323	178257425	protein_coding	5907	TF_bZIP	44.6567	55.8337	53.915	44.4922	23.1978	31.2453	30.5527	27.1949	0.321362	1.13e-13	2.69e-13	no	349	316	334	416
ENSG00000125482	7270	NM_001205296	TTF1	9	-1	135251008	135282209	protein_coding	3113	MYB	23.4538	29.3437	30.1329	28.6145	23.1136	31.1595	32.4003	33.1882	0.348615	1.33e-07	2.25e-07	no	350	319	317	354
ENSG00000120798	7181	NM_003297	NR2C1	12	-1	95414005	95467479	protein_coding	6529	RXR-like	49.1357	45.9421	50.1706	59.065	23.0876	23.2606	25.7224	32.6635	0.355736	7.14e-12	1.54e-11	no	351	405	379	359
ENSG00000006047	51087	NM_015982	YBX2	17	-1	7191571	7197934	protein_coding	4618	CSD	34.5744	60.7998	92.3191	64.5776	22.9654	43.5215	66.9143	50.4899	1.39181	6.06e-66	1.31e-64	yes	352	222	137	214
ENSG00000118260	1385		CREB1	2	1	208394461	208468155	protein_coding	9888	TF_bZIP	73.8197	85.139	89.6952	93.3636	22.9088	28.4627	30.3647	34.0916	0.334812	2.3e-14	5.67e-14	no	353	353	337	342
ENSG00000064489	4207		MEF2BNB-MEF2B	19	-1	19256376	19302967	protein_coding	1931	SRF	14.1564	32.6654	45.0138	25.2096	22.496	55.9191	78.0304	47.1376	1.6031	2.33e-56	3.43e-55	yes	354	161	109	239
ENSG00000166925	81628		TSC22D4	7	-1	100060982	100076902	protein_coding	3715	TSC22	27.1601	20.9971	20.2705	26.0384	22.4292	18.6834	18.2622	25.3073	0.404984	1.33e-10	2.68e-10	no	355	466	504	438
ENSG00000173039	5970	NM_001243985	RELA	11	-1	65421067	65430565	protein_coding	5464	RHD	39.8978	31.4563	34.0919	35.1105	22.4051	19.0306	20.8833	23.2009	0.333723	1.56e-07	2.63e-07	no	356	461	461	474
ENSG00000105821	27000	NM_001129887	DNAJC2	7	-1	102952921	102985320	protein_coding	6564	MYB	47.8198	58.7867	65.05	51.3349	22.3484	29.6051	33.1721	28.237	0.436253	2.88e-18	8.68e-18	no	357	336	308	405
ENSG00000166949	4088		SMAD3	15	1	67356101	67487533	protein_coding	9113	MH1	66.2703	49.1672	43.5622	70.9942	22.3093	17.8349	16.0005	28.1281	0.692228	3.75e-38	2.71e-37	no	358	487	552	407
ENSG00000006468	2115	NM_004956	ETV1	7	-1	13930853	14031050	protein_coding	9686	ETS	70.238	54.8566	63.8739	38.0114	22.2486	18.7215	22.0738	14.1692	0.869064	9.09e-43	8e-42	no	359	464	436	673
ENSG00000152454	10172	NM_005773	ZNF256	19	-1	58452201	58459043	protein_coding	2176	zf-C2H2	15.7366	13.5479	14.1542	12.4135	22.189	20.5811	21.7711	20.5972	0.319782	0.00154553	0.00197191	no	360	442	439	525
ENSG00000164631	7559		ZNF12	7	-1	6728064	6746554	protein_coding	5297	zf-C2H2	38.2762	37.6755	37.702	40.9892	22.1751	23.5118	23.8262	27.9393	0.11868	0.0821818	0.0908564	no	361	400	414	408
ENSG00000167395	9726	NM_014699	ZNF646	16	1	31085743	31095517	protein_coding	8635	zf-C2H2	62.3177	65.1999	65.8733	69.4687	22.1439	24.9598	25.5353	29.0472	0.154343	0.00463987	0.00569009	no	362	376	387	396
ENSG00000254004	339324	NM_001166038	ZNF260	19	-1	37001597	37019562	protein_coding	5952	zf-C2H2	42.9599	53.1984	55.2683	52.436	22.1396	29.5456	31.0833	31.8084	0.356291	2.14e-11	4.49e-11	no	363	338	330	371
ENSG00000054267	51742		ARID4B	1	-1	235294949	235491534	protein_coding	11073	ARID	79.5491	97.9633	101.909	104.874	22.0469	29.2451	30.8068	34.1962	0.394342	3.88e-20	1.28e-19	no	364	343	333	341
ENSG00000197343	79027	NM_024061	ZNF655	7	1	99156029	99174076	protein_coding	8401	zf-C2H2	60.109	70.7352	71.5604	83.6648	21.9556	27.8331	28.5136	35.9571	0.47035	9.28e-20	3e-19	no	365	361	356	325
ENSG00000204335	389058	NM_001003845	SP5	2	1	171571861	171574588	protein_coding	2060	zf-C2H2	14.5833	28.4235	21.193	65.1158	21.7147	45.6104	34.4361	114.13	2.08619	4.26e-81	1.75e-79	yes	366	210	293	72
ENSG00000189079	196528	NM_152641	ARID2	12	1	46123448	46301823	protein_coding	12127	ARID	85.8134	116.872	125.771	144.033	21.7101	31.8575	34.717	42.8835	0.740503	8.44e-46	8.34e-45	no	367	310	289	270
ENSG00000099326	7593		MZF1	19	-1	59073298	59084942	protein_coding	6691	zf-C2H2	47.2307	61.4463	66.1881	90.5529	21.6569	30.3571	33.1128	48.8647	0.924927	1.28e-47	1.36e-46	no	368	329	309	227
ENSG00000164011	51058	NM_015911	ZNF691	1	1	43312280	43318148	protein_coding	2141	zf-C2H2	15.1107	17.8869	17.4101	17.3774	21.6451	27.6168	27.2215	29.3064	0.229766	0.0180973	0.0211713	no	369	362	366	392
ENSG00000172292	253782	NM_203463	CERS6	2	1	169312372	169631644	protein_coding	7238	Homeobox	51.0349	65.9993	72.5207	70.3789	21.6379	30.1423	33.539	35.1074	0.49872	4.3e-23	1.63e-22	no	370	330	304	334
ENSG00000134954	2113	NM_001143820	ETS1	11	-1	128328656	128457453	protein_coding	7153	ETS	50.3921	20.3903	21.017	37.7417	21.6113	9.42302	9.83532	19.0506	1.26518	3.64e-58	5.78e-57	yes	371	729	725	548
ENSG00000196453	27153	NM_015694	ZNF777	7	-1	149128454	149158214	protein_coding	3233	zf-C2H2	22.746	30.2805	30.2504	34.8744	21.5804	30.9608	31.3192	38.9483	0.595768	2.34e-16	6.38e-16	no	372	325	327	299
ENSG00000174738	9975	NM_005126	NR1D2	3	1	23986751	24022109	protein_coding	5820	THR-like	40.849	56.7315	58.2279	57.1525	21.5375	32.2223	33.4895	35.456	0.50119	2.84e-22	1.03e-21	no	373	306	305	331
ENSG00000135547	23493		HEY2	6	1	126068810	126082415	protein_coding	2741	bHLH	19.2197	3.71425	5.33264	4.02108	21.5158	4.47936	6.51228	5.29687	2.1044	2.23e-57	3.43e-56	yes	374	922	864	979
ENSG00000137310	6941	NM_007109	TCF19	6	1	31126319	31134936	protein_coding	3538	Others	24.8103	24.0472	22.7041	12.4728	21.5148	22.4679	21.4824	12.7283	0.938943	2.28e-28	1.09e-27	no	375	419	444	719
ENSG00000104064	2553	NM_005254	GABPB1	15	-1	50569389	50647605	protein_coding	3877	Others	27.1801	39.5681	38.0525	35.4764	21.5084	33.7369	32.8519	33.0389	0.525944	4.85e-17	1.37e-16	no	376	291	313	355
ENSG00000143614	57459	NM_020699	GATAD2B	1	-1	153777201	153895451	protein_coding	7478	zf-GATA	52.1948	55.1911	59.1689	68.1753	21.4115	24.3972	26.4856	32.9167	0.379043	1.64e-14	4.09e-14	no	377	389	372	357
ENSG00000196214	90321	NM_001010851	ZNF766	19	1	52772824	52795977	protein_coding	4015	zf-C2H2	27.8086	29.716	30.1343	25.019	21.2477	24.4659	25.1246	22.4988	0.2591	9.54e-05	0.000133665	no	378	387	391	490
ENSG00000181472	57621	NM_020861	ZBTB2	6	-1	151685252	151712683	protein_coding	3090	ZBTB	21.3474	33.7215	34.975	27.3179	21.1945	36.0748	37.8862	31.9205	0.68732	1.17e-23	4.53e-23	no	379	272	263	370
ENSG00000117000	6018	NM_012421	RLF	1	1	40627045	40706593	protein_coding	6246	zf-C2H2	43.1172	44.6155	44.5626	44.8367	21.183	23.6124	23.8816	25.9184	0.0550888	0.684188	0.69538	no	380	397	413	432
ENSG00000102935	23090	NM_015069	ZNF423	16	-1	49521435	49891830	protein_coding	9000	zf-C2H2	62.0963	97.8429	93.4764	135.298	21.1688	35.937	34.7653	54.2786	1.11132	1.17e-63	2.31e-62	yes	381	274	288	192
ENSG00000179456	10472	NM_205768	ZBTB18	1	1	244214585	244220778	protein_coding	3851	ZBTB	26.5732	28.1704	29.9175	35.5154	21.1682	24.181	26.0044	33.2984	0.405489	1.96e-10	3.91e-10	no	382	392	376	351
ENSG00000187140	27022	NM_012183	FOXD3	1	1	63788730	63790797	protein_coding	2068	Fork	14.2589	10.9476	10.9208	57.6157	21.1514	17.4994	17.6788	100.593	2.2994	7.18e-90	4.27e-88	yes	383	494	513	82
ENSG00000170345	2353	NM_005252	FOS	14	1	75745477	75748933	protein_coding	3238	TF_bZIP	22.299	21.4858	13.3906	35.5178	21.1283	21.9346	13.8431	39.6046	1.34442	7.5e-44	6.86e-43	yes	384	428	612	296
ENSG00000145908	91975		ZNF300	5	-1	150273954	150284545	protein_coding	4411	zf-C2H2	30.2755	5.64981	19.7613	16.2021	21.0659	4.23402	14.995	13.2621	2.23647	7.98e-59	1.3e-57	yes	385	936	576	706
ENSG00000155545	166968		MIER3	5	-1	56215429	56267502	protein_coding	5763	Others	39.4931	49.9302	52.112	59.4177	21.0266	28.6398	30.2695	37.2255	0.577375	1.65e-22	6.09e-22	no	386	351	339	312
ENSG00000250571	2738		GLI4	8	1	144349603	144359101	protein_coding	3057	zf-C2H2	20.9211	18.845	21.5451	27.5702	20.9989	20.3777	23.5893	32.5629	0.526019	1.46e-12	3.26e-12	no	387	448	417	362
ENSG00000132604	7014	NM_005652	TERF2	16	-1	69389464	69442474	protein_coding	5621	MYB	38.463	39.6079	35.2502	34.5308	20.9901	23.2929	20.9916	22.1805	0.192799	0.000568686	0.000751275	no	388	404	458	495
ENSG00000141646	4089		SMAD4	18	1	48494410	48611415	protein_coding	13363	MH1	91.4057	125.641	127.611	131.82	20.9841	31.0802	31.9655	35.6169	0.523492	6.65e-34	4.02e-33	no	389	322	322	328
ENSG00000086102	4799	NM_002504	NFX1	9	1	33290509	33371155	protein_coding	7147	zf-NF-X1	48.8553	49.6585	52.2863	44.9373	20.966	22.9682	24.4877	22.7014	0.214312	0.00030705	0.000414168	no	390	410	400	486
ENSG00000258724	NA		NA	8	-1	10582909	10697357	protein_coding	1753	HMG	11.9265	9.59877	10.9588	7.21132	20.89	18.1004	20.9236	14.853	0.65588	1.45e-09	2.76e-09	no	391	481	460	652
ENSG00000172888	285268	NM_001098414	ZNF621	3	1	40566369	40616176	protein_coding	6883	zf-C2H2	46.4993	51.0843	44.4658	55.295	20.7304	24.5338	21.6254	29.0059	0.308335	1.35e-09	2.58e-09	no	392	385	441	397
ENSG00000125878	6939	NM_004609	TCF15	20	-1	584441	591042	protein_coding	1555	bHLH	10.3706	6.49059	6.1361	4.06011	20.4553	13.7978	13.2074	9.42727	1.17053	1.69e-19	5.4e-19	yes	393	600	631	827
ENSG00000198466	84914	NM_032828	ZNF587	19	1	58361225	58376480	protein_coding	7350	zf-C2H2	48.9918	40.5473	42.8962	75.4477	20.4517	18.2361	19.5357	37.0622	0.879905	5.51e-48	5.94e-47	no	394	478	482	314
ENSG00000109787	51274	NM_016531	KLF3	4	1	38665817	38702663	protein_coding	6297	zf-C2H2	41.6793	47.7796	46.0354	47.2489	20.3107	25.0821	24.4733	27.092	0.192764	0.000717752	0.000940337	no	395	375	401	418
ENSG00000167625	116115	NM_133444	ZNF526	19	1	42724423	42732353	protein_coding	4271	zf-C2H2	28.2747	23.1853	22.0947	22.6208	20.3083	17.9447	17.3158	19.123	0.342249	2.78e-07	4.61e-07	no	396	483	521	545
ENSG00000121864	51193		ZNF639	3	1	179040779	179053323	protein_coding	3811	zf-C2H2	25.0929	28.5615	25.7422	22.9655	20.2037	24.774	22.611	21.7583	0.302841	6.46e-05	9.16e-05	no	397	381	429	503
ENSG00000140987	54925		ZSCAN32	16	-1	3432085	3451065	protein_coding	4009	zf-C2H2	26.369	21.3863	20.2327	20.8968	20.1822	17.6341	16.8935	18.8206	0.366536	1.81e-07	3.04e-07	no	398	490	530	550
ENSG00000112365	9841	NM_014797	ZBTB24	6	-1	109783797	109804440	protein_coding	5519	ZBTB	36.2316	50.007	45.581	34.8406	20.1445	29.952	27.644	22.793	0.509359	7.42e-22	2.65e-21	no	399	331	361	481
ENSG00000066136	4802		NFYC	1	1	41157320	41237275	protein_coding	5990	NF-YC	39.2308	47.0176	47.9345	45.2405	20.0936	25.9471	26.7863	27.2697	0.282661	1.47e-07	2.47e-07	no	400	367	370	414
ENSG00000070476	79364		ZXDC	3	-1	126156444	126194762	protein_coding	7357	zf-C2H2	48.1016	50.1651	46.7793	45.3188	20.0596	22.5401	21.2848	22.2411	0.143621	0.0234777	0.0272181	no	401	417	449	494
ENSG00000175213	79797	NM_024741	ZNF408	11	1	46722368	46727462	protein_coding	3078	zf-C2H2	20.1117	18.0643	16.8012	15.3521	20.0462	19.4003	18.2703	18.0083	0.368955	1.55e-05	2.29e-05	no	402	459	503	572
ENSG00000185630	5087		PBX1	1	1	164524821	164868533	protein_coding	21771	Homeobox	141.665	185.372	194.561	161.209	19.9676	28.1464	29.9137	26.7355	0.455002	1.89e-32	1.08e-31	no	403	356	343	422
ENSG00000171649	284307		ZIK1	19	1	58089824	58105145	protein_coding	5257	zf-C2H2	34.1075	44.9869	47.9341	39.308	19.9038	28.2882	30.5205	26.9971	0.479288	1.06e-16	2.94e-16	no	404	355	335	419
ENSG00000188474	NA		NA	19	1	12203078	12225491	protein_coding	3766	zf-C2H2	24.3645	25.1612	40.1898	28.0524	19.8499	22.0855	35.7202	26.895	0.699837	2.96e-27	1.35e-26	no	405	424	275	420
ENSG00000161277	199745	NM_152658	THAP8	19	-1	36525887	36545664	protein_coding	1825	THAP	11.81	11.3589	12.8998	13.3995	19.8402	20.5744	23.6587	26.5093	0.220682	0.043474	0.0491966	no	406	443	415	425
ENSG00000167182	6668	NM_003110	SP2	17	1	45973516	46006323	protein_coding	3112	zf-C2H2	20.0513	27.5845	26.3886	26.4075	19.7662	29.3009	28.3838	30.6389	0.441651	2.33e-10	4.64e-10	no	407	341	357	382
ENSG00000147180	7552	NM_021998	ZNF711	X	1	84498997	84528368	protein_coding	5045	zf-C2H2	32.4663	54.1907	56.5622	60.9418	19.7434	35.5074	37.5298	43.6145	0.888495	1.67e-41	1.39e-40	no	408	277	266	265
ENSG00000146757	168374	NM_152626	ZNF92	7	1	64838712	64866038	protein_coding	3502	zf-C2H2	22.5222	24.3969	23.2914	25.5394	19.7298	23.0289	22.2633	26.3315	0.174262	0.044137	0.049912	no	409	409	432	427
ENSG00000072736	4775		NFATC3	16	1	68118654	68263162	protein_coding	8806	RHD	56.5479	61.4852	55.7382	53.6925	19.7008	23.0807	21.1874	22.0146	0.192263	0.000253876	0.000344669	no	410	408	452	498
ENSG00000123268	466		ATF1	12	1	51157493	51214905	protein_coding	2790	TF_bZIP	17.863	19.1186	19.92	16.2401	19.6449	22.652	23.9013	21.0167	0.279282	0.00127896	0.00164182	no	411	414	412	514
ENSG00000269343	100293516		ZNF587B	19	1	58331099	58370018	protein_coding	4595	zf-C2H2	29.2636	31.2994	27.0153	26.7016	19.5449	22.5168	19.679	20.981	0.221722	0.000624797	0.000822996	no	412	418	478	516
ENSG00000116809	7709		ZBTB17	1	-1	16268364	16302627	protein_coding	4240	ZBTB	26.9981	23.5573	24.5444	28.2479	19.5347	18.366	19.375	24.0545	0.252271	0.000219697	0.000299964	no	413	473	487	460
ENSG00000009950	51085		MLXIPL	7	-1	73007524	73038873	protein_coding	4815	bHLH	30.5016	26.8412	27.6422	31.1679	19.435	18.4272	19.215	23.3715	0.20842	0.00078321	0.00102237	no	414	471	488	469
ENSG00000156853	115509	NM_138447	ZNF689	16	-1	30613879	30635333	protein_coding	4159	zf-C2H2	26.2307	28.4261	26.1925	26.6448	19.3432	22.5936	21.0806	23.1311	0.113928	0.210473	0.224402	no	415	416	456	475
ENSG00000065029	7629		ZNF76	6	1	35226686	35263762	protein_coding	6789	zf-C2H2	42.6937	39.082	41.6024	55.2558	19.2944	19.0295	20.5122	29.3868	0.489257	1.38e-19	4.42e-19	no	416	462	467	390
ENSG00000164916	221937	NM_001037165	FOXK1	7	1	4683388	4811074	protein_coding	13407	Fork	83.8443	40.0205	24.8208	88.0952	19.1905	9.8675	6.19726	23.7251	1.78755	1.63e-84	7.72e-83	yes	417	717	875	465
ENSG00000204946	100289678	NM_001195220	ZNF783	7	1	148959262	148994393	protein_coding	7170	zf-C2H2	44.7158	49.6746	52.5203	64.0033	19.1393	22.9018	24.5174	32.2294	0.507762	1.03e-19	3.33e-19	no	418	411	399	366
ENSG00000196652	23660	NM_145102	ZKSCAN5	7	1	99102274	99132323	protein_coding	6056	zf-C2H2	37.7731	32.4531	29.6439	30.9735	19.1352	17.7144	16.3858	18.4664	0.339626	3.43e-08	6e-08	no	419	489	545	558
ENSG00000102908	10725		NFAT5	16	1	69598997	69738569	protein_coding	16401	RHD	102.117	78.9056	84.6939	89.0489	19.1028	15.9035	17.2851	19.6031	0.368007	2.99e-16	8.14e-16	no	420	534	522	539
ENSG00000118217	22926	NM_007348	ATF6	1	1	161736084	161933860	protein_coding	7890	TF_bZIP	49.0517	39.3749	43.1726	49.7818	19.0765	16.4968	18.3172	22.7812	0.331054	8.57e-11	1.74e-10	no	421	525	501	482
ENSG00000111145	2004	NM_005230	ELK3	12	1	96588160	96663613	protein_coding	4648	ETS	28.8414	12.1395	8.64605	16.4726	19.0361	8.63356	6.22674	12.796	1.63093	4.55e-49	5.14e-48	yes	422	758	873	717
ENSG00000130684	26152		ZNF337	20	-1	25654851	25677477	protein_coding	3823	zf-C2H2	23.657	27.2336	22.7607	31.5391	18.9822	23.5482	19.9272	29.7859	0.453636	5.3e-12	1.15e-11	no	423	399	475	388
ENSG00000196378	80778		ZNF34	8	-1	145998499	146012730	protein_coding	2222	zf-C2H2	13.7312	7.58473	7.70441	9.45328	18.962	11.2837	11.605	15.3612	0.780113	3.7e-16	1e-15	no	424	667	684	634
ENSG00000144747	7110		TMF1	3	-1	69068978	69101484	protein_coding	7038	Others	43.2793	31.1023	28.3673	36.6436	18.8698	14.6082	13.4904	18.7982	0.59268	1.78e-20	5.95e-20	no	425	567	621	551
ENSG00000189180	7581		ZNF33A	10	1	38299578	38354016	protein_coding	7439	zf-C2H2	45.4472	64.8689	73.2065	76.1193	18.7455	28.8256	32.9411	36.9451	0.731634	7.14e-38	5.11e-37	no	426	348	311	317
ENSG00000166478	7702		ZNF143	11	1	9481866	9550071	protein_coding	4233	zf-C2H2	25.8437	21.9151	25.2109	17.9264	18.7302	17.114	19.934	15.29	0.504765	3e-12	6.61e-12	no	427	507	474	638
ENSG00000177463	7182		NR2C2	3	1	14989091	15095107	protein_coding	5897	RXR-like	35.9077	41.4466	45.3663	50.0339	18.6845	23.2335	25.7511	30.6348	0.467695	1.11e-15	2.93e-15	no	428	406	377	383
ENSG00000116580	54856		GON4L	1	-1	155719508	155829191	protein_coding	11912	Others	72.5221	78.5729	86.9095	88.0162	18.6834	21.8044	24.4216	26.6778	0.275785	1.97e-11	4.14e-11	no	429	429	402	423
ENSG00000116990	4610	NM_001033082	MYCL	1	-1	40361098	40367928	protein_coding	5065	bHLH	30.8247	50.3992	51.0707	49.686	18.6734	32.8927	33.7501	35.419	0.710594	1.12e-32	6.48e-32	no	430	298	303	332
ENSG00000176371	54993		ZSCAN2	15	1	85144217	85171027	protein_coding	4878	zf-C2H2	29.6105	13.1171	13.6063	10.6361	18.6234	8.88897	9.3371	7.87229	1.39691	7.81e-46	7.74e-45	yes	431	746	738	882
ENSG00000049618	57492	NM_017519	ARID1B	6	1	157099063	157531913	protein_coding	16334	ARID	98.554	132.176	142.765	154.757	18.5107	26.7495	29.2568	34.2091	0.64587	2.73e-42	2.36e-41	no	432	364	351	340
ENSG00000139624	91012		CERS5	12	-1	50523575	50561288	protein_coding	6235	Homeobox	37.5516	41.112	36.5633	37.8202	18.4746	21.7965	19.6289	21.9008	0.164994	0.01259	0.0149199	no	433	430	480	500
ENSG00000156273	571		BACH1	21	1	30566392	31003071	protein_coding	7717	TF_bZIP	46.3783	50.8687	51.6014	52.975	18.4412	21.79	22.3829	24.7857	0.188069	0.000779214	0.00101723	no	434	431	431	451
ENSG00000123933	10608	NM_006454	MXD4	4	-1	2249159	2264021	protein_coding	7058	bHLH	42.1081	43.5948	48.6597	107.562	18.3018	20.4178	23.0769	55.024	1.33278	3.85e-79	1.45e-77	yes	435	446	423	187
ENSG00000020256	55734		ZFP64	20	-1	50668202	50820847	protein_coding	6997	zf-C2H2	41.4376	42.6776	41.7594	43.425	18.1707	20.1625	19.9776	22.4081	0.0659992	0.544333	0.558417	no	436	451	473	492
ENSG00000176293	7694	NM_001164530	ZNF135	19	1	58570607	58597677	protein_coding	6418	zf-C2H2	37.8314	56.906	61.6581	84.8846	18.0879	29.3098	32.1575	47.7548	1.14554	3.05e-53	3.96e-52	yes	437	340	320	233
ENSG00000264668	286128		ZFP41	8	1	144329280	144358573	protein_coding	2897	zf-C2H2	16.9914	21.3078	12.3507	26.9882	17.9988	24.3133	14.2694	33.6364	1.06881	7.94e-31	4.25e-30	yes	438	390	598	346
ENSG00000154727	2551	NM_001197297	GABPA	21	1	27106881	27144771	protein_coding	5429	ETS	31.735	37.4174	33.0927	36.794	17.9381	22.7829	20.4027	24.47	0.230993	3.88e-05	5.59e-05	no	439	412	468	455
ENSG00000114439	56987	NM_020235	BBX	3	1	107241783	107530171	protein_coding	11877	HMG	69.4076	89.2811	88.9897	104.543	17.9298	24.8489	25.0809	31.7807	0.584078	1.49e-30	7.89e-30	no	440	378	392	372
ENSG00000174197	23269		MGA	15	1	41913422	42062141	protein_coding	14513	T-box	84.6612	108.918	119.751	110.843	17.8957	24.8083	27.6205	27.5757	0.495409	2.79e-27	1.27e-26	no	441	380	362	412
ENSG00000188295	79862	NM_001142572	ZNF669	1	-1	247263264	247267674	protein_coding	1980	zf-C2H2	11.5233	9.28614	9.37168	8.72118	17.8602	15.5033	15.8446	15.9029	0.366215	0.000659962	0.000867727	no	442	546	554	615
ENSG00000114315	3280	NM_005524	HES1	3	1	193853934	193856521	protein_coding	2062	bHLH	11.9915	24.5538	25.8775	21.6116	17.8342	39.3627	42.0036	37.8433	1.04994	2.75e-30	1.43e-29	yes	443	246	243	305
ENSG00000197362	136051		ZNF786	7	-1	148766735	148787874	protein_coding	3594	zf-C2H2	20.8801	20.254	23.763	19.8565	17.8277	18.629	22.1344	19.9481	0.247844	0.00137974	0.0017664	no	444	468	435	536
ENSG00000204859	3104		ZBTB48	1	1	6640061	6649340	protein_coding	4503	ZBTB	26.1259	28.3292	28.544	30.5287	17.8026	20.7965	21.2166	24.4785	0.217052	0.00615809	0.00747411	no	445	441	451	454
ENSG00000177125	403341	NM_001099270	ZBTB34	9	1	129622944	129648157	protein_coding	6606	ZBTB	38.258	40.8211	44.6791	48.6826	17.7692	20.4269	22.6382	26.6081	0.339854	6.51e-10	1.26e-09	no	446	444	428	424
ENSG00000154957	7566		ZNF18	17	-1	11880756	11900827	protein_coding	3006	zf-C2H2	17.3961	11.7882	10.5469	12.2391	17.7607	12.9633	11.7431	14.7006	0.672654	1.74e-13	4.09e-13	no	447	625	677	657
ENSG00000126804	22890		ZBTB1	14	1	64970430	65000408	protein_coding	6332	ZBTB	36.5968	46.9234	43.3679	45.4572	17.7339	24.4966	22.9269	25.92	0.350148	8.05e-10	1.55e-09	no	448	386	426	431
ENSG00000165030	4783	NM_005384	NFIL3	9	-1	94171327	94186144	protein_coding	2085	TF_bZIP	12.0512	14.7213	14.3117	12.5473	17.7308	23.3398	22.9761	21.7282	0.268862	0.00219909	0.00277388	no	449	403	424	504
ENSG00000198517	7975	NM_002360	MAFK	7	1	1570350	1582679	protein_coding	4458	TF_bZIP	25.6396	23.5965	24.2891	14.8299	17.6482	17.497	18.2353	12.0108	0.751623	2.49e-21	8.66e-21	no	450	495	506	739
ENSG00000131759	5914		RARA	17	1	38465444	38513094	protein_coding	3930	THR-like	22.5824	21.3295	23.6232	25.7528	17.6296	17.9409	20.1191	23.6598	0.260928	0.000921233	0.00119564	no	451	484	471	466
ENSG00000170949	90338		ZNF160	19	-1	53569859	53606689	protein_coding	8511	zf-C2H2	48.4436	41.113	52.2872	52.9384	17.466	15.9681	20.5642	22.4578	0.357108	2.46e-12	5.44e-12	no	452	532	466	491
ENSG00000151612	152485		ZNF827	4	-1	146678779	146859787	protein_coding	8433	zf-C2H2	47.981	35.9152	43.2691	39.614	17.4551	14.0784	17.1751	16.9608	0.408205	1.96e-12	4.36e-12	no	453	588	525	595
ENSG00000204103	9935	NM_005461	MAFB	20	-1	39314488	39317880	protein_coding	3393	TF_bZIP	19.3017	3.08827	3.1362	19.486	17.4523	3.00873	3.09285	20.7361	2.32952	5.07e-66	1.1e-64	yes	454	1017	1023	522
ENSG00000106459	4899		NRF1	7	1	129251555	129396922	protein_coding	4125	Nrf1	23.351	29.8548	30.4066	26.1762	17.3707	23.9248	24.6724	22.9122	0.367286	1.34e-08	2.4e-08	no	455	394	395	477
ENSG00000115568	7701	NM_001105537	ZNF142	2	-1	219502639	219524378	protein_coding	6982	zf-C2H2	39.4918	49.9476	54.6974	45.0684	17.357	23.6477	26.2221	23.3061	0.460099	2.61e-16	7.11e-16	no	456	396	374	470
ENSG00000170684	162979	NM_145288	ZNF296	19	-1	45574758	45579846	protein_coding	1744	zf-C2H2	9.86302	8.05414	8.72466	7.05653	17.3532	15.2661	16.7466	14.6092	0.431932	0.000251984	0.000342125	no	457	551	534	659
ENSG00000157613	90993	NM_052854	CREB3L1	11	1	46299212	46342972	protein_coding	4038	TF_bZIP	22.8058	14.4471	16.2131	13.2614	17.3262	11.8269	13.4393	11.858	0.739703	4.62e-19	1.44e-18	no	458	655	625	743
ENSG00000198182	84775	NM_032689	ZNF607	19	-1	38187264	38210691	protein_coding	4740	zf-C2H2	26.6535	26.7466	26.3889	28.2486	17.2517	18.6529	18.6357	21.5175	0.0947668	0.40681	0.42224	no	459	467	497	509
ENSG00000006194	10127		ZNF263	16	1	3313743	3351401	protein_coding	9329	zf-C2H2	52.1743	63.9295	59.7958	58.2893	17.1566	22.6528	21.4551	22.5598	0.288234	3.08e-08	5.41e-08	no	460	413	445	488
ENSG00000167074	7008	NM_001145398	TEF	22	1	41763337	41795330	protein_coding	4715	TF_bZIP	26.2279	46.4305	39.4652	40.8578	17.0669	32.552	28.0173	31.2869	0.801093	2.07e-30	1.09e-29	no	461	302	360	375
ENSG00000254553	NA		NA	1	1	32930658	33066393	protein_coding	3447	ZBTB	19.1568	18.1427	16.0964	16.3582	17.0597	17.3987	15.6318	17.1343	0.237963	0.00432778	0.00532248	no	462	498	560	589
ENSG00000257315	100381270	NM_001174108	ZBED6	1	1	203765437	203769686	protein_coding	4250	zf-BED	23.5541	27.4494	32.5458	45.8836	17.0049	21.3501	25.6347	38.9799	0.933447	6.09e-37	4.17e-36	no	463	436	384	298
ENSG00000117036	2117	NM_001145312	ETV3	1	-1	157090983	157108266	protein_coding	6707	ETS	37.1642	33.4288	31.3894	33.5849	17.0015	16.4758	15.6669	18.0797	0.236871	0.000556457	0.00073567	no	464	526	559	570
ENSG00000170549	79192	NM_024337	IRX1	5	1	3596168	3601517	protein_coding	1858	Homeobox	10.2676	43.0675	52.3055	160.385	16.9592	76.6229	94.2279	311.674	3.84208	5.58e-125	1.93e-122	yes	465	109	82	15
ENSG00000116539	55870		ASH1L	1	-1	155305059	155532598	protein_coding	13296	Others	73.3953	75.1517	84.9309	89.4073	16.9382	18.6842	21.3822	24.2787	0.281164	1.2e-12	2.7e-12	no	466	465	448	458
ENSG00000236609	54753	NM_017560	ZNF853	7	1	6655248	6663921	protein_coding	3857	zf-C2H2	21.2869	22.8515	22.3295	16.9732	16.9308	19.5847	19.3773	15.8892	0.408536	6.39e-08	1.1e-07	no	467	457	486	616
ENSG00000100625	51804	NM_017420	SIX4	14	-1	61176246	61191066	protein_coding	6658	Homeobox	36.717	36.7731	36.4087	38.1472	16.9231	18.2575	18.3061	20.6869	0.0655641	0.622746	0.635169	no	468	476	502	523
ENSG00000169955	65988		ZNF747	16	-1	30537244	30546668	protein_coding	4065	zf-C2H2	22.3823	24.1825	23.3089	28.5177	16.8867	19.6651	19.1912	25.3298	0.336461	2.18e-06	3.42e-06	no	469	455	490	437
ENSG00000178951	51341	NM_015898	ZBTB7A	19	-1	4044362	4066943	protein_coding	5725	ZBTB	31.4341	29.2637	29.82	28.7651	16.8438	16.897	17.4357	18.1417	0.123804	0.186223	0.199665	no	470	512	519	568
ENSG00000198185	55713		ZNF334	20	-1	45129701	45142198	protein_coding	5286	zf-C2H2	28.9397	35.0909	36.9186	45.5327	16.8016	21.9443	23.3805	31.1009	0.636335	3.58e-21	1.24e-20	no	471	427	420	379
ENSG00000063587	10838	NM_001080485	ZNF275	X	1	152599613	152625568	protein_coding	8148	zf-C2H2	44.4547	36.0708	31.4081	32.7722	16.7408	14.6339	12.9033	14.5222	0.488327	7.73e-17	2.17e-16	no	472	565	641	663
ENSG00000181666	284459		HKR1	19	1	37803739	37860267	protein_coding	7203	zf-C2H2	39.2908	39.1576	43.8928	48.7419	16.7365	17.9704	20.3948	24.4324	0.308845	1.85e-09	3.5e-09	no	473	482	469	456
ENSG00000169057	4204	NM_004992	MECP2	X	-1	153287024	153363212	protein_coding	12556	MBD	67.8474	75.6012	70.6959	87.3066	16.5795	19.9037	18.8466	25.1061	0.359211	5.67e-16	1.52e-15	no	474	453	492	441
ENSG00000186350	6256		RXRA	9	1	137208944	137332431	protein_coding	11725	RXR-like	63.2736	85.8046	85.0663	81.3396	16.5546	24.191	24.2848	25.0476	0.433669	1.73e-22	6.35e-22	no	475	391	406	442
ENSG00000036549	26009		ZZZ3	1	-1	78028101	78149104	protein_coding	9008	MYB	48.5059	60.6648	65.5204	65.967	16.5217	22.262	24.3468	26.441	0.435944	2.73e-19	8.62e-19	no	476	421	403	426
ENSG00000033800	8554	NM_016166	PIAS1	15	1	68346517	68483096	protein_coding	4524	zf-MIZ	24.163	24.516	27.8776	34.8004	16.3848	17.9136	20.6254	27.7742	0.508983	3.46e-16	9.38e-16	no	477	486	465	409
ENSG00000257923	1523	NM_181500	CUX1	7	1	101458959	101927249	protein_coding	18329	CUT	97.6375	108.697	114.589	123.377	16.3456	19.6036	20.9255	24.3036	0.334468	9.99e-16	2.65e-15	no	478	456	459	457
ENSG00000136870	7743	NM_003452	ZNF189	9	1	104161155	104172942	protein_coding	3312	zf-C2H2	17.5792	18.2781	17.0564	20.8649	16.2867	18.2429	17.2381	22.7453	0.276137	0.000847739	0.00110386	no	479	477	524	484
ENSG00000185730	79943		ZNF696	8	1	144371846	144380231	protein_coding	4012	zf-C2H2	21.2459	24.7886	23.0164	22.2324	16.2467	20.4243	19.203	20.0083	0.213369	0.0121156	0.0143734	no	480	445	489	535
ENSG00000158805	92822		ZNF276	16	1	89786808	89807311	protein_coding	7427	zf-C2H2	39.3122	52.1389	59.9925	63.4182	16.2389	23.2062	27.0387	30.8301	0.676422	1.8e-31	9.9e-31	no	481	407	368	381
ENSG00000089335	55900		ZNF302	19	1	35168544	35177302	protein_coding	5032	zf-C2H2	26.6338	28.23	34.4666	45.4361	16.2373	18.545	22.9281	32.6014	0.749136	6.06e-31	3.26e-30	no	482	470	425	361
ENSG00000186416	55922	NM_001173488	NKRF	X	-1	118722300	118739858	protein_coding	4004	Others	21.1828	20.4298	16.7642	16.9946	16.2371	16.8665	14.0172	15.3249	0.32094	4.2e-06	6.46e-06	no	483	514	606	636
ENSG00000116604	4209		MEF2D	1	-1	156433519	156470620	protein_coding	6400	SRF	33.8654	30.7513	31.7386	33.1356	16.2314	15.8833	16.5977	18.6939	0.134971	0.0949883	0.104474	no	484	535	539	553
ENSG00000182986	162967		ZNF320	19	-1	53367043	53400946	protein_coding	8327	zf-C2H2	43.9485	34.6435	40.5442	36.4666	16.1942	13.7527	16.2985	15.8117	0.334831	2.48e-09	4.65e-09	no	485	601	546	617
ENSG00000213999	4207		MEF2B	19	-1	19256377	19303400	protein_coding	2724	SRF	14.278	33.8185	46.1705	26.8145	16.0837	41.0394	56.7359	35.5423	1.6274	3.09e-57	4.71e-56	yes	486	240	169	330
ENSG00000198026	63925	NM_022095	ZNF335	20	-1	44577292	44600833	protein_coding	7543	zf-C2H2	39.2704	33.4507	35.034	34.9922	15.9741	14.6595	15.5464	16.7498	0.225331	0.000427159	0.000570083	no	487	564	561	597
ENSG00000132005	5989	NM_002918	RFX1	19	-1	14072350	14117851	protein_coding	5465	RFX	28.4155	26.1946	30.015	30.9715	15.9523	15.8444	18.3836	20.4623	0.233539	0.000902799	0.00117273	no	488	536	500	529
ENSG00000173875	163049		ZNF791	19	1	12721732	12742735	protein_coding	4723	zf-C2H2	24.5054	19.9789	17.8798	20.9198	15.9212	13.9833	12.6717	15.9925	0.434315	4.67e-08	8.11e-08	no	489	591	647	612
ENSG00000087510	7022	NM_003222	TFAP2C	20	1	55204358	55214339	protein_coding	3112	AP-2	16.1402	26.4312	21.958	72.4431	15.9183	28.0759	23.6187	84.0499	2.10015	2.63e-86	1.36e-84	yes	490	358	416	107
ENSG00000130751	4861		NPAS1	19	1	47523077	47549033	protein_coding	2582	Others	13.3067	25.3343	32.9363	16.1046	15.8105	32.4344	42.6976	22.5203	1.24711	1.06e-43	9.61e-43	yes	491	304	236	489
ENSG00000179965	51333		ZNF771	16	1	30418618	30440920	protein_coding	4128	zf-C2H2	21.2081	20.8598	19.8799	18.6753	15.7549	16.7042	16.1204	16.3347	0.174641	0.0682246	0.0759662	no	492	519	548	607
ENSG00000186230	388567	NM_001023561	ZNF749	19	1	57946697	57956853	protein_coding	3017	zf-C2H2	15.4529	15.66	13.2924	12.7045	15.7157	17.1583	14.7479	15.2037	0.282184	0.000494566	0.000656706	no	493	503	583	644
ENSG00000169981	7584	NM_003420	ZNF35	3	1	44690219	44702283	protein_coding	2663	zf-C2H2	13.5699	13.978	11.5475	13.7104	15.6332	17.3512	14.5148	18.5885	0.255758	0.0103306	0.012319	no	494	500	590	554
ENSG00000170653	11016		ATF7	12	-1	53901640	54020199	protein_coding	7985	TF_bZIP	40.6692	42.9497	46.504	50.4333	15.6255	17.7803	19.4947	22.8052	0.303993	3.5e-08	6.13e-08	no	495	488	483	480
ENSG00000137166	116113	NM_138457	FOXP4	6	1	41514164	41570122	protein_coding	6170	Fork	31.2114	44.281	39.4649	80.4114	15.5181	23.724	21.4099	47.0554	1.3381	3.04e-66	6.64e-65	yes	496	395	446	241
ENSG00000125846	7692	NM_003434	ZNF133	20	1	18269121	18297640	protein_coding	5029	zf-C2H2	25.3571	24.222	22.977	24.0099	15.4698	15.9215	15.2932	17.2384	0.136615	0.217667	0.231894	no	497	533	568	586
ENSG00000130818	79088	NM_024106	ZNF426	19	-1	9638667	9649303	protein_coding	2760	zf-C2H2	13.8921	12.1785	12.156	14.7329	15.4493	14.586	14.7444	19.2733	0.258375	0.00324961	0.00403816	no	498	569	584	543
ENSG00000185513	26013		L3MBTL1	20	1	42136320	42179590	protein_coding	10674	zf-C2HC	53.7308	51.1591	56.933	95.8697	15.4453	15.8435	17.8536	32.4293	0.893318	1.82e-54	2.49e-53	no	499	537	511	364
ENSG00000121417	10520		ZNF211	19	1	58141761	58154147	protein_coding	3301	zf-C2H2	16.4639	16.7929	16.5076	19.7764	15.3088	16.8165	16.7391	21.6316	0.250749	0.00131901	0.00169121	no	500	515	535	507
ENSG00000105856	26959	NM_001244262	HBP1	7	1	106809406	106842974	protein_coding	6351	HMG	31.5994	33.4296	39.3477	43.4275	15.2579	17.3998	20.7384	24.6885	0.446844	1.58e-14	3.92e-14	no	501	497	463	453
ENSG00000197363	340385		ZNF517	8	1	146024261	146036554	protein_coding	5308	zf-C2H2	26.3907	19.2563	16.9787	27.4942	15.2528	11.9921	10.7078	18.7019	0.66483	9.84e-22	3.5e-21	no	502	651	701	552
ENSG00000103460	27324	NM_001146188	TOX3	16	-1	52471917	52581714	protein_coding	5031	HMG	24.6889	49.6791	53.1492	58.6401	15.0557	32.642	35.3615	42.0842	1.21563	1.81e-53	2.38e-52	yes	503	300	279	275
ENSG00000184635	81931		ZNF93	19	1	20011722	20046384	protein_coding	4888	zf-C2H2	23.9795	26.5084	38.1341	29.5657	15.0521	17.927	26.1167	21.8386	0.647949	5.23e-21	1.79e-20	no	504	485	375	501
ENSG00000204611	90317	NM_178523	ZNF616	19	-1	52616344	52643175	protein_coding	4891	zf-C2H2	23.9585	31.1619	35.9374	29.3116	15.0315	21.0611	24.5962	21.638	0.565772	9.37e-16	2.49e-15	no	505	438	397	505
ENSG00000104856	5971	NM_006509	RELB	19	1	45504688	45541452	protein_coding	3031	RHD	14.8255	25.7097	23.1926	29.0387	15.0065	28.0394	25.6121	34.5917	0.925283	2.01e-27	9.24e-27	no	506	359	385	339
ENSG00000198740	22834		ZNF652	17	-1	47366568	47439835	protein_coding	8810	zf-C2H2	42.9793	35.2677	33.5647	50.429	14.9653	13.233	12.7531	20.6669	0.573393	7.09e-24	2.77e-23	no	507	614	645	524
ENSG00000198131	27300		ZNF544	19	1	58739960	58788815	protein_coding	6953	zf-C2H2	33.8426	70.3186	70.9094	62.8354	14.9343	33.4313	34.135	32.6295	1.04568	1.26e-53	1.67e-52	yes	508	294	300	360
ENSG00000186448	10168		ZNF197	3	1	44626380	44689963	protein_coding	6767	zf-C2H2	32.8722	33.3692	33.4876	35.9464	14.9021	16.3006	16.5664	19.1791	0.125282	0.12095	0.131885	no	509	527	541	544
ENSG00000137185	7746		ZSCAN9	6	1	28192664	28201260	protein_coding	3705	zf-C2H2	17.9642	15.6194	16.7634	22.4861	14.8774	13.9358	15.1464	21.913	0.499239	2.54e-10	5.04e-10	no	510	594	572	499
ENSG00000160908	84124		ZNF394	7	-1	99084142	99097947	protein_coding	3505	zf-C2H2	16.8307	17.2437	16.1559	15.5045	14.7319	16.2629	15.4309	15.9719	0.144553	0.251482	0.266211	no	511	528	564	614
ENSG00000144026	84874		ZNF514	2	-1	95813075	95831158	protein_coding	6813	zf-C2H2	32.6892	34.3278	27.7803	46.9625	14.7202	16.6557	13.6486	24.8881	0.737113	3.35e-28	1.59e-27	no	512	520	618	447
ENSG00000173276	49854	NM_001098403	ZBTB21	21	-1	43406940	43430496	protein_coding	8062	ZBTB	38.6028	41.8561	40.9763	39.3073	14.6906	17.1621	17.0143	17.6038	0.113944	0.109727	0.12012	no	513	502	528	577
ENSG00000181690	5324	NM_002655	PLAG1	8	-1	57073463	57123883	protein_coding	7833	zf-C2H2	37.4473	33.3692	36.2495	47.994	14.669	14.0823	15.4903	22.1221	0.511462	5.98e-18	1.77e-17	no	514	587	562	497
ENSG00000198846	9760	NM_014729	TOX	8	-1	59717977	60031767	protein_coding	4131	HMG	19.7259	18.3961	20.5458	15.9906	14.6525	14.7206	16.6474	13.9759	0.343087	2.79e-05	4.06e-05	no	515	563	538	681
ENSG00000125850	58495		OVOL2	20	-1	17937623	18039832	protein_coding	2175	zf-C2H2	10.3701	13.7621	15.645	9.93789	14.6262	20.916	24.0777	16.4973	0.606515	7.15e-13	1.63e-12	no	516	439	410	603
ENSG00000168813	22847	NM_014910	ZNF507	19	1	32836500	32878573	protein_coding	11239	zf-C2H2	53.4691	70.9096	70.8341	71.1122	14.5958	20.8561	21.0968	22.8451	0.404874	1.02e-19	3.29e-19	no	517	440	455	479
ENSG00000174652	10781	NM_001271314	ZNF266	19	-1	9523272	9546254	protein_coding	5269	zf-C2H2	24.872	25.2393	29.3681	45.6724	14.4807	15.8346	18.6565	31.2965	0.851489	1.69e-37	1.19e-36	no	518	539	496	374
ENSG00000092607	6913	NM_152380	TBX15	1	-1	119425669	119532179	protein_coding	3806	T-box	17.9442	0.0390449	0.0587969	0.289601	14.4657	0.0339096	0.0516819	0.274797	4.20956	3.9e-86	1.99e-84	yes	519	1280	1282	1250
ENSG00000185022	23764		MAFF	22	1	38597889	38612518	protein_coding	2977	TF_bZIP	14.017	8.95475	6.99929	3.09291	14.4394	9.94334	7.87038	3.75128	1.87924	2.65e-37	1.85e-36	yes	520	712	804	1045
ENSG00000178177	254251	NM_153686	LCORL	4	-1	17842822	18023499	protein_coding	10032	HTH	47.1696	37.1064	34.4653	39.7667	14.4261	12.2269	11.4994	14.3125	0.441876	4.06e-14	9.88e-14	no	521	647	688	668
ENSG00000073614	5927	NM_001042603	KDM5A	12	-1	389295	498620	protein_coding	12091	ARID	56.7457	66.9979	66.9706	79.196	14.4027	18.317	18.54	23.6492	0.473795	8.48e-20	2.74e-19	no	522	474	498	467
ENSG00000005436	6936		GCFC2	2	-1	75879126	75938115	protein_coding	5465	Others	25.6204	30.0276	29.8	27.5304	14.3834	18.1629	18.2527	18.1888	0.221173	0.000769437	0.00100527	no	523	480	505	566
ENSG00000146587	57786	NM_001204456	RBAK	7	1	5085452	5109119	protein_coding	6960	zf-C2H2	32.4655	32.3168	30.8389	33.6257	14.3121	15.3488	14.8315	17.4434	0.120976	0.206212	0.220064	no	524	548	580	582
ENSG00000070444	4335	NM_020310	MNT	17	-1	2287354	2304412	protein_coding	8728	bHLH	40.6709	38.475	45.6803	56.2369	14.2938	14.572	17.5191	23.2644	0.536286	4.92e-22	1.77e-21	no	525	570	518	471
ENSG00000172201	3400	NM_001546	ID4	6	1	19837617	19840915	protein_coding	2344	bHLH	10.9171	82.5354	74.7549	70.2567	14.2869	116.396	106.753	108.221	2.81112	6.09e-99	5.83e-97	yes	526	66	69	79
ENSG00000078043	9063	NM_004671	PIAS2	18	-1	44388353	44500123	protein_coding	9236	zf-MIZ	42.9983	33.0605	42.4457	39.0205	14.2828	11.8327	15.3834	15.2538	0.369545	4.45e-11	9.19e-11	no	527	654	567	640
ENSG00000156150	257	NM_006492	ALX3	1	-1	110602616	110613322	protein_coding	1859	Homeobox	8.56743	6.95963	9.74357	10.7702	14.1379	12.3755	17.5435	20.9177	0.565166	1.89e-07	3.17e-07	no	528	639	516	519
ENSG00000167394	79759		ZNF668	16	-1	31072164	31085641	protein_coding	3935	zf-C2H2	18.0851	16.4407	15.3704	16.4302	14.1038	13.8111	13.0748	15.0762	0.221614	0.039667	0.0450722	no	529	599	635	648
ENSG00000198081	7541	NM_001143823	ZBTB14	18	-1	5289018	5297052	protein_coding	4120	ZBTB	18.7936	21.1519	20.2509	17.8833	13.9989	16.971	16.4512	15.6723	0.230527	0.00719676	0.00868484	no	530	511	543	622
ENSG00000095951	3096		HIVEP1	6	1	12008995	12165232	protein_coding	10975	zf-C2H2	50.0042	49.6771	52.5036	54.9499	13.9799	14.9626	16.0137	18.0775	0.1428	0.00707633	0.00854428	no	531	559	551	571
ENSG00000196628	6925	NM_003199	TCF4	18	-1	52889562	53332018	protein_coding	22377	bHLH	101.834	112.317	114.574	129.765	13.9619	16.592	17.1392	20.9376	0.346605	1.56e-16	4.32e-16	no	532	522	526	518
ENSG00000160062	653121	NM_001040441	ZBTB8A	1	1	33005028	33071540	protein_coding	7075	ZBTB	32.1794	31.631	27.526	25.3915	13.9593	14.7789	13.0233	12.9576	0.33075	8.29e-08	1.42e-07	no	533	562	637	714
ENSG00000196705	170959		ZNF431	19	1	21324827	21373034	protein_coding	4733	zf-C2H2	21.4659	23.7541	34.0928	34.4533	13.9208	16.5905	24.1106	26.2829	0.658408	4.09e-26	1.77e-25	no	534	523	409	428
ENSG00000114126	7029		TFDP2	3	-1	141663277	141868386	protein_coding	11895	E2F	53.8916	90.9438	99.8724	101.659	13.9024	25.2734	28.1063	30.8573	0.903324	1.37e-53	1.81e-52	no	535	373	359	380
ENSG00000171223	3726	NM_002229	JUNB	19	1	12902310	12904124	protein_coding	1815	TF_bZIP	8.22247	9.36433	5.92113	11.5036	13.9014	17.0552	10.9212	22.8842	0.854814	8.02e-14	1.92e-13	no	536	509	698	478
ENSG00000025434	10062		NR1H3	11	1	47269851	47290396	protein_coding	4346	THR-like	19.6264	17.5352	18.8411	18.3316	13.8529	13.3376	14.5123	15.2292	0.154244	0.197835	0.211589	no	537	610	591	643
ENSG00000171735	23261	NM_015215	CAMTA1	1	1	6845384	7829766	protein_coding	10033	CG-1	44.9224	42.6948	40.0533	39.6166	13.7365	14.0669	13.3629	14.2568	0.177231	0.00156621	0.0019975	no	538	589	626	670
ENSG00000170100	197320		ZNF778	16	1	89284118	89295363	protein_coding	3150	zf-C2H2	14.0977	16.3038	18.6641	17.6737	13.7261	17.1094	19.833	20.2574	0.381697	1.3e-05	1.93e-05	no	539	508	476	531
ENSG00000181896	94039		ZNF101	19	1	19779605	19794318	protein_coding	6560	zf-C2H2	29.3065	20.9565	23.3297	17.5182	13.7065	10.5602	11.9037	9.64177	0.711285	1.62e-19	5.19e-19	no	540	691	670	818
ENSG00000196081	NA		NA	19	-1	23404401	23433192	protein_coding	3322	zf-C2H2	14.7229	14.545	13.7634	12.3724	13.6016	14.4734	13.8692	13.4474	0.233858	0.021604	0.0251217	no	541	574	610	699
ENSG00000125812	64412		GZF1	20	1	23342787	23353700	protein_coding	5495	ZBTB	24.3454	27.603	23.4482	25.1151	13.5912	16.6052	14.284	16.5023	0.22664	0.00327489	0.00406828	no	542	521	596	602
ENSG00000173011	93624		TADA2B	4	1	7043626	7059679	protein_coding	5776	MYB	25.3162	26.3522	25.7605	27.6268	13.4481	15.0815	14.928	17.2697	0.121504	0.230264	0.244711	no	543	557	577	585
ENSG00000168152	79725		THAP9	4	1	83821837	83841122	protein_coding	4332	THAP	18.975	21.7174	24.3306	20.1463	13.4446	16.5719	18.8007	16.7913	0.342778	1.52e-05	2.26e-05	no	544	524	494	596
ENSG00000171448	57684	NM_020924	ZBTB26	9	-1	125677845	125693779	protein_coding	4645	ZBTB	20.193	19.472	21.194	29.8906	13.3365	13.8574	15.2739	23.2342	0.593892	2.56e-18	7.74e-18	no	545	597	570	472
ENSG00000005513	30812	NM_014587	SOX8	16	1	1031808	1036979	protein_coding	4432	HMG	19.2617	14.5848	15.0562	17.8849	13.3319	10.8782	11.3706	14.57	0.378962	5.95e-07	9.66e-07	no	546	680	691	660
ENSG00000152443	284309	NM_173632	ZNF776	19	1	58258164	58269527	protein_coding	5484	zf-C2H2	23.6963	29.1478	30.1536	37.6469	13.2572	17.5697	18.4059	24.7858	0.646283	1.54e-19	4.92e-19	no	547	492	499	449
ENSG00000181450	339500	NM_178549	ZNF678	1	1	227751244	227865144	protein_coding	9006	zf-C2H2	38.8232	37.947	42.8175	39.1193	13.2287	13.9284	15.914	15.6828	0.170088	0.00728162	0.00878124	no	548	595	553	620
ENSG00000187801	65243		ZFP69B	1	1	40915774	40929390	protein_coding	2386	zf-C2H2	10.2281	14.6805	16.3116	15.1958	13.1511	20.3388	22.8837	22.9951	0.625365	1.65e-11	3.48e-11	no	549	449	427	476
ENSG00000131931	55145	NM_018105	THAP1	8	-1	42691817	42698468	protein_coding	2462	THAP	10.5333	10.1069	11.0959	9.30062	13.1193	13.5702	15.0844	13.6394	0.232302	0.0857548	0.0946772	no	550	603	575	692
ENSG00000068305	4205		MEF2A	15	1	100017370	100256671	protein_coding	7030	SRF	29.9753	34.2319	37.5648	37.9125	13.0813	16.0965	17.8873	19.4719	0.329301	1.48e-08	2.65e-08	no	551	530	510	540
ENSG00000147118	7569	NM_001007088	ZNF182	X	-1	47834250	47863377	protein_coding	3587	zf-C2H2	15.2716	11.7688	12.6264	12.7035	13.0605	10.8456	11.7836	12.7869	0.350066	0.000302302	0.000407961	no	552	682	674	718
ENSG00000175387	4087	NM_005901	SMAD2	18	-1	45357922	45457515	protein_coding	13770	MH1	58.4931	76.7321	87.0115	68.0798	13.0315	18.4204	21.1529	17.8508	0.565086	1.48e-27	6.81e-27	no	553	472	453	575
ENSG00000151650	27287	NM_014468	VENTX	10	1	135050908	135055433	protein_coding	2911	Homeobox	12.3131	19.4714	21.7219	17.2463	12.9809	22.1111	24.9763	21.391	0.771907	3.27e-18	9.82e-18	no	554	422	393	511
ENSG00000124459	7596	NM_003425	ZNF45	19	-1	44416781	44439430	protein_coding	4391	zf-C2H2	18.5308	22.4245	20.7428	19.7029	12.9501	16.8817	15.8131	16.2009	0.262371	0.00212091	0.00267839	no	555	513	556	610
ENSG00000134046	8932	NM_003927	MBD2	18	-1	51679079	51751158	protein_coding	4702	MBD	19.8488	18.1619	17.9194	17.7824	12.9501	12.7684	12.7569	13.6555	0.150414	0.145672	0.157762	no	556	631	644	691
ENSG00000184677	9923		ZBTB40	1	1	22778344	22857650	protein_coding	8992	ZBTB	37.8935	49.4834	46.5806	67.4986	12.9298	18.1911	17.3389	27.1027	0.816724	3.82e-37	2.64e-36	no	557	479	520	417
ENSG00000255104	57335		ZNF286A	17	1	15603006	15648092	protein_coding	4387	zf-C2H2	18.4092	17.6148	17.2133	21.2677	12.8771	13.2729	13.1338	17.5037	0.290156	0.00022527	0.000307249	no	558	611	632	580
ENSG00000179909	7710		ZNF154	19	-1	58208735	58220579	protein_coding	5822	zf-C2H2	24.3248	27.8983	28.859	45.7879	12.8175	15.8403	16.5924	28.3955	0.885911	2.77e-36	1.84e-35	no	559	538	540	403
ENSG00000198551	199692		ZNF627	19	1	11670189	11729950	protein_coding	3827	zf-C2H2	15.9592	14.8787	14.5469	16.4345	12.7954	12.8518	12.7233	15.5051	0.165413	0.114668	0.125317	no	560	628	646	629
ENSG00000197037	221785		ZSCAN25	7	1	99214569	99230030	protein_coding	7094	zf-C2H2	29.5504	34.782	33.5241	34.5491	12.7789	16.2077	15.8177	17.5843	0.2281	0.000290041	0.00039196	no	561	529	555	579
ENSG00000196428	9819	NM_014779	TSC22D2	3	1	150126122	150184218	protein_coding	11676	TSC22	48.6294	47.6833	42.9932	55.8706	12.7771	13.4998	12.3249	17.2772	0.370557	2.48e-11	5.2e-11	no	562	605	660	584
ENSG00000196693	7582	NM_006955	ZNF33B	10	-1	43084555	43133992	protein_coding	5958	zf-C2H2	24.7075	47.1138	51.9158	49.0947	12.7259	26.1398	29.1685	29.7512	1.04188	1.67e-45	1.62e-44	yes	563	366	352	389
ENSG00000197472	57116		ZNF695	1	-1	247108849	247171395	protein_coding	3756	zf-C2H2	15.5738	16.5981	14.1547	12.4322	12.7241	14.6079	12.6141	11.9508	0.390166	1.53e-05	2.27e-05	no	564	568	649	741
ENSG00000186130	10773	NM_006626	ZBTB6	9	-1	125670335	125675609	protein_coding	4106	ZBTB	17.0348	17.3407	16.7825	16.8252	12.7241	13.9605	13.6822	14.7945	0.0446561	0.932899	0.935354	no	565	592	617	654
ENSG00000116731	7799		PRDM2	1	1	14026693	14151574	protein_coding	10923	zf-C2H2	45.209	42.4225	41.917	49.9592	12.6947	12.8384	12.8459	16.514	0.247882	2.03e-06	3.18e-06	no	566	629	642	601
ENSG00000198464	147657		ZNF480	19	1	52800430	52829175	protein_coding	4836	zf-C2H2	20.0106	24.9468	25.7815	20.9991	12.6944	17.0524	17.8459	15.6778	0.350349	6.65e-08	1.14e-07	no	567	510	512	621
ENSG00000165244	195828	NM_153695	ZNF367	9	-1	99148223	99180611	protein_coding	3646	zf-C2H2	15.0275	19.4138	18.2525	16.4729	12.6469	17.6015	16.7574	16.3129	0.349231	2.93e-05	4.27e-05	no	568	491	533	609
ENSG00000124782	6239	NM_001168344	RREB1	6	1	7107830	7252213	protein_coding	17254	zf-C2H2	71.0855	63.9091	61.504	72.3352	12.6425	12.2442	11.9328	15.1367	0.230547	5.15e-08	8.92e-08	no	569	644	669	646
ENSG00000169951	92595	NM_033410	ZNF764	16	-1	30565085	30569819	protein_coding	3113	zf-C2H2	12.7391	10.9471	13.0959	12.8384	12.5561	11.6245	14.0808	14.8904	0.238864	0.0240119	0.0278159	no	570	659	605	651
ENSG00000135747	93474		ZNF670	1	-1	247108849	247242113	protein_coding	5029	zf-C2H2	20.5779	21.5821	23.1348	20.2828	12.5528	14.1862	15.3993	14.562	0.181616	0.0344228	0.0392973	no	571	581	566	661
ENSG00000187607	57335		ZNF286A	17	1	15602891	15640874	protein_coding	7131	zf-C2H2	29.1236	31.2019	29.2899	35.8697	12.5312	14.464	13.7486	18.1612	0.291501	6.78e-07	1.1e-06	no	572	575	615	567
ENSG00000184939	146198		ZFP90	16	1	68563993	68609975	protein_coding	7015	zf-C2H2	28.5567	36.87	42.1513	53.1262	12.4902	17.374	20.1132	27.3442	0.873223	1.2e-35	7.75e-35	no	573	499	472	413
ENSG00000170802	3344		FOXN2	2	1	48541776	48606433	protein_coding	5481	Fork	22.2996	17.7908	18.7024	18.2926	12.4811	10.7298	11.4207	12.0499	0.310512	5.82e-05	8.29e-05	no	574	685	690	736
ENSG00000213096	9534		ZNF254	19	1	24216276	24312654	protein_coding	7408	zf-C2H2	30.0747	30.3223	33.4263	31.7077	12.4577	13.5306	15.1033	15.4541	0.14781	0.0398592	0.04528	no	575	604	573	631
ENSG00000105866	6671	NM_003112	SP4	7	1	21467652	21554440	protein_coding	6234	zf-C2H2	25.2747	28.8171	29.8975	26.9095	12.4414	15.2806	16.0529	15.5857	0.233903	0.00102768	0.00132829	no	576	550	550	625
ENSG00000155966	2334	NM_002025	AFF2	X	1	147582139	148082193	protein_coding	14006	AF-4	56.5698	36.8115	29.4674	30.6656	12.39	8.6881	7.0428	7.90516	0.918394	1.15e-43	1.04e-42	no	577	753	836	880
ENSG00000170325	56980	NM_020228	PRDM10	11	-1	129769601	129872730	protein_coding	6626	zf-C2H2	26.7143	23.5002	23.1736	27.3761	12.3693	11.7241	11.707	14.9177	0.23141	0.000167349	0.000230336	no	578	656	679	650
ENSG00000134107	8553	NM_003670	BHLHE40	3	1	5020801	5027008	protein_coding	3837	bHLH	15.4524	6.7066	3.74524	3.07577	12.3582	5.77789	3.26825	2.89402	2.01802	3.35e-42	2.88e-41	yes	579	872	1016	1085
ENSG00000198160	57708	NM_001146110	MIER1	1	1	67390578	67454302	protein_coding	8273	Others	33.2742	32.5524	29.9968	32.9455	12.3424	13.007	12.1375	14.3784	0.145164	0.0534336	0.0600232	no	580	623	663	666
ENSG00000172262	7690		ZNF131	5	1	43065278	43192123	protein_coding	8516	ZBTB	34.2283	44.5545	48.5043	44.936	12.3311	17.2947	19.0659	19.0516	0.490994	8.36e-17	2.34e-16	no	581	501	491	547
ENSG00000160199	5316	NM_004571	PKNOX1	21	1	44394620	44453691	protein_coding	7271	Homeobox	29.1844	21.5427	23.0946	13.5936	12.3155	9.79403	10.6316	6.75007	1.04947	1.48e-30	7.81e-30	yes	582	722	702	915
ENSG00000181894	79673		ZNF329	19	-1	58637619	58666477	protein_coding	4306	zf-C2H2	17.2767	24.2393	28.5069	33.0483	12.3081	18.608	22.1613	27.7101	0.897999	5.35e-27	2.41e-26	no	583	469	433	410
ENSG00000171606	10782		ZNF274	19	1	58694396	58724928	protein_coding	8332	zf-C2H2	33.2741	44.1643	51.5036	51.1386	12.2551	17.5218	20.6917	22.1604	0.615452	2.51e-26	1.1e-25	no	584	493	464	496
ENSG00000169155	23099	NM_014007	ZBTB43	9	1	129567285	129600489	protein_coding	7052	ZBTB	28.0706	24.9257	26.2525	27.9186	12.2132	11.684	12.462	14.2942	0.165279	0.0256066	0.0296032	no	585	657	654	669
ENSG00000196724	147686		ZNF418	19	-1	58433252	58446761	protein_coding	4501	zf-C2H2	17.8417	23.7929	28.7604	28.1529	12.1651	17.4741	21.3881	22.5832	0.659841	1.41e-19	4.5e-19	no	586	496	447	487
ENSG00000167766	55769		ZNF83	19	-1	53097313	53193749	protein_coding	8028	zf-C2H2	31.7789	36.9489	46.6016	63.8068	12.143	15.2142	19.4307	28.6967	0.983692	9.54e-47	9.8e-46	no	587	553	484	399
ENSG00000251369	162972		ZNF550	19	-1	58046625	58071231	protein_coding	5083	zf-C2H2	20.0699	21.7612	21.9185	23.4921	12.1165	14.1521	14.4338	16.6869	0.217156	0.0202378	0.0235816	no	588	584	592	598
ENSG00000267281	NA		NA	12	-1	53900472	54019763	protein_coding	2690	TF_bZIP	10.5933	11.8064	11.802	13.1242	12.0787	14.5083	14.685	17.6165	0.285573	0.0191375	0.0223479	no	589	572	585	576
ENSG00000203326	170958		ZNF525	19	1	53868946	53895470	protein_coding	7193	zf-C2H2	28.2534	23.402	21.6836	13.0513	12.051	10.7547	10.0908	6.55113	1.05884	4.77e-31	2.58e-30	yes	590	684	720	924
ENSG00000083817	55659	NM_017879	ZNF416	19	-1	58082934	58090295	protein_coding	2561	zf-C2H2	10.0453	9.63842	8.92089	8.87289	12.0355	12.4409	11.6611	12.5097	0.162025	0.247091	0.261791	no	591	638	682	725
ENSG00000142556	80110		ZNF614	19	-1	52516018	52533493	protein_coding	5813	zf-C2H2	22.7446	24.2997	28.94	22.6409	12.0042	13.8183	16.6673	14.0627	0.340956	3.26e-07	5.38e-07	no	592	598	536	676
ENSG00000131845	57343		ZNF304	19	1	57862675	57871266	protein_coding	4609	zf-C2H2	18.0248	19.7647	18.5668	19.6028	12	14.1755	13.4851	15.3567	0.126325	0.242055	0.256708	no	593	582	623	635
ENSG00000123411	64375		IKZF4	12	1	56401443	56432219	protein_coding	6808	zf-C2H2	26.4911	29.56	34.1134	34.5922	11.9387	14.3529	16.7729	18.3455	0.372656	2.9e-10	5.73e-10	no	594	579	532	561
ENSG00000181220	155061		ZNF746	7	-1	149169885	149194908	protein_coding	8260	zf-C2H2	32.043	30.7507	26.781	30.5448	11.899	12.3064	10.8531	13.3519	0.250319	0.000352879	0.000474109	no	595	641	699	703
ENSG00000118263	8609	NM_003709	KLF7	2	-1	207938861	208031991	protein_coding	9262	zf-C2H2	35.909	36.1464	39.2896	21.3044	11.8951	12.9008	14.1998	8.30517	0.853454	2.99e-32	1.69e-31	no	596	627	599	865
ENSG00000185278	84614		ZBTB37	1	1	173837220	173872687	protein_coding	19464	ZBTB	75.3587	70.5171	76.2469	100.089	11.8807	11.9762	13.1132	18.5667	0.499377	1.04e-27	4.82e-27	no	597	652	634	555
ENSG00000160352	148206		ZNF714	19	1	21264965	21308073	protein_coding	8030	zf-C2H2	30.8453	1.62244	65.5219	53.2836	11.7859	0.667893	27.3138	23.9584	4.67322	5.76e-107	7.82e-105	yes	598	1215	363	462
ENSG00000198795	25925	NM_015461	ZNF521	18	-1	22641890	22932154	protein_coding	6223	zf-C2H2	23.9002	60.0395	64.0121	124.17	11.7811	31.8929	34.4327	72.043	2.33041	6.07e-97	5.13e-95	yes	599	309	294	135
ENSG00000103343	7727		ZNF174	16	1	3451235	3459370	protein_coding	2876	zf-C2H2	11.0179	12.4726	11.9593	12.5445	11.7532	14.3358	13.9194	15.7493	0.172996	0.181582	0.194904	no	600	580	609	618
ENSG00000138738	11107		PRDM5	4	-1	121606074	121844025	protein_coding	9517	zf-C2H2	36.3515	36.3436	36.819	32.4842	11.7225	12.6236	12.9502	12.3238	0.175812	0.00541366	0.00660359	no	601	635	638	730
ENSG00000177842	253639		ZNF620	3	1	40547483	40560227	protein_coding	3457	zf-C2H2	13.1441	16.5007	14.8418	14.7351	11.6662	15.7783	14.3721	15.3893	0.307463	0.00277758	0.00347157	no	602	542	594	633
ENSG00000130856	7776		ZNF236	18	1	74534563	74682683	protein_coding	8770	zf-C2H2	33.2157	31.9453	31.3484	39.8276	11.6197	12.041	11.9647	16.397	0.33598	2.34e-09	4.39e-09	no	603	649	667	605
ENSG00000117625	55758		RCOR3	1	1	211431719	211489727	protein_coding	9092	MYB	34.4316	37.5957	42.0534	50.4142	11.6176	13.669	15.4825	20.0197	0.53715	3.08e-19	9.71e-19	no	604	602	563	534
ENSG00000125398	6662	NM_000346	SOX9	17	1	70117161	70122561	protein_coding	3935	HMG	14.8639	25.728	20.6433	72.9989	11.5948	21.6131	17.5588	66.9817	2.22279	4.4e-86	2.23e-84	yes	605	434	515	154
ENSG00000066422	27107	NM_014415	ZBTB11	3	-1	101367733	101396339	protein_coding	7416	ZBTB	27.9291	30.223	31.643	27.4775	11.5548	13.4717	14.2826	13.3775	0.19721	0.00255358	0.00320108	no	606	607	597	700
ENSG00000124440	64344		HIF3A	19	1	46800303	46846690	protein_coding	8371	Others	31.4942	42.5779	54.0527	72.1632	11.5425	16.8136	21.6148	31.1249	1.17122	9.38e-55	1.3e-53	yes	607	516	442	377
ENSG00000171466	54811	NM_017656	ZNF562	19	-1	9759330	9785776	protein_coding	6175	zf-C2H2	23.2308	1.87711	15.9397	15.4116	11.5419	1.00488	8.64113	9.0111	3.0814	3.92e-65	8.2e-64	yes	608	1164	769	844
ENSG00000081386	22869		ZNF510	9	-1	99518147	99540411	protein_coding	5921	zf-C2H2	22.1752	25.3759	27.036	24.9081	11.4944	14.1672	15.2847	15.1882	0.274754	0.000684937	0.000899408	no	609	583	569	645
ENSG00000065970	55810	NM_018416	FOXJ2	12	1	8185299	8208099	protein_coding	6296	Fork	23.5139	21.3091	21.3106	24.652	11.4588	11.1881	11.3296	14.1372	0.201501	0.00331009	0.00410912	no	610	673	692	674
ENSG00000178150	163071		ZNF114	19	1	48675575	48790865	protein_coding	3087	zf-C2H2	11.4224	10.4782	11.1351	7.77338	11.3539	11.2203	12.0728	9.09162	0.50272	5.39e-07	8.77e-07	no	611	670	665	841
ENSG00000131115	7770		ZNF227	19	1	44711700	44741421	protein_coding	5059	zf-C2H2	18.6946	18.7486	18.9191	18.9674	11.3358	12.2507	12.518	13.5369	0.0198484	0.990969	0.991275	no	612	643	651	697
ENSG00000126368	9572	NM_021724	NR1D1	17	-1	38249040	38256978	protein_coding	2772	THR-like	10.2284	9.44297	9.52852	9.39546	11.319	11.2609	11.5069	12.238	0.111238	0.601067	0.614146	no	613	669	687	731
ENSG00000173258	158399	NM_001007169	ZNF483	9	1	114287439	114340124	protein_coding	5738	zf-C2H2	21.1071	10.9879	10.431	8.87289	11.2798	6.3301	6.08605	5.58335	1.16397	1.67e-28	8.07e-28	yes	614	845	879	963
ENSG00000162419	10691	NM_024482	GMEB1	1	1	28995244	29045865	protein_coding	6459	SAND	23.7157	19.9029	18.3306	20.4953	11.2666	10.1861	9.49944	11.4568	0.354826	1.1e-05	1.64e-05	no	615	705	734	754
ENSG00000085274	55892	NM_018657	MYNN	3	1	169490619	169507504	protein_coding	5730	ZBTB	21.0223	22.952	23.8801	24.206	11.2573	13.2411	13.9511	15.2527	0.194892	0.0186029	0.0217431	no	616	613	607	641
ENSG00000167785	148156		ZNF558	19	-1	8920380	8943004	protein_coding	4650	zf-C2H2	17.0529	5.76673	37.8765	21.2882	11.2523	4.0995	27.2645	16.5295	2.52512	6.98e-70	1.74e-68	yes	617	943	364	600
ENSG00000258064	NA		NA	12	1	72067984	72092748	protein_coding	771	THAP	2.81493	2.8738	3.05844	3.32647	11.2055	12.3213	13.2785	15.577	0.181885	0.542388	0.55648	no	618	640	629	626
ENSG00000169016	1876		E2F6	2	-1	11584501	11606297	protein_coding	4061	E2F	14.7855	16.4021	15.0384	14.8862	11.1687	13.3513	12.3973	13.2353	0.14085	0.239752	0.254405	no	619	609	657	707
ENSG00000204514	730051		ZNF814	19	-1	58360099	58400442	protein_coding	12600	zf-C2H2	45.6913	49.4226	46.6799	54.3303	11.1258	12.9662	12.4009	15.5685	0.24494	1.37e-06	2.18e-06	no	620	624	656	627
ENSG00000185669	333929	NM_178310	SNAI3	16	-1	88744090	88752901	protein_coding	1732	zf-C2H2	6.25793	5.20009	5.13629	2.66732	11.0874	9.92471	9.92562	5.56066	0.987761	4.14e-12	9.05e-12	no	621	713	721	965
ENSG00000155592	342357	NM_001012981	ZKSCAN2	16	-1	25247322	25269252	protein_coding	7970	zf-C2H2	28.8027	30.7517	24.1337	34.6681	11.0842	12.7546	10.1357	15.7053	0.505189	3.4e-13	7.86e-13	no	622	632	717	619
ENSG00000185507	3665		IRF7	11	-1	612553	615999	protein_coding	2628	IRF	9.45858	15.3474	15.9774	18.1936	11.0413	19.3048	20.3487	24.996	0.876944	3e-19	9.45e-19	no	623	460	470	443
ENSG00000198521	7594	NM_001256649	ZNF43	19	-1	21987752	22034927	protein_coding	8648	zf-C2H2	31.0071	36.7936	59.6595	59.7892	11.0013	14.0641	23.0925	24.9618	0.925593	3.36e-50	3.92e-49	no	624	590	422	444
ENSG00000167157	51450	NM_016307	PRRX2	9	1	132427920	132484875	protein_coding	1233	Homeobox	4.41553	2.97102	4.7048	6.26328	10.9844	7.96517	12.7703	18.3412	0.873711	2.25e-09	4.23e-09	no	625	782	643	562
ENSG00000186814	100101467	NM_001112734	ZSCAN30	18	-1	32831032	32870196	protein_coding	7987	zf-C2H2	28.5351	31.6904	33.7014	45.0735	10.9637	13.116	14.1241	20.3754	0.641579	1.55e-23	5.97e-23	no	626	620	601	530
ENSG00000124613	346157		ZNF391	6	1	27342394	27371683	protein_coding	4834	zf-C2H2	17.2361	21.7981	19.7619	24.6533	10.9383	14.9062	13.684	18.4137	0.492633	3.06e-10	6.04e-10	no	627	560	616	559
ENSG00000187626	387032	NM_019110	ZKSCAN4	6	-1	28212401	28227011	protein_coding	2430	zf-C2H2	8.64857	7.7023	7.62647	7.24951	10.9177	10.4778	10.5055	10.7718	0.226277	0.145654	0.157752	no	628	695	708	772
ENSG00000178338	117608	NM_058230	ZNF354B	5	1	178286954	178315123	protein_coding	3750	zf-C2H2	13.1441	14.5453	15.6058	16.9941	10.7547	12.8217	13.9301	16.3624	0.34766	0.000188239	0.00025832	no	629	630	608	606
ENSG00000149054	7762		ZNF215	11	1	6947635	7005863	protein_coding	4025	zf-C2H2	14.0747	15.7771	17.215	10.9627	10.7321	12.9574	14.3189	9.83392	0.607202	7.75e-11	1.58e-10	no	630	626	595	806
ENSG00000186020	57711		ZNF529	19	-1	37025676	37096178	protein_coding	8173	zf-C2H2	28.3939	27.8592	37.6027	45.6475	10.6604	11.2679	15.4004	20.1657	0.693084	2.46e-30	1.29e-29	no	631	668	565	532
ENSG00000197162	146540		ZNF785	16	-1	30585061	30597092	protein_coding	4340	zf-C2H2	14.9275	20.4297	20.4478	28.7318	10.5505	15.5607	15.7701	23.9027	0.901152	2.61e-25	1.09e-24	no	632	545	558	463
ENSG00000196812	80345	NM_025231	ZSCAN16	6	1	28092338	28097860	protein_coding	1328	zf-C2H2	4.55678	8.01625	8.37139	7.30734	10.5292	19.954	21.1005	19.8677	0.755667	1.72e-10	3.44e-10	no	633	452	454	537
ENSG00000119950	4601	NM_130439	MXI1	10	1	111967363	112047123	protein_coding	4607	bHLH	15.7781	14.5447	18.7031	19.5068	10.5057	10.4362	13.5888	15.288	0.400058	1.52e-07	2.56e-07	no	634	697	619	639
ENSG00000120690	1997		ELF1	13	-1	41506056	41635576	protein_coding	4401	ETS	15.0487	14.7799	12.5868	15.4452	10.4897	11.1014	9.57356	12.6716	0.275934	0.00399016	0.00492221	no	635	676	733	721
ENSG00000171056	83595	NM_031439	SOX7	8	-1	10581278	10697357	protein_coding	3701	HMG	12.6354	10.4591	11.5078	7.94603	10.4824	9.34178	10.4072	7.75196	0.609122	1.08e-08	1.95e-08	no	636	732	711	888
ENSG00000119725	57862	NM_001242927	ZNF410	14	1	74353320	74399214	protein_coding	6461	zf-C2H2	22.0563	25.669	23.8604	30.4315	10.4728	13.133	12.3624	17.006	0.447327	1.62e-10	3.25e-10	no	637	619	659	592
ENSG00000178229	125919	NM_213598	ZNF543	19	1	57831877	57842144	protein_coding	3659	zf-C2H2	12.4547	9.09003	7.94097	9.91873	10.4465	8.21216	7.2659	9.78744	0.590676	3.47e-08	6.08e-08	no	638	767	825	809
ENSG00000083844	9422	NM_003417	ZNF264	19	1	57702868	57724724	protein_coding	3042	zf-C2H2	10.3288	9.05132	8.70522	11.4662	10.4186	9.83576	9.57989	13.6092	0.361662	0.000350576	0.00047121	no	639	719	732	695
ENSG00000137834	4091	NM_005585	SMAD6	15	1	66994566	67074338	protein_coding	3663	MH1	12.4358	14.6041	13.6849	18.3634	10.4151	13.1794	12.5061	18.1013	0.527988	2.31e-09	4.34e-09	no	640	615	653	569
ENSG00000182141	7562	NM_021269	ZNF708	19	-1	21473962	21512227	protein_coding	4325	zf-C2H2	14.6625	19.8038	28.1925	28.4422	10.4036	15.1363	21.8197	23.7438	0.911113	1.81e-31	9.96e-31	no	641	555	438	464
ENSG00000183850	100129543		ZNF730	19	1	23258012	23330021	protein_coding	3291	zf-C2H2	11.1188	11.164	14.9785	13.0683	10.3665	11.2137	15.2349	14.3376	0.399312	2.79e-06	4.34e-06	no	642	672	571	667
ENSG00000188994	23036		ZNF292	6	1	87862551	87973914	protein_coding	13128	zf-C2H2	44.2511	72.7302	70.9154	78.654	10.3436	18.3136	18.0831	21.6321	0.815903	5.32e-37	3.66e-36	no	643	475	508	506
ENSG00000075426	2355		FOSL2	2	1	28615315	28640179	protein_coding	7157	TF_bZIP	23.9394	24.9077	17.5258	21.8867	10.2623	11.5043	8.19568	11.0414	0.484077	1.17e-10	2.37e-10	no	644	663	786	764
ENSG00000196437	148266		ZNF569	19	-1	37902057	37960177	protein_coding	5016	zf-C2H2	16.7701	16.6759	21.1538	18.3466	10.2568	10.9897	14.1163	13.2063	0.32604	1.35e-05	2.01e-05	no	645	678	602	708
ENSG00000088881	57593		EBF4	20	1	2673524	2740753	protein_coding	3716	COE	12.3939	14.7984	7.62647	46.3067	10.2361	13.1641	6.86986	44.9929	2.45735	5.93e-80	2.32e-78	yes	646	616	842	259
ENSG00000168310	3660	NM_002199	IRF2	4	-1	185308867	185395734	protein_coding	3116	IRF	10.3507	6.66657	6.78309	8.08285	10.187	7.0723	7.28603	9.36557	0.567	3.52e-08	6.17e-08	no	647	818	824	828
ENSG00000197483	89887	NM_033113	ZNF628	19	1	55987699	55995854	protein_coding	3847	zf-C2H2	12.7397	13.2739	13.1344	12.5275	10.159	11.4059	11.4267	11.7578	0.0775457	0.779291	0.787642	no	648	665	689	744
ENSG00000134852	9575	NM_004898	CLOCK	4	-1	56294070	56413305	protein_coding	11762	bHLH	38.8635	34.8968	42.0762	42.6516	10.1397	9.80756	11.976	13.0928	0.282267	1.5e-06	2.38e-06	no	649	721	666	711
ENSG00000083828	54807	NM_001204814	ZNF586	19	1	58281023	58331307	protein_coding	3261	zf-C2H2	10.7743	11.3978	11.3318	13.3794	10.1383	11.5538	11.6317	14.8137	0.288636	0.00538295	0.00656695	no	650	660	683	653
ENSG00000197951	58491		ZNF71	19	1	57106632	57137849	protein_coding	6170	zf-C2H2	20.3338	19.4121	18.7233	22.8122	10.112	10.4002	10.1579	13.3496	0.272086	0.000666271	0.000875666	no	651	699	715	704
ENSG00000197008	7697		ZNF138	7	1	64254766	64294054	protein_coding	2845	zf-C2H2	9.35703	13.5298	25.0554	21.1582	10.0907	15.7205	29.4791	26.8505	1.33232	4.59e-38	3.3e-37	yes	652	544	348	421
ENSG00000177683	168451		THAP5	7	-1	108194987	108210194	protein_coding	4961	THAP	16.3043	19.6296	17.448	21.5215	10.0823	13.0798	11.7718	15.6629	0.380363	1.68e-06	2.66e-06	no	653	622	676	623
ENSG00000152475	116412		ZNF837	19	-1	58878985	58892427	protein_coding	2076	zf-C2H2	6.80405	9.18869	8.0971	10.6505	10.061	14.6313	13.0561	18.5241	0.579133	2.98e-07	4.94e-07	no	654	566	636	557
ENSG00000147421	79618	NM_001135726	HMBOX1	8	1	28747911	28922281	protein_coding	6634	Homeobox	21.6928	20.0004	20.0375	21.9642	10.03	9.96596	10.1112	11.9541	0.12906	0.115971	0.126684	no	655	711	718	740
ENSG00000126351	7067		THRA	17	1	38214543	38250120	protein_coding	6959	THR-like	22.6446	31.2391	30.8966	32.7589	9.98131	14.839	14.8604	16.9959	0.513887	4.54e-14	1.1e-13	no	656	561	579	593
ENSG00000090612	10795	NM_003415	ZNF268	12	1	133707570	133783698	protein_coding	6905	zf-C2H2	22.2969	35.0151	36.937	37.2178	9.91015	16.7628	17.9064	19.461	0.714382	1.37e-26	6.05e-26	no	657	517	509	541
ENSG00000095574	64376	NM_001271840	IKZF5	10	-1	124750322	124768333	protein_coding	4821	Others	15.5541	21.1917	19.8794	18.2516	9.89953	14.5306	13.8023	13.6691	0.42317	2.3e-07	3.84e-07	no	658	571	614	690
ENSG00000184481	4303	NM_005938	FOXO4	X	1	70316047	70323385	protein_coding	3447	Fork	11.0979	13.0796	15.3312	12.1437	9.88079	12.5432	14.8876	12.7197	0.433288	6.62e-06	1e-05	no	659	636	578	720
ENSG00000167384	7733	NM_001278508	ZNF180	19	-1	44979854	45004576	protein_coding	3574	zf-C2H2	11.5031	14.3478	15.5469	13.6876	9.87714	13.2704	14.5607	13.8279	0.404658	4.32e-05	6.22e-05	no	660	612	589	686
ENSG00000090447	7023		TFAP4	16	-1	4307187	4323076	protein_coding	7867	bHLH	25.2974	37.5143	40.5812	27.3176	9.86434	15.7631	17.2656	12.5376	0.661414	4.26e-27	1.93e-26	no	661	543	523	723
ENSG00000114853	92999		ZBTB47	3	1	42695176	42709072	protein_coding	5507	ZBTB	17.7027	17.8684	16.0364	21.1091	9.85994	10.7257	9.7466	13.8403	0.376441	1.1e-05	1.65e-05	no	662	686	729	685
ENSG00000111087	2735		GLI1	12	1	57853918	57866045	protein_coding	4204	zf-C2H2	13.4878	21.3079	23.6624	12.5075	9.84572	16.7545	18.8389	10.7423	0.869249	5.02e-28	2.36e-27	no	663	518	493	774
ENSG00000213799	91664		ZNF845	19	1	53837002	53858122	protein_coding	4413	zf-C2H2	14.118	20.3313	14.0163	12.684	9.8118	15.2295	10.6296	10.3775	0.641203	3.94e-14	9.6e-14	no	664	552	703	785
ENSG00000198455	158586	NM_007157	ZXDB	X	1	57618269	57623906	protein_coding	5638	zf-C2H2	17.9634	16.6168	15.2723	15.12	9.7777	9.74265	9.06714	9.6828	0.234726	0.0069295	0.00837323	no	665	724	748	816
ENSG00000172059	8462		KLF11	2	1	10182976	10194963	protein_coding	4589	zf-C2H2	14.5214	50.9089	40.8779	47.507	9.70906	36.6717	29.8185	37.3777	1.74273	5.4e-67	1.21e-65	yes	666	268	345	309
ENSG00000197608	284371		ZNF841	19	-1	52567719	52599018	protein_coding	4277	zf-C2H2	13.5096	14.8959	16.7624	16.0259	9.68942	11.5128	13.1186	13.5292	0.292164	0.00201262	0.00254595	no	667	662	633	698
ENSG00000204920	7711		ZNF155	19	1	44472014	44502477	protein_coding	3436	zf-C2H2	10.8366	5.90328	7.19549	7.51925	9.67287	5.67928	7.0104	7.90161	0.779066	1.71e-11	3.62e-11	no	668	881	837	881
ENSG00000085644	7760		ZNF213	16	1	3179778	3192806	protein_coding	6443	zf-C2H2	20.2949	16.3235	13.8611	17.3429	9.66225	8.37489	7.20135	9.71876	0.519403	3.15e-09	5.87e-09	no	669	763	830	814
ENSG00000172273	25988	NM_198971	HINFP	11	1	118992297	119006752	protein_coding	9834	zf-C2H2	30.8685	33.978	36.7591	35.5196	9.62776	11.4215	12.5117	13.041	0.244906	0.000186023	0.000255351	no	670	664	652	713
ENSG00000181638	286128	NM_001271156	ZFP41	8	1	144328991	144344875	protein_coding	6910	zf-C2H2	21.6703	31.769	12.135	40.5195	9.62284	15.1978	5.87778	21.1725	1.6616	3.28e-57	5e-56	yes	671	554	891	512
ENSG00000137492	5612		PRKRIR	11	-1	76061000	76092015	protein_coding	7727	THAP	23.817	30.7702	31.8978	28.2434	9.458	13.1636	13.8181	13.1975	0.406848	1.03e-09	1.97e-09	no	672	617	613	709
ENSG00000257591	90589		ZNF625	19	-1	12251032	12267546	protein_coding	2336	zf-C2H2	7.16905	8.79769	8.52823	8.64218	9.41859	12.4495	12.2202	13.3576	0.262624	0.0381752	0.0434305	no	673	637	661	702
ENSG00000198482	388558		ZNF808	19	1	53030905	53067717	protein_coding	5008	zf-C2H2	15.2692	12.2587	11.6265	13.5333	9.3583	8.09165	7.77182	9.75707	0.366271	0.000118551	0.000164935	no	674	777	811	813
ENSG00000140044	122953		JDP2	14	1	75894419	75940814	protein_coding	6235	TF_bZIP	18.9989	51.2416	50.7178	35.8816	9.34652	27.1671	27.2274	20.7787	1.38604	8.28e-59	1.35e-57	yes	675	363	365	521
ENSG00000173275	203523		ZNF449	X	1	134478721	134497077	protein_coding	5330	zf-C2H2	16.161	14.3297	15.3711	18.2921	9.30499	8.88721	9.65384	12.391	0.331835	0.000246347	0.000334866	no	676	747	731	729
ENSG00000173480	147687		ZNF417	19	-1	58411664	58427978	protein_coding	4204	zf-C2H2	12.7399	16.0901	17.7426	23.8617	9.296	12.6518	14.1269	20.4931	0.856196	1.57e-21	5.52e-21	no	677	634	600	527
ENSG00000124444	79177	NM_024327	ZNF576	19	1	44100544	44105309	protein_coding	3481	zf-C2H2	10.5316	10.7141	8.9594	10.0158	9.28265	10.1744	8.61499	10.3885	0.234369	0.0567238	0.0636199	no	678	706	772	784
ENSG00000197372	171392		ZNF675	19	-1	23708433	23870022	protein_coding	6785	zf-C2H2	20.4949	16.3435	22.2909	18.387	9.26981	7.96251	10.9968	9.78447	0.425712	7.77e-08	1.33e-07	no	679	783	694	810
ENSG00000109381	1998		ELF2	4	-1	139949266	140098372	protein_coding	8560	ETS	25.8225	34.0357	28.0147	33.2557	9.25584	13.1436	10.9541	14.0271	0.38558	4.49e-11	9.28e-11	no	680	618	695	679
ENSG00000196458	100289635	NM_183238	ZNF605	12	-1	133498019	133532892	protein_coding	7699	zf-C2H2	23.0265	29.5424	36.29	29.3124	9.17823	12.6844	15.7784	13.7464	0.634414	7.9e-18	2.33e-17	no	681	633	557	687
ENSG00000204524	390980	NM_001145078	ZNF805	19	1	57751973	57766503	protein_coding	2543	zf-C2H2	7.5949	5.66868	4.0196	5.4523	9.16343	7.36866	5.29216	7.74124	0.777971	1.03e-08	1.86e-08	no	682	807	916	889
ENSG00000198538	7576		ZNF28	19	-1	53300662	53360853	protein_coding	5974	zf-C2H2	17.7818	15.6784	13.92	13.5948	9.13321	8.67544	7.79992	8.21616	0.364515	1.21e-05	1.8e-05	no	683	755	809	871
ENSG00000167380	7769		ZNF226	19	1	44669226	44682534	protein_coding	6922	zf-C2H2	20.5343	19.3927	21.7235	28.2129	9.10549	9.26106	10.5058	14.7158	0.518683	7.36e-13	1.67e-12	no	684	736	707	656
ENSG00000176024	79898		ZNF613	19	1	52430400	52452012	protein_coding	3146	zf-C2H2	9.33737	9.3639	12.7237	10.4817	9.10399	9.83904	13.5377	12.0291	0.409425	1.11e-05	1.66e-05	no	685	718	620	737
ENSG00000175691	58492	NM_021217	ZNF77	19	-1	2933216	2944969	protein_coding	2437	zf-C2H2	7.20912	3.53827	2.6469	7.90985	9.08063	4.79943	3.6361	11.7185	1.29227	2.76e-24	1.1e-23	yes	686	907	992	747
ENSG00000161940	255877	NM_181844	BCL6B	17	1	6926339	6933609	protein_coding	4373	ZBTB	12.943	11.9642	13.8801	16.142	9.07784	9.04394	10.624	13.328	0.403512	1.55e-05	2.3e-05	no	687	742	704	705
ENSG00000179943	84922	NM_032836	FIZ1	19	-1	56102746	56113336	protein_coding	6781	zf-C2H2	19.9892	27.6629	27.0554	29.0742	9.04536	13.4853	13.3556	15.4811	0.519288	2.14e-13	5.01e-13	no	688	606	627	630
ENSG00000196757	90592	NM_144566	ZNF700	19	1	12035883	12061588	protein_coding	3319	zf-C2H2	9.7616	10.6922	14.5266	12.7996	9.02518	10.6491	14.6489	13.924	0.529513	1.76e-08	3.13e-08	no	689	688	587	682
ENSG00000196843	10865		ARID5A	2	1	97202480	97218375	protein_coding	3565	ARID	10.4304	3.96848	4.35194	4.00157	8.97671	3.67976	4.08551	4.05284	1.20461	1.91e-26	8.39e-26	yes	690	972	963	1034
ENSG00000196152	7633	NM_007135	ZNF79	9	1	130186661	130207651	protein_coding	2187	zf-C2H2	6.37833	6.62731	5.29299	5.91455	8.95519	10.0171	8.10004	9.76498	0.278006	0.0804928	0.0890499	no	691	710	789	812
ENSG00000213928	10379	NM_006084	IRF9	14	1	24630262	24635774	protein_coding	3794	IRF	10.998	9.46277	12.3903	14.7509	8.89232	8.24476	10.9312	14.038	0.591031	1.32e-09	2.52e-09	no	692	765	697	678
ENSG00000267680	7767		ZNF224	19	1	44598492	44612479	protein_coding	5544	zf-C2H2	16.0402	15.8748	16.8991	18.7356	8.87743	9.46547	10.2026	12.2017	0.226082	0.00953171	0.0113992	no	693	727	714	732
ENSG00000089775	7597		ZBTB25	14	-1	64915824	64971931	protein_coding	12229	ZBTB	35.1602	38.2993	38.7394	33.6791	8.82069	10.3528	10.6035	9.94374	0.196596	0.000489681	0.000650486	no	694	701	705	800
ENSG00000198346	126017		ZNF813	19	1	53970989	54006950	protein_coding	6285	zf-C2H2	18.0267	13.6277	13.5867	17.1121	8.79767	7.16764	7.23637	9.83036	0.383695	1.04e-07	1.76e-07	no	695	813	828	807
ENSG00000108264	6871	NM_001166105	TADA2A	17	1	35766965	35839835	protein_coding	5654	MYB	16.1823	18.9254	19.9779	20.1291	8.78126	11.0649	11.8276	12.854	0.298417	0.000192937	0.000264636	no	696	677	673	716
ENSG00000181007	284406		ZFP82	19	-1	36874022	36909558	protein_coding	7506	zf-C2H2	21.4697	18.5333	19.4684	19.103	8.77397	8.16208	8.68225	9.18898	0.202147	0.0279383	0.0321743	no	697	769	766	834
ENSG00000167232	7644		ZNF91	19	-1	23487793	23578362	protein_coding	10397	zf-C2H2	29.7324	29.8715	31.839	41.0314	8.77317	9.49738	10.2506	14.2488	0.451802	7.68e-16	2.05e-15	no	698	726	713	671
ENSG00000172346	27254	NM_014460	CSDC2	22	1	41956767	41973745	protein_coding	3250	CSD	9.15406	5.63172	6.41102	5.16282	8.64305	5.7282	6.60319	5.73552	0.722057	5.21e-10	1.02e-09	no	699	875	858	955
ENSG00000127081	83744	NM_031486	ZNF484	9	-1	95607874	95640304	protein_coding	3428	zf-C2H2	9.62004	8.05529	8.35281	7.8519	8.61082	7.7678	8.15789	8.26973	0.263509	0.0426163	0.0482851	no	700	796	788	867
ENSG00000197279	7718	NM_003447	ZNF165	6	1	28048753	28057341	protein_coding	2107	zf-C2H2	5.85205	4.35838	2.88187	1.93309	8.52727	6.8377	4.57804	3.31266	1.2287	1.26e-15	3.32e-15	yes	701	829	946	1062
ENSG00000130338	56995	NM_001007466	TULP4	6	1	158733692	158932860	protein_coding	11123	Tub	30.8087	45.2982	46.8767	52.7983	8.49464	13.4622	14.1072	17.1388	0.758587	9.68e-30	4.92e-29	no	702	608	603	588
ENSG00000267022	7766		ZNF223	19	1	44529506	44591471	protein_coding	3766	zf-C2H2	10.3892	8.68006	9.66563	10.4418	8.46602	7.619	8.59145	10.0107	0.241431	0.0381554	0.0434105	no	703	802	774	799
ENSG00000129173	79733	NM_001256372	E2F8	11	-1	19245610	19263167	protein_coding	4140	E2F	11.424	13.9204	13.6256	10.7122	8.46311	11.115	11.0166	9.3422	0.34976	4.37e-05	6.28e-05	no	704	675	693	830
ENSG00000132846	84327	NM_032367	ZBED3	5	-1	76367897	76383148	protein_coding	6514	zf-BED	17.8029	47.4287	50.0935	35.5339	8.38469	24.0685	25.7432	19.696	1.44294	3.93e-58	6.22e-57	yes	705	393	378	538
ENSG00000019549	6591		SNAI2	8	-1	49830249	49834299	protein_coding	2282	zf-C2H2	6.19882	3.14777	1.54879	16.0877	8.32784	4.55978	2.27176	25.4535	2.75269	7.71e-58	1.2e-56	yes	706	916	1074	435
ENSG00000189042	163081		ZNF567	19	1	37178514	37218603	protein_coding	4724	zf-C2H2	12.7586	17.3389	19.545	16.3969	8.28851	12.1329	13.8474	12.5321	0.578998	2.73e-10	5.42e-10	no	707	648	611	724
ENSG00000181135	286075		ZNF707	8	1	144766622	144796068	protein_coding	6328	zf-C2H2	17.0749	19.745	18.5648	18.3087	8.27626	10.3145	9.81896	10.4465	0.199041	0.0655743	0.0731116	no	708	702	727	783
ENSG00000166188	57567	NM_020807	ZNF319	16	-1	58028572	58034357	protein_coding	4274	zf-C2H2	11.5034	11.9856	10.5477	14.3457	8.25888	9.27008	8.26086	12.119	0.410726	3.59e-05	5.19e-05	no	709	734	780	735
ENSG00000196233	84458		LCOR	10	1	98592017	98740800	protein_coding	11116	HTH	29.9139	35.5206	30.8988	40.547	8.25657	10.563	9.30493	13.1699	0.426569	1.94e-13	4.55e-13	no	710	690	739	710
ENSG00000185155	83881	NM_031944	MIXL1	1	1	226411319	226414755	protein_coding	2029	Homeobox	5.40723	1.97396	1.31323	0.734589	8.17846	3.21592	2.16555	1.30723	1.89487	4.73e-27	2.14e-26	yes	711	997	1076	1169
ENSG00000117475	8548		BLZF1	1	1	169337208	169365778	protein_coding	3820	Others	10.1467	12.6103	13.783	12.4321	8.15	10.9124	12.0784	11.7505	0.407773	8.07e-05	0.000113571	no	712	679	664	745
ENSG00000165462	401		PHOX2A	11	-1	71950121	71956708	protein_coding	1784	Homeobox	4.69864	1.72006	0.862739	1.29546	8.08131	3.18713	1.61912	2.62183	1.62169	2.29e-22	8.4e-22	yes	713	1002	1122	1096
ENSG00000171956	27023	NM_012182	FOXB1	15	1	60296421	60353929	protein_coding	2330	Fork	6.13834	6.43175	6.23404	8.73714	8.07533	9.12491	8.95483	13.5396	0.44923	3.74e-05	5.41e-05	no	714	740	757	696
ENSG00000180257	125893	NM_001031665	ZNF816	19	-1	53430388	53466164	protein_coding	5644	zf-C2H2	14.783	13.4518	12.8227	13.5365	8.03961	7.87861	7.60582	8.65929	0.191743	0.155341	0.167878	no	715	789	816	853
ENSG00000171970	126295	NM_173480	ZNF57	19	1	2900896	2918474	protein_coding	2258	zf-C2H2	5.91334	3.9296	3.13698	5.45325	8.03775	5.75281	4.6507	8.71959	0.7432	7.87e-09	1.43e-08	no	716	874	940	851
ENSG00000185404	93349		SP140L	2	1	231191899	231268447	protein_coding	5650	SAND	14.7621	1.87695	4.09739	2.24291	8.02106	1.09815	2.42737	1.4333	2.46066	1.61e-55	2.3e-54	yes	717	1156	1063	1159
ENSG00000126561	6776	NM_003152	STAT5A	17	1	40439565	40463961	protein_coding	5756	STAT	15.0286	9.65816	7.94023	8.9714	8.00926	5.54664	4.61763	5.62749	0.843386	1.39e-17	4.05e-17	no	718	885	942	961
ENSG00000108509	23125		CAMTA2	17	-1	4871287	4890960	protein_coding	6012	CG-1	15.6356	31.1446	30.2882	35.0875	7.97917	17.1246	16.8618	21.0727	1.11806	1.5e-37	1.06e-36	yes	719	505	531	513
ENSG00000196605	162993		ZNF846	19	-1	9862669	9903856	protein_coding	3912	zf-C2H2	10.1677	7.0381	9.23372	12.1795	7.97266	5.9472	7.90034	11.2412	0.714575	6.15e-11	1.26e-10	no	720	869	801	757
ENSG00000204947	155054	NM_001001661	ZNF425	7	-1	148799876	148823438	protein_coding	3687	zf-C2H2	9.58016	11.4168	9.92003	10.8855	7.97091	10.2359	9.00575	10.6598	0.23132	0.0420565	0.0476758	no	721	703	752	776
ENSG00000131061	84905	NM_032819	ZNF341	20	1	32319463	32380075	protein_coding	5457	zf-C2H2	14.1356	7.74184	6.21426	7.19276	7.94975	4.68971	3.81118	4.75899	1.07069	1.57e-23	6.05e-23	yes	722	911	981	995
ENSG00000111249	23316	NM_015267	CUX2	12	1	111471828	111788358	protein_coding	7648	CUT	19.6659	28.3085	26.7806	28.2998	7.88926	12.2356	11.721	13.3606	0.504381	8.29e-14	1.99e-13	no	723	646	678	701
ENSG00000163909	26508	NM_014571	HEYL	1	-1	40089825	40105617	protein_coding	3750	bHLH	9.64151	12.1214	11.0761	14.9872	7.88548	10.6851	9.88543	14.4295	0.587807	3.44e-09	6.38e-09	no	724	687	723	664
ENSG00000179588	161882	NM_153813	ZFPM1	16	1	88519725	88603424	protein_coding	5899	zf-C2H2	15.0696	14.4062	12.6452	16.5712	7.83559	8.0728	7.17526	10.1425	0.36505	0.000201244	0.000275544	no	725	779	831	794
ENSG00000168661	90075	NM_194325	ZNF30	19	1	35417807	35436074	protein_coding	2745	zf-C2H2	7.00752	8.23099	7.50891	8.06334	7.83273	9.91213	9.15677	10.6058	0.205432	0.177938	0.191204	no	726	714	745	779
ENSG00000147789	7553		ZNF7	8	1	146052849	146072894	protein_coding	10296	zf-C2H2	26.1664	26.9978	24.1741	24.4225	7.79813	8.66792	7.85971	8.56425	0.153521	0.0440275	0.0497969	no	727	757	805	857
ENSG00000182568	6304	NM_002971	SATB1	3	-1	18386879	18487080	protein_coding	13405	CUT	34.0275	39.491	43.4435	59.3358	7.78645	9.73838	10.8474	15.9819	0.784848	1.71e-34	1.06e-33	no	728	725	700	613
ENSG00000172379	9915		ARNT2	15	1	80696692	80890278	protein_coding	7741	bHLH	19.4248	52.5499	50.7383	44.7027	7.69614	22.4404	21.94	20.8502	1.39137	9.41e-59	1.53e-57	yes	729	420	437	520
ENSG00000124920	745		MYRF	11	1	61520114	61555990	protein_coding	10813	NDT80/PhoG	27.0778	33.3314	37.2099	31.768	7.6839	10.1897	11.5184	10.6076	0.444721	2.69e-11	5.63e-11	no	730	704	686	778
ENSG00000102034	2000	NM_001127197	ELF4	X	-1	129198849	129244691	protein_coding	4316	ETS	10.7754	4.18404	3.48957	2.99666	7.65807	3.20459	2.70615	2.5069	1.56266	4.14e-33	2.42e-32	yes	731	1000	1045	1100
ENSG00000196418	7678	NM_001243740	ZNF124	1	-1	247285277	247335318	protein_coding	4517	zf-C2H2	11.2392	8.58251	8.99965	7.6757	7.6373	6.28087	6.67028	6.13544	0.497386	7.68e-06	1.16e-05	no	732	849	854	940
ENSG00000174586	162968	NM_198458	ZNF497	19	-1	58865723	58874214	protein_coding	3897	zf-C2H2	9.70156	14.0383	13.8215	18.7174	7.6373	11.9081	11.8716	17.3414	0.882537	2.32e-18	7.04e-18	no	733	653	672	583
ENSG00000189298	80317	NM_001242895	ZKSCAN3	6	1	28317691	28336947	protein_coding	4835	zf-C2H2	12.0293	9.91195	11.4696	13.4178	7.63576	6.77671	7.94117	10.0199	0.402462	0.000131641	0.000182534	no	734	832	800	798
ENSG00000178935	79818		ZNF552	19	-1	58315209	58326281	protein_coding	2989	zf-C2H2	7.43231	6.17769	7.70489	6.65246	7.63127	6.83212	8.6286	8.03559	0.278858	0.0352323	0.0401931	no	735	830	770	875
ENSG00000196172	148213	NM_138286	ZNF681	19	-1	23921997	23941693	protein_coding	6497	zf-C2H2	16.1397	14.0344	12.9587	14.8533	7.62521	7.14058	6.67612	8.25403	0.296595	0.00987186	0.0117908	no	736	814	853	868
ENSG00000204604	90333		ZNF468	19	-1	53341261	53360902	protein_coding	5281	zf-C2H2	13.1034	10.5563	10.332	9.0109	7.61364	6.6077	6.54893	6.16056	0.495339	2.07e-06	3.25e-06	no	737	836	863	939
ENSG00000188786	4520	NM_005955	MTF1	1	-1	38275239	38325292	protein_coding	8024	zf-C2H2	19.8901	24.5522	23.2716	25.6593	7.60339	10.1147	9.70817	11.5458	0.351995	3.89e-06	5.99e-06	no	738	708	730	750
ENSG00000170365	4086		SMAD1	4	1	146402346	146479231	protein_coding	6058	MH1	15.0087	22.4811	20.86	23.5316	7.59937	12.2671	11.5261	14.0247	0.616253	7.27e-15	1.84e-14	no	739	642	685	680
ENSG00000005889	7543		ZFX	X	1	24167290	24234372	protein_coding	9037	zf-C2H2	22.3595	38.1236	18.8789	42.4767	7.5912	13.9453	6.99216	16.9709	1.12957	4.05e-49	4.57e-48	yes	740	593	839	594
ENSG00000083307	79977	NM_024915	GRHL2	8	1	102504660	102681954	protein_coding	6060	CP2	14.9684	34.39	32.8394	26.044	7.57611	18.7593	18.1398	15.5171	1.14896	2.39e-40	1.9e-39	yes	741	463	507	628
ENSG00000142065	57677	NM_020917	ZFP14	19	-1	36827162	36870101	protein_coding	6010	zf-C2H2	14.8253	16.757	16.4685	20.2606	7.56842	9.21682	9.17241	12.172	0.426365	1.38e-06	2.2e-06	no	742	737	744	733
ENSG00000096654	7738		ZNF184	6	-1	27418522	27440897	protein_coding	3122	zf-C2H2	7.63572	7.70307	8.09695	9.16427	7.50303	8.15619	8.6813	10.5985	0.235541	0.062494	0.0698135	no	743	770	767	780
ENSG00000142528	25888		ZNF473	19	1	50528971	50556671	protein_coding	6898	zf-C2H2	16.7908	20.4681	21.6448	18.5616	7.46689	9.80867	10.5038	9.71555	0.348347	1.33e-05	1.98e-05	no	744	720	709	815
ENSG00000175322	162655		ZNF519	18	-1	14057456	14132489	protein_coding	7945	zf-C2H2	19.0583	22.4822	23.3693	20.0514	7.35965	9.35406	9.84559	9.11216	0.281069	0.000105953	0.000147864	no	745	731	724	840
ENSG00000187815	339559		ZFP69	1	1	40942887	40962015	protein_coding	3248	zf-C2H2	7.73627	8.15225	7.19486	7.34684	7.30934	8.29692	7.41438	8.16702	0.159671	0.395	0.410509	no	746	764	820	872
ENSG00000186446	115560	NM_145044	ZNF501	3	1	44771088	44778575	protein_coding	3910	zf-C2H2	9.23607	9.34459	8.43048	11.8163	7.2457	7.90021	7.21762	10.911	0.442969	2.68e-05	3.91e-05	no	747	786	829	768
ENSG00000178386	7766		ZNF223	19	1	44555520	44572144	protein_coding	3329	zf-C2H2	7.81715	6.43159	7.09752	7.09638	7.20644	6.38645	7.13732	7.6965	0.247165	0.143392	0.155371	no	748	843	833	891
ENSG00000103199	26048		ZNF500	16	-1	4798240	4817625	protein_coding	6465	zf-C2H2	15.1284	16.0502	16.7432	16.9761	7.1808	8.20668	8.66924	9.48078	0.1565	0.175312	0.188549	no	749	768	768	825
ENSG00000188785	147694	NM_152909	ZNF548	19	1	57901218	57912786	protein_coding	4587	zf-C2H2	10.7346	14.4079	12.2728	15.8347	7.17907	10.3831	8.95585	12.464	0.521273	7.92e-09	1.44e-08	no	750	700	756	727
ENSG00000118689	2309	NM_201559	FOXO3	6	1	108881038	109005977	protein_coding	7721	Fork	18.0044	20.291	20.4095	24.6313	7.15543	8.68726	8.84854	11.5184	0.431832	5.89e-08	1.02e-07	no	751	754	763	751
ENSG00000168826	166793		ZBTB49	4	1	4291924	4323513	protein_coding	2943	ZBTB	6.84475	7.54596	7.84211	7.52197	7.13882	8.47577	8.9195	9.22805	0.172862	0.403927	0.419382	no	752	761	759	833
ENSG00000083814	79891		ZNF671	19	-1	58231119	58238992	protein_coding	3532	zf-C2H2	8.18284	6.31484	8.7047	10.8877	7.10645	5.91014	8.24949	11.1295	0.701572	1.17e-09	2.24e-09	no	753	870	781	761
ENSG00000161551	84765		ZNF577	19	-1	52359055	52394203	protein_coding	6234	zf-C2H2	14.4412	18.9428	31.0148	32.8334	7.10619	10.0446	16.6525	19.0159	1.13238	1.55e-42	1.35e-41	yes	754	709	537	549
ENSG00000095794	1390		CREM	10	1	35415719	35501886	protein_coding	5695	TF_bZIP	13.1653	18.7093	17.9771	18.502	7.09123	10.8597	10.5654	11.7302	0.477019	1.84e-09	3.48e-09	no	755	681	706	746
ENSG00000170631	7564	NM_001029976	ZNF16	8	-1	146155744	146176274	protein_coding	5237	zf-C2H2	12.071	12.8638	14.1356	12.5114	7.0716	8.11973	9.03521	8.6256	0.211801	0.0709472	0.0788307	no	756	775	751	855
ENSG00000173451	83591	NM_031435	THAP2	12	1	72056789	72074419	protein_coding	6527	THAP	15.0284	14.0953	15.6836	20.262	7.06346	7.13864	8.0427	11.2085	0.494597	7.65e-10	1.48e-09	no	757	815	792	759
ENSG00000196345	55888		ZKSCAN7	3	1	44596685	44624975	protein_coding	4048	zf-C2H2	9.27577	13.92	14.6844	15.2729	7.03095	11.3672	12.1428	13.6227	0.664071	6.93e-13	1.58e-12	no	758	666	662	694
ENSG00000185947	10308	NM_003414	ZNF267	16	1	31885079	31928668	protein_coding	6323	zf-C2H2	14.4606	15.1926	17.37	12.2591	7.01711	7.94269	9.19523	7.00012	0.470997	7.56e-07	1.22e-06	no	759	784	743	906
ENSG00000117595	3664	NM_006147	IRF6	1	-1	209959036	209979465	protein_coding	4792	IRF	10.9367	10.7323	10.9	7.05759	7.00233	7.40337	7.61332	5.31755	0.568041	2.58e-09	4.83e-09	no	760	806	815	978
ENSG00000163848	7707	NM_021964	ZNF148	3	-1	124944405	125094198	protein_coding	10574	zf-C2H2	23.9975	25.9827	25.9964	30.7987	6.96563	8.12273	8.22939	10.5165	0.347259	8.44e-07	1.36e-06	no	761	773	783	781
ENSG00000105136	79744	NM_001098492	ZNF419	19	1	57999079	58006048	protein_coding	6591	zf-C2H2	14.8651	14.1153	18.3115	17.4583	6.921	7.07937	9.29994	9.5638	0.353795	5.09e-06	7.79e-06	no	762	817	740	821
ENSG00000215271	57594	NM_020834	HOMEZ	14	-1	23741666	23768656	protein_coding	5616	Homeobox	12.6573	13.7432	13.449	21.3468	6.91675	8.08941	8.01577	13.7239	0.710861	7.3e-19	2.26e-18	no	763	778	794	688
ENSG00000197302	124411		ZNF720	16	1	31724550	31806190	protein_coding	9816	zf-C2H2	22.0963	22.229	24.4282	21.8087	6.90639	7.48588	8.33017	8.02185	0.156958	0.0663115	0.0739166	no	764	804	779	877
ENSG00000197841	339318		ZNF181	19	1	35225060	35233777	protein_coding	3760	zf-C2H2	8.44548	9.97041	10.5287	11.2332	6.89173	8.76558	9.37411	10.7868	0.373618	0.000931377	0.00120823	no	765	751	736	771
ENSG00000159885	7673		ZNF222	19	1	44529494	44537265	protein_coding	2003	zf-C2H2	4.47576	3.75307	3.52889	4.40694	6.85685	6.19383	5.89717	7.94428	0.274821	0.0844322	0.0932701	no	766	853	890	879
ENSG00000184271	5463		POU6F1	12	-1	51580719	51611477	protein_coding	6021	Pou	13.4489	11.6905	11.9399	7.34743	6.85177	6.41827	6.63818	4.40596	0.792761	2.34e-14	5.77e-14	no	767	842	856	1013
ENSG00000167377	7571		ZNF23	16	-1	71481500	71496998	protein_coding	7342	zf-C2H2	16.385	18.0451	18.3507	16.2799	6.84686	8.12459	8.36645	8.00596	0.163479	0.0485221	0.0547085	no	768	772	778	878
ENSG00000158691	9753		ZSCAN12	6	-1	28346732	28367511	protein_coding	5495	zf-C2H2	12.2324	23.4994	21.2526	23.4338	6.83092	14.1366	12.9468	15.3975	0.8894	2.5e-26	1.09e-25	no	769	585	639	632
ENSG00000131849	7691	NM_003433	ZNF132	19	-1	58944181	58951589	protein_coding	3404	zf-C2H2	7.47375	2.44397	1.31342	3.34503	6.73527	2.37337	1.29131	3.548	1.88016	5.11e-30	2.63e-29	yes	770	1049	1150	1053
ENSG00000121406	256051	NM_153263	ZNF549	19	1	58038693	58068910	protein_coding	9279	zf-C2H2	20.356	21.6028	24.9166	25.796	6.72891	7.69599	8.98735	10.0373	0.327482	1.86e-06	2.93e-06	no	771	798	753	797
ENSG00000032219	5926	NM_002892	ARID4A	14	1	58765103	58840605	protein_coding	7568	ARID	16.5892	18.6714	22.2135	27.4337	6.72277	8.15555	9.82564	13.0883	0.693551	9.14e-19	2.81e-18	no	772	771	726	712
ENSG00000105497	7728		ZNF175	19	1	52074551	52092991	protein_coding	4626	zf-C2H2	10.0662	9.01266	11.1354	14.3064	6.67533	6.44026	8.0569	11.1662	0.613166	2.52e-10	5.01e-10	no	773	841	791	760
ENSG00000131196	4772	NM_006162	NFATC1	18	1	77155856	77289325	protein_coding	7008	RHD	15.2295	20.0393	19.7613	18.9869	6.66892	9.45246	9.43814	9.78215	0.374689	1.96e-06	3.08e-06	no	774	728	735	811
ENSG00000161914	115950		ZNF653	19	-1	11594242	11616738	protein_coding	3301	zf-C2H2	7.17017	8.65988	7.47037	8.37115	6.66255	8.67203	7.57657	9.15634	0.242228	0.0574524	0.0643924	no	775	756	817	836
ENSG00000029153	56938	NM_020183	ARNTL2	12	1	27485787	27576241	protein_coding	5002	bHLH	10.8555	16.9689	17.4686	11.7368	6.65905	11.2141	11.6902	8.47182	0.64017	1.05e-16	2.93e-16	no	776	671	680	860
ENSG00000197937	84671		ZNF347	19	-1	53627325	53662328	protein_coding	5364	zf-C2H2	11.6037	15.0343	14.6058	14.1553	6.63986	9.26513	9.1144	9.52783	0.347543	0.000246362	0.000334866	no	777	735	746	824
ENSG00000186376	7626		ZNF75D	X	-1	134382867	134478012	protein_coding	6819	zf-C2H2	14.7038	18.8668	26.3482	27.8025	6.61584	9.14607	12.9328	14.7211	0.875718	1.7e-28	8.19e-28	no	778	739	640	655
ENSG00000123636	29994		BAZ2B	2	-1	160175490	160473203	protein_coding	20370	MBD	43.8081	62.6012	75.2843	79.5849	6.59813	10.1589	12.3712	14.1063	0.846898	1.44e-44	1.35e-43	no	779	707	658	675
ENSG00000184517	162239		ZFP1	16	1	75182390	75206134	protein_coding	3761	zf-C2H2	8.08073	12.2388	10.4494	11.4652	6.59289	10.7571	9.29972	11.0067	0.5446	1.26e-07	2.14e-07	no	780	683	741	765
ENSG00000164778	2020	NM_001427	EN2	7	1	155250824	155257526	protein_coding	3395	Homeobox	7.29232	3.10779	3.8237	4.2136	6.58646	3.02596	3.77117	4.48139	1.01593	4.99e-13	1.14e-12	yes	781	1016	988	1011
ENSG00000171443	147807		ZNF524	19	1	56111388	56114504	protein_coding	1360	zf-C2H2	2.91685	2.56083	2.72484	3.36336	6.57721	6.22439	6.7053	8.92953	0.29454	0.170468	0.183573	no	782	852	852	845
ENSG00000245848	1050	NM_004364	CEBPA	19	-1	33790840	33793470	protein_coding	2631	C/EBP	5.63048	6.09921	6.25422	4.67857	6.56555	7.66316	7.95732	6.42059	0.354112	0.0101285	0.0120824	no	783	800	799	929
ENSG00000089116	64211	NM_022363	LHX5	12	-1	113899839	113910085	protein_coding	3125	Homeobox	6.68353	170.334	189.032	216.813	6.56196	180.18	202.478	250.511	4.82814	4.99e-95	3.86e-93	yes	784	35	31	23
ENSG00000165388	118738		ZNF488	10	1	48355024	48373866	protein_coding	4442	zf-C2H2	9.43786	5.21923	4.09761	1.37233	6.51912	3.88402	3.08795	1.11552	2.14482	1.31e-35	8.48e-35	yes	785	954	1024	1185
ENSG00000161298	84911		ZNF382	19	1	37095719	37119499	protein_coding	5802	zf-C2H2	12.2722	6.58886	8.54719	11.3302	6.4919	3.75396	4.93037	7.05075	0.807955	7.67e-15	1.94e-14	no	786	965	929	903
ENSG00000187987	222696		ZSCAN23	6	-1	28399707	28411279	protein_coding	3283	zf-C2H2	6.8875	10.4797	8.6459	16.8788	6.43202	10.552	8.81526	18.563	1.18243	3.07e-27	1.4e-26	yes	787	692	764	556
ENSG00000181315	79692	NM_024639	ZNF322	6	-1	26636518	26659980	protein_coding	3152	zf-C2H2	6.56207	5.39646	6.3908	7.28913	6.38731	5.65954	6.78587	8.3496	0.374862	0.0090354	0.010823	no	788	882	847	864
ENSG00000141956	63977		PRDM15	21	-1	43218385	43299591	protein_coding	13004	zf-C2H2	27.0378	22.4812	21.6457	22.6567	6.37937	5.71476	5.57242	6.29082	0.308421	1.86e-05	2.74e-05	no	789	879	903	935
ENSG00000173068	54796	NM_017637	BNC2	9	-1	16409501	16870841	protein_coding	14812	zf-C2H2	30.6614	31.4758	39.994	26.8565	6.35255	7.02456	9.03787	6.54651	0.557758	2.75e-17	7.88e-17	no	790	821	750	925
ENSG00000166704	80095	NM_025027	ZNF606	19	-1	58488421	58514717	protein_coding	7635	zf-C2H2	15.7566	21.1931	23.1335	30.0641	6.33235	9.17576	10.1416	14.2173	0.891112	1.08e-25	4.59e-25	no	791	738	716	672
ENSG00000196150	58500		ZNF250	8	-1	146076632	146127553	protein_coding	8711	zf-C2H2	17.8423	18.3785	17.0956	19.432	6.28521	6.97429	6.56906	8.0542	0.175244	0.110786	0.121245	no	792	824	860	873
ENSG00000139083	2120	NM_001987	ETV6	12	1	11802788	12048336	protein_coding	7075	ETS	14.4821	15.1331	17.0571	13.2839	6.27864	7.07067	8.07044	6.77905	0.33861	0.000434853	0.000579954	no	793	819	790	913
ENSG00000176542	205717		KIAA2018	3	-1	113367232	113415493	protein_coding	13738	bHLH	28.0498	29.0903	26.9386	29.9252	6.26507	6.99973	6.56414	7.86504	0.146751	0.0884051	0.0974925	no	794	822	861	883
ENSG00000184486	5454	NM_005604	POU3F2	6	1	99282580	99286660	protein_coding	4081	Pou	8.32327	5.00475	7.27343	16.2596	6.2596	4.05389	5.96564	14.3854	1.52573	9.04e-36	5.9e-35	yes	795	945	888	665
ENSG00000197714	10794		ZNF460	19	1	57791419	57804937	protein_coding	3505	zf-C2H2	7.14926	6.88252	5.62652	9.9166	6.2585	6.4911	5.37308	10.2156	0.721698	8.9e-10	1.72e-09	no	796	839	910	791
ENSG00000144792	285349		ZNF660	3	1	44619715	44641186	protein_coding	6513	zf-C2H2	13.2867	18.3769	15.9594	19.9531	6.258	9.3271	8.20289	11.0613	0.55301	5.48e-11	1.13e-10	no	797	733	785	763
ENSG00000180318	8092	NM_006982	ALX1	12	1	85673885	85695562	protein_coding	1445	Homeobox	2.93701	1.25119	0.607965	3.92506	6.23382	2.86227	1.40917	9.80737	1.62474	1.61e-21	5.65e-21	yes	798	1026	1136	808
ENSG00000197782	284323		ZNF780A	19	-1	40575059	40596845	protein_coding	7957	zf-C2H2	16.0789	18.1998	21.6237	22.6025	6.20276	7.56087	9.09597	10.2561	0.466888	7.07e-10	1.37e-09	no	799	803	747	789
ENSG00000010818	3097		HIVEP2	6	-1	143072604	143266338	protein_coding	9774	zf-C2H2	19.7464	18.4157	18.9583	21.114	6.19905	6.22833	6.4927	7.7996	0.187791	0.0453995	0.0512949	no	800	851	866	886
ENSG00000178917	285346	NM_001287349	ZNF852	3	-1	44540462	44552128	protein_coding	4225	zf-C2H2	8.52543	8.24926	8.35151	9.90076	6.19401	6.45419	6.61615	8.46072	0.237109	0.0505992	0.056948	no	801	840	857	862
ENSG00000132010	7568		ZNF20	19	-1	12203658	12251222	protein_coding	4148	zf-C2H2	8.26354	7.17497	8.25458	7.92486	6.11161	5.71792	6.6623	6.89842	0.180686	0.260712	0.275576	no	802	877	855	911
ENSG00000196793	8187	NM_005674	ZNF239	10	-1	44051792	44070066	protein_coding	2509	zf-C2H2	4.98281	5.27812	11.312	6.86377	6.09093	6.95398	15.0912	9.87731	1.04328	3.69e-21	1.27e-20	yes	803	826	574	805
ENSG00000124191	84969	NM_001098797	TOX2	20	1	42543504	42698256	protein_coding	3223	HMG	6.36141	2.69782	1.92127	1.72082	6.04929	2.76699	1.9953	1.92775	1.44111	9.89e-23	3.68e-22	yes	804	1031	1088	1132
ENSG00000198556	285989	NM_213603	ZNF789	7	1	99070464	99101273	protein_coding	6683	zf-C2H2	13.145	16.0128	17.3891	21.0535	6.03369	7.92052	8.70898	11.3746	0.641389	5.68e-13	1.3e-12	no	805	785	765	755
ENSG00000007968	1870	NM_004091	E2F2	1	-1	23832922	23857712	protein_coding	5457	E2F	10.7136	17.3198	16.4495	13.6519	6.02425	10.4916	10.0909	9.03245	0.645969	4.82e-13	1.11e-12	no	806	693	719	843
ENSG00000179627	100128927		ZBTB42	14	1	105266933	105271049	protein_coding	3905	ZBTB	7.63578	9.01293	7.95963	8.23776	5.99845	7.6296	6.82274	7.61647	0.213821	0.168738	0.181801	no	807	801	844	893
ENSG00000180884	126375	NM_175872	ZNF792	19	-1	35447258	35454953	protein_coding	4234	zf-C2H2	8.24325	5.1022	5.11686	6.10991	5.97286	3.98347	4.04513	5.21024	0.600283	4.45e-08	7.73e-08	no	808	948	965	982
ENSG00000118922	11278	NM_007249	KLF12	13	-1	74260226	74708394	protein_coding	11209	zf-C2H2	21.7506	26.1402	28.3885	28.3038	5.95488	7.70901	8.47763	9.11715	0.369501	3.2e-08	5.61e-08	no	809	797	776	838
ENSG00000121297	57616	NM_020856	TSHZ3	19	-1	31765851	31840453	protein_coding	5817	zf-C2H2	11.2811	6.51055	6.78313	4.25357	5.94994	3.69978	3.90298	2.64017	1.22763	7.39e-22	2.64e-21	yes	810	970	976	1094
ENSG00000059728	4084		MXD1	2	1	70124820	70170077	protein_coding	6321	bHLH	12.2532	11.6521	12.6648	14.0726	5.94754	6.09363	6.70653	8.03859	0.253045	0.0218652	0.0254078	no	811	859	850	874
ENSG00000214029	101060200	NM_001277291	ZNF891	12	-1	133694740	133707059	protein_coding	4118	zf-C2H2	7.97981	10.2644	11.529	14.1732	5.94524	8.23956	9.37286	12.4267	0.757711	9.34e-13	2.11e-12	no	812	766	737	728
ENSG00000256223	7556		ZNF10	12	1	133707161	133736051	protein_coding	5541	zf-C2H2	10.7331	19.3365	22.3121	21.0565	5.94523	11.5358	13.4802	13.7205	0.991296	4.33e-26	1.87e-25	no	813	661	624	689
ENSG00000197128	400720		ZNF772	19	-1	57978031	57988938	protein_coding	6096	zf-C2H2	11.7671	12.2965	10.9404	15.0633	5.92242	6.66796	6.00797	8.92163	0.428328	5.61e-06	8.55e-06	no	814	834	884	846
ENSG00000188816	3167	NM_005519	HMX2	10	1	124907638	124910188	protein_coding	1628	Homeobox	3.13936	2.81517	2.41157	2.66827	5.91567	5.71619	4.95884	5.91764	0.280187	0.250752	0.265482	no	815	878	928	948
ENSG00000170166	3233	NM_014621	HOXD4	2	1	177015950	177017954	protein_coding	1464	Homeobox	2.79502	0.332374	0.156879	0.0193937	5.85697	0.750488	0.358838	0.0478053	1.9132	1.7e-30	8.93e-30	yes	816	1201	1245	1273
ENSG00000169083	367	NM_000044	AR	X	1	66764465	66950461	protein_coding	12094	ESR-like	23.0672	22.2276	23.8006	22.4867	5.85298	6.07543	6.58731	6.71321	0.0945777	0.484324	0.499094	no	817	862	859	916
ENSG00000170954	55786		ZNF415	19	-1	53611132	53636330	protein_coding	3780	zf-C2H2	7.2113	9.28663	7.76395	10.3616	5.84987	8.12125	6.87566	9.89744	0.469547	8.2e-06	1.24e-05	no	818	774	840	804
ENSG00000233608	117581	NM_057179	TWIST2	2	1	239756673	239795893	protein_coding	1176	bHLH	2.22836	1.09479	0.392178	1.39125	5.80895	3.07737	1.11664	4.27186	1.22288	5.88e-11	1.21e-10	yes	819	1008	1165	1025
ENSG00000204060	100132074		FOXO6	1	1	41827594	41849262	protein_coding	2398	Fork	4.53662	4.88691	3.99964	5.87553	5.80482	6.73656	5.58344	8.84709	0.461265	0.0018485	0.00234567	no	820	833	902	848
ENSG00000188321	84527	NM_001202411	ZNF559	19	1	9434448	9461838	protein_coding	4730	zf-C2H2	8.81097	14.1738	13.8615	6.06923	5.71334	9.90561	9.81031	4.63308	1.10342	1.94e-26	8.51e-26	yes	821	716	728	1003
ENSG00000183647	348327		ZNF530	19	1	58111253	58124090	protein_coding	5019	zf-C2H2	9.31665	11.8855	10.1751	10.3629	5.69489	7.82805	6.78606	7.45492	0.321301	0.00557846	0.0067948	no	822	792	846	898
ENSG00000120784	22835		ZFP30	19	-1	38104650	38183238	protein_coding	7705	zf-C2H2	14.2987	13.8779	14.0381	19.9729	5.69379	5.9539	6.09923	9.35929	0.495562	1.1e-10	2.22e-10	no	823	868	878	829
ENSG00000136169	83852	NM_031915	SETDB2	13	1	50018429	50069138	protein_coding	6741	MBD	12.4755	10.9066	11.724	15.9509	5.67885	5.34831	5.8217	8.54356	0.509931	3.6e-08	6.3e-08	no	824	889	894	858
ENSG00000178573	4094		MAF	16	-1	79619740	79634611	protein_coding	6976	TF_bZIP	12.7806	30.4382	17.9195	24.9802	5.6198	14.4234	8.59864	12.929	1.19092	1.74e-38	1.27e-37	yes	825	577	773	715
ENSG00000120149	4488	NM_002449	MSX2	5	1	174151536	174157896	protein_coding	2270	Homeobox	4.15184	15.1706	8.56711	33.4446	5.61193	22.0919	12.632	53.1968	2.74498	2.18e-73	6.37e-72	yes	826	423	648	197
ENSG00000186017	84924		ZNF566	19	-1	36936021	36980804	protein_coding	6481	zf-C2H2	11.8277	15.4852	17.1731	18.6014	5.59956	7.89829	8.86864	10.3627	0.612168	1.3e-11	2.77e-11	no	827	787	762	786
ENSG00000141040	57336		ZNF287	17	-1	16454701	16472520	protein_coding	3566	zf-C2H2	6.50184	8.42545	7.19463	8.58626	5.59234	7.81027	6.75262	8.69329	0.354233	0.00165239	0.00210381	no	828	794	848	852
ENSG00000162086	7627		ZNF75A	16	1	3355406	3368852	protein_coding	8063	zf-C2H2	14.6615	19.2375	23.86	22.1378	5.58145	7.88691	9.90572	9.91324	0.666993	4.1e-16	1.11e-15	no	829	788	722	802
ENSG00000170689	3219	NM_024017	HOXB9	17	-1	46698518	46703839	protein_coding	2705	Homeobox	4.92209	1.50553	0.568569	0.0580625	5.58058	1.83984	0.703615	0.0774875	2.50278	5.03e-38	3.62e-37	yes	830	1088	1210	1268
ENSG00000263002	10780	NM_001144824	ZNF234	19	1	44645710	44663156	protein_coding	3904	zf-C2H2	7.08922	8.46515	9.33251	10.21	5.56968	7.16772	8.00239	9.4424	0.471415	3.61e-05	5.23e-05	no	831	812	797	826
ENSG00000169856	3175		ONECUT1	15	-1	53049637	53083273	protein_coding	3397	CUT	6.15607	1.29051	0.627291	2.45553	5.56295	1.25581	0.617984	2.6099	2.1478	4.17e-33	2.44e-32	yes	832	1137	1219	1097
ENSG00000119042	23314	NM_001172509	SATB2	2	-1	200134223	200335989	protein_coding	10958	CUT	19.787	8.24931	5.99892	7.36754	5.5405	2.48852	1.83233	2.42749	1.57265	6.33e-43	5.6e-42	yes	833	1046	1102	1105
ENSG00000249709	163050	NM_144976	ZNF564	19	-1	12636184	12662356	protein_coding	3622	zf-C2H2	6.5426	6.54949	7.97888	7.88879	5.53965	5.97745	7.37304	7.86386	0.252142	0.0141145	0.0166533	no	834	867	821	884
ENSG00000180626	84622		ZNF594	17	-1	5082831	5095178	protein_coding	5314	zf-C2H2	9.55981	17.9093	23.5254	28.0946	5.51888	11.1408	14.8178	19.0886	1.4635	5.61e-43	4.97e-42	yes	835	674	581	546
ENSG00000028277	5452	NM_002698	POU2F2	19	-1	42590263	42700737	protein_coding	8899	Pou	15.7155	13.3345	14.6455	16.6861	5.41944	4.95327	5.50905	6.77	0.303482	0.00150748	0.00192487	no	836	904	905	914
ENSG00000197619	284370		ZNF615	19	-1	52494585	52511483	protein_coding	4871	zf-C2H2	8.58703	7.52671	9.99897	10.5581	5.40948	5.1079	6.87159	7.82592	0.439379	2.6e-05	3.79e-05	no	837	899	841	885
ENSG00000105708	7561	NM_021030	ZNF14	19	-1	19821280	19843906	protein_coding	2949	zf-C2H2	5.18541	6.93977	7.82222	8.77841	5.39269	7.77902	8.87822	10.7476	0.662115	4.81e-08	8.35e-08	no	838	795	761	773
ENSG00000102349	11279		KLF8	X	1	56258854	56314322	protein_coding	9022	zf-C2H2	15.8387	20.0973	23.2517	25.3662	5.38543	7.36362	8.62667	10.1515	0.647428	2.13e-16	5.83e-16	no	839	808	771	793
ENSG00000081059	6932	NM_003202	TCF7	5	1	133450402	133487556	protein_coding	10063	HMG	17.6208	18.5138	16.4685	17.6741	5.3719	6.08167	5.47804	6.34129	0.15988	0.196003	0.209723	no	840	860	906	932
ENSG00000185129	5813		PURA	5	1	139487362	139496321	protein_coding	3302	Others	5.73253	7.83781	6.3908	9.06553	5.32362	7.84637	6.47761	9.91314	0.581707	8.8e-07	1.42e-06	no	841	790	867	803
ENSG00000196417	91661		ZNF765	19	1	53893046	53930574	protein_coding	7012	zf-C2H2	12.1527	14.779	11.351	11.001	5.31626	6.9672	5.41832	5.66459	0.39537	1.24e-05	1.84e-05	no	842	825	908	959
ENSG00000105516	1628	NM_001352	DBP	19	-1	49133287	49140695	protein_coding	6544	TF_bZIP	11.3221	16.0706	15.4296	18.4189	5.30733	8.11793	7.89267	10.163	0.657269	8.28e-12	1.78e-11	no	843	776	802	792
ENSG00000221869	1052	NM_005195	CEBPD	8	-1	48649471	48651648	protein_coding	2178	C/EBP	3.76793	2.99131	2.70574	2.70682	5.30368	4.54005	4.15896	4.48723	0.364875	0.0253304	0.0293012	no	844	919	956	1010
ENSG00000167528	121274		ZNF641	12	-1	48733791	48745197	protein_coding	5646	zf-C2H2	9.76297	10.7533	11.4702	14.5216	5.30355	6.29592	6.80153	9.28632	0.528818	8.82e-08	1.51e-07	no	845	847	845	831
ENSG00000143257	9970	NM_001077475	NR1I3	1	-1	161199456	161208092	protein_coding	3305	THR-like	5.6914	3.53822	3.99979	3.59584	5.28265	3.53889	4.05158	3.92838	0.561712	1.29e-05	1.92e-05	no	846	982	964	1041
ENSG00000197050	147923		ZNF420	19	1	37498759	37621216	protein_coding	4023	zf-C2H2	6.92682	8.81776	9.33258	9.43661	5.28209	7.24546	7.76585	8.469	0.397381	0.000310336	0.000418484	no	847	810	812	861
ENSG00000171827	148268		ZNF570	19	1	37958487	37976260	protein_coding	2952	zf-C2H2	5.06233	4.26241	4.68562	5.68372	5.26503	4.77306	5.31302	6.95186	0.346054	0.0317811	0.0364098	no	848	910	914	910
ENSG00000257446	729747	NM_001080404	ZNF878	19	-1	12154620	12167127	protein_coding	1878	zf-C2H2	3.15889	1.71973	2.60732	1.62314	5.16424	3.027	4.64669	3.1209	0.667935	1.54e-05	2.29e-05	no	849	1015	941	1073
ENSG00000256087	9668		ZNF432	19	-1	52534632	52598991	protein_coding	5985	zf-C2H2	10.0456	10.4585	12.5276	17.0919	5.14972	5.77644	7.00642	10.311	0.712629	4.49e-16	1.21e-15	no	850	873	838	787
ENSG00000197020	163227	NM_173531	ZNF100	19	-1	21905568	21950430	protein_coding	6609	zf-C2H2	10.9767	7.72275	28.3887	19.8945	5.09666	3.86272	14.3785	10.8686	1.75434	6.95e-54	9.29e-53	yes	851	957	593	769
ENSG00000080298	5991	NM_134428	RFX3	9	-1	3218297	3526004	protein_coding	11037	RFX	18.2894	34.8179	44.4662	76.2021	5.08343	10.4281	13.4866	24.928	2.00168	3.26e-79	1.23e-77	yes	852	698	622	445
ENSG00000198298	220992	NM_145312	ZNF485	10	1	44101855	44113351	protein_coding	2397	zf-C2H2	3.96984	5.06266	5.62663	4.42491	5.08037	6.98174	7.85719	6.66587	0.416299	0.00594001	0.00721573	no	853	823	806	920
ENSG00000163666	8820	NM_003865	HESX1	3	-1	57231944	57260549	protein_coding	1175	Homeobox	1.94419	21.6993	18.3309	3.65474	5.07766	61.0466	52.2204	11.2301	2.95354	3.19e-74	9.73e-73	yes	854	149	188	758
ENSG00000160961	84449		ZNF333	19	1	14800613	14844558	protein_coding	11611	zf-C2H2	19.0987	14.1351	10.4885	16.6838	5.04678	4.02427	3.02355	5.18811	0.807754	5.61e-18	1.66e-17	no	855	946	1029	983
ENSG00000196387	7699	NM_003440	ZNF140	12	1	133656424	133684130	protein_coding	5374	zf-C2H2	8.83013	13.1182	13.5867	14.3869	5.04182	8.06926	8.46302	9.66578	0.64705	1.39e-11	2.96e-11	no	856	780	777	817
ENSG00000119866	53335	NM_018014	BCL11A	2	-1	60678302	60780702	protein_coding	8278	zf-C2H2	13.5692	11.4557	12.038	7.15551	5.02979	4.57458	4.86802	3.12086	0.838661	2.33e-15	6.06e-15	no	857	915	933	1074
ENSG00000083838	55663		ZNF446	19	1	58985384	58992597	protein_coding	4923	zf-C2H2	8.04216	13.0382	13.1943	19.9721	5.00843	8.75471	8.97116	14.6478	1.21538	1.64e-27	7.55e-27	yes	858	752	755	658
ENSG00000172006	115196	NM_001102651	ZNF554	19	1	2819872	2835771	protein_coding	4685	zf-C2H2	7.63522	6.04026	4.68573	8.04228	5.00071	4.26187	3.34794	6.19804	0.670939	6.72e-09	1.23e-08	no	859	932	1009	938
ENSG00000198429	7620		ZNF69	19	1	11998599	12025144	protein_coding	2931	zf-C2H2	4.7595	9.267	12.94	12.2811	4.98217	10.4515	14.7791	15.1278	1.27753	1.14e-26	5.06e-26	yes	860	696	582	647
ENSG00000196247	51427	NM_016220	ZNF107	7	1	64126511	64171404	protein_coding	6556	zf-C2H2	10.5922	24.2824	38.0546	26.373	4.95737	12.2436	19.4304	14.5243	1.75369	8.04e-55	1.12e-53	yes	861	645	485	662
ENSG00000196653	91392		ZNF502	3	1	44754135	44765323	protein_coding	3273	zf-C2H2	5.26611	0.997725	3.94036	5.00803	4.93554	1.00771	4.02931	5.52448	1.65754	1.25e-21	4.43e-21	yes	862	1163	968	971
ENSG00000113916	604	NM_001706	BCL6	3	-1	187439165	187463515	protein_coding	5938	ZBTB	9.51899	14.0563	15.9191	41.5677	4.91841	7.82503	8.97337	25.2752	2.0184	6.6e-69	1.59e-67	yes	863	793	754	439
ENSG00000123095	79365	NM_030762	BHLHE41	12	-1	26272959	26278060	protein_coding	3948	bHLH	6.31941	0.977655	1.11755	0.927815	4.90989	0.818592	0.947595	0.848554	1.93346	9.19e-36	5.99e-35	yes	864	1190	1184	1204
ENSG00000223547	284391	NM_001136501	ZNF844	19	1	12175514	12192380	protein_coding	6620	zf-C2H2	10.4921	11.4564	11.2926	15.1182	4.86116	5.72067	5.70997	8.24566	0.488762	7.41e-08	1.27e-07	no	865	876	899	869
ENSG00000176399	63951	NM_022160	DMRTA1	9	1	22446840	22455739	protein_coding	5569	DM	8.72796	15.0534	10.6069	44.9528	4.81076	8.93536	6.3759	29.1445	2.24162	1.22e-77	4.36e-76	yes	866	744	869	395
ENSG00000186272	7565		ZNF17	19	1	57922531	57933307	protein_coding	3762	zf-C2H2	5.85168	7.23267	6.50877	7.73495	4.77668	6.35526	5.79104	7.42343	0.350615	0.00983866	0.0117526	no	867	844	895	899
ENSG00000167562	55762		ZNF701	19	1	53059075	53090427	protein_coding	6294	zf-C2H2	9.78332	8.68083	9.7048	9.00972	4.76728	4.55923	5.16147	5.16847	0.155825	0.290549	0.305552	no	868	917	918	985
ENSG00000177888	360023	NM_194314	ZBTB41	1	-1	197122810	197169672	protein_coding	8562	ZBTB	13.2437	13.178	12.8214	17.3453	4.74813	5.08782	5.01229	7.31431	0.408716	6.9e-07	1.12e-06	no	869	900	925	900
ENSG00000273274	728116	NM_001145720	ZBTB8B	1	1	32930670	32962287	protein_coding	12834	ZBTB	19.5414	17.5779	16.3884	22.5075	4.67407	4.52757	4.27361	6.33191	0.435109	0.000157517	0.000217219	no	870	920	951	933
ENSG00000196646	7695		ZNF136	19	1	12273879	12300064	protein_coding	4793	zf-C2H2	7.29094	8.81738	8.74361	11.8321	4.66759	6.08119	6.10593	8.9132	0.63111	5.37e-09	9.87e-09	no	871	861	877	847
ENSG00000129028	56906	NM_020147	THAP10	15	-1	71173681	71185124	protein_coding	2399	THAP	3.62537	4.3586	4.05844	4.40801	4.63631	6.00575	5.6631	6.63427	0.226276	0.285503	0.300473	no	872	863	900	921
ENSG00000197016	388566	NM_001001668	ZNF470	19	1	57078880	57100279	protein_coding	9649	zf-C2H2	14.583	15.6992	19.3311	21.4439	4.6362	5.3784	6.70637	8.02402	0.526719	6.24e-12	1.35e-11	no	873	887	851	876
ENSG00000162924	5966	NM_002908	REL	2	1	61108656	61158745	protein_coding	11255	RHD	16.9717	23.6362	19.664	26.9334	4.62699	6.94206	5.84819	8.64014	0.636629	4.58e-17	1.3e-16	no	874	827	892	854
ENSG00000149922	6911	NM_004608	TBX6	16	-1	30097114	30103208	protein_coding	3066	T-box	4.61857	4.86771	6.68568	8.68109	4.61879	5.24817	7.29968	10.223	0.786845	2.55e-12	5.63e-12	no	875	894	823	790
ENSG00000136866	7539		ZFP37	9	-1	115800660	115819039	protein_coding	6354	zf-C2H2	9.53884	7.50713	6.8032	10.4181	4.60667	3.90555	3.58413	5.92025	0.550417	5.85e-08	1.01e-07	no	876	952	997	947
ENSG00000187792	7621	NM_021916	ZNF70	22	-1	24083769	24093279	protein_coding	4020	zf-C2H2	6.03599	6.158	6.0181	9.59093	4.60531	5.06371	5.01003	8.61398	0.594528	1.74e-09	3.29e-09	no	877	902	926	856
ENSG00000129654	2302	NM_001454	FOXJ1	17	-1	74132414	74137380	protein_coding	2641	Fork	3.92927	3.06875	2.7251	8.41005	4.56413	3.841	3.45385	11.4977	1.34068	1.46e-24	5.87e-24	yes	878	960	1004	752
ENSG00000269693	163050		CTD-2192J16.20	19	-1	12636534	12691789	protein_coding	5857	zf-C2H2	8.64901	7.9182	9.31255	10.885	4.52903	4.46898	5.32225	6.71013	0.415021	0.00018379	0.000252375	no	879	923	913	917
ENSG00000182318	342945	NM_181846	ZSCAN22	19	1	58838385	58853698	protein_coding	4629	zf-C2H2	6.80543	6.51072	5.80309	7.1905	4.50984	4.64943	4.19626	5.60877	0.268557	0.091296	0.100589	no	880	914	953	962
ENSG00000148516	6935		ZEB1	10	1	31607424	31818742	protein_coding	8561	zf-C2H2	12.5574	8.32795	7.17531	13.1657	4.49986	3.21565	2.80537	5.55268	0.794266	7.03e-18	2.07e-17	no	881	998	1037	966
ENSG00000018869	147948		ZNF582	19	-1	56887413	56904914	protein_coding	3152	zf-C2H2	4.59766	4.71071	5.03847	7.96412	4.47468	4.94029	5.35055	9.12312	0.681091	8.55e-10	1.65e-09	no	882	905	911	837
ENSG00000152926	51351	NM_015852	ZNF117	7	-1	64432154	64467062	protein_coding	10688	zf-C2H2	15.5542	33.8811	66.3454	99.116	4.4653	10.4789	20.7791	33.4825	2.59745	6.4e-100	6.45e-98	yes	883	694	462	348
ENSG00000159917	9310		ZNF235	19	-1	44732882	44809199	protein_coding	5989	zf-C2H2	8.68808	9.67741	10.9984	9.66958	4.45182	5.34147	6.14706	5.82924	0.308961	0.013982	0.016503	no	884	890	876	950
ENSG00000010539	7752		ZNF200	16	-1	3272325	3286221	protein_coding	7498	zf-C2H2	10.8549	13.822	10.9784	11.5228	4.44291	6.09369	4.90066	5.54873	0.322543	0.000490777	0.000651854	no	885	858	931	967
ENSG00000088876	79175		ZNF343	20	-1	2462463	2505348	protein_coding	4520	zf-C2H2	6.52132	8.19107	7.05753	9.47268	4.4271	5.99042	5.22603	7.56694	0.478488	1.74e-05	2.58e-05	no	886	866	917	896
ENSG00000109320	4790	NM_003998	NFKB1	4	1	103422486	103538459	protein_coding	6257	RHD	9.01194	10.1655	6.11685	10.5554	4.42027	5.37055	3.27236	6.09107	0.700586	4.82e-11	9.94e-11	no	887	888	1015	941
ENSG00000100146	6663		SOX10	22	-1	38366693	38383429	protein_coding	3710	HMG	5.34762	9.58034	9.86131	42.4386	4.42013	8.5362	8.89709	41.3014	2.77793	1.64e-83	7.48e-82	yes	888	759	760	281
ENSG00000196967	199704		ZNF585A	19	-1	37597636	37663643	protein_coding	8687	zf-C2H2	12.4348	5.14086	17.4102	20.3014	4.39263	1.95623	6.70914	8.43784	1.79691	5.39e-45	5.14e-44	yes	889	1079	849	863
ENSG00000175105	55279	NM_018293	ZNF654	3	1	88188254	88193815	protein_coding	4966	zf-C2H2	7.08878	6.17774	5.21509	7.55958	4.37927	4.11224	3.51533	5.49629	0.462793	0.000166218	0.000228828	no	890	942	1000	973
ENSG00000188629	7730	NM_003451	ZNF177	19	1	9435021	9493293	protein_coding	3408	zf-C2H2	4.8402	6.17708	7.48944	4.33292	4.35849	5.99153	7.35649	4.59013	0.672817	3.64e-08	6.36e-08	no	891	865	822	1004
ENSG00000197933	55552	NM_001080493	ZNF823	19	-1	11832080	11849824	protein_coding	2459	zf-C2H2	3.48388	3.18626	2.9607	4.50557	4.34541	4.28328	4.03099	6.61542	0.47671	0.00187909	0.00238278	no	892	931	967	922
ENSG00000267041	342892		ZNF850	19	-1	37205285	37263727	protein_coding	7843	zf-C2H2	10.9767	10.5765	21.7032	16.5335	4.2947	4.45774	9.26292	7.6111	0.972672	6.78e-29	3.32e-28	no	893	924	742	895
ENSG00000117010	127396	NM_152373	ZNF684	1	1	40997233	41013841	protein_coding	3039	zf-C2H2	4.2532	3.18703	3.05867	2.70539	4.29386	3.46668	3.36947	3.21451	0.504988	0.00202744	0.00256352	no	894	986	1006	1067
ENSG00000270011	7730		ZNF559-ZNF177	19	1	9434850	9493293	protein_coding	4273	zf-C2H2	5.93406	8.09341	9.74409	5.1063	4.26111	6.26114	7.63357	4.31441	0.817215	3.32e-13	7.68e-13	no	895	850	814	1021
ENSG00000121903	7579	NM_145238	ZSCAN20	1	1	33938246	33962107	protein_coding	5308	zf-C2H2	7.3317	6.74526	5.68554	8.50785	4.23777	4.20074	3.58542	5.78708	0.50899	4.13e-05	5.95e-05	no	896	938	996	952
ENSG00000083812	25799		ZNF324	19	1	58978423	58984945	protein_coding	3795	zf-C2H2	5.14515	8.32784	8.82315	10.6139	4.15726	7.25396	7.78354	10.0982	0.920298	4.8e-14	1.16e-13	no	897	809	810	796
ENSG00000010030	51513	NM_001207040	ETV7	6	-1	36322419	36356164	protein_coding	2369	ETS	3.20015	2.50249	1.82304	1.33437	4.14389	3.49191	2.57528	2.03363	0.851972	3.35e-07	5.53e-07	no	898	985	1055	1129
ENSG00000251192	641339	NM_001039891	ZNF674	X	-1	46357162	46404892	protein_coding	6203	zf-C2H2	8.36484	5.00503	5.98027	4.89143	4.13694	2.66724	3.22776	2.84717	0.670067	2.82e-09	5.27e-09	no	899	1036	1020	1087
ENSG00000177311	253461	NM_001080412	ZBTB38	3	1	141043055	141168634	protein_coding	13706	ZBTB	18.4718	21.5046	21.0169	19.2969	4.13424	5.18652	5.13286	5.08335	0.209046	0.00968058	0.0115708	no	900	895	919	989
ENSG00000171574	201514		ZNF584	19	1	58912871	58929694	protein_coding	3696	zf-C2H2	4.96303	5.78762	4.23461	6.18677	4.11698	5.17639	3.83491	6.04383	0.458441	0.000741684	0.000970317	no	901	896	979	943
ENSG00000174796	152815		THAP6	4	1	76439156	76475683	protein_coding	7127	THAP	9.53884	12.2586	12.213	13.726	4.10703	5.68581	5.73517	6.95379	0.483288	3.44e-06	5.33e-06	no	902	880	898	909
ENSG00000198914	5455	NM_006236	POU3F3	2	1	105471969	105476929	protein_coding	4961	Pou	6.62243	2.97119	4.25401	4.00086	4.09643	1.97977	2.8699	2.91196	0.943415	3.54e-11	7.35e-11	no	903	1072	1035	1083
ENSG00000176222	342908	NM_001033719	ZNF404	19	-1	44376515	44405537	protein_coding	2476	zf-C2H2	3.30145	0.859918	4.74453	3.77086	4.0902	1.14804	6.41429	5.49863	1.63519	4.53e-21	1.56e-20	yes	904	1150	868	972
ENSG00000249459	729288		ZNF286B	17	-1	18561742	18585575	protein_coding	5884	zf-C2H2	7.71548	9.59877	8.94003	7.71449	4.02494	5.3926	5.08589	4.73381	0.282946	0.00683712	0.00826881	no	905	886	920	999
ENSG00000138380	79800	NM_001104586	CARF	2	1	203776937	203851786	protein_coding	8981	Others	11.726	13.0184	12.3502	22.7784	4.00659	4.79167	4.60231	9.15731	0.902519	6.67e-26	2.86e-25	no	906	908	944	835
ENSG00000178928	284355	NM_198479	TPRX1	19	-1	48304500	48322308	protein_coding	2075	Homeobox	2.69322	0	0.0391732	0	3.9846	0	0.0630868	0	1.90203	2.02e-35	1.3e-34	yes	907	1282	1279	1280
ENSG00000177508	79191	NM_024336	IRX3	16	-1	54317216	54320675	protein_coding	2911	Homeobox	3.76705	13.4899	12.7627	29.2122	3.97053	15.3187	14.6751	36.233	2.66806	3.35e-65	7.03e-64	yes	908	549	586	321
ENSG00000121454	89884	NM_033343	LHX4	1	1	180199421	180249380	protein_coding	7324	Homeobox	9.35634	19.8431	19.5456	15.4471	3.92043	8.95608	8.93229	7.61517	1.0101	5.8e-27	2.61e-26	yes	909	743	758	894
ENSG00000196867	140612	NM_020828	ZFP28	19	1	57050317	57068169	protein_coding	6964	zf-C2H2	8.89136	5.31859	7.94019	11.4643	3.91693	2.52463	3.81659	5.9439	0.982184	3.25e-16	8.81e-16	no	910	1040	980	946
ENSG00000185697	4603	NM_001080416	MYBL1	8	-1	67474410	67526482	protein_coding	7239	MYB	9.2347	7.58478	6.58734	6.63141	3.9151	3.46353	3.04597	3.30756	0.432679	5.2e-05	7.42e-05	no	911	987	1027	1063
ENSG00000165495	63876		PKNOX2	11	1	125034583	125303285	protein_coding	6538	Homeobox	8.26273	12.4538	11.5872	63.2956	3.87845	6.29668	5.9328	34.9552	2.79729	6.11e-98	5.42e-96	yes	912	846	889	336
ENSG00000188227	390927		ZNF793	19	1	37997841	38039664	protein_coding	12007	zf-C2H2	15.1698	13.4905	25.9941	30.2034	3.87619	3.71407	7.24543	9.0822	1.10741	6.08e-37	4.17e-36	yes	913	967	827	842
ENSG00000129194	6665		SOX15	17	-1	7491496	7493488	protein_coding	1541	HMG	1.94438	17.3606	29.6026	22.6371	3.87073	37.2408	64.2968	53.0403	3.3848	2.96e-74	9.05e-73	yes	914	262	145	199
ENSG00000235109	64288		ZSCAN31	6	-1	28292470	28324048	protein_coding	4957	zf-C2H2	6.1771	5.8259	6.15595	6.07029	3.82356	3.88508	4.15682	4.42157	0.072583	0.909029	0.912269	no	915	953	957	1012
ENSG00000196267	162962		ZNF836	19	-1	52657117	52674896	protein_coding	4229	zf-C2H2	5.26517	4.59451	7.88236	7.67511	3.82154	3.59136	6.24047	6.55284	0.668395	5.93e-10	1.16e-09	no	916	979	872	923
ENSG00000167981	146434	NM_152457	ZNF597	16	-1	3486104	3493542	protein_coding	1831	zf-C2H2	2.2685	3.98855	2.07811	2.03017	3.80039	7.20085	3.79893	4.00331	0.722196	1.72e-07	2.89e-07	no	917	811	983	1038
ENSG00000105750	7639		ZNF85	19	1	21106028	21133503	protein_coding	4668	zf-C2H2	5.7716	3.89082	16.4298	16.2597	3.79478	2.7553	11.7822	12.5765	1.83688	3.63e-51	4.4e-50	yes	918	1033	675	722
ENSG00000196597	158431	NM_001001662	ZNF782	9	-1	99578754	99637905	protein_coding	4619	zf-C2H2	5.71137	7.39071	6.95956	5.76213	3.79379	5.28927	5.0431	4.50408	0.322746	0.0041662	0.00512896	no	919	893	923	1009
ENSG00000197779	347344		ZNF81	X	1	47696301	47861960	protein_coding	8443	zf-C2H2	10.4106	10.85	10.0971	11.5028	3.78256	4.24802	4.00337	4.91918	0.172413	0.243555	0.258201	no	920	935	969	993
ENSG00000186300	148254	NM_152791	ZNF555	19	1	2841433	2860482	protein_coding	8557	zf-C2H2	10.5113	6.45095	6.45038	11.1351	3.76896	2.49205	2.52343	4.69849	0.70514	9.39e-16	2.49e-15	no	921	1043	1057	1000
ENSG00000189190	162966	NM_198457	ZNF600	19	-1	53267448	53290044	protein_coding	4669	zf-C2H2	5.73153	5.04325	4.50919	5.66516	3.76662	3.57059	3.23273	4.3809	0.289884	0.0489025	0.0551182	no	922	981	1019	1016
ENSG00000176472	284346		ZNF575	19	1	44029649	44040282	protein_coding	3222	zf-C2H2	3.94968	3.34288	2.64698	2.22387	3.76002	3.42965	2.75042	2.492	0.62117	6.24e-05	8.86e-05	no	923	988	1043	1103
ENSG00000151090	7068	NM_001128177	THRB	3	-1	24158651	24536773	protein_coding	8709	THR-like	10.6333	13.5073	14.9971	9.70635	3.7456	5.12689	5.76357	4.02403	0.580206	8.74e-11	1.78e-10	no	924	897	896	1035
ENSG00000269404	6689	NM_001244000	SPIB	19	1	50922195	50934570	protein_coding	4281	ETS	5.20438	1.95531	3.21532	1.37268	3.73164	1.50984	2.51415	1.15772	1.39293	7.36e-19	2.27e-18	yes	925	1121	1058	1181
ENSG00000159905	7638		ZNF221	19	1	44455375	44471861	protein_coding	2715	zf-C2H2	3.30145	2.8744	2.5289	2.74501	3.73014	3.49975	3.11749	3.6506	0.286686	0.223089	0.23741	no	926	984	1021	1048
ENSG00000091656	79776	NM_024721	ZFHX4	8	1	77593454	77779521	protein_coding	15696	Homeobox	19.0181	68.366	77.6382	477.599	3.71723	14.3981	16.5576	109.864	4.58054	4.94e-162	9.6e-158	yes	927	578	542	75
ENSG00000172818	5017	NM_004561	OVOL1	11	1	65554493	65564690	protein_coding	3849	zf-C2H2	4.65864	4.57537	3.92066	3.78848	3.71237	3.9295	3.40905	3.55397	0.24133	0.13705	0.148698	no	928	951	1005	1051
ENSG00000198039	10793		ZNF273	7	1	64330550	64391344	protein_coding	8652	zf-C2H2	10.3083	14.6046	18.4877	14.3668	3.65615	5.57995	7.15252	5.99535	0.785973	1.2e-15	3.15e-15	no	929	884	832	944
ENSG00000212993	5462		POU5F1B	8	1	128426535	128432311	protein_coding	5357	Pou	6.29881	3.36164	7.56704	3.65379	3.60739	2.07434	4.72762	2.46267	0.976342	2.54e-16	6.93e-16	no	930	1066	938	1104
ENSG00000229809	146542	NM_145271	ZNF688	16	-1	30580667	30584055	protein_coding	3023	zf-C2H2	3.52351	6.31538	5.19543	7.77196	3.57805	6.90589	5.75288	9.28268	0.957804	8.75e-13	1.98e-12	no	931	828	897	832
ENSG00000113580	2908	NM_001204262	NR3C1	5	-1	142657496	142815077	protein_coding	9172	ESR-like	10.653	5.53263	3.86213	0.947801	3.56375	1.99399	1.40941	0.373077	2.59104	2.45e-44	2.27e-43	yes	932	1071	1135	1242
ENSG00000105717	80714		PBX4	19	-1	19672522	19729725	protein_coding	2548	Homeobox	2.95711	3.71414	4.1958	5.49156	3.56013	4.81851	5.5127	7.78154	0.716313	1.19e-06	1.9e-06	no	933	906	904	887
ENSG00000164683	23462	NM_012258	HEY1	8	-1	80676245	80680098	protein_coding	3232	bHLH	3.74689	4.55546	3.45021	18.7942	3.55673	4.65928	3.57275	20.9955	2.15699	7.98e-59	1.3e-57	yes	934	913	998	515
ENSG00000197647	163059		ZNF433	19	-1	12125547	12146556	protein_coding	3079	zf-C2H2	3.56465	2.91284	4.5678	4.04297	3.55176	3.12725	4.96544	4.74057	0.51067	0.00144338	0.00184545	no	935	1006	927	998
ENSG00000133937	145258	NM_173849	GSC	14	-1	95234553	95236562	protein_coding	1259	Homeobox	1.45861	0.899292	1.25466	0.714603	3.55127	2.36119	3.3354	2.04971	0.523386	0.00592966	0.00720362	no	936	1050	1010	1127
ENSG00000186951	5465		PPARA	22	1	46546424	46639653	protein_coding	12069	THR-like	13.8752	13.5868	14.5459	18.4868	3.52572	3.72136	4.03372	5.53038	0.418005	2.96e-07	4.9e-07	no	937	966	966	970
ENSG00000189120	80320	NM_199262	SP6	17	-1	45922279	45933240	protein_coding	4070	zf-C2H2	4.65876	6.29499	5.94035	13.1654	3.51055	5.11277	4.88551	11.6795	1.32644	3.31e-29	1.65e-28	yes	938	898	932	748
ENSG00000147124	7592		ZNF41	X	-1	47305278	47342345	protein_coding	4784	zf-C2H2	5.46877	6.5099	6.88177	5.70454	3.50636	4.49819	4.81551	4.30522	0.28569	0.0335369	0.038331	no	939	921	936	1022
ENSG00000130544	79230		ZNF557	19	1	7069455	7087979	protein_coding	6018	zf-C2H2	6.86472	6.97915	6.35211	7.73376	3.50181	3.83359	3.53317	4.63997	0.248911	0.130317	0.14167	no	940	961	999	1001
ENSG00000163132	4487	NM_002448	MSX1	4	1	4861393	4865663	protein_coding	2120	Homeobox	2.4103	5.4349	5.07768	76.4988	3.48738	8.47446	8.01707	130.288	4.51279	8.93e-122	2.55e-119	yes	941	762	793	56
ENSG00000066827	57623	NM_001174158	ZFAT	8	-1	135490031	135725292	protein_coding	8900	zf-C2H2	10.0454	8.99313	9.29315	9.88231	3.46321	3.34024	3.49536	4.00892	0.144706	0.381417	0.396817	no	942	991	1002	1037
ENSG00000106546	196	NM_001621	AHR	7	1	17338246	17385776	protein_coding	6661	bHLH	7.49273	8.30848	8.19559	5.93513	3.45278	4.12323	4.11902	3.21717	0.425442	0.000230139	0.00031356	no	943	940	961	1066
ENSG00000118495	5325		PLAGL1	6	-1	144261437	144385735	protein_coding	6178	zf-C2H2	6.94754	12.7274	9.80207	42.3999	3.44907	6.81002	5.31035	24.7796	2.45157	4.52e-79	1.69e-77	yes	944	831	915	452
ENSG00000118620	80264	NM_025189	ZNF430	19	1	21203426	21242856	protein_coding	6845	zf-C2H2	7.65425	7.87866	10.3318	9.66649	3.43316	3.80483	5.05223	5.09891	0.389337	6.66e-05	9.43e-05	no	945	964	921	988
ENSG00000175787	169841	NM_194320	ZNF169	9	1	97021593	97063736	protein_coding	5518	zf-C2H2	6.15738	7.23442	7.33189	8.74046	3.42282	4.33391	4.44715	5.71898	0.445293	0.000617461	0.000813497	no	946	930	949	956
ENSG00000182968	6656	NM_005986	SOX1	13	1	112721913	112726020	protein_coding	4108	HMG	4.57681	9.26645	5.64595	9.41509	3.41934	7.45655	4.59998	8.27516	0.903038	8.8e-18	2.58e-17	no	947	805	945	866
ENSG00000135903	5077	NM_001127366	PAX3	2	-1	223064607	223163715	protein_coding	4633	PAX	5.10377	10.7512	11.3122	188.223	3.37996	7.67097	8.17291	146.685	4.95785	2.56e-150	4.53e-147	yes	948	799	787	45
ENSG00000048405	168850		ZNF800	7	-1	126986844	127071978	protein_coding	5793	zf-C2H2	6.3591	7.44971	5.74504	8.48751	3.36869	4.25104	3.32032	5.29001	0.49332	4.07e-05	5.87e-05	no	949	934	1011	980
ENSG00000267179	284390		ZNF763	19	1	12035890	12090105	protein_coding	2219	zf-C2H2	2.43052	2.99077	4.11686	3.94209	3.3599	4.45531	6.20958	6.41482	0.579155	7.18e-05	0.000101453	no	950	925	874	930
ENSG00000167554	162963	NM_001161426	ZNF610	19	1	52839498	52871031	protein_coding	3537	zf-C2H2	3.82809	4.35958	6.33256	8.35389	3.31989	4.07442	5.99308	8.52743	0.95629	1.69e-15	4.43e-15	no	951	944	886	859
ENSG00000204644	346171	NM_001109809	ZFP57	6	-1	29640169	29648887	protein_coding	2131	zf-C2H2	2.28803	1.85742	1.76458	0.638332	3.29716	2.88128	2.77204	1.08145	1.01257	1.5e-08	2.69e-08	yes	952	1025	1040	1188
ENSG00000125618	7849	NM_013953	PAX8	2	-1	113973574	114036527	protein_coding	7303	PAX	7.83682	2.67852	4.27356	2.8039	3.29413	1.21241	1.95847	1.38621	1.26829	6.27e-22	2.25e-21	yes	953	1142	1091	1162
ENSG00000165659	1602	NM_080759	DACH1	13	-1	72012098	72441330	protein_coding	5395	Others	5.79245	15.9122	11.6847	37.0862	3.29408	9.74976	7.24976	24.8195	2.48997	3.51e-71	9.3e-70	yes	954	723	826	448
ENSG00000221994	57232		ZNF630	X	-1	47842756	47931025	protein_coding	3659	zf-C2H2	3.90917	2.75639	2.98043	2.881	3.27699	2.49019	2.72725	2.84285	0.387476	0.0195247	0.0227849	no	955	1044	1044	1089
ENSG00000196110	374879		ZNF699	19	-1	9404951	9420514	protein_coding	3623	zf-C2H2	3.86885	3.18643	3.29356	3.96373	3.27485	2.9073	3.04274	3.95011	0.246446	0.147415	0.15957	no	956	1023	1028	1039
ENSG00000213020	81856		ZNF611	19	-1	53206066	53238326	protein_coding	7148	zf-C2H2	7.49366	9.40267	8.0573	9.41461	3.21652	4.34831	3.77276	4.75559	0.294741	0.004746	0.00581473	no	957	929	987	996
ENSG00000136826	9314		KLF4	9	-1	110247133	110252763	protein_coding	3539	zf-C2H2	3.68604	4.69113	3.9802	3.63522	3.19572	4.38177	3.76519	3.70869	0.297287	0.0772786	0.0856256	no	958	927	989	1046
ENSG00000149050	7761	NM_013249	ZNF214	11	-1	7020549	7041599	protein_coding	2949	zf-C2H2	3.05809	4.75019	5.2731	7.44298	3.18213	5.32464	5.98392	9.11289	1.05993	1.03e-13	2.44e-13	yes	959	891	887	839
ENSG00000256294	7768		ZNF225	19	1	44616334	44637027	protein_coding	5284	zf-C2H2	5.46796	4.35975	4.37186	5.35439	3.17577	2.72744	2.76937	3.65882	0.271994	0.0281324	0.0323787	no	960	1035	1041	1047
ENSG00000198205	7789	NM_007156	ZXDA	X	-1	57931864	57937067	protein_coding	5204	zf-C2H2	5.36685	4.63311	0.274584	0.212501	3.16465	2.943	0.176743	0.147455	2.408	7.87e-46	7.79e-45	yes	961	1020	1270	1261
ENSG00000180479	51276		ZNF571	19	-1	38045684	38085673	protein_coding	5938	zf-C2H2	6.11588	5.37639	6.95948	7.46403	3.1611	2.993	3.92277	4.53838	0.409374	0.00125942	0.00161737	no	962	1019	974	1007
ENSG00000141905	4782	NM_205843	NFIC	19	1	3359561	3469215	protein_coding	9347	CTF/NFI	9.62142	12.8446	10.5876	11.1361	3.15686	4.54262	3.79206	4.30172	0.382946	0.000403605	0.000539575	no	963	918	985	1023
ENSG00000197013	353088		ZNF429	19	1	21679484	21739072	protein_coding	5019	zf-C2H2	5.12381	3.22619	8.13654	11.4461	3.13273	2.12486	5.42692	8.2341	1.56198	6.18e-31	3.32e-30	yes	964	1063	907	870
ENSG00000196357	147929	NM_001042474	ZNF565	19	-1	36673188	36737159	protein_coding	3727	zf-C2H2	3.74646	3.08854	3.8816	3.30707	3.08526	2.73935	3.4858	3.20363	0.256648	0.186343	0.199782	no	965	1034	1003	1068
ENSG00000146592	9586	NM_182899	CREB5	7	1	28338940	28865511	protein_coding	11674	TF_bZIP	11.665	6.92036	6.50866	3.51839	3.06656	1.95958	1.8661	1.0882	1.49024	2.86e-27	1.31e-26	yes	966	1078	1098	1187
ENSG00000106536	11281	NM_001166018	POU6F2	7	1	39017598	39532694	protein_coding	8231	Pou	8.22284	8.95387	9.7833	14.5741	3.06502	3.59595	3.9788	6.39332	0.757118	4.38e-15	1.12e-14	no	967	977	971	931
ENSG00000180855	10224	NM_005815	ZNF443	19	-1	12540521	12551926	protein_coding	2753	zf-C2H2	2.73435	3.30411	4.62652	5.31501	3.04666	3.96739	5.62463	6.97109	0.760814	2.69e-08	4.73e-08	no	968	949	901	907
ENSG00000168062	116071	NM_138456	BATF2	11	-1	64755415	64764517	protein_coding	2844	TF_bZIP	2.81593	1.7398	1.70556	1.04489	3.03503	2.02219	2.00719	1.32635	0.905601	8.17e-07	1.32e-06	no	969	1069	1086	1165
ENSG00000128000	163131	NM_001005851	ZNF780B	19	-1	40534167	40562116	protein_coding	9217	zf-C2H2	9.09396	19.6497	22.0371	29.5452	3.02684	7.04731	8.00365	11.5736	1.59891	2.6e-45	2.51e-44	yes	970	820	796	749
ENSG00000163067	7549	NM_001017396	ZNF2	2	1	95831177	95850065	protein_coding	3999	zf-C2H2	3.90986	3.63665	2.9016	4.23252	2.99704	3.00613	2.42879	3.82167	0.425294	0.0143826	0.0169604	no	971	1018	1062	1043
ENSG00000129535	4901	NM_006177	NRL	14	-1	24549316	24584223	protein_coding	3113	TF_bZIP	3.01796	3.30367	3.60746	2.97738	2.97363	3.5081	3.87919	3.4533	0.212922	0.353237	0.368683	no	972	983	977	1058
ENSG00000114861	27086	NM_032682	FOXP1	3	-1	71003844	71633140	protein_coding	13359	Fork	12.7792	22.6011	24.0165	18.9273	2.93539	5.59259	6.01777	5.11558	0.861082	1.4e-23	5.39e-23	no	973	883	883	987
ENSG00000186026	342909	NM_001037813	ZNF284	19	1	44576297	44593766	protein_coding	4351	zf-C2H2	4.1519	4.41831	5.07765	6.11015	2.92774	3.35678	3.90619	5.0703	0.465898	0.000465408	0.000619173	no	974	990	975	990
ENSG00000179772	2307	NM_004118	FOXS1	20	-1	30432103	30433420	protein_coding	1318	Fork	1.25589	0.371529	0.27451	0.38657	2.92194	0.931831	0.697333	1.05904	0.831665	1.13e-07	1.92e-07	no	975	1172	1213	1192
ENSG00000163435	1999		ELF3	1	1	201977073	201986316	protein_coding	7191	ETS	6.82434	13.4101	14.0754	15.3897	2.91317	6.16447	6.55096	7.72717	1.06813	5.37e-23	2.02e-22	yes	976	854	862	890
ENSG00000062370	7771	NM_013380	ZNF112	19	-1	44830708	44871377	protein_coding	3848	zf-C2H2	3.62475	5.18024	5.1761	7.46427	2.89173	4.45009	4.5031	7.00354	0.873935	1.96e-10	3.91e-10	no	977	926	947	905
ENSG00000182759	389692		MAFA	8	-1	144501352	144512576	protein_coding	2504	TF_bZIP	2.34957	1.19268	1.11792	1.16042	2.87803	1.57451	1.49542	1.67315	0.665542	3.11e-05	4.51e-05	no	978	1114	1131	1143
ENSG00000189144	126231		ZNF573	19	-1	38226734	38307940	protein_coding	4689	zf-C2H2	4.39456	5.20031	5.76418	7.32756	2.87634	3.6661	4.11516	5.64232	0.627797	1.3e-06	2.07e-06	no	979	974	962	960
ENSG00000128652	3232		HOXD3	2	1	177001340	177037830	protein_coding	5554	Homeobox	5.20544	0.879879	0.235262	0.0386688	2.87484	0.523692	0.141788	0.0251381	2.59745	1.04e-43	9.44e-43	yes	980	1232	1273	1278
ENSG00000115507	5013	NM_001199770	OTX1	2	1	63277192	63284971	protein_coding	4833	TF_Otx	4.51633	45.5898	62.1482	151.371	2.86738	31.1822	43.0431	113.087	4.79178	2.52e-127	9.78e-125	yes	981	318	232	73
ENSG00000130940	54897	NM_001079843	CASZ1	1	-1	10696661	10856707	protein_coding	11336	Others	10.5936	27.6241	24.1332	51.7202	2.86603	8.05536	7.12563	16.4731	2.18666	4.64e-72	1.28e-70	yes	982	781	834	604
ENSG00000196268	284443		ZNF493	19	1	21579921	21610375	protein_coding	11214	zf-C2H2	10.4706	11.0656	26.8212	31.4016	2.86501	3.26191	8.00661	10.1103	1.49928	4.99e-57	7.53e-56	yes	983	994	795	795
ENSG00000138795	51176	NM_016269	LEF1	4	-1	108968701	109090112	protein_coding	5361	HMG	4.98144	14.252	10.4104	49.3625	2.85261	8.78792	6.5001	33.2449	3.07694	3.11e-89	1.8e-87	yes	984	750	865	352
ENSG00000256683	59348	NM_021632	ZNF350	19	-1	52467596	52490109	protein_coding	4539	zf-C2H2	4.17168	1.97489	3.5878	6.34086	2.82097	1.43827	2.64591	5.04399	1.30798	5.39e-17	1.52e-16	yes	985	1130	1048	992
ENSG00000197808	92283		ZNF461	19	-1	37128094	37157755	protein_coding	4195	zf-C2H2	3.84825	4.63301	4.99897	6.10979	2.81414	3.65078	3.98831	5.2586	0.55384	0.000113195	0.000157653	no	986	975	970	981
ENSG00000197863	388536	NM_206894	ZNF790	19	-1	37308330	37341689	protein_coding	3851	zf-C2H2	3.5036	4.49586	5.58768	5.20315	2.79191	3.85915	4.85714	4.87797	0.550226	0.000121018	0.000168223	no	987	958	935	994
ENSG00000174306	23051		ZHX3	20	-1	39807088	39946312	protein_coding	11621	Homeobox	10.5332	11.1058	9.17511	14.616	2.77947	3.15912	2.64273	4.54115	0.618775	6.42e-10	1.25e-09	no	988	1004	1049	1006
ENSG00000196132	4661	NM_004535	MYT1	20	1	62783144	62873604	protein_coding	5863	zf-C2HC	5.30668	6.3734	6.90158	7.01726	2.77636	3.59342	3.9408	4.32152	0.347197	0.00878568	0.010531	no	989	978	973	1020
ENSG00000140836	463	NM_006885	ZFHX3	16	-1	72816784	73093597	protein_coding	17503	Homeobox	15.8176	20.4894	20.6636	46.4041	2.77279	3.86966	3.95167	9.57235	1.49585	2.98e-59	4.95e-58	yes	990	956	972	820
ENSG00000175745	7025	NM_005654	NR2F1	5	1	92919043	92930321	protein_coding	4201	RXR-like	3.74733	8.34747	6.15625	31.7057	2.73553	6.56836	4.90552	27.2501	2.78868	1.71e-76	5.81e-75	yes	991	838	930	415
ENSG00000158055	57822	NM_198173	GRHL3	1	1	24645812	24690972	protein_coding	3940	CP2	3.4435	8.46499	4.882	13.2281	2.68023	7.10208	4.14807	12.1216	1.68241	3.96e-36	2.62e-35	yes	992	816	958	734
ENSG00000197385	344787		ZNF860	3	1	32023263	32033120	protein_coding	3263	zf-C2H2	2.81505	1.91583	2.47025	1.27643	2.64739	1.94086	2.53407	1.41233	0.749304	1.08e-05	1.63e-05	no	993	1083	1056	1161
ENSG00000180535	168620		BHLHA15	7	1	97840739	97842291	protein_coding	798	bHLH	0.6888	1.15308	1.48984	0.869752	2.64567	4.77647	6.24822	3.93545	0.564698	0.00351446	0.00435447	no	994	909	871	1040
ENSG00000173404	3642	NM_002196	INSM1	20	1	20348765	20351590	protein_coding	2826	zf-C2H2	2.43015	7.27144	5.09761	6.8996	2.63926	8.50552	6.03848	8.81572	1.27388	2.35e-19	7.44e-19	yes	995	760	880	849
ENSG00000197757	3223		HOXC6	12	1	54384408	54424607	protein_coding	3540	Homeobox	2.99737	0.566808	0.372591	0.058181	2.59815	0.529277	0.352464	0.0593109	1.93393	2.05e-27	9.42e-27	yes	996	1230	1250	1271
ENSG00000261787	100129654	NM_001193502	TCF24	8	-1	67858736	67874825	protein_coding	2589	bHLH	2.1873	1.21242	0.999399	0.541363	2.59228	1.54804	1.29106	0.754977	1.05596	3.41e-08	5.97e-08	yes	997	1116	1151	1214
ENSG00000135638	2016		EMX1	2	1	73143389	73162020	protein_coding	3721	Homeobox	3.13961	2.15081	2.07826	5.21946	2.58768	1.91074	1.86972	5.06471	1.01863	8.53e-14	2.04e-13	yes	998	1084	1096	991
ENSG00000165259	139324	NM_001177479	HDX	X	-1	83572882	83757487	protein_coding	6895	Homeobox	5.77204	5.00431	6.80234	7.19335	2.56862	2.39919	3.30176	3.76673	0.44923	0.000288414	0.000389816	no	999	1048	1012	1044
ENSG00000112182	60468	NM_021813	BACH2	6	-1	90636248	91006627	protein_coding	9786	TF_bZIP	8.18196	19.7255	20.5873	41.4937	2.56558	6.66314	7.04303	15.3091	2.21222	5.52e-65	1.15e-63	yes	1000	835	835	637
ENSG00000220201	100125288		ZGLP1	19	-1	10415479	10420556	protein_coding	2431	zf-GATA	2.02527	4.51593	5.41077	6.43901	2.55628	6.14069	7.44957	9.56321	1.30244	6.09e-18	1.8e-17	yes	1001	856	819	822
ENSG00000104447	7227	NM_014112	TRPS1	8	-1	116420724	116821899	protein_coding	11072	zf-GATA	9.21616	8.60225	6.15673	10.8856	2.55292	2.56828	1.86168	3.54977	0.733179	2.6e-10	5.15e-10	no	1002	1039	1099	1052
ENSG00000152433	284306		ZNF547	19	1	57874845	57890933	protein_coding	3568	zf-C2H2	2.93732	3.14799	3.25424	3.32327	2.52395	2.91653	3.05257	3.3633	0.136174	0.785992	0.794002	no	1003	1021	1026	1060
ENSG00000116016	2034		EPAS1	2	1	46520806	46613836	protein_coding	7296	Others	5.97526	1.83763	2.96092	0.966128	2.51188	0.832584	1.35886	0.478157	1.83493	1.98e-26	8.69e-26	yes	1004	1187	1142	1232
ENSG00000111783	5992	NM_213594	RFX4	12	1	106976685	107156581	protein_coding	6783	RFX	5.54916	4.00736	3.6466	34.2031	2.51037	1.95295	1.79957	18.2062	2.92574	3.53e-86	1.81e-84	yes	1005	1080	1105	565
ENSG00000188283	163087		ZNF383	19	1	37708828	37734828	protein_coding	3605	zf-C2H2	2.91673	3.67531	4.17599	4.5822	2.48155	3.37011	3.87763	4.5893	0.513006	0.00100964	0.00130566	no	1006	989	978	1005
ENSG00000249471	388569	NM_207395	ZNF324B	19	1	58962971	58969200	protein_coding	4618	zf-C2H2	3.72611	2.75617	2.7451	3.80894	2.47669	1.9729	1.99022	2.97801	0.362156	0.00563122	0.00685606	no	1007	1076	1089	1078
ENSG00000113430	50805	NM_016358	IRX4	5	-1	1877541	1887350	protein_coding	2801	Homeobox	2.22793	1.40709	0.882251	1.23669	2.4401	1.66058	1.05436	1.59429	0.783292	2.51e-05	3.66e-05	no	1008	1109	1172	1150
ENSG00000078399	3205	NM_152739	HOXA9	7	-1	27202054	27210117	protein_coding	2550	Homeobox	2.02483	0.469305	0.294096	0.116006	2.43832	0.608381	0.386093	0.164255	1.45189	1.25e-18	3.82e-18	yes	1009	1221	1242	1259
ENSG00000152439	374928		ZNF773	19	1	58011283	58029772	protein_coding	8073	zf-C2H2	6.37995	7.70186	5.60667	7.77196	2.42442	3.15366	2.32439	3.47598	0.40979	0.000240337	0.000326928	no	1010	1005	1070	1056
ENSG00000119715	2103		ESRRB	14	1	76776957	76968178	protein_coding	4084	ESR-like	3.22025	1.34896	1.17605	2.92015	2.41925	1.09187	0.96353	2.58155	0.96065	1.37e-11	2.91e-11	no	1011	1157	1182	1099
ENSG00000251247	25850	NM_003419	ZNF345	19	1	37341263	37403931	protein_coding	4736	zf-C2H2	3.70651	6.68511	7.11644	8.75973	2.40078	4.66605	5.02944	6.67799	1.0546	2.49e-15	6.44e-15	yes	1012	912	924	919
ENSG00000116819	339488	NM_178548	TFAP2E	1	1	36038971	36060929	protein_coding	2189	AP-2	1.70109	1.38823	1.27458	2.43483	2.38514	2.0964	1.94966	4.01642	0.598596	0.000563279	0.000744385	no	1013	1064	1092	1036
ENSG00000171786	4807	NM_005598	NHLH1	1	1	160336857	160342638	protein_coding	2563	bHLH	1.98482	2.97113	2.37258	6.24413	2.37595	3.83201	3.09942	8.7965	1.28383	2.5e-19	7.9e-19	yes	1014	962	1022	850
ENSG00000133794	406		ARNTL	11	1	13298199	13408813	protein_coding	6742	bHLH	5.20582	3.73437	3.48968	3.15169	2.36784	1.83099	1.73254	1.68782	0.581728	5.2e-05	7.42e-05	no	1015	1089	1110	1140
ENSG00000115112	29842	NM_014553	TFCP2L1	2	-1	121974163	122042783	protein_coding	9372	CP2	7.23071	6.43192	5.64592	2.78498	2.36675	2.26863	2.01626	1.07287	1.12431	2.43e-16	6.63e-16	yes	1016	1057	1084	1190
ENSG00000128709	3235	NM_014213	HOXD9	2	1	176987088	176989853	protein_coding	2418	Homeobox	1.86324	0.528092	0.254811	0.0193937	2.36444	0.721968	0.352606	0.0289441	1.50479	1.61e-19	5.15e-19	yes	1017	1207	1249	1277
ENSG00000198939	80108	NM_030613	ZFP2	5	1	178322895	178360213	protein_coding	2763	zf-C2H2	2.12707	2.56062	2.54871	4.48629	2.36007	3.06349	3.08777	5.86236	0.814224	2.84e-08	5e-08	no	1018	1010	1025	949
ENSG00000171295	126070	NM_152357	ZNF440	19	1	11925099	11946016	protein_coding	6427	zf-C2H2	4.88139	3.30345	5.50937	7.58063	2.32965	1.69908	2.86967	4.25852	0.997907	4.74e-13	1.09e-12	no	1019	1106	1036	1026
ENSG00000122592	3204	NM_006896	HOXA7	7	-1	27193335	27197555	protein_coding	2411	Homeobox	1.80283	0.430096	0.0980073	0.0193937	2.29288	0.58969	0.136022	0.0290282	1.47372	2.46e-21	8.57e-21	yes	1020	1223	1274	1276
ENSG00000197928	342926	NM_182609	ZNF677	19	-1	53731577	53758151	protein_coding	14542	zf-C2H2	10.7742	39.2764	50.7789	48.3778	2.27355	8.92819	11.689	12.0114	2.13817	1.18e-75	3.87e-74	yes	1021	745	681	738
ENSG00000069667	6095	NM_134261	RORA	15	-1	60780483	61521518	protein_coding	17033	THR-like	12.6165	12.0031	12.0178	15.4873	2.27339	2.32948	2.36164	3.28291	0.342766	4.72e-05	6.77e-05	no	1022	1055	1067	1064
ENSG00000131668	56033	NM_021570	BARX1	9	-1	96713905	96717654	protein_coding	1776	Homeobox	1.31681	0.527599	0.588155	0.464263	2.2727	0.98199	1.10852	0.943759	0.667869	6.36e-05	9.03e-05	no	1023	1167	1166	1198
ENSG00000165556	1045	NM_001265	CDX2	13	-1	28536274	28545276	protein_coding	4122	Homeobox	3.0179	0.87955	0.607779	0.154438	2.24585	0.705349	0.493578	0.135311	1.81335	2.38e-23	9.11e-23	yes	1024	1213	1228	1263
ENSG00000180532	201516	NM_152677	ZSCAN4	19	1	58180303	58190520	protein_coding	2246	zf-C2H2	1.64055	0.0390996	0	0.0774562	2.24086	0.0575465	0	0.124484	1.41534	7.12e-24	2.78e-23	yes	1025	1278	1285	1264
ENSG00000153896	148103	NM_001007248	ZNF599	19	-1	35248981	35264134	protein_coding	6796	zf-C2H2	4.96166	4.96505	5.46927	8.52476	2.24059	2.41504	2.69333	4.52918	0.677499	2.99e-10	5.91e-10	no	1026	1047	1047	1008
ENSG00000078900	7161	NM_005427	TP73	1	1	3569084	3652765	protein_coding	6763	P53	4.92171	8.22946	7.29346	6.67043	2.2325	4.0224	3.61014	3.56115	0.641789	3.49e-07	5.75e-07	no	1027	947	993	1049
ENSG00000126733	117154	NM_001139514	DACH2	X	1	85403462	86087607	protein_coding	7028	Others	5.08286	4.24305	3.92085	1.70048	2.22002	1.99575	1.86727	0.873689	1.17603	1.08e-13	2.58e-13	yes	1028	1070	1097	1201
ENSG00000174576	266743	NM_178864	NPAS4	11	1	66188475	66194178	protein_coding	3424	Others	2.47065	5.20009	3.33277	2.1256	2.21461	5.02033	3.25792	2.24163	0.99143	4.77e-12	1.04e-11	no	1029	903	1017	1115
ENSG00000189164	84503		ZNF527	19	1	37861963	37883968	protein_coding	6436	zf-C2H2	4.61776	4.84808	4.54873	5.21922	2.2013	2.49005	2.36606	2.92807	0.165256	0.505477	0.52001	no	1030	1045	1066	1081
ENSG00000273266	3221	NM_153633	HOXC4	12	1	54447661	54449814	protein_coding	1666	Homeobox	1.19491	0.156453	0.0980816	0.0774562	2.20072	0.310436	0.197261	0.167822	1.03774	6.2e-14	1.49e-13	yes	1031	1256	1267	1258
ENSG00000109705	579	NM_001189	NKX3-2	4	-1	13542454	13546674	protein_coding	2801	Homeobox	2.0048	0.0781445	0.0196238	0.057944	2.19703	0.0922204	0.0234902	0.0747043	1.57449	9.97e-27	4.44e-26	yes	1032	1276	1283	1269
ENSG00000179528	85474	NM_001282430	LBX2	2	-1	74724644	74730443	protein_coding	1954	Homeobox	1.39714	0.997342	0.588155	1.25715	2.19561	1.68726	1.00754	2.32282	0.599074	0.00159107	0.00202787	no	1033	1107	1177	1111
ENSG00000188033	57474	NM_020714	ZNF490	19	-1	12688775	12750912	protein_coding	4921	zf-C2H2	3.50435	2.18969	2.78427	4.32937	2.18366	1.47091	1.89428	3.17668	0.743793	1.46e-06	2.32e-06	no	1034	1127	1094	1071
ENSG00000185551	7026	NM_001145155	NR2F2	15	1	96869167	96883492	protein_coding	6459	RXR-like	4.59778	25.5709	31.7015	85.4173	2.1835	13.0869	16.4289	47.7484	3.95231	2.36e-108	3.4e-106	yes	1035	621	544	234
ENSG00000215421	55628		ZNF407	18	1	72265106	72777627	protein_coding	12190	zf-C2H2	8.64851	11.2023	13.8415	15.6431	2.17641	3.03782	3.80089	4.63329	0.787462	7.65e-16	2.04e-15	no	1036	1012	982	1002
ENSG00000173917	3212		HOXB2	17	-1	46618256	46623441	protein_coding	3460	Homeobox	2.45074	1.85753	1.66679	0.251525	2.17283	1.77468	1.6131	0.262441	1.47526	1.06e-15	2.79e-15	yes	1037	1097	1123	1252
ENSG00000251493	2297		FOXD1	5	-1	72740654	72744352	protein_coding	2621	Fork	1.84283	1.56393	0.84319	0.598715	2.15807	1.97245	1.07722	0.824913	0.836393	4.15e-07	6.81e-07	no	1038	1077	1168	1208
ENSG00000120093	3213		HOXB3	17	-1	46626232	46682274	protein_coding	7456	Homeobox	5.22548	1.75937	1.48981	0.405845	2.15004	0.780022	0.668687	0.196545	2.15939	6.42e-30	3.29e-29	yes	1039	1196	1216	1256
ENSG00000163508	8320	NM_005442	EOMES	3	-1	27757440	27764206	protein_coding	3660	T-box	2.55173	4.10541	2.68608	0.598952	2.13959	3.70792	2.45685	0.590932	1.68458	4.78e-20	1.57e-19	yes	1040	969	1060	1227
ENSG00000139445	121643		FOXN4	12	-1	109715784	109747025	protein_coding	3471	Fork	2.41005	2.93269	1.84259	2.24291	2.13056	2.79299	1.77642	2.33308	0.470392	0.0166317	0.0195214	no	1041	1030	1106	1110
ENSG00000178860	9242	NM_005098	MSC	8	-1	72753784	72756703	protein_coding	2113	bHLH	1.45861	1.32928	1.29405	0.773495	2.11597	2.07955	2.05028	1.32167	0.474834	0.0182009	0.0212899	no	1042	1065	1082	1166
ENSG00000164458	6862	NM_003181	T	6	-1	166571144	166582188	protein_coding	2629	T-box	1.80283	1.81811	0.686088	0.94709	2.10275	2.28604	0.873333	1.30077	0.746536	9.53e-07	1.53e-06	no	1043	1056	1191	1171
ENSG00000177551	4808	NM_005599	NHLH2	1	-1	116378998	116386538	protein_coding	7541	bHLH	5.16444	6.39227	4.78381	7.07592	2.10138	2.80208	2.12355	3.38794	0.482803	4.69e-05	6.72e-05	no	1044	1027	1078	1059
ENSG00000147117	7712	NM_003446	ZNF157	X	1	47229982	47273704	protein_coding	2318	zf-C2H2	1.57988	1.54446	1.39165	0.966958	2.09052	2.20252	2.0088	1.5061	0.394261	0.0571043	0.0640171	no	1045	1059	1085	1157
ENSG00000169554	9839	NM_014795	ZEB2	2	-1	145141648	145282147	protein_coding	17907	zf-C2H2	12.071	31.6901	32.0752	84.7555	2.06815	5.85001	5.9961	17.0894	2.71538	9.77e-96	7.84e-94	yes	1046	871	885	590
ENSG00000125945	80818	NM_001077195	ZNF436	1	-1	23685941	23695935	protein_coding	4392	zf-C2H2	2.93701	4.77054	4.60746	8.2568	2.05097	3.59056	3.51183	6.78762	1.23674	1.29e-18	3.94e-18	yes	1047	980	1001	912
ENSG00000180818	3226		HOXC10	12	1	54378849	54384063	protein_coding	2331	Homeobox	1.51953	0.410464	0.274472	0.057944	1.99753	0.582082	0.39414	0.0897669	1.2644	7.9e-15	1.99e-14	yes	1048	1225	1240	1265
ENSG00000116833	2494	NM_205860	NR5A2	1	1	199996730	200146552	protein_coding	7795	SF-like	5.0627	1.36821	1.74462	0.309232	1.99351	0.580215	0.748984	0.143243	2.22517	2.08e-30	1.09e-29	yes	1049	1226	1204	1262
ENSG00000198353	3221	NM_014620	HOXC4	12	1	54410715	54449813	protein_coding	2724	Homeobox	1.76213	0.273697	0.215787	0.135637	1.98433	0.332139	0.265444	0.179718	1.29468	7.13e-17	2e-16	yes	1050	1253	1260	1257
ENSG00000087903	5990	NM_000635	RFX2	19	-1	5993175	6199583	protein_coding	9094	RFX	5.8739	6.49081	6.09686	10.5002	1.98116	2.3594	2.24389	4.16877	0.743704	3.35e-13	7.74e-13	no	1051	1051	1075	1029
ENSG00000123405	4778	NM_006163	NFE2	12	-1	54685895	54694905	protein_coding	2469	TF_bZIP	1.58013	4.57411	4.44961	10.2863	1.96188	6.12405	6.03065	15.0422	2.13611	1.56e-35	1.01e-34	yes	1052	857	881	649
ENSG00000102554	688		KLF5	13	1	73629114	73651676	protein_coding	3889	zf-C2H2	2.47059	3.77358	2.68567	1.89465	1.94994	3.20755	2.31121	1.75903	0.72471	1.21e-05	1.8e-05	no	1053	999	1071	1138
ENSG00000131127	7700		ZNF141	4	1	331603	378653	protein_coding	5744	zf-C2H2	3.64497	16.3245	22.8804	24.8451	1.94808	9.39464	13.3346	15.6172	2.48001	6.04e-62	1.11e-60	yes	1054	730	628	624
ENSG00000153234	4929	NM_006186	NR4A2	2	-1	157180944	157198860	protein_coding	3967	NGFIB-like	2.49088	1.34896	0.509809	0.94709	1.9272	1.12407	0.43028	0.862042	1.21812	8.09e-12	1.74e-11	yes	1055	1152	1236	1202
ENSG00000125347	3659	NM_002198	IRF1	5	-1	131817301	131826490	protein_coding	7799	IRF	4.88133	5.22054	4.48957	4.85347	1.91988	2.21276	1.92689	2.24689	0.180703	0.518205	0.532794	no	1056	1058	1093	1114
ENSG00000152977	7545		ZIC1	3	1	147111209	147228080	protein_coding	6806	zf-C2H2	4.21194	21.7594	15.9197	72.9024	1.89988	10.5684	7.82987	38.6754	3.8297	1.06e-104	1.27e-102	yes	1057	689	808	301
ENSG00000128645	3231	NM_024501	HOXD1	2	1	177053307	177055688	protein_coding	2028	Homeobox	1.25602	0.117408	0.176428	0	1.89849	0.191384	0.291148	0	1.18664	1.79e-16	4.92e-16	yes	1058	1266	1256	1280
ENSG00000167637	284349	NM_181845	ZNF283	19	1	44331444	44353307	protein_coding	4367	zf-C2H2	2.53101	4.18295	4.7055	6.70981	1.7798	3.1663	3.60711	5.54748	1.1298	5.99e-14	1.44e-13	yes	1059	1003	994	968
ENSG00000181444	168544		ZNF467	7	-1	149461271	149470568	protein_coding	2734	zf-C2H2	1.55929	2.28703	3.05848	15.503	1.75068	2.7652	3.74473	20.4743	2.6966	4.22e-61	7.51e-60	yes	1060	1032	990	528
ENSG00000164736	64321	NM_022454	SOX17	8	1	55370495	55373448	protein_coding	2342	HMG	1.31593	1.23156	2.27439	0.79277	1.72635	1.73829	3.25113	1.22217	0.874906	1.62e-06	2.57e-06	no	1061	1102	1018	1176
ENSG00000075407	7587		ZNF37A	10	1	38383264	38414472	protein_coding	9626	zf-C2H2	5.38669	5.74792	0.274472	17.1711	1.71765	1.97388	0.0954437	6.4405	3.8505	1.87e-66	4.09e-65	yes	1062	1075	1275	928
ENSG00000125798	3170	NM_021784	FOXA2	20	-1	22561643	22566093	protein_coding	2603	Fork	1.45874	0.840505	2.25439	0.52197	1.71728	1.06738	2.89854	0.724029	1.10463	1.59e-10	3.19e-10	yes	1063	1160	1033	1216
ENSG00000131848	79149	NM_024303	ZSCAN5A	19	-1	56732681	56879752	protein_coding	6397	zf-C2H2	3.54367	4.14544	4.68539	5.20042	1.70069	2.14217	2.45146	2.93526	0.449759	0.00395462	0.00488115	no	1064	1061	1061	1080
ENSG00000147862	4781	NM_005596	NFIB	9	-1	14081842	14398982	protein_coding	10508	CTF/NFI	5.81286	8.89547	8.7251	3.84607	1.69704	2.79837	2.77981	1.3216	1.03201	2.06e-18	6.25e-18	yes	1065	1028	1039	1167
ENSG00000234284	345462	NM_001136116	ZNF879	5	1	178450753	178462065	protein_coding	3883	zf-C2H2	2.14685	5.00585	6.78354	6.67079	1.69628	4.26158	5.8479	6.20272	1.31089	3.11e-20	1.03e-19	yes	1066	933	893	937
ENSG00000123685	55509		BATF3	1	-1	212859760	212873327	protein_coding	2713	TF_bZIP	1.49881	0.95753	1.11707	0.3291	1.69471	1.16667	1.37731	0.437889	0.91938	1.86e-06	2.94e-06	no	1067	1149	1140	1238
ENSG00000142611	63976		PRDM16	1	1	2985732	3355185	protein_coding	9770	zf-C2H2	5.38776	10.9289	7.56711	43.4032	1.69149	3.69775	2.59228	16.0401	2.80047	4.73e-86	2.39e-84	yes	1068	971	1053	611
ENSG00000137265	3662	NM_001195286	IRF4	6	1	391739	411447	protein_coding	5898	IRF	3.23997	1.31036	1.45063	2.34023	1.68642	0.734427	0.823131	1.43254	0.880921	2.28e-08	4.03e-08	no	1069	1203	1196	1160
ENSG00000250709	100526761	NM_001198910	CCDC169-SOHLH2	13	-1	36742931	36871979	protein_coding	2051	bHLH	1.11396	15.2874	18.6634	8.66407	1.66619	24.6389	30.4573	15.2516	3.22735	1.24e-63	2.45e-62	yes	1070	382	336	642
ENSG00000049768	50943	NM_014009	FOXP3	X	-1	49106897	49121288	protein_coding	2578	Fork	1.39738	1.17299	1.99943	1.58578	1.66341	1.50407	2.5954	2.22085	0.468067	0.0239688	0.0277675	no	1071	1122	1051	1117
ENSG00000020633	864	NM_004350	RUNX3	1	-1	25226002	25291612	protein_coding	4605	Runt	2.49081	0.996849	0.607853	1.66335	1.6603	0.715569	0.441957	1.30408	1.12641	9.34e-11	1.9e-10	yes	1072	1210	1234	1170
ENSG00000159882	7773	NM_006300	ZNF230	19	1	44507100	44518078	protein_coding	6298	zf-C2H2	3.40137	3.55872	3.98065	4.21609	1.65901	1.86789	2.11641	2.41693	0.245233	0.291324	0.306351	no	1073	1085	1079	1106
ENSG00000196826	163051		ZNF709	19	-1	12572373	12662288	protein_coding	4505	zf-C2H2	2.36942	2.69787	3.54826	5.08572	1.61418	1.97962	2.63606	4.0759	0.855753	1.38e-09	2.63e-09	no	1074	1073	1050	1033
ENSG00000178665	349075		ZNF713	7	1	55955169	56009918	protein_coding	6155	zf-C2H2	3.22018	3.96798	6.05772	5.45053	1.60532	2.13105	3.29413	3.1975	0.744123	1.2e-08	2.17e-08	no	1075	1062	1014	1070
ENSG00000184058	6899	NM_080647	TBX1	22	1	19744226	19771116	protein_coding	3494	T-box	1.80295	0.547669	0.235262	0.618583	1.5819	0.518156	0.225384	0.639242	1.19253	7.7e-12	1.66e-11	yes	1076	1233	1264	1223
ENSG00000197566	57547	NM_020787	ZNF624	17	-1	16524051	16557170	protein_coding	5090	zf-C2H2	2.61233	2.26767	1.5292	3.30624	1.57535	1.47271	1.00564	2.34527	0.771489	6.9e-06	1.05e-05	no	1077	1126	1178	1108
ENSG00000144218	3899		AFF3	2	-1	100162323	100759201	protein_coding	12295	AF-4	6.25718	3.20595	2.58759	1.35246	1.56236	0.861951	0.704324	0.397213	1.63157	2.26e-22	8.28e-22	yes	1078	1180	1209	1241
ENSG00000187187	339327		ZNF546	19	1	40490041	40523514	protein_coding	5573	zf-C2H2	2.83478	2.91251	3.1172	5.45136	1.56194	1.72755	1.87226	3.53187	0.752818	3.34e-09	6.21e-09	no	1079	1104	1095	1054
ENSG00000122691	7291		TWIST1	7	-1	19060614	19157295	protein_coding	2033	bHLH	1.03301	0.449783	0.431314	2.89957	1.55845	0.731353	0.71015	5.14977	1.45639	7.67e-20	2.49e-19	yes	1080	1204	1207	986
ENSG00000183770	668	NM_023067	FOXL2	3	-1	138663066	138665982	protein_coding	2917	Fork	1.47865	0.743003	0.686125	0.347901	1.55464	0.842001	0.787226	0.430646	0.886563	1.02e-06	1.63e-06	no	1081	1186	1197	1239
ENSG00000143178	9095	NM_005149	TBX19	1	1	168250278	168283664	protein_coding	3647	T-box	1.84346	1.36843	1.50951	2.08859	1.54961	1.24034	1.38531	2.06765	0.38508	0.0572254	0.0641491	no	1082	1140	1139	1123
ENSG00000176692	2303	NM_005251	FOXC2	16	1	86600857	86602539	protein_coding	1683	Fork	0.851013	0.918321	0.568345	3.38275	1.54896	1.80366	1.12966	7.25737	1.4921	6.47e-18	1.91e-17	yes	1083	1094	1164	901
ENSG00000230797	404281	NM_206923	YY2	X	1	21874105	21876845	protein_coding	2741	zf-C2H2	1.37704	2.71745	2.11747	3.19083	1.54209	3.27724	2.58609	4.20297	0.822008	1.02e-06	1.64e-06	no	1084	992	1054	1028
ENSG00000134532	6660		SOX5	12	-1	23682440	24103966	protein_coding	8879	HMG	4.37515	11.1237	10.9401	27.3377	1.51126	4.14134	4.12462	11.1167	2.40194	4.66e-61	8.27e-60	yes	1085	939	960	762
ENSG00000176842	10265		IRX5	16	1	54964774	54968397	protein_coding	2845	Homeobox	1.39782	5.41461	4.52848	8.52713	1.50611	6.29127	5.32735	10.8216	1.99764	3.51e-31	1.91e-30	yes	1086	848	912	770
ENSG00000157554	2078		ERG	21	-1	39751949	40033704	protein_coding	8000	ETS	3.88895	0.25423	0.54887	0.714721	1.49102	0.105051	0.229599	0.322618	1.97656	2.55e-29	1.28e-28	yes	1087	1272	1263	1246
ENSG00000127152	64919	NM_138576	BCL11B	14	-1	99635624	99737861	protein_coding	7855	zf-C2H2	3.80806	4.37889	5.05843	7.07639	1.48677	1.84277	2.1558	3.25269	0.750282	5.04e-09	9.28e-09	no	1088	1087	1077	1065
ENSG00000137709	25833	NM_001244682	POU2F3	11	1	120107349	120190653	protein_coding	6645	Pou	3.13973	7.80024	4.9017	4.17659	1.44888	3.88033	2.46951	2.26933	1.09113	9.24e-16	2.45e-15	yes	1089	955	1059	1113
ENSG00000104804	7288	NM_003323	TULP2	19	-1	49384222	49401990	protein_coding	2240	Tub	1.05286	0.821038	0.470524	1.64337	1.44358	1.21163	0.703118	2.6489	0.853076	3.07e-06	4.77e-06	no	1090	1144	1211	1093
ENSG00000135100	6927		HNF1A	12	1	121416346	121440315	protein_coding	5028	Homeobox	2.32941	2.22819	1.50943	2.33964	1.42079	1.4649	1.00468	1.68006	0.414469	0.0223515	0.0259497	no	1091	1128	1179	1141
ENSG00000101096	4773	NM_012340	NFATC2	20	-1	50003494	50179370	protein_coding	8286	RHD	3.82766	3.46084	4.37201	2.5519	1.41755	1.38069	1.7662	1.112	0.599021	0.000156928	0.000216423	no	1092	1134	1107	1186
ENSG00000197497	79788		ZNF665	19	-1	53662466	53696639	protein_coding	5808	zf-C2H2	2.63331	4.14462	2.84307	3.18953	1.39034	2.35892	1.63885	1.98286	0.503769	0.00131687	0.00168859	no	1093	1052	1116	1131
ENSG00000170370	2018	NM_004098	EMX2	10	1	119301955	119309056	protein_coding	3261	Homeobox	1.45836	9.77518	8.82144	33.8328	1.37166	9.90901	9.05327	37.4602	3.83353	2.26e-82	9.75e-81	yes	1094	715	749	308
ENSG00000106852	26468	NM_001242334	LHX6	9	-1	124964856	124991905	protein_coding	5748	Homeobox	2.55186	1.6424	2.17638	1.10224	1.3622	0.944543	1.2676	0.692348	0.761303	1.18e-05	1.77e-05	no	1095	1169	1154	1218
ENSG00000139352	429	NM_004316	ASCL1	12	1	103351464	103354294	protein_coding	2472	bHLH	1.09355	0.899182	1.03928	2.68576	1.35778	1.20241	1.40776	3.92322	0.962904	8.97e-10	1.73e-09	no	1096	1146	1137	1042
ENSG00000165156	11244	NM_007222	ZHX1	8	-1	124260696	124287781	protein_coding	6736	Homeobox	2.97689	6.64727	8.72469	8.13949	1.35644	3.2621	4.33587	4.36289	1.2933	4.34e-22	1.57e-21	yes	1097	993	950	1018
ENSG00000125740	2354		FOSB	19	1	45971253	45978437	protein_coding	5553	TF_bZIP	2.43009	1.75915	1.70574	3.38251	1.34324	1.0472	1.02831	2.19943	0.699267	3.36e-06	5.21e-06	no	1098	1161	1175	1120
ENSG00000153266	55079		FEZF2	3	-1	62355356	62359999	protein_coding	2193	zf-C2H2	0.951999	5.19981	5.1567	14.2877	1.33141	7.83796	7.87241	23.5236	2.97978	7.26e-54	9.68e-53	yes	1099	791	803	468
ENSG00000179111	84667	NM_032580	HES7	17	-1	8023908	8027410	protein_coding	1868	bHLH	0.810382	1.05514	0.88214	1.29511	1.32954	1.86715	1.58043	2.50336	0.345275	0.148216	0.16041	no	1100	1086	1125	1102
ENSG00000176678	2300		FOXL1	16	1	86609974	86615303	protein_coding	3276	Fork	1.41773	0.801679	0.490148	2.63007	1.32774	0.808939	0.500849	2.89857	1.29357	3.81e-14	9.31e-14	yes	1101	1192	1227	1084
ENSG00000198580	NA		NA	7	1	6713376	6715991	protein_coding	1456	zf-C2H2	0.627884	5.14174	5.76414	7.38788	1.32283	11.6736	13.2525	18.3195	2.37654	1.76e-36	1.18e-35	yes	1102	658	630	563
ENSG00000267508	26974	NM_152354	ZNF285	19	-1	44886459	44905774	protein_coding	6869	zf-C2H2	2.93676	3.18643	3.33329	4.04095	1.31166	1.53343	1.62468	2.12406	0.357941	0.0499044	0.056205	no	1103	1119	1120	1122
ENSG00000030419	22807		IKZF2	2	-1	213864429	214017151	protein_coding	12220	zf-C2H2	5.22617	13.4308	13.3322	46.9055	1.3114	3.63318	3.65227	13.8589	2.94714	1.76e-84	8.29e-83	yes	1104	976	991	684
ENSG00000253293	3206	NM_018951	HOXA10	7	-1	27210210	27219880	protein_coding	3707	Homeobox	1.55947	0.50846	0.313571	0.0192751	1.29077	0.453415	0.282967	0.0187834	1.34204	5.8e-16	1.55e-15	yes	1105	1244	1259	1279
ENSG00000197044	126068		ZNF441	19	1	11877815	11894893	protein_coding	4748	zf-C2H2	1.9847	1.46648	1.19579	4.04214	1.28276	1.021	0.842857	3.07365	1.20492	1.99e-14	4.93e-14	yes	1106	1162	1195	1076
ENSG00000164093	5308	NM_000325	PITX2	4	-1	111538579	111563279	protein_coding	5629	Homeobox	2.34963	1.83763	2.07815	3.90638	1.28017	1.07915	1.23578	2.50556	0.793189	1.15e-07	1.96e-07	no	1107	1159	1156	1101
ENSG00000197054	284390		ZNF763	19	1	12035890	12091196	protein_coding	3044	zf-C2H2	1.25589	1.66154	2.45063	2.35856	1.26515	1.80435	2.69477	2.79761	0.616835	0.000150407	0.000207709	no	1108	1093	1046	1090
ENSG00000060566	84699	NM_032607	CREB3L3	19	1	4153598	4173051	protein_coding	2678	TF_bZIP	1.09362	0.586385	0.705935	0.405608	1.25316	0.723809	0.882693	0.546948	0.57994	0.0028719	0.00358416	no	1109	1206	1190	1230
ENSG00000245680	92285	NM_152279	ZNF585B	19	-1	37672481	37709055	protein_coding	7538	zf-C2H2	3.05847	1.83779	9.52767	12.1394	1.24452	0.80593	4.23047	5.81478	2.21768	1.16e-48	1.28e-47	yes	1110	1193	952	951
ENSG00000175395	219749	NM_145011	ZNF25	10	-1	38238500	38265561	protein_coding	4244	zf-C2H2	1.72169	2.13101	2.07815	3.53861	1.24424	1.65984	1.63906	3.01041	0.741106	3e-06	4.66e-06	no	1111	1110	1115	1077
ENSG00000225614	84627		ZNF469	16	1	88493879	88507165	protein_coding	13287	zf-C2H2	5.34762	4.47688	6.13662	5.85673	1.23419	1.11379	1.54605	1.59157	0.382833	0.00739193	0.00890874	no	1112	1153	1129	1151
ENSG00000122877	1959	NM_001136177	EGR2	10	-1	64571756	64679660	protein_coding	3689	zf-C2H2	1.47834	3.55735	2.52923	2.97714	1.22996	3.18765	2.29523	2.91391	0.883193	1.58e-07	2.67e-07	no	1113	1001	1073	1082
ENSG00000159915	353355	NM_001207005	ZNF233	19	1	44754318	44779470	protein_coding	4233	zf-C2H2	1.68099	0.997123	2.0192	1.81696	1.21846	0.778678	1.59653	1.54986	0.600287	0.00121723	0.00156537	no	1114	1197	1124	1155
ENSG00000106689	9355		LHX2	9	1	126763949	126795580	protein_coding	2655	Homeobox	1.05292	23.1277	19.174	4.40706	1.21775	28.7955	24.1741	5.9935	3.5651	1.8e-78	6.54e-77	yes	1115	350	408	945
ENSG00000242852	163051	NM_152601	ZNF709	19	-1	12571998	12624668	protein_coding	5708	zf-C2H2	2.24796	2.58074	3.37179	5.27871	1.20858	1.49457	1.97699	3.33899	0.954218	1.41e-11	2.99e-11	no	1116	1124	1090	1061
ENSG00000119547	9480	NM_004852	ONECUT2	18	1	55102917	55158529	protein_coding	16234	CUT	6.35923	4.08561	4.39171	4.1391	1.20204	0.831928	0.905583	0.920515	0.534518	1.06e-05	1.59e-05	no	1117	1188	1188	1199
ENSG00000197587	127343	NM_172225	DMBX1	1	1	46972668	46979898	protein_coding	2896	Homeobox	1.13425	14.9956	14.7629	105.82	1.2014	17.1167	17.0639	131.931	5.65595	1.93e-128	9.15e-126	yes	1118	506	527	55
ENSG00000168779	6474		SHOX2	3	-1	157814948	157824292	protein_coding	3838	Homeobox	1.49843	0.078254	0.215713	1.21825	1.19871	0.0674018	0.188219	1.14603	1.22484	1.2e-16	3.32e-16	yes	1119	1277	1269	1182
ENSG00000132130	3975		LHX1	17	1	35294084	35301917	protein_coding	5117	Homeobox	1.98514	1.19257	2.49021	1.10165	1.18959	0.770412	1.62938	0.777375	0.735874	2.3e-06	3.6e-06	no	1120	1198	1118	1212
ENSG00000124813	860		RUNX2	6	1	45295894	45632086	protein_coding	8191	Runt	3.15945	1.25108	1.03924	1.0644	1.1835	0.504896	0.424812	0.469112	1.03429	7.19e-12	1.55e-11	yes	1121	1238	1237	1233
ENSG00000196409	26149		ZNF658	9	-1	40760700	40836415	protein_coding	4424	zf-C2H2	1.7014	2.05298	1.60759	2.08859	1.17962	1.53401	1.21629	1.70451	0.245405	0.269822	0.284764	no	1122	1118	1158	1139
ENSG00000196381	163115	NM_152605	ZNF781	19	-1	38158652	38183223	protein_coding	3617	zf-C2H2	1.37747	1.79831	1.99991	4.40848	1.16767	1.6435	1.85109	4.40062	1.19132	1.34e-14	3.35e-14	yes	1123	1112	1100	1015
ENSG00000069812	54626		HES2	1	-1	6472478	6484730	protein_coding	5407	bHLH	2.04518	2.95178	1.64695	3.30636	1.1613	1.8046	1.01969	2.20784	0.705495	4.02e-06	6.19e-06	no	1124	1092	1176	1118
ENSG00000213988	7643		ZNF90	19	1	20188803	20237885	protein_coding	5017	zf-C2H2	1.86368	23.4014	51.6611	35.8467	1.13889	15.4189	34.4696	25.7977	4.20861	4.27e-95	3.33e-93	yes	1125	547	292	433
ENSG00000159387	79190	NM_024335	IRX6	16	1	55357672	55364672	protein_coding	3399	Homeobox	1.25571	0.0585673	0.0587597	0.0772191	1.13344	0.0569549	0.0577692	0.0820467	1.10308	2.17e-16	5.95e-16	yes	1126	1279	1280	1266
ENSG00000107485	2625		GATA3	10	1	8095567	8117161	protein_coding	3253	zf-GATA	1.17475	3.87004	4.72483	3.20738	1.10776	3.93263	4.86176	3.56034	1.40305	2.78e-16	7.57e-16	yes	1127	950	934	1050
ENSG00000186766	399823	NM_207426	FOXI2	10	1	129535499	129539450	protein_coding	3217	Fork	1.15447	2.58069	2.0192	1.48893	1.10091	2.6518	2.10075	1.67105	0.737186	1.87e-05	2.75e-05	no	1128	1037	1080	1144
ENSG00000118513	4602	NM_001130173	MYB	6	1	135502453	135540311	protein_coding	5486	MYB	1.90387	10.2054	10.4108	10.1698	1.06462	6.14936	6.35268	6.69319	1.98029	2.22e-40	1.77e-39	yes	1129	855	870	918
ENSG00000168874	84913		ATOH8	2	1	85978467	86015189	protein_coding	6076	bHLH	2.08618	1.30981	1.41157	2.72657	1.05325	0.7126	0.777642	1.62018	0.693736	9.76e-06	1.47e-05	no	1130	1212	1199	1148
ENSG00000105997	3200	NM_030661	HOXA3	7	-1	27145803	27192200	protein_coding	4306	Homeobox	1.45768	0.195553	0.0980445	0.0387873	1.04002	0.150125	0.076241	0.0325067	1.25578	1.45e-17	4.22e-17	yes	1131	1268	1277	1274
ENSG00000141448	2627	NM_005257	GATA6	18	1	19749404	19782491	protein_coding	3945	zf-GATA	1.33666	1.48595	2.74498	0.907828	1.0397	1.24513	2.32948	0.831006	0.978391	2.31e-08	4.09e-08	no	1132	1139	1069	1207
ENSG00000117707	5629		PROX1	1	1	214156524	214214595	protein_coding	8699	HPD	2.93651	3.73415	2.39179	6.39785	1.03595	1.41899	0.920316	2.6556	1.12897	8.49e-16	2.26e-15	yes	1133	1132	1186	1092
ENSG00000079263	11262		SP140	2	1	231067826	231223762	protein_coding	5829	SAND	1.96473	0.33221	0.588304	0.444395	1.03383	0.188394	0.337983	0.275296	1.16353	6.51e-13	1.48e-12	yes	1134	1267	1254	1249
ENSG00000008196	7021		TFAP2B	6	1	50786436	50815326	protein_coding	6149	AP-2	2.06559	2.91235	2.43126	80.2577	1.03107	1.56563	1.32371	47.1258	4.73539	1.89e-127	7.49e-125	yes	1135	1115	1146	240
ENSG00000198963	6096	NM_006914	RORB	9	1	77112281	77308093	protein_coding	9591	THR-like	3.17905	4.45796	4.45114	5.35534	1.01776	1.53649	1.55393	2.01606	0.606501	0.000126327	0.000175315	no	1136	1117	1128	1130
ENSG00000120669	54937	NM_017826	SOHLH2	13	-1	36742345	36871979	protein_coding	3980	bHLH	1.3165	18.1611	22.2117	10.5397	1.01476	15.084	18.6794	9.56103	3.33391	2.92e-68	6.86e-67	yes	1137	556	495	823
ENSG00000108511	3216		HOXB6	17	-1	46671639	46682354	protein_coding	4078	Homeobox	1.33653	0.371474	0.431277	0.057944	1.00603	0.301119	0.353946	0.0513111	1.15521	2.54e-12	5.61e-12	yes	1138	1260	1248	1272
ENSG00000057657	639		PRDM1	6	1	106534195	106557814	protein_coding	6369	zf-C2H2	2.06621	1.64257	1.78394	1.45002	0.994692	0.852536	0.937449	0.822021	0.32543	0.202664	0.21648	no	1139	1181	1185	1209
ENSG00000177468	167826	NM_175747	OLIG3	6	-1	137813336	137815531	protein_coding	2196	bHLH	0.708897	2.01295	1.31342	0.967076	0.990254	3.03004	2.00165	1.58993	0.824274	4.91e-06	7.52e-06	no	1140	1014	1087	1152
ENSG00000157429	7567		ZNF19	16	-1	71498453	71598992	protein_coding	7983	zf-C2H2	2.57239	3.49988	4.33228	4.9314	0.988333	1.44926	1.8162	2.23031	0.7339	8.53e-07	1.37e-06	no	1141	1129	1104	1116
ENSG00000007372	5080		PAX6	11	-1	31806340	31839509	protein_coding	14776	PAX	4.76031	62.224	87.4193	165.455	0.987847	13.9205	19.8036	40.4291	4.85683	7.24e-128	2.99e-125	yes	1142	596	477	289
ENSG00000186051	6887	NM_005421	TAL2	9	1	108424738	108425367	protein_coding	630	bHLH	0.202533	0.371364	0.254774	1.33413	0.986323	1.94855	1.35279	7.64597	0.96617	1.57e-10	3.16e-10	no	1143	1082	1144	892
ENSG00000134317	29841		GRHL1	2	1	10085341	10142411	protein_coding	8008	CP2	2.5722	7.44862	6.68523	12.7815	0.98543	3.07473	2.79429	5.76272	1.95252	4.9e-37	3.38e-36	yes	1144	1009	1038	953
ENSG00000198440	147949		ZNF583	19	1	56909335	56947404	protein_coding	8060	zf-C2H2	2.51116	3.89137	3.92122	5.87813	0.956215	1.59598	1.62861	2.63315	0.973108	2.15e-10	4.29e-10	no	1145	1113	1119	1095
ENSG00000009709	5081	NM_002584	PAX7	1	1	18957500	19075360	protein_coding	6313	PAX	1.94482	3.34348	5.21423	38.9987	0.944304	1.75074	2.76401	22.3043	3.77117	1.51e-92	1.04e-90	yes	1146	1101	1042	493
ENSG00000138083	6496	NM_005413	SIX3	2	1	45168902	45173216	protein_coding	2658	Homeobox	0.810008	76.0267	53.4626	4.46654	0.93548	94.551	67.3254	6.06721	5.42374	3.15e-124	1.06e-121	yes	1147	82	135	942
ENSG00000215397	85508	NM_033129	SCRT2	20	-1	642240	656823	protein_coding	3577	zf-C2H2	1.07321	0.977874	1.3136	1.12151	0.921172	0.903707	1.22934	1.13202	0.2281	0.54232	0.556439	no	1148	1176	1157	1184
ENSG00000197921	388585	NM_001010926	HES5	1	-1	2460184	2461684	protein_coding	1306	bHLH	0.384907	3.4797	3.21573	7.44215	0.903445	8.80752	8.24415	20.5754	2.62211	7.87e-38	5.61e-37	yes	1149	749	782	526
ENSG00000173041	340252	NM_178558	ZNF680	7	-1	63980262	64023484	protein_coding	5586	zf-C2H2	1.61983	3.47992	19.9174	11.6212	0.890524	2.05932	11.9335	7.51139	3.00474	1.76e-66	3.86e-65	yes	1150	1067	668	897
ENSG00000243660	NA		NA	10	1	43932282	43991517	protein_coding	5037	zf-C2H2	1.4583	1.42727	1.58811	1.64289	0.888123	0.936684	1.05548	1.17771	0.123831	0.833097	0.83884	no	1151	1171	1171	1179
ENSG00000197857	51710		ZNF44	19	-1	12335501	12405702	protein_coding	6460	zf-C2H2	1.86355	5.10247	7.99898	7.52055	0.884641	2.61098	4.1448	4.20338	1.65759	1.36e-28	6.59e-28	yes	1152	1038	959	1027
ENSG00000196092	5079	NM_001280556	PAX5	9	-1	36833272	37034103	protein_coding	9254	PAX	2.65315	1.58351	1.15658	3.26864	0.879659	0.565648	0.418266	1.27523	0.98999	4.14e-10	8.13e-10	no	1153	1228	1238	1172
ENSG00000150347	84159	NM_032199	ARID5B	10	1	63661059	63856703	protein_coding	8164	ARID	2.28878	1.25135	1.15691	1.62528	0.859923	0.506681	0.474489	0.718701	0.612357	0.000473667	0.000629859	no	1154	1237	1231	1217
ENSG00000186790	2301	NM_012186	FOXE3	1	1	47881744	47883723	protein_coding	1980	Fork	0.546933	1.29023	0.235374	1.4298	0.846973	2.15406	0.398244	2.60756	0.9857	6.64e-10	1.29e-09	no	1155	1060	1239	1098
ENSG00000170485	4862	NM_002518	NPAS2	2	1	101436614	101613291	protein_coding	12491	bHLH	3.44362	3.10834	2.78397	2.88195	0.84534	0.822595	0.746057	0.832987	0.232612	0.341735	0.35735	no	1156	1189	1205	1206
ENSG00000135899	3431		SP110	2	-1	231032009	231090444	protein_coding	6865	SAND	1.88334	1.89663	2.39176	1.46918	0.842034	0.913275	1.16613	0.77272	0.460499	0.029342	0.0337309	no	1157	1175	1161	1213
ENSG00000164749	3174		HNF4G	8	1	76320149	76479078	protein_coding	4806	RXR-like	1.25552	1.36799	1.96048	1.31486	0.801921	0.940912	1.3654	0.987792	0.394744	0.0442495	0.0500333	no	1158	1170	1141	1195
ENSG00000140968	3394	NM_002163	IRF8	16	1	85932409	85956215	protein_coding	5162	IRF	1.33647	0.801132	0.705823	0.521377	0.794861	0.513016	0.457734	0.364755	0.623909	0.00141506	0.00181019	no	1159	1234	1232	1243
ENSG00000160229	NA		NA	19	1	20959110	20991922	protein_coding	3234	zf-C2H2	0.830167	3.59722	7.56775	9.60902	0.788303	3.67691	7.83314	10.728	2.54557	1.01e-44	9.51e-44	yes	1160	973	807	775
ENSG00000188868	147837	NM_145276	ZNF563	19	-1	12428291	12444534	protein_coding	2847	zf-C2H2	0.728932	0.958078	1.49003	1.74057	0.786244	1.11243	1.75195	2.2073	0.669219	0.000102244	0.000142873	no	1161	1154	1109	1119
ENSG00000120693	4093		SMAD9	13	-1	37418968	37494902	protein_coding	5723	MH1	1.45768	4.35975	4.13753	11.023	0.782515	2.51822	2.42084	6.95403	2.2974	7.01e-36	4.59e-35	yes	1162	1042	1065	908
ENSG00000106038	2128		EVX1	7	1	27282164	27290112	protein_coding	3110	Homeobox	0.769938	1.70114	1.25458	0.579914	0.758465	1.80816	1.35003	0.673278	0.779643	6.24e-06	9.49e-06	no	1163	1090	1145	1220
ENSG00000085276	2122	NM_001164000	MECOM	3	-1	168801287	169381406	protein_coding	9103	zf-C2H2	2.24827	4.7695	2.33292	11.0963	0.757568	1.73197	0.857787	4.4013	1.9022	2.6e-41	2.15e-40	yes	1164	1103	1193	1014
ENSG00000151702	2313		FLI1	11	1	128556430	128683162	protein_coding	8479	ETS	2.06603	0.312742	0.37248	0.463907	0.747335	0.121925	0.147033	0.197552	1.23382	1.26e-15	3.32e-15	yes	1165	1269	1272	1255
ENSG00000253831	440695	NM_001004341	ETV3L	1	-1	157061836	157069600	protein_coding	1976	ETS	0.465795	0.410464	0.980184	5.62637	0.723393	0.686657	1.66019	10.2806	2.24492	1.43e-39	1.1e-38	yes	1166	1214	1114	788
ENSG00000221923	400713		ZNF880	19	1	52873170	52889048	protein_coding	3719	zf-C2H2	0.870674	2.03252	11.4303	5.64802	0.718916	1.80659	10.2887	5.48298	2.74258	4.57e-48	4.94e-47	yes	1167	1091	712	974
ENSG00000218497	7637		ZNF84	GL000223.1	-1	42781	68787	protein_coding	7020	zf-C2H2	1.64061	3.63632	3.82303	3.15275	0.716877	1.7123	1.82292	1.62144	0.873087	1.53e-08	2.73e-08	no	1168	1105	1103	1147
ENSG00000162761	4009	NM_177398	LMX1A	1	-1	165171104	165325952	protein_coding	4185	Homeobox	0.971972	4.84846	9.4297	57.289	0.713046	3.8297	7.54163	49.4255	4.8967	4.99e-110	8.36e-108	yes	1169	963	818	221
ENSG00000236575	7574		ZNF26	GL000223.1	-1	93511	119608	protein_coding	3059	zf-C2H2	0.70871	0.781609	0.882065	0.637384	0.711362	0.84461	0.964874	0.75244	0.202418	0.625624	0.63787	no	1170	1184	1181	1215
ENSG00000154655	91133		L3MBTL4	18	-1	5954705	6415236	protein_coding	7959	zf-C2HC	1.84302	2.71816	2.52901	2.74477	0.710495	1.12896	1.06358	1.24521	0.399591	0.0299098	0.034349	no	1171	1151	1169	1174
ENSG00000136574	2626		GATA4	8	1	11534468	11617511	protein_coding	4443	zf-GATA	1.01285	1.13405	3.05889	0.773732	0.698955	0.843754	2.30517	0.628721	1.20182	1.2e-13	2.84e-13	yes	1172	1185	1072	1225
ENSG00000186496	252884	NM_145756	ZNF396	18	-1	32946661	32957301	protein_coding	6052	zf-C2H2	1.37723	1.21275	1.21541	1.58518	0.698183	0.662426	0.672121	0.945733	0.226369	0.440527	0.455627	no	1173	1216	1215	1197
ENSG00000105672	2116		ETV2	19	1	36132647	36135773	protein_coding	2152	ETS	0.486267	0.703903	0.940974	1.39172	0.692315	1.08126	1.46342	2.3351	0.692594	0.000181757	0.000249654	no	1174	1158	1133	1109
ENSG00000160224	326		AIRE	21	1	45705721	45718531	protein_coding	4678	SAND	1.05323	0.723152	1.47018	1.15935	0.690617	0.510998	1.05172	0.894904	0.523616	0.0141026	0.0166404	no	1175	1236	1173	1200
ENSG00000188620	340784	NM_001105574	HMX3	10	1	124895478	124897257	protein_coding	1173	Homeobox	0.263199	1.07543	1.17624	1.33437	0.689282	3.03071	3.35616	4.10714	0.894168	1.95e-07	3.27e-07	no	1176	1013	1008	1031
ENSG00000107249	169792	NM_152629	GLIS3	9	-1	3824127	4348392	protein_coding	11558	zf-C2H2	2.55148	14.4079	15.5089	13.9019	0.677698	4.12073	4.4921	4.34275	2.22163	2.87e-49	3.27e-48	yes	1177	941	948	1019
ENSG00000102878	3299		HSF4	16	1	67197288	67203848	protein_coding	4507	HSF	0.992069	0.840286	0.764546	2.33834	0.67616	0.616292	0.567747	1.8734	0.926334	6.21e-09	1.14e-08	no	1178	1220	1221	1133
ENSG00000232237	647219	NM_001270601	ASCL5	1	-1	201083081	201096312	protein_coding	2026	bHLH	0.445635	0.742893	0.705712	1.15983	0.67451	1.21211	1.16574	2.06702	0.584705	0.00327744	0.00407092	no	1179	1143	1162	1124
ENSG00000115297	3196		TLX2	2	1	74740590	74744274	protein_coding	2775	Homeobox	0.607724	0.644952	0.744997	4.77471	0.671415	0.768271	0.89864	6.21261	1.85537	3.65e-32	2.06e-31	yes	1180	1199	1189	936
ENSG00000109906	7704	NM_006006	ZBTB16	11	1	113930315	114121398	protein_coding	6372	ZBTB	1.37766	3.42103	3.88134	12.4136	0.662587	1.77474	2.03847	7.03388	2.50426	7.86e-48	8.41e-47	yes	1181	1096	1083	904
ENSG00000167383	7772		ZNF229	19	-1	44921685	44952766	protein_coding	5508	zf-C2H2	1.15484	1.46643	2.09781	0.0967313	0.64247	0.880086	1.27493	0.0634024	1.51184	1.03e-16	2.86e-16	yes	1182	1179	1153	1270
ENSG00000174963	84107	NM_032153	ZIC4	3	-1	147103833	147124647	protein_coding	8568	zf-C2H2	1.78223	6.03999	3.68555	25.2292	0.638265	2.33029	1.4397	10.6318	3.24431	6.65e-76	2.22e-74	yes	1183	1054	1134	777
ENSG00000198342	79973	NM_030824	ZNF442	19	-1	12460185	12476719	protein_coding	3147	zf-C2H2	0.627759	0.860247	1.47059	1.27607	0.612335	0.903615	1.56457	1.46405	0.606691	0.000719925	0.000943057	no	1184	1177	1126	1158
ENSG00000128604	3663		IRF5	7	1	128577666	128590089	protein_coding	4375	IRF	0.871298	2.38546	1.58819	1.58542	0.610009	1.80241	1.21534	1.30841	0.861018	6.05e-06	9.21e-06	no	1185	1095	1159	1168
ENSG00000136931	2516	NM_004959	NR5A1	9	-1	127243516	127269709	protein_coding	3421	SF-like	0.648168	3.01095	3.03811	9.39676	0.581099	2.90943	2.97148	9.91745	2.66906	2.5e-42	2.16e-41	yes	1186	1022	1031	801
ENSG00000182463	128553	NM_173485	TSHZ2	20	1	51588946	52111869	protein_coding	12582	Others	2.34932	1.6809	2.88183	4.67857	0.572924	0.441615	0.766617	1.3426	1.08724	3.27e-12	7.19e-12	yes	1187	1245	1201	1164
ENSG00000196482	2104	NM_001134285	ESRRG	1	-1	216676588	217311097	protein_coding	10880	ESR-like	2.0053	2.1501	2.27446	3.49994	0.565257	0.653253	0.699892	1.16145	0.584921	0.000149903	0.000207042	no	1188	1217	1212	1180
ENSG00000130711	59335	NM_021619	PRDM12	9	1	133539981	133558368	protein_coding	2476	zf-C2H2	0.445698	0.938227	1.23514	3.88473	0.551725	1.25259	1.66983	5.6652	1.76822	1.65e-23	6.34e-23	yes	1189	1138	1113	958
ENSG00000143995	4211		MEIS1	2	1	66660584	66801001	protein_coding	10934	Homeobox	1.96448	3.22586	4.43032	6.43889	0.551321	0.975265	1.35604	2.12619	1.33187	3.48e-18	1.05e-17	yes	1190	1168	1143	1121
ENSG00000134138	4212	NM_001220482	MEIS2	15	-1	37181406	37393504	protein_coding	10802	Homeobox	1.88334	4.49629	5.92061	19.5047	0.535138	1.37596	1.83458	6.51967	2.83708	1.02e-62	1.93e-61	yes	1191	1135	1101	926
ENSG00000185811	10320		IKZF1	7	1	50343720	50472799	protein_coding	9784	zf-C2H2	1.7014	1.83724	1.13721	1.25632	0.533386	0.620728	0.38913	0.463644	0.41168	0.0250914	0.0290386	no	1192	1219	1241	1234
ENSG00000198807	5083		PAX9	14	1	37126773	37148920	protein_coding	6035	PAX	1.03276	2.18887	2.50969	1.68073	0.525314	1.19892	1.39221	1.00567	0.792552	1.28e-05	1.91e-05	no	1193	1147	1138	1194
ENSG00000108001	253738	NM_001005463	EBF3	10	-1	131633547	131762105	protein_coding	4623	COE	0.789786	1.95498	2.05882	2.37784	0.524362	1.39789	1.49105	1.85714	0.922426	1.5e-07	2.52e-07	no	1194	1133	1132	1134
ENSG00000136944	4010		LMX1B	9	1	129376722	129463311	protein_coding	5830	Homeobox	0.992256	3.44038	2.84258	28.21	0.522469	1.95071	1.6319	17.4706	3.88467	1.63e-87	8.84e-86	yes	1195	1081	1117	581
ENSG00000140009	2100		ESR2	14	-1	64550950	64804830	protein_coding	9337	ESR-like	1.57976	1.4468	1.90139	1.70131	0.519095	0.512221	0.681444	0.657897	0.247512	0.432639	0.447781	no	1196	1235	1214	1222
ENSG00000196391	342132	NM_001004309	ZNF774	15	1	90895477	90909324	protein_coding	5457	zf-C2H2	0.91143	1.81827	2.15683	2.41674	0.512366	1.10144	1.32327	1.59902	0.843341	1.6e-06	2.53e-06	no	1197	1155	1147	1149
ENSG00000081189	4208	NM_001193347	MEF2C	5	-1	88013975	88199922	protein_coding	9053	SRF	1.49918	0.899511	0.431277	4.19752	0.507548	0.328454	0.159438	1.67396	1.87188	2.24e-25	9.36e-25	yes	1198	1254	1271	1142
ENSG00000142700	63950		DMRTA2	1	-1	50883222	50889172	protein_coding	3225	DM	0.526524	3.14782	0.960449	1.81637	0.501111	3.22655	0.996497	2.03373	1.45161	1.5e-16	4.15e-16	yes	1199	996	1180	1128
ENSG00000179348	2624	NM_032638	GATA2	3	-1	128198270	128212028	protein_coding	4459	zf-GATA	0.70896	2.75672	2.29371	3.44058	0.487578	2.04367	1.72173	2.78606	1.38626	6.85e-15	1.74e-14	yes	1200	1068	1111	1091
ENSG00000205143	138715	NM_001017363	ARID3C	9	-1	34621376	34628104	protein_coding	1411	ARID	0.222755	1.58373	1.94115	1.35424	0.484596	3.71032	4.60598	3.46498	1.27727	1.41e-12	3.15e-12	yes	1201	968	943	1057
ENSG00000152804	3087	NM_002729	HHEX	10	1	94447945	94455403	protein_coding	4772	Homeobox	0.749279	4.39819	4.70483	1.68322	0.481946	3.04668	3.29968	1.27341	1.71465	4.2e-26	1.82e-25	yes	1202	1011	1013	1173
ENSG00000159556	64843	NM_145805	ISL2	15	1	76629065	76634817	protein_coding	2221	Homeobox	0.34415	1.19229	1.96055	1.10224	0.476167	1.77454	2.95488	1.79181	1.14848	1.01e-09	1.93e-09	yes	1203	1098	1032	1137
ENSG00000127124	59269	NM_024503	HIVEP3	1	-1	41972036	42501596	protein_coding	14224	zf-C2H2	2.1873	1.85731	1.47029	1.29487	0.471838	0.431639	0.345962	0.328709	0.476527	0.0111305	0.013243	no	1204	1246	1252	1245
ENSG00000150051	283078		MKX	10	-1	27961804	28034989	protein_coding	4106	Others	0.627884	2.05303	2.15646	1.10212	0.469081	1.65286	1.75783	0.969132	0.962299	2e-09	3.76e-09	no	1205	1111	1108	1196
ENSG00000169594	646	NM_001717	BNC1	15	-1	83924655	83953466	protein_coding	4795	Others	0.729556	1.05558	1.07827	1.43086	0.465814	0.727707	0.752694	1.07741	0.495181	0.0267886	0.0308998	no	1206	1205	1203	1189
ENSG00000221818	64641	NM_022659	EBF2	8	-1	25699246	25902913	protein_coding	7077	COE	1.05317	0.918978	0.744922	0.870463	0.456577	0.429254	0.352273	0.444062	0.236645	0.520867	0.53539	no	1207	1248	1251	1237
ENSG00000004848	170302	NM_139058	ARX	X	-1	25021811	25034065	protein_coding	2876	Homeobox	0.425226	4.61277	3.58791	14.342	0.453976	5.30181	4.17622	18.006	3.44315	4.74e-58	7.47e-57	yes	1208	892	955	573
ENSG00000177599	126069		ZNF491	19	1	11908482	11920437	protein_coding	3032	zf-C2H2	0.445635	0.742838	0.705786	2.41579	0.450711	0.809877	0.779181	2.87698	1.25014	4.11e-14	1e-13	yes	1209	1191	1198	1086
ENSG00000081665	440515		ZNF506	19	-1	19896648	19932560	protein_coding	8414	zf-C2H2	1.21514	3.01051	4.07799	9.57071	0.443164	1.18275	1.6224	4.10693	2.2628	3.25e-39	2.46e-38	yes	1210	1148	1121	1032
ENSG00000064195	1747	NM_005220	DLX3	17	-1	48067369	48072588	protein_coding	2715	Homeobox	0.385094	2.07217	1.66631	4.19337	0.434048	2.52296	2.05409	5.5771	1.91965	1.39e-22	5.14e-22	yes	1211	1041	1081	964
ENSG00000197935	282890	NM_001010877	ZNF311	6	-1	28962562	28973093	protein_coding	3176	zf-C2H2	0.445573	4.20318	6.48874	5.5482	0.430429	4.37475	6.83764	6.30752	2.38615	9.34e-36	6.08e-35	yes	1212	928	843	934
ENSG00000198597	9745		ZNF536	19	1	30719197	31204445	protein_coding	8631	zf-C2H2	1.19491	1.44658	1.1568	0.695209	0.424795	0.554032	0.448696	0.290882	0.532998	0.0106453	0.0126818	no	1213	1229	1233	1247
ENSG00000196466	90576		ZNF799	19	-1	12500830	12512085	protein_coding	5055	zf-C2H2	0.668328	1.52494	1.97984	2.16617	0.405699	0.997213	1.31068	1.54712	0.930639	9.94e-08	1.69e-07	no	1214	1165	1149	1156
ENSG00000159216	861	NM_001001890	RUNX1	21	-1	36160098	37376965	protein_coding	15574	Runt	1.96466	1.19295	1.3333	0.657963	0.386971	0.253212	0.286621	0.152515	0.845068	1.1e-05	1.64e-05	no	1215	1261	1258	1260
ENSG00000119508	8013	NM_173199	NR4A3	9	1	102584137	102629173	protein_coding	6314	NGFIB-like	0.789848	0.468977	0.705786	2.765	0.383851	0.245523	0.374165	1.58111	1.36724	7.79e-17	2.18e-16	yes	1216	1262	1243	1153
ENSG00000005102	4222	NM_001040002	MEOX1	17	-1	41717756	41739322	protein_coding	2707	Homeobox	0.323991	0.586549	0.294133	4.31294	0.367454	0.716265	0.363827	5.75227	2.05092	6.2e-35	3.91e-34	yes	1217	1209	1244	954
ENSG00000110693	55553		SOX6	11	-1	15987995	16761138	protein_coding	19632	HMG	2.30857	2.89354	2.58766	4.29188	0.360951	0.487216	0.441135	0.789344	0.680129	4.61e-06	7.07e-06	no	1218	1240	1235	1211
ENSG00000179388	1960	NM_004430	EGR3	8	-1	22545172	22550815	protein_coding	4855	zf-C2H2	0.567093	7.46781	3.76401	2.76535	0.358367	5.08463	2.59488	2.05648	2.44602	1.24e-36	8.4e-36	yes	1219	901	1052	1126
ENSG00000134438	30062		RAX	18	-1	56934267	56941318	protein_coding	3725	Homeobox	0.425538	26.5682	34.4451	5.33665	0.349853	23.5772	30.9506	5.17267	4.65191	1.45e-94	1.08e-92	yes	1220	398	331	984
ENSG00000124092	140690	NM_001269043	CTCFL	20	-1	56071035	56100708	protein_coding	8915	zf-C2H2	0.972533	1.58351	1.43127	2.06766	0.334237	0.587157	0.537458	0.837477	0.641902	0.00124444	0.00159909	no	1221	1224	1223	1205
ENSG00000108813	1748		DLX4	17	1	48046334	48052321	protein_coding	3211	Homeobox	0.344338	1.1731	1.01921	1.6041	0.328903	1.20768	1.06199	1.80384	0.962563	2.36e-07	3.94e-07	no	1222	1145	1170	1136
ENSG00000075891	5076		PAX2	10	1	102495360	102589698	protein_coding	6243	PAX	0.668266	1.34886	0.999994	9.85924	0.328575	0.714211	0.536288	5.70212	2.71429	3.04e-54	4.1e-53	yes	1223	1211	1224	957
ENSG00000112561	7942		TFEB	6	-1	41651716	41703997	protein_coding	5648	bHLH	0.587502	2.56204	1.92138	1.89525	0.318838	1.49953	1.13879	1.21152	1.17389	3.25e-10	6.42e-10	yes	1224	1123	1163	1178
ENSG00000256771	56242		ZNF253	19	1	19976695	20005483	protein_coding	3626	zf-C2H2	0.364747	13.1943	26.5657	24.1886	0.308062	12.0285	24.525	24.0855	4.35254	8.68e-80	3.37e-78	yes	1225	650	398	459
ENSG00000152192	5457	NM_006237	POU4F1	13	-1	79172497	79177673	protein_coding	4525	Pou	0.445386	1.25113	1.39187	22.8698	0.302431	0.913987	1.0295	18.2486	4.06065	3.54e-87	1.88e-85	yes	1226	1174	1174	564
ENSG00000179981	10194	NM_005786	TSHZ1	18	1	72922710	73001905	protein_coding	8281	zf-C2H2	0.810382	1.19279	0.529321	1.23788	0.299914	0.476145	0.213946	0.539689	0.553786	0.00161221	0.00205441	no	1227	1241	1265	1231
ENSG00000176165	2290		FOXG1	14	1	29235050	29238870	protein_coding	2754	Fork	0.263449	7.351	6.76325	3.26757	0.292877	8.82347	8.21911	4.28388	2.74036	1.15e-43	1.05e-42	yes	1228	748	784	1024
ENSG00000101076	3172		HNF4A	20	1	42984340	43061485	protein_coding	5560	RXR-like	0.526524	0.332265	1.4115	0.308995	0.290662	0.197542	0.849688	0.200695	0.889324	7.88e-09	1.43e-08	no	1229	1265	1194	1254
ENSG00000130700	140628	NM_080473	GATA5	20	-1	61038553	61051026	protein_coding	2595	zf-GATA	0.242977	0.70341	0.588006	1.19873	0.287532	0.896016	0.758133	1.66787	0.83095	6.9e-06	1.05e-05	no	1230	1178	1202	1145
ENSG00000064218	58524	NM_021240	DMRT3	9	1	976964	991731	protein_coding	2387	DM	0.22288	1.27098	0.902061	6.36025	0.286046	1.76014	1.26551	9.62072	2.60551	2.59e-41	2.14e-40	yes	1231	1100	1155	819
ENSG00000258405	147660	NM_001099694	ZNF578	19	1	52956829	53015407	protein_coding	7189	zf-C2H2	0.668453	1.72049	5.05791	2.43602	0.285135	0.791118	2.35485	1.22347	1.87052	4.86e-25	1.99e-24	yes	1232	1194	1068	1175
ENSG00000151623	4306		NR3C2	4	-1	148999913	149365850	protein_coding	6607	ESR-like	0.607724	1.05591	1.01969	0.618583	0.282001	0.528302	0.516805	0.338052	0.35789	0.0295358	0.0339437	no	1233	1231	1225	1244
ENSG00000179059	132625		ZFP42	4	1	188916925	188926204	protein_coding	2651	zf-C2H2	0.243227	97.6696	90.4004	70.592	0.280725	121.788	114.147	96.1436	6.32915	1.03e-123	3.32e-121	yes	1234	61	65	90
ENSG00000112041	7287		TULP1	6	-1	35465651	35480715	protein_coding	2958	Tub	0.263511	1.15347	2.54875	1.12187	0.272514	1.28903	2.88433	1.36928	1.50195	2.69e-15	6.96e-15	yes	1235	1136	1034	1163
ENSG00000198453	374900		ZNF568	19	1	37407231	37489602	protein_coding	9322	zf-C2H2	0.78991	2.59993	10.5674	9.06873	0.259939	0.92195	3.79465	3.51242	2.70308	1.02e-52	1.3e-51	yes	1236	1173	984	1055
ENSG00000170616	83482	NM_031309	SCRT1	8	-1	145554228	145559943	protein_coding	3778	zf-C2H2	0.303831	0.840286	1.03894	0.695802	0.246647	0.735212	0.920299	0.665005	0.651626	0.00050994	0.000676012	no	1237	1202	1187	1221
ENSG00000198040	7637		ZNF84	12	1	133613878	133639885	protein_coding	9515	zf-C2H2	0.749341	1.7398	2.01909	1.66359	0.241656	0.604427	0.71015	0.631216	0.792966	1.29e-05	1.92e-05	no	1238	1222	1208	1224
ENSG00000163623	4825		NKX6-1	4	-1	85413140	85419603	protein_coding	3086	Homeobox	0.24304	1.15352	1.01947	2.01066	0.241627	1.23563	1.10579	2.35247	1.28724	4.03e-12	8.82e-12	yes	1239	1141	1167	1107
ENSG00000135111	6926	NM_005996	TBX3	12	-1	115108059	115121969	protein_coding	5950	T-box	0.46592	3.01073	4.31284	2.72704	0.240076	1.67267	2.42598	1.65473	1.86932	3.9e-23	1.48e-22	yes	1240	1108	1064	1146
ENSG00000163064	2019	NM_001426	EN1	2	-1	119599747	119605254	protein_coding	2886	Homeobox	0.22288	1.25135	0.823417	18.1914	0.236588	1.43332	0.955032	22.7591	3.99009	3.94e-81	1.62e-79	yes	1241	1131	1183	483
ENSG00000185869	374899	NM_001171979	ZNF829	19	-1	37379026	37407193	protein_coding	7742	zf-C2H2	0.58744	1.68134	12.4881	11.4447	0.232664	0.717891	5.39901	5.33746	3.09994	3.93e-65	8.2e-64	yes	1242	1208	909	977
ENSG00000116132	5396		PRRX1	1	1	170631869	170708560	protein_coding	8246	Homeobox	0.607599	2.48258	1.62729	6.49743	0.226067	0.995207	0.660604	2.84488	2.23268	2.26e-34	1.39e-33	yes	1243	1166	1218	1088
ENSG00000138378	6775	NM_001243835	STAT4	2	-1	191894302	192016322	protein_coding	4250	STAT	0.303956	0.742619	1.0977	1.23788	0.219026	0.577598	0.864293	1.05157	0.786592	7.61e-06	1.15e-05	no	1244	1227	1192	1193
ENSG00000181722	26137	NM_001164343	ZBTB20	3	-1	114056941	114866118	protein_coding	8279	ZBTB	0.546995	0.762196	1.1762	1.54663	0.202503	0.304325	0.475472	0.674516	0.725187	4.34e-05	6.25e-05	no	1245	1257	1230	1219
ENSG00000137203	7020		TFAP2A	6	-1	10393419	10419892	protein_coding	8245	AP-2	0.506489	16.4803	8.88116	37.2592	0.188265	6.60739	3.60558	16.3161	4.68144	2.99e-90	1.84e-88	yes	1246	837	995	608
ENSG00000125492	56751	NM_020064	BARHL1	9	1	135457572	135465653	protein_coding	2341	Homeobox	0.141742	1.07532	2.09762	16.4525	0.185908	1.51843	2.99898	25.3753	3.95316	1.05e-75	3.46e-74	yes	1247	1120	1030	436
ENSG00000196263	57573	NM_020813	ZNF471	19	1	57019212	57041590	protein_coding	6783	zf-C2H2	0.404817	0.234543	3.15693	3.42237	0.183504	0.114301	1.55833	1.8217	1.85432	6.98e-31	3.74e-30	yes	1248	1271	1127	1135
ENSG00000170374	121340	NM_001173467	SP7	12	-1	53720362	53739099	protein_coding	3411	zf-C2H2	0.202596	0.312961	0.725224	1.48905	0.182028	0.303302	0.711391	1.57612	1.05938	6.2e-11	1.27e-10	yes	1249	1258	1206	1154
ENSG00000177873	285267		ZNF619	3	1	40518604	40531727	protein_coding	4514	zf-C2H2	0.263199	5.25964	1.03924	0.561113	0.179115	3.8517	0.770854	0.448758	2.32351	3.33e-37	2.31e-36	yes	1250	959	1200	1236
ENSG00000113196	9421	NM_004821	HAND1	5	-1	153854532	153857824	protein_coding	1738	bHLH	0.101423	0.781828	2.43037	2.1081	0.178065	1.48701	4.6785	4.37922	1.65377	2.83e-18	8.53e-18	yes	1251	1125	939	1017
ENSG00000172748	169270		ZNF596	8	1	182137	197342	protein_coding	5385	zf-C2H2	0.303831	1.38823	0.882437	1.21777	0.173042	0.852185	0.548744	0.816534	0.88125	5.3e-07	8.64e-07	no	1252	1182	1222	1210
ENSG00000008441	4784	NM_002501	NFIX	19	1	13106422	13209610	protein_coding	6302	CTF/NFI	0.344213	0.821311	1.25451	0.986114	0.167737	0.430815	0.666121	0.564965	0.753085	5.5e-05	7.84e-05	no	1253	1247	1217	1228
ENSG00000196275	84163	NM_173537	GTF2IRD2	7	-1	74210483	74267847	protein_coding	7233	GTF2I	0.384782	0.997123	1.09774	1.70131	0.163262	0.455709	0.507893	0.849272	0.972199	2.03e-07	3.4e-07	no	1254	1243	1226	1203
ENSG00000159263	6493		SIM2	21	1	38071433	38122218	protein_coding	7652	Others	0.405066	0.93872	0.450863	1.27655	0.162411	0.405531	0.197183	0.602298	0.702305	9.38e-06	1.41e-05	no	1255	1249	1268	1226
ENSG00000162599	4774		NFIA	1	1	61330931	61928465	protein_coding	10872	CTF/NFI	0.566843	0.996958	1.15684	1.29452	0.160211	0.303125	0.35624	0.429956	0.555267	0.00520689	0.00635856	no	1256	1259	1247	1240
ENSG00000186777	654254	NM_001137608	ZNF732	4	-1	264464	299110	protein_coding	2193	zf-C2H2	0.101235	0.215021	16.8219	7.21085	0.141785	0.324112	25.678	11.8723	4.03623	4.75e-79	1.77e-77	yes	1257	1255	382	742
ENSG00000174428	389524		GTF2IRD2B	7	1	74508364	74565623	protein_coding	8087	GTF2I	0.36456	0.957804	0.764583	1.02372	0.138307	0.391509	0.316456	0.45713	0.574698	0.00171337	0.00217874	no	1258	1251	1255	1235
ENSG00000184828	201501	NM_001039360	ZBTB7C	18	-1	45553044	45937123	protein_coding	7648	ZBTB	0.344649	1.44647	1.098	1.1797	0.137772	0.625192	0.480648	0.556905	0.871705	2.34e-06	3.66e-06	no	1259	1218	1229	1229
ENSG00000197124	91120		ZNF682	19	-1	20107867	20150315	protein_coding	4968	zf-C2H2	0.222755	6.35366	16.2532	15.5634	0.137634	4.22764	10.9515	11.3111	3.83628	4.74e-70	1.2e-68	yes	1260	937	696	756
ENSG00000180787	124961	NM_153018	ZFP3	17	1	4981543	4999669	protein_coding	5206	zf-C2H2	0.202658	0.743003	0.941085	3.28661	0.119172	0.471786	0.605131	2.27943	1.84771	4.73e-24	1.86e-23	yes	1261	1242	1220	1112
ENSG00000237440	100129842		ZNF737	19	-1	20718631	20748615	protein_coding	3539	zf-C2H2	0.121457	2.99142	8.43037	13.3606	0.105486	2.79418	7.97396	13.6307	3.69766	2.39e-63	4.63e-62	yes	1262	1029	798	693
ENSG00000143032	343472	NM_020063	BARHL2	1	-1	91177096	91182794	protein_coding	1979	Homeobox	0.0607911	0.469141	0.0392475	1.74081	0.0940737	0.783629	0.0664944	3.1758	1.41276	1.12e-20	3.78e-20	yes	1263	1195	1278	1072
ENSG00000167555	84436		ZNF528	19	1	52901102	52921665	protein_coding	8530	zf-C2H2	0.242977	2.18985	8.56744	7.30876	0.0874731	0.848641	3.36198	3.09363	2.96056	5.57e-51	6.7e-50	yes	1264	1183	1007	1075
ENSG00000177932	30832	NM_014594	ZNF354C	5	1	178487416	178510538	protein_coding	5411	zf-C2H2	0.101173	5.04358	9.74464	15.6625	0.0575533	3.08117	6.02908	10.4509	3.93899	3.29e-65	6.91e-64	yes	1265	1007	882	782
ENSG00000128573	93986		FOXP2	7	1	113726382	114333827	protein_coding	15782	Fork	0.263324	0.46925	0.41169	1.25608	0.0511694	0.098288	0.0873108	0.28739	0.845058	2.56e-07	4.25e-07	no	1266	1275	1276	1248
ENSG00000187821	391723		HELT	4	1	185939995	185941958	protein_coding	1236	bHLH	0.0202845	0.0390996	0.0980073	1.00539	0.0500771	0.104571	0.265332	2.93692	0.986189	1.02e-14	2.57e-14	no	1267	1273	1261	1079
ENSG00000178187	285676	NM_182594	ZNF454	5	1	178368192	178393434	protein_coding	2662	zf-C2H2	0.040569	1.89592	0.274398	2.35892	0.0465029	2.35431	0.344874	3.19947	1.70612	1.42e-25	6e-25	yes	1268	1053	1253	1069
ENSG00000111046	4618	NM_002469	MYF6	12	1	81101277	81103253	protein_coding	1465	bHLH	0.0202845	0.332593	0.156767	2.18544	0.0422494	0.750493	0.357889	5.38588	1.65788	4.08e-24	1.61e-23	yes	1269	1200	1246	976
ENSG00000105392	1406		CRX	19	1	48322703	48346587	protein_coding	6324	TF_Otx	0.0810133	0.76247	0.548945	1.87597	0.0393032	0.398554	0.290557	1.071	1.42492	8.05e-16	2.14e-15	yes	1270	1250	1257	1191
ENSG00000180938	137209	NM_152412	ZNF572	8	1	125985540	125991631	protein_coding	3275	zf-C2H2	0.040569	0.352006	0.196163	1.87479	0.0377987	0.355305	0.200694	2.06701	1.48069	5.89e-20	1.92e-19	yes	1271	1252	1266	1125
ENSG00000006377	1750		DLX6	7	1	96634860	96640351	protein_coding	3449	Homeobox	0.0405066	3.03025	1.21556	0.193226	0.0360327	2.9043	1.17978	0.202298	1.97021	6.59e-30	3.38e-29	yes	1272	1024	1160	1253
ENSG00000112333	7101	NM_003269	NR2E1	6	1	108487262	108510013	protein_coding	3733	RXR-like	0.0404442	0.273752	0.274547	1.2568	0.0334216	0.242415	0.246297	1.21557	1.12905	5.62e-13	1.29e-12	yes	1273	1263	1262	1177
ENSG00000012817	8284		KDM5D	Y	-1	21865751	21906825	protein_coding	9463	ARID	0.101235	0.0390996	72.6784	0	0.0328579	0.0136584	25.7094	0	6.22614	1.83e-132	1.15e-129	yes	1274	1281	380	1280
ENSG00000213967	730087		ZNF726	19	1	24097678	24127961	protein_coding	6289	zf-C2H2	0.0606664	0.195553	2.41134	0.135282	0.0297574	0.102788	1.28334	0.0776722	1.70045	3.17e-27	1.44e-26	yes	1275	1274	1152	1267
ENSG00000256229	90649		ZNF486	19	1	20278037	20311299	protein_coding	4261	zf-C2H2	0.040569	7.72363	15.1152	16.588	0.029052	5.99197	11.8735	14.056	4.10031	3.19e-68	7.47e-67	yes	1276	864	671	677
ENSG00000198046	63934		ZNF667	19	-1	56950694	56989434	protein_coding	9129	zf-C2H2	0.0810756	0.645281	10.2921	12.0063	0.0271735	0.233661	3.77341	4.74858	3.6085	6.12e-71	1.6e-69	yes	1277	1264	986	997
ENSG00000227124	100131827		ZNF717	3	-1	75758794	75834734	protein_coding	6917	zf-C2H2	0.0606664	1.05569	0.117631	0	0.0270557	0.504515	0.0569244	0	1.05163	2.21e-15	5.75e-15	yes	1278	1239	1281	1280
ENSG00000188171	199777	NM_001076675	ZNF626	19	-1	20802867	20844402	protein_coding	6713	zf-C2H2	0.0404442	3.59739	17.0386	13.2477	0.0185852	1.77144	8.49742	7.12493	4.13674	1.85e-64	3.76e-63	yes	1279	1099	775	902
ENSG00000067646	7544		ZFY	Y	1	2803112	2850547	protein_coding	5737	zf-C2H2	0.0202845	0	13.1758	0	0.0107888	0	7.68873	0	3.84696	6.13e-78	2.19e-76	yes	1280	1282	813	1280
ENSG00000234444	728927		ZNF736	7	1	63767837	63815238	protein_coding	9409	zf-C2H2	0.0202221	0	4.29355	0.0772191	0.00662997	0	1.52746	0.0296393	2.42316	4.8e-46	4.79e-45	yes	1281	1282	1130	1275
ENSG00000105880	1749	NM_005221	DLX5	7	-1	96649704	96654409	protein_coding	1895	Homeobox	0	9.20706	2.37169	0.599189	0	16.0607	4.18763	1.1417	3.37261	7.69e-56	1.11e-54	yes	1282	531	954	1183
ENSG00000198105	57209		ZNF248	10	-1	38091751	38147034	protein_coding	6464	zf-C2H2	0	0.234762	0.0196238	19.6849	0	0.120059	0.0101789	10.9951	4.39256	4.05e-90	2.43e-88	yes	1282	1270	1284	766
ENSG00000152467	284312		ZSCAN1	19	1	58545400	58565999	protein_coding	2389	zf-C2H2	0	1.42722	0.941123	4.31187	0	1.97484	1.31882	6.5166	2.42807	2.49e-34	1.53e-33	yes	1282	1074	1148	927
ENSG00000184895	6736	NM_003140	SRY	Y	-1	2654896	2655740	protein_coding	845	HMG	0	0	1.19597	0	0	0	4.73799	0	1.14757	2.56e-21	8.89e-21	yes	1282	1282	937	1280

## Sheet: Top 100 highly expressed TFs
ensembl_id	entrez_id	refseq_mrna	hgnc_symbol	chromosome_name	strand	start_position	end_position	gene_biotype	length	TF.family	Mean CPM of Replicates				Mean TPM of Replicates				log2FC (max(CPM)/(min(CPM)	P-Value	FDR	Ranking				Common
											H7	HUES1	HUES8	HUES9	H7	HUES1	HUES8	HUES9				H7	HUES1	HUES8	HUES9
ENSG00000137309	3159	NM_145903	HMGA1	6	1	34204650	34214008	protein_coding	2327	HMGI/HMGY	1684.74	1640.21	1869.71	1355.72	2221.02	2330.01	2689.42	2103.56	0.463497	1.68e-41	1.4e-40	1	1	1	1	yes
ENSG00000011052	4831		NME2	17	1	49230951	49249105	protein_coding	1241	Others	350.51	311.381	291.165	214.671	866.494	829.422	785.295	624.567	0.704805	2.13e-53	2.78e-52	2	4	4	4	yes
ENSG00000204531	5460		POU5F1	6	-1	31132119	31148508	protein_coding	2876	Pou	807.75	360.453	395.272	140.939	861.664	414.3	460.031	176.939	2.51055	2.61e-134	1.81e-131	3	9	7	33	yes
ENSG00000065978	4904	NM_004559	YBX1	1	1	43148098	43168020	protein_coding	1930	CSD	461.376	490.18	471.595	383.788	733.402	839.563	817.888	717.983	0.352226	1.32e-28	6.4e-28	4	3	3	3	yes
ENSG00000131914	79727	NM_024674	LIN28A	1	1	26737269	26756213	protein_coding	4008	CSD	831.078	1418.56	1571.3	1139.7	636.167	1169.98	1312.29	1026.69	0.918102	1.9e-83	8.61e-82	5	2	2	2	yes
ENSG00000169714	7555	NM_001127194	CNBP	3	-1	128888327	128902765	protein_coding	1927	Others	395.673	413.916	412.489	331.217	629.943	710.045	716.505	620.588	0.32078	1.46e-26	6.47e-26	6	5	5	5	yes
ENSG00000043355	7546	NM_007129	ZIC2	13	1	100634026	100639018	protein_coding	3301	zf-C2H2	416.115	332.474	397.83	504.853	386.715	332.941	403.412	552.208	0.601148	9.48e-49	1.05e-47	7	14	8	6	yes
ENSG00000128272	468		ATF4	22	1	39915700	39918691	protein_coding	2515	TF_bZIP	304.384	309.116	300.249	254.904	371.332	406.292	399.603	365.945	0.277265	4.44e-20	1.46e-19	8	10	9	11	yes
ENSG00000117318	3399	NM_002167	ID3	1	-1	23884409	23886285	protein_coding	1797	bHLH	199.233	189.453	116.788	168.614	340.148	348.505	217.543	338.784	0.765563	2.42e-56	3.56e-55	9	13	30	13	yes
ENSG00000009307	7812	NM_007158	CSDE1	1	-1	115259534	115301297	protein_coding	5755	CSD	637.69	652.064	684.781	606.264	339.97	374.542	398.303	380.357	0.175466	1.2e-09	2.29e-09	10	11	10	10	yes
ENSG00000164104	3148		HMGB2	4	-1	174252846	174256276	protein_coding	2775	HMG	305.54	304.891	315.694	275.356	337.814	363.192	380.783	358.265	0.196645	3.41e-10	6.71e-10	11	12	11	12	yes
ENSG00000165821	6297	NM_005407	SALL2	14	-1	21989232	22005350	protein_coding	5365	zf-C2H2	567.419	506.639	557.252	435.196	324.483	312.166	347.671	292.884	0.382009	2.7e-34	1.66e-33	12	16	12	17	yes
ENSG00000181449	6657		SOX2	3	1	181429714	181432221	protein_coding	2508	HMG	259.551	496.473	475.769	300.965	317.489	654.37	634.964	433.28	0.933113	4.75e-85	2.3e-83	13	6	6	9	yes
ENSG00000029993	3149		HMGB3	X	1	150148982	150159248	protein_coding	3967	HMG	377.642	189.825	164.645	129.944	292.07	158.178	138.926	118.269	1.53203	7.71e-105	9.37e-103	14	40	48	69	yes
ENSG00000124766	6659	NM_003107	SOX4	6	1	21593972	21598847	protein_coding	4876	HMG	445.77	228.983	218.242	187.952	280.453	155.237	149.816	139.177	1.24155	3.98e-95	3.12e-93	15	43	45	50	yes
ENSG00000130522	3727		JUND	19	-1	18390563	18392432	protein_coding	1870	TF_bZIP	167.624	111.763	95.3975	136.501	274.971	197.566	170.757	263.562	0.806805	5.24e-49	5.89e-48	16	32	38	20	yes
ENSG00000118418	9324	NM_004242	HMGN3	6	-1	79910962	79944406	protein_coding	872	Others	77.7292	83.6312	82.6148	70.6346	273.521	317.035	317.119	292.463	0.240729	1.53e-08	2.73e-08	17	15	13	18	yes
ENSG00000008083	3720	NM_004973	JARID2	6	1	15246527	15522252	protein_coding	6490	ARID	551.287	332.178	378.4	247.735	260.627	169.193	195.165	137.824	1.15087	7.41e-88	4.09e-86	18	37	32	51	yes
ENSG00000143799	142	NM_001618	PARP1	1	-1	226548392	226595780	protein_coding	7169	Others	604.224	520.776	512.733	428.213	258.574	240.131	239.401	215.665	0.49582	1.21e-41	1.02e-40	19	23	23	28	yes
ENSG00000130182	84891	NM_032805	ZSCAN10	16	-1	3138891	3149318	protein_coding	3319	zf-C2H2	263.922	212.581	231.494	115.902	243.965	211.725	233.46	126.085	1.18036	3.66e-81	1.51e-79	20	27	26	60	yes
ENSG00000125968	3397	NM_002165	ID1	20	1	30193086	30194318	protein_coding	1233	bHLH	88.1445	185.603	111.591	161.99	219.311	497.596	302.937	474.359	1.06592	7.83e-74	2.33e-72	21	7	16	7	yes
ENSG00000103495	4150	NM_001276275	MAZ	16	1	29817427	29823649	protein_coding	4038	zf-C2H2	263.914	316.66	347.165	313.817	200.485	259.228	287.778	280.602	0.3943	1.2e-27	5.55e-27	22	20	18	19	yes
ENSG00000082641	4779		NFE2L1	17	1	46125691	46138849	protein_coding	5825	TF_bZIP	362.351	448.34	485.557	352.932	190.854	254.429	279.019	218.762	0.459197	4.7e-46	4.7e-45	23	21	20	27	yes
ENSG00000160113	2063	NM_005234	NR2F6	19	-1	17342692	17356749	protein_coding	2676	RXR-like	164.993	128.335	141.18	122.369	189.127	158.531	176.602	165.11	0.42808	4e-09	7.4e-09	24	39	33	38	yes
ENSG00000071564	6929		TCF3	19	-1	1609291	1652604	protein_coding	6061	bHLH	361.711	492.469	550.315	541.064	183.084	268.59	303.919	322.318	0.604087	7.39e-56	1.07e-54	25	18	14	14	yes
ENSG00000149136	6749	NM_003146	SSRP1	11	-1	57093459	57103351	protein_coding	6323	HMG	357.116	426.98	444.544	354.287	173.264	223.223	235.331	202.306	0.326637	3.41e-32	1.93e-31	26	25	25	29	yes
ENSG00000115816	10153	NM_005760	CEBPZ	2	-1	37428755	37458856	protein_coding	3629	Others	204.332	231.109	275.381	109.746	172.758	210.516	254.017	109.189	1.31958	7.06e-85	3.39e-83	27	29	22	77	yes
ENSG00000198911	6721	NM_004599	SREBF2	22	1	42229109	42303312	protein_coding	7531	bHLH	412.383	332.171	265.769	344.537	167.994	145.802	118.127	165.181	0.631916	5.42e-51	6.53e-50	28	46	61	37	yes
ENSG00000101057	4605	NM_002466	MYBL2	20	1	42295754	42345136	protein_coding	2682	MYB	146.776	192.015	218.893	119.717	167.903	236.663	273.195	161.167	0.865285	5.7e-65	1.18e-63	29	24	21	40	yes
ENSG00000173473	6599	NM_003074	SMARCC1	3	-1	47626762	47823596	protein_coding	7645	MYB	417.156	504.58	543.289	469.193	167.413	218.177	237.882	221.59	0.380339	5.58e-31	3.01e-30	30	26	24	26	yes
ENSG00000156925	7547	NM_003413	ZIC3	X	1	136648301	136659850	protein_coding	4136	zf-C2H2	196.255	233.853	108.753	103.723	145.579	186.904	88.018	90.5472	1.1653	2.84e-89	1.65e-87	31	34	94	95	yes
ENSG00000175832	2118	NM_001079675	ETV4	17	-1	41605212	41656988	protein_coding	3607	ETS	170.782	77.5921	80.7932	32.0578	145.247	71.1094	74.9766	32.0893	2.37815	1.26e-106	1.68e-104	32	117	120	368	no
ENSG00000167635	7705		ZNF146	19	1	36705504	36729676	protein_coding	4146	zf-C2H2	193.733	197.983	202.742	166.513	143.389	157.854	163.692	145.008	0.28254	1.52e-16	4.19e-16	33	41	40	47	yes
ENSG00000173673	390992	NM_001024598	HES3	1	1	6304252	6305638	protein_coding	697	bHLH	32.4866	96.1667	60.3449	47.2811	142.996	456.087	289.804	244.933	1.53733	1.03e-71	2.79e-70	34	8	17	24	yes
ENSG00000101115	57167	NM_020436	SALL4	20	-1	50400581	50419059	protein_coding	4061	zf-C2H2	189.049	336.563	345.065	343.134	142.814	273.961	284.413	305.077	0.864751	1.36e-73	4.02e-72	35	17	19	16	yes
ENSG00000148200	2649	NM_001489	NR6A1	9	-1	127279554	127533589	protein_coding	7124	GCNF-like	320.667	290.023	280.629	330.422	138.105	134.575	131.857	167.464	0.234853	4.88e-17	1.38e-16	36	51	49	36	yes
ENSG00000074219	8463	NM_001256661	TEAD2	19	-1	49843852	49865714	protein_coding	2980	TEA	133.248	190.258	200.282	216.536	137.18	211.049	224.96	262.354	0.696365	5.6e-51	6.73e-50	37	28	28	21	yes
ENSG00000100644	3091		HIF1A	14	1	62162231	62214976	protein_coding	5150	Others	223.184	217.862	235.031	180.925	132.976	139.84	152.765	126.844	0.375666	1.53e-25	6.47e-25	38	48	44	58	yes
ENSG00000050344	9603	NM_004289	NFE2L3	7	1	26191860	26226745	protein_coding	4249	TF_bZIP	183.635	69.637	75.0126	33.5686	132.601	54.1763	59.0981	28.5243	2.41787	8.1e-109	1.2e-106	39	168	160	402	no
ENSG00000100219	7494	NM_005080	XBP1	22	-1	29190543	29196585	protein_coding	3028	TF_bZIP	123.601	120.289	117.064	95.7443	125.254	131.318	129.411	114.165	0.365192	2.4e-20	7.98e-20	40	54	50	71	yes
ENSG00000149480	9219	NM_004739	MTA2	11	-1	62360686	62369312	protein_coding	4236	zf-GATA	166.084	175.789	149.058	147.802	120.274	137.18	117.787	125.981	0.248663	4.75e-15	1.21e-14	41	50	63	61	yes
ENSG00000165804	51222	NM_016423	ZNF219	14	-1	21558205	21572881	protein_coding	4643	zf-C2H2	168.484	219.207	235.597	253.93	111.341	156.067	169.852	197.47	0.589006	1.15e-43	1.05e-42	42	42	39	30	yes
ENSG00000134323	4613	NM_005378	MYCN	2	1	16080686	16087129	protein_coding	2602	bHLH	93.3757	127.755	115.709	82.4157	110.068	162.303	148.849	114.363	0.62632	2.51e-37	1.75e-36	43	38	46	70	yes
ENSG00000167771	283248	NM_173587	RCOR2	11	-1	63678693	63684316	protein_coding	2738	MYB	97.3388	168.399	181.444	181.889	109.067	203.311	221.817	239.857	0.895249	1.06e-65	2.27e-64	44	31	29	25	yes
ENSG00000182979	9112	NM_004689	MTA1	14	1	105886159	105937066	protein_coding	6964	zf-GATA	243.125	260.634	263.76	232.521	107.104	123.717	126.771	120.555	0.181166	9.98e-10	1.92e-09	45	57	51	64	yes
ENSG00000160973	8928	NM_003923	FOXH1	8	-1	145698795	145701718	protein_coding	2503	Fork	86.6233	104.979	117.022	82.7615	106.179	138.642	156.492	119.386	0.494729	2.54e-31	1.39e-30	46	49	42	68	yes
ENSG00000197961	7675		ZNF121	19	-1	9671029	9695209	protein_coding	4283	zf-C2H2	147.624	106.587	86.1477	86.2875	105.754	82.2646	67.3306	72.7408	0.770279	1.32e-55	1.89e-54	47	97	134	133	no
ENSG00000112658	6722	NM_003131	SRF	6	1	43139037	43149243	protein_coding	4262	SRF	146.17	146.502	131.315	99.2016	105.218	113.628	103.131	84.0397	0.557936	2.64e-39	2.01e-38	48	67	71	109	no
ENSG00000162613	8880		FUBP1	1	-1	78409740	78444794	protein_coding	5666	Others	191.108	260.659	295.13	273.49	103.486	152.073	174.348	174.277	0.624359	3.06e-49	3.48e-48	49	44	36	34	yes
ENSG00000204304	5089	NM_002586	PBX2	6	-1	32152512	32157963	protein_coding	4350	Homeobox	142.93	154.812	158.229	194.475	100.802	117.644	121.749	161.417	0.441605	2.39e-29	1.2e-28	50	63	57	39	yes
ENSG00000189403	3146		HMGB1	13	-1	31032884	31191734	protein_coding	5828	HMG	185.642	170.867	160.643	137.527	97.7285	96.9155	92.2634	85.201	0.430192	1.27e-27	5.89e-27	51	79	85	105	no
ENSG00000214022	29803		REPIN1	7	1	150065278	150071133	protein_coding	4649	zf-C2H2	147.306	165.707	169.134	133.375	97.205	117.825	121.777	103.586	0.34041	5.43e-22	1.95e-21	52	62	56	80	yes
ENSG00000185650	677		ZFP36L1	14	-1	69254377	69263190	protein_coding	6676	Others	210.174	182.904	168.72	274.078	96.5802	90.5656	84.5924	148.23	0.696705	4.43e-56	6.45e-55	53	84	100	43	yes
ENSG00000141510	7157		TP53	17	-1	7565097	7590856	protein_coding	3924	P53	121.97	128.733	147.881	89.363	95.3527	108.447	126.147	82.2255	0.720495	1.18e-45	1.16e-44	54	71	52	115	no
ENSG00000064961	10362		HMG20B	19	1	3572775	3579086	protein_coding	3857	HMG	119.802	83.9688	81.909	72.2458	95.2868	71.9656	71.0826	67.6311	0.721879	3.99e-44	3.68e-43	55	115	128	150	no
ENSG00000171425	51545		ZNF581	19	1	56146825	56156988	protein_coding	1736	zf-C2H2	52.9417	35.7156	41.3858	45.2992	93.5677	68.0084	79.7961	94.2149	0.555161	2.24e-20	7.45e-20	56	125	105	92	no
ENSG00000144485	55502		HES6	2	-1	239146908	239149303	protein_coding	2037	bHLH	61.6116	49.1683	36.6231	27.7445	92.7916	79.7902	60.1829	49.1771	1.12359	2.28e-51	2.79e-50	57	102	157	223	no
ENSG00000105419	56917		MEIS3	19	-1	47906381	47922780	protein_coding	5122	Homeobox	153.401	53.4097	47.6384	92.5378	91.8822	34.4696	31.1298	65.231	1.66678	9.66e-95	7.36e-93	58	288	329	159	no
ENSG00000117139	10765	NM_006618	KDM5B	1	-1	202696526	202778598	protein_coding	9185	ARID	271.539	286.727	324.53	305.063	90.6983	103.192	118.272	119.92	0.256339	6.04e-16	1.62e-15	59	73	60	67	yes
ENSG00000198146	54989	NM_014106	ZNF770	15	-1	35270542	35280488	protein_coding	5439	zf-C2H2	158.659	108.15	106.339	76.3529	89.5083	65.73	65.4446	50.6853	1.0457	2.15e-64	4.37e-63	60	134	141	212	no
ENSG00000198816	140467		ZNF358	19	1	7580178	7585912	protein_coding	2072	zf-C2H2	60.1945	73.3848	75.0114	86.8232	89.1226	117.077	121.186	151.297	0.521376	7.44e-23	2.78e-22	61	65	58	42	yes
ENSG00000169957	79724	NM_024671	ZNF768	16	-1	30535325	30538142	protein_coding	2392	zf-C2H2	69.1456	85.1161	73.5962	79.7281	88.685	117.627	102.984	120.346	0.296041	3.06e-11	6.38e-11	62	64	72	65	yes
ENSG00000111206	2305		FOXM1	12	-1	2966847	2986206	protein_coding	4784	Fork	137.993	149.065	142.178	105.938	88.4807	103	99.4824	79.9528	0.488961	2.78e-31	1.52e-30	63	74	76	120	no
ENSG00000117713	8289	NM_006015	ARID1A	1	1	27022524	27108595	protein_coding	9246	ARID	265.636	375.997	385.461	431.637	88.1286	134.427	139.549	168.557	0.69833	3.32e-56	4.86e-55	64	52	47	35	yes
ENSG00000103449	6299	NM_002968	SALL1	16	-1	51169886	51185278	protein_coding	5660	zf-C2H2	160.626	304.336	296.272	202.051	87.0747	177.743	175.212	128.892	0.917787	8.41e-77	2.9e-75	65	36	35	57	yes
ENSG00000164048	51385	NM_016089	ZNF589	3	1	48282590	48340743	protein_coding	5521	zf-C2H2	155.948	165.903	177.915	139.159	86.666	99.3326	107.865	91.0048	0.352341	1.25e-20	4.22e-20	66	76	68	94	yes
ENSG00000189067	9516	NM_001136472	LITAF	16	-1	11641853	11730237	protein_coding	4784	zf-LITAF-like	133.124	126.429	138.12	91.5841	85.3771	87.36	96.6416	69.1207	0.587579	2.08e-39	1.59e-38	67	88	79	146	no
ENSG00000153048	23589	NM_001042476	CARHSP1	16	-1	8946799	8962866	protein_coding	5545	CSD	153.416	178.134	183.931	150.675	84.8916	106.194	111.026	98.1103	0.286096	2.95e-20	9.74e-20	68	72	67	86	yes
ENSG00000101126	23394		ADNP	20	-1	49505585	49547958	protein_coding	7133	Homeobox	197.228	243.278	255.417	246.036	84.8302	112.742	119.86	124.538	0.371361	3.6e-27	1.64e-26	69	68	59	62	yes
ENSG00000152284	83439	NM_031283	TCF7L1	2	1	85360533	85537511	protein_coding	4414	HMG	121.44	166.447	205.3	132.942	84.4075	124.652	155.68	108.745	0.752771	7.08e-57	1.06e-55	70	56	43	78	yes
ENSG00000060138	8531	NM_001145426	YBX3	12	-1	10851683	10875911	protein_coding	8615	CSD	235.885	261.313	270.003	170.43	83.9871	100.267	104.908	71.4282	0.660763	1.51e-48	1.67e-47	71	75	70	139	no
ENSG00000205250	1874	NM_001950	E2F4	16	1	67226072	67232821	protein_coding	3582	E2F	97.7808	106.604	108.573	96.6164	83.7579	98.3795	101.458	97.3868	0.166786	1.15e-06	1.83e-06	72	77	73	89	yes
ENSG00000196498	9612		NCOR2	12	-1	124808961	125052135	protein_coding	13975	MYB	379.278	410.75	398.554	379.299	83.2551	97.1588	95.4618	97.9966	0.114728	1.66e-05	2.46e-05	73	78	81	87	yes
ENSG00000089486	29965	NM_001199054	CDIP1	16	-1	4560676	4588829	protein_coding	4268	zf-LITAF-like	114.798	105.123	97.145	80.6278	82.5169	81.4196	76.1905	68.2078	0.504622	1.06e-27	4.93e-27	74	99	115	149	no
ENSG00000177426	7050		TGIF1	18	1	3411606	3458409	protein_coding	6608	Homeobox	175.188	172.703	181.112	151.817	81.3438	86.3942	91.7416	82.9519	0.253097	2.7e-13	6.28e-13	75	91	86	112	no
ENSG00000177732	6666		SOX12	20	1	306207	310865	protein_coding	4659	HMG	122.155	154.618	157.762	188.124	80.4246	109.704	113.345	145.793	0.618992	2.46e-39	1.87e-38	76	69	66	46	yes
ENSG00000138073	10113		PREB	2	-1	27353624	27357543	protein_coding	3221	Others	81.0528	57.277	48.4434	48.5467	77.2075	58.7819	50.3411	54.4188	0.730949	1.24e-41	1.04e-40	77	153	195	190	no
ENSG00000152518	678	NM_006887	ZFP36L2	2	-1	43449541	43453748	protein_coding	3696	Others	92.8892	215.645	180.643	129.499	77.0855	192.869	163.6	126.509	1.20654	2.13e-24	8.5e-24	78	33	41	59	yes
ENSG00000100811	7528		YY1	14	1	100704635	100749129	protein_coding	7481	zf-C2H2	187.239	199.583	203.424	179.837	76.7938	88.1901	91.0203	86.7962	0.176885	1.74e-08	3.1e-08	79	86	87	100	yes
ENSG00000167491	54815		GATAD2A	19	1	19496635	19619740	protein_coding	7296	Others	182.425	182.811	185.622	141.777	76.7067	82.8274	85.1605	70.1613	0.386422	2.64e-28	1.26e-27	80	96	99	144	no
ENSG00000176946	51078	NM_001164356	THAP4	2	-1	242523820	242576864	protein_coding	3147	THAP	78.6218	75.4018	71.3807	56.8395	76.6549	79.2027	75.9207	65.2131	0.461213	1.57e-21	5.53e-21	81	103	117	160	no
ENSG00000118707	60436	NM_001199514	TGIF2	20	1	35201891	35222353	protein_coding	3784	Homeobox	92.9625	104.08	105.318	73.7783	75.3743	90.9221	93.1611	70.3973	0.507809	2.39e-30	1.25e-29	82	83	83	143	no
ENSG00000105722	2077	NM_006494	ERF	19	-1	42751724	42759309	protein_coding	3295	ETS	79.3146	77.6919	85.3982	110.485	73.8432	77.9428	86.7503	121.069	0.502701	7.7e-31	4.12e-30	83	106	96	63	no
ENSG00000142539	NA		NA	19	1	50919056	50931666	protein_coding	1265	ETS	29.9943	29.1309	29.0144	24.6907	72.7537	76.1237	76.7684	70.4722	0.271006	6.38e-05	9.05e-05	84	110	113	142	no
ENSG00000071655	53615		MBD3	19	-1	1576639	1592882	protein_coding	5173	MBD	122.331	150.652	137.392	147.259	72.5518	96.2693	88.9005	102.783	0.298267	2.85e-16	7.75e-16	85	80	90	81	yes
ENSG00000204366	221527	NM_181842	ZBTB12	6	-1	31867384	31869769	protein_coding	1875	ZBTB	44.2963	61.8961	66.1454	74.1451	72.4687	109.123	118.077	142.778	0.730532	2.27e-34	1.4e-33	86	70	62	49	yes
ENSG00000162702	23528	NM_001281293	ZNF281	1	-1	200374068	200379184	protein_coding	4895	zf-C2H2	115.422	105.919	106.125	81.2233	72.347	71.5279	72.5729	59.9108	0.501871	2.58e-28	1.23e-27	87	116	123	172	no
ENSG00000126012	8242	NM_004187	KDM5C	X	-1	53220503	53254604	protein_coding	8727	ARID	205.272	192.446	201.812	212.246	72.1593	72.8951	77.4039	87.812	0.140575	8.3e-05	0.000116699	88	113	111	97	no
ENSG00000198176	7027		TFDP1	13	1	114239013	114295785	protein_coding	3767	E2F	87.6791	108.913	108.025	91.5447	71.4037	95.5739	95.9908	87.744	0.309764	1.57e-18	4.8e-18	89	81	80	98	yes
ENSG00000068323	7030		TFE3	X	-1	48886242	48901012	protein_coding	4278	bHLH	99.5717	90.6916	93.8697	71.7053	71.3936	70.078	73.4481	60.5193	0.468089	6.43e-24	2.52e-23	90	119	121	170	no
ENSG00000126456	3661		IRF3	19	-1	50162826	50169132	protein_coding	3794	IRF	88.2441	101.638	112.259	85.6692	71.3583	88.5554	99.0406	81.5277	0.386121	1.76e-22	6.46e-22	91	85	77	117	no
ENSG00000139800	85416	NM_033132	ZIC5	13	-1	100615218	100624163	protein_coding	4639	zf-C2H2	107.868	96.4983	107.847	140.9	71.3429	68.7624	77.8168	109.663	0.541416	3.32e-34	2.04e-33	92	124	110	76	no
ENSG00000090661	79603		CERS4	19	1	8271620	8327305	protein_coding	4059	Homeobox	91.1589	57.2015	56.6989	63.1592	68.9073	46.5847	46.7585	56.1826	0.675752	6.76e-41	5.48e-40	93	201	214	185	no
ENSG00000168286	57215	NM_020457	THAP11	16	1	67876213	67878097	protein_coding	1885	THAP	41.7035	49.0087	50.6397	43.7724	67.866	85.9441	89.9222	83.843	0.274277	4.58e-08	7.95e-08	94	93	89	110	no
ENSG00000136997	4609		MYC	8	1	128747680	128753674	protein_coding	2995	bHLH	65.7615	40.8993	43.4641	15.2559	67.3693	45.1414	48.5755	18.3913	2.03926	1.11e-75	3.64e-74	95	214	205	560	no
ENSG00000179195	144348		ZNF664	12	1	124456392	124499986	protein_coding	6340	zf-C2H2	135.776	164.021	166.841	175.281	65.7085	85.5194	88.0873	99.8199	0.366	4.13e-22	1.5e-21	96	94	93	84	yes
ENSG00000136504	11143	NM_007067	KAT7	17	1	47865917	47906458	protein_coding	6085	zf-C2HC	129.479	92.5866	103.32	86.3144	65.2844	50.2971	56.8357	51.2147	0.57971	9.53e-37	6.47e-36	97	182	168	208	no
ENSG00000147596	63978	NM_024504	PRDM14	8	-1	70963886	70983928	protein_coding	2443	zf-C2H2	51.6241	55.9119	73.7349	39.3604	64.8395	75.6548	101.028	58.1729	0.889031	3.6e-42	3.09e-41	98	111	74	180	no
ENSG00000143842	9580		SOX13	1	1	204042243	204096863	protein_coding	7412	HMG	155.714	148.48	161.251	172.538	64.4449	66.2198	72.82	84.0478	0.215286	2.57e-09	4.81e-09	99	131	122	108	no
ENSG00000171940	7764		ZNF217	20	-1	52183604	52226446	protein_coding	6181	zf-C2H2	129.458	143.669	160.667	168.501	64.2606	76.835	87.0115	98.4282	0.377696	4.19e-24	1.65e-23	100	108	95	85	no
ENSG00000007866	7005		TEAD3	6	-1	35441374	35464853	protein_coding	3046	TEA	63.6173	72.8653	78.7722	64.1915	64.0721	79.0765	86.5613	76.0892	0.304075	2.55e-13	5.93e-13	101	104	97	126	no
ENSG00000076108	11176		BAZ2A	12	-1	56989380	57030600	protein_coding	10918	MBD	226.801	218.863	248.142	295.762	63.7291	66.2653	76.0765	97.8082	0.432692	4.01e-35	2.54e-34	102	130	116	88	no
ENSG00000101412	1869	NM_005225	E2F1	20	-1	32263489	32274210	protein_coding	2503	E2F	50.7362	66.4109	61.1667	53.0687	62.1828	87.707	81.7957	76.5527	0.381942	5.77e-16	1.55e-15	105	87	103	125	no
ENSG00000187772	389421	NM_001004317	LIN28B	6	1	105404923	105531207	protein_coding	5505	CSD	108.414	203.806	206.48	183.486	60.4259	122.381	125.548	120.343	0.92327	1.51e-68	3.6e-67	111	60	54	66	no
ENSG00000108312	7343	NM_001076683	UBTF	17	-1	42282401	42298994	protein_coding	6993	HMG	137.317	171.957	175.78	157.533	60.2466	81.2854	84.1396	81.3367	0.354013	7.89e-23	2.95e-22	112	100	101	118	no
ENSG00000172216	1051	NM_005194	CEBPB	20	1	48807376	48809212	protein_coding	1837	C/EBP	35.8749	72.1537	69.1883	44.411	59.8792	129.839	126.077	87.2887	0.988849	8.41e-14	2.01e-13	113	55	53	99	no
ENSG00000074657	55205	NM_018181	ZNF532	18	1	56529832	56653712	protein_coding	11951	zf-C2H2	232.185	256.809	308.803	230.016	59.6057	71.0333	86.492	69.4916	0.423405	2.27e-36	1.52e-35	115	118	98	145	no
ENSG00000102974	10664	NM_006565	CTCF	16	1	67596310	67673086	protein_coding	4301	zf-C2H2	82.9973	112.291	113.241	102.213	59.207	86.3039	88.132	85.806	0.443719	4.47e-26	1.94e-25	116	92	92	104	no
ENSG00000170561	153572	NM_001134222	IRX2	5	-1	2745959	2752969	protein_coding	3581	Homeobox	66.9987	145.093	133.764	188.701	57.3995	133.936	125.031	190.264	1.48041	6.2e-83	2.73e-81	122	53	55	31	no
ENSG00000137504	58487		CREBZF	11	-1	85370752	85393951	protein_coding	5587	TF_bZIP	99.4639	124.904	127.394	148.564	54.6201	73.9016	76.3247	96.0093	0.574132	4.05e-35	2.57e-34	130	112	114	91	no
ENSG00000153879	1054	NM_001806	CEBPG	19	1	33864236	33873592	protein_coding	4411	C/EBP	75.2993	116.534	119.65	105.606	52.3805	87.3316	90.7962	86.4422	0.661171	4.19e-42	3.58e-41	142	89	88	102	no
ENSG00000198554	11169	NM_007086	WDHD1	14	-1	55405668	55493823	protein_coding	6385	HMG	107.077	168.245	177.311	139.043	51.4556	87.104	92.9564	78.6249	0.7224	8.57e-52	1.07e-50	146	90	84	121	no
ENSG00000100105	23598	NM_014323	PATZ1	22	-1	31721790	31742218	protein_coding	5693	ZBTB	90.6923	138.475	139.94	142.525	48.8795	80.4053	82.278	90.392	0.646502	8.28e-46	8.17e-45	152	101	102	96	no
ENSG00000180035	197407		ZNF48	16	1	30389427	30411429	protein_coding	3744	zf-C2H2	58.1884	92.4705	88.1414	81.437	47.6812	81.6437	78.7967	78.5348	0.659352	2.74e-36	1.82e-35	162	98	107	122	no
ENSG00000177045	147912	NM_175875	SIX5	19	-1	46268043	46272484	protein_coding	3556	Homeobox	54.7892	69.419	76.9905	98.9275	47.2591	64.5314	72.4735	100.447	0.841167	1.83e-44	1.72e-43	165	136	124	83	no
ENSG00000169136	22809	NM_012068	ATF5	19	1	50431959	50437192	protein_coding	2954	TF_bZIP	45.1871	109.384	155.249	118.532	46.9246	122.405	175.911	144.879	1.75871	2.43e-89	1.42e-87	167	59	34	48	no
ENSG00000176887	6664	NM_003108	SOX11	2	1	5832799	5841516	protein_coding	8718	HMG	133.313	325.285	261.451	357.416	46.9086	123.34	100.382	148.026	1.41616	7.51e-96	6.05e-94	168	58	75	44	no
ENSG00000102804	8848	NM_183422	TSC22D1	13	-1	45007655	45151283	protein_coding	7159	TSC22	105.096	168.675	189.723	218.745	45.038	77.8849	88.7115	110.322	1.05056	3.63e-71	9.58e-70	172	107	91	74	no
ENSG00000139613	6601	NM_001130420	SMARCC2	12	-1	56556767	56583351	protein_coding	8555	MYB	122.688	159.271	183.388	217.078	44.0077	61.5419	71.7545	91.6155	0.818116	2.71e-57	4.15e-56	175	144	125	93	no
ENSG00000165588	5015	NM_001270524	OTX2	14	-1	57267425	57277197	protein_coding	2470	TF_Otx	32.0013	187.383	224.222	297.772	39.7451	250.777	303.857	435.274	3.17907	5.55e-131	3.08e-128	195	22	15	8	no
ENSG00000115738	3398		ID2	2	1	8818975	8824583	protein_coding	2205	bHLH	25.7198	100.663	77.5206	156.609	35.796	150.909	117.685	256.44	2.56097	6e-107	8.09e-105	227	45	64	22	no
ENSG00000120738	1958	NM_001964	EGR1	5	1	137801179	137805004	protein_coding	3138	zf-C2H2	34.9978	137.841	91.3376	119.401	34.2175	145.205	97.4241	137.385	1.94796	6.6e-94	4.78e-92	240	47	78	52	no
ENSG00000165512	7570	NM_006963	ZNF22	10	1	45495923	45500774	protein_coding	2551	zf-C2H2	27.8697	65.8653	58.8755	58.147	33.5138	85.3498	77.2564	82.2969	1.21218	7.61e-55	1.06e-53	245	95	112	114	no
ENSG00000128610	389549	NM_001160264	FEZF1	7	-1	121941448	121950745	protein_coding	2612	zf-C2H2	28.4766	212.145	181.036	48.9105	33.4468	268.481	232.004	67.6105	2.85491	2.86e-129	1.46e-126	246	19	27	151	no
ENSG00000164651	221833	NM_182700	SP8	7	-1	20823906	20826505	protein_coding	1714	zf-C2H2	16.326	31.728	28.0359	73.6447	29.2117	61.1908	54.7534	155.141	2.10843	1.26e-36	8.49e-36	274	145	174	41	no
ENSG00000188290	57801	NM_001142467	HES4	1	-1	934342	935552	protein_coding	1118	bHLH	10.0268	17.9073	17.5472	42.1592	27.5023	52.9473	52.5398	136.158	1.97052	3.28e-62	6.08e-61	296	173	185	53	no
ENSG00000125285	11166	NM_007084	SOX21	13	-1	95361886	95364389	protein_coding	2504	HMG	20.5997	155.027	129.79	91.9253	25.231	204.658	173.509	132.552	2.85377	3.21e-107	4.46e-105	317	30	37	54	no
ENSG00000106571	2737	NM_000168	GLI3	7	-1	42000548	42277469	protein_coding	9239	zf-C2H2	70.037	145.274	178.288	481.277	23.2565	51.9779	64.5933	188.083	2.76349	1.84e-137	1.79e-134	347	177	143	32	no
ENSG00000204335	389058	NM_001003845	SP5	2	1	171571861	171574588	protein_coding	2060	zf-C2H2	14.5833	28.4235	21.193	65.1158	21.7147	45.6104	34.4361	114.13	2.08619	4.26e-81	1.75e-79	366	210	293	72	no
ENSG00000187140	27022	NM_012183	FOXD3	1	1	63788730	63790797	protein_coding	2068	Fork	14.2589	10.9476	10.9208	57.6157	21.1514	17.4994	17.6788	100.593	2.2994	7.18e-90	4.27e-88	383	494	513	82	no
ENSG00000170549	79192	NM_024337	IRX1	5	1	3596168	3601517	protein_coding	1858	Homeobox	10.2676	43.0675	52.3055	160.385	16.9592	76.6229	94.2279	311.674	3.84208	5.58e-125	1.93e-122	465	109	82	15	no
ENSG00000172201	3400	NM_001546	ID4	6	1	19837617	19840915	protein_coding	2344	bHLH	10.9171	82.5354	74.7549	70.2567	14.2869	116.396	106.753	108.221	2.81112	6.09e-99	5.83e-97	526	66	69	79	no
ENSG00000089116	64211	NM_022363	LHX5	12	-1	113899839	113910085	protein_coding	3125	Homeobox	6.68353	170.334	189.032	216.813	6.56196	180.18	202.478	250.511	4.82814	4.99e-95	3.86e-93	784	35	31	23	no
ENSG00000091656	79776	NM_024721	ZFHX4	8	1	77593454	77779521	protein_coding	15696	Homeobox	19.0181	68.366	77.6382	477.599	3.71723	14.3981	16.5576	109.864	4.58054	4.94e-162	9.6e-158	927	578	542	75	no
ENSG00000163132	4487	NM_002448	MSX1	4	1	4861393	4865663	protein_coding	2120	Homeobox	2.4103	5.4349	5.07768	76.4988	3.48738	8.47446	8.01707	130.288	4.51279	8.93e-122	2.55e-119	941	762	793	56	no
ENSG00000135903	5077	NM_001127366	PAX3	2	-1	223064607	223163715	protein_coding	4633	PAX	5.10377	10.7512	11.3122	188.223	3.37996	7.67097	8.17291	146.685	4.95785	2.56e-150	4.53e-147	948	799	787	45	no
ENSG00000115507	5013	NM_001199770	OTX1	2	1	63277192	63284971	protein_coding	4833	TF_Otx	4.51633	45.5898	62.1482	151.371	2.86738	31.1822	43.0431	113.087	4.79178	2.52e-127	9.78e-125	981	318	232	73	no
ENSG00000197587	127343	NM_172225	DMBX1	1	1	46972668	46979898	protein_coding	2896	Homeobox	1.13425	14.9956	14.7629	105.82	1.2014	17.1167	17.0639	131.931	5.65595	1.93e-128	9.15e-126	1118	506	527	55	no
ENSG00000138083	6496	NM_005413	SIX3	2	1	45168902	45173216	protein_coding	2658	Homeobox	0.810008	76.0267	53.4626	4.46654	0.93548	94.551	67.3254	6.06721	5.42374	3.15e-124	1.06e-121	1147	82	135	942	no
ENSG00000179059	132625		ZFP42	4	1	188916925	188926204	protein_coding	2651	zf-C2H2	0.243227	97.6696	90.4004	70.592	0.280725	121.788	114.147	96.1436	6.32915	1.03e-123	3.32e-121	1234	61	65	90	no
