# Supplementary material for: Transcriptome variations among human embryonic stem cell lines are associated with their differentiation propensity
Source: PLoS One. 2018 Feb 14;13(2):e0192625. doi: 10.1371/journal.pone.0192625 (PMC5812638; doi:10.1371/journal.pone.0192625)
Supplement: S6 Table — (XLSX) [file pone.0192625.s012.xlsx]

## Sheet: Signaling Pathways
Gene.stable.ID	HGNC.symbol	Gene.description	Entrez_id	refseq_mrna	CPM				TPM				Fold change (max(CPM)+1)/(min(CPM)+1)	P-Value	FDR	DEGs
					H7	HUES1	HUES8	HUES9	H7	HUES1	HUES8	HUES9
TGF-β pathway
Pathway upstream component (ligand and reccptor）
ENSG00000105329	TGFB1	transforming growth factor, beta 1 [Source:HGNC Symbol;Acc:11766]	7040	NM_000660	51.9522	49.284	50.345	39.8103	49.2173	50.3134	52.0425	44.3909	1.29752	1.04e-12	2.34e-12	no
ENSG00000092969	TGFB2	transforming growth factor, beta 2 [Source:HGNC Symbol;Acc:11768]	7042	NM_003238	7.10838	3.53893	3.52882	1.91381	4.23504	2.27111	2.29302	1.34151	2.78274	2.38e-21	8.31e-21	yes
ENSG00000119699	TGFB3	transforming growth factor, beta 3 [Source:HGNC Symbol;Acc:11769]	7043	NM_003239	0.870612	0.977053	0.744959	0.889738	0.544187	0.657248	0.507404	0.653695	1.13301	0.72539	0.735651	no
ENSG00000122641	INHBA	inhibin, beta A [Source:HGNC Symbol;Acc:6066]	3624	NM_002192	0.58719	1.95509	3.09732	0.676527	0.239409	0.858052	1.37625	0.324317	2.58149	4.14e-18	1.24e-17	yes
ENSG00000175189	INHBC	inhibin, beta C [Source:HGNC Symbol;Acc:6068]	3626	NM_005538	0.567342	1.46654	1.58793	1.16018	0.872454	2.43368	2.66803	2.10284	1.65116	5.52e-05	7.88e-05	no
ENSG00000139269	INHBE	inhibin, beta E [Source:HGNC Symbol;Acc:24029]	83729	NM_031479	25.1756	60.058	55.0097	32.9652	25.616	65.8476	61.0677	39.4771	2.33263	9.22e-59	1.52e-57	yes
ENSG00000143869	GDF7	growth differentiation factor 7 [Source:HGNC Symbol;Acc:4222]	151449	NM_182828	2.49106	1.48595	1.0783	13.3379	1.83656	1.18021	0.867254	11.5712	6.89885	9.18e-60	1.57e-58	yes
ENSG00000156466	GDF6	growth differentiation factor 6 [Source:HGNC Symbol;Acc:4221]	392255	NM_001001557	1.43852	1.40786	0.470636	1.75925	1.19223	1.25884	0.426296	1.71816	1.87623	4.13e-07	6.78e-07	no
ENSG00000243709	LEFTY1	left-right determination factor 1 [Source:HGNC Symbol;Acc:6552]	10637	NM_020997	26.5521	7.09667	3.90141	1.37292	43.0796	12.4056	6.90591	2.62133	11.611	9.2e-79	3.44e-77	yes
ENSG00000143768	LEFTY2	left-right determination factor 2 [Source:HGNC Symbol;Acc:3122]	7044	NM_003240	10.3692	3.24543	2.52909	1.87597	13.3021	4.48506	3.53918	2.83153	3.95317	4.52e-40	3.57e-39	yes
ENSG00000156574	NODAL	nodal growth differentiation factor [Source:HGNC Symbol;Acc:7865]	4838	NM_018055	17.2345	4.00763	2.92111	2.53358	31.2391	7.82503	5.77526	5.40297	5.16036	3.31e-59	5.54e-58	yes
ENSG00000183682	BMP8A	bone morphogenetic protein 8a [Source:HGNC Symbol;Acc:21650]	353500	NM_181809	0.303831	1.54424	1.47037	1.81803	0.550728	3.01695	2.90878	3.8793	2.16134	1.49e-10	2.99e-10	yes
ENSG00000125845	BMP2	bone morphogenetic protein 2 [Source:HGNC Symbol;Acc:1069]	650	NM_001200	9.05226	8.58245	10.5476	40.7375	7.71546	7.87851	9.80457	40.8459	4.35562	1.03e-76	3.6e-75	yes
ENSG00000125378	BMP4	bone morphogenetic protein 4 [Source:HGNC Symbol;Acc:1071]	652	NM_130851	4.43532	15.5021	11.0962	18.9446	4.4158	16.6269	12.0506	22.1943	3.66945	2.03e-44	1.91e-43	yes
ENSG00000112175	BMP5	bone morphogenetic protein 5 [Source:HGNC Symbol;Acc:1072]	653	NM_021073	2.30913	2.13101	1.58789	14.0215	1.79196	1.78248	1.34473	12.8096	5.80455	7.9e-58	1.24e-56	yes
ENSG00000153162	BMP6	bone morphogenetic protein 6 [Source:HGNC Symbol;Acc:1073]	654	NM_001718	2.79477	2.83475	2.98006	1.52736	3.08509	3.37075	3.58834	1.9837	1.57479	2.62e-05	3.83e-05	no
ENSG00000101144	BMP7	bone morphogenetic protein 7 [Source:HGNC Symbol;Acc:1074]	655	NM_001719	39.9403	60.1721	41.9566	65.7305	22.6155	36.7123	25.9228	43.8038	1.62995	7.62e-39	5.7e-38	no
ENSG00000116985	BMP8B	bone morphogenetic protein 8b [Source:HGNC Symbol;Acc:1075]	656	NM_001720	2.37036	1.25146	1.99984	1.15947	1.41252	0.80438	1.30171	0.814062	1.56073	4.94e-05	7.07e-05	no
ENSG00000107779	BMPR1A	bone morphogenetic protein receptor, type IA [Source:HGNC Symbol;Acc:1076]	657	NM_004329	70.3189	60.8575	60.2661	53.961	18.992	17.7089	17.7577	17.1506	1.29763	1.71e-13	4.02e-13	no
ENSG00000138696	BMPR1B	bone morphogenetic protein receptor, type IB [Source:HGNC Symbol;Acc:1077]	658	NM_001256794	1.49893	1.72071	1.99991	1.33473	0.72826	0.901158	1.06074	0.763426	1.28491	0.10841	0.118744	no
ENSG00000204217	BMPR2	bone morphogenetic protein receptor, type II (serine/threonine kinase) [Source:HGNC Symbol;Acc:1078]	659	NM_001204	41.7628	38.3555	34.5058	41.6831	10.7732	10.6608	9.71205	12.6546	1.20439	7.38e-07	1.19e-06	no
ENSG00000104899	AMH	anti-Mullerian hormone [Source:HGNC Symbol;Acc:464]	268	NM_000479	14.3815	25.5512	15.292	18.5997	17.0489	32.649	19.7861	25.9589	1.72618	8.33e-23	3.11e-22	no
ENSG00000135409	AMHR2	anti-Mullerian hormone receptor, type II [Source:HGNC Symbol;Acc:465]	269	NM_020547	0.101298	0.469141	1.13699	3.15169	0.0882458	0.440819	1.08163	3.2346	3.76981	2.11e-26	9.29e-26	yes
ENSG00000123612	ACVR1C	activin A receptor, type IC [Source:HGNC Symbol;Acc:18123]	130399	NM_145259	2.36904	1.93612	1.74506	1.72118	0.791169	0.696053	0.635395	0.675824	1.23808	0.165007	0.1779	no
ENSG00000115170	ACVR1	activin A receptor, type I [Source:HGNC Symbol;Acc:171]	90	NM_001111067	21.0815	18.3581	19.5857	22.5227	16.2244	15.217	16.4392	20.3915	1.21514	0.000568736	0.000751392	no
ENSG00000135503	ACVR1B	activin A receptor, type IB [Source:HGNC Symbol;Acc:172]	91	NM_020328	50.6951	60.6624	61.3639	54.5796	27.3329	35.2422	36.0987	34.6335	1.20638	2.79e-09	5.21e-09	no
ENSG00000121989	ACVR2A	activin A receptor, type IIA [Source:HGNC Symbol;Acc:173]	92	NM_001616	11.5458	14.8188	14.8017	17.516	5.23163	7.23784	7.32046	9.3445	1.47587	3.66e-09	6.78e-09	no
ENSG00000114739	ACVR2B	activin A receptor, type IIB [Source:HGNC Symbol;Acc:174]	93	NM_001106	177.912	197.416	201.602	189.017	34.6652	41.4498	42.8631	43.3473	1.13241	8.58e-08	1.47e-07	no
ENSG00000106799	TGFBR1	transforming growth factor, beta receptor 1 [Source:HGNC Symbol;Acc:11772]	7046	NM_004612	79.9808	100.117	93.7732	130.472	35.8534	48.3565	45.8645	68.8308	1.6235	1.39e-42	1.22e-41	no
ENSG00000163513	TGFBR2	transforming growth factor, beta receptor II (70/80kDa) [Source:HGNC Symbol;Acc:11773]	7048	NM_003242	14.8451	9.75473	8.37184	7.46391	9.68368	6.85492	5.95781	5.72886	1.87208	3.86e-19	1.21e-18	no
ENSG00000069702	TGFBR3	transforming growth factor, beta receptor III [Source:HGNC Symbol;Acc:11774]"	7049	NM_003243	5.06302	6.86174	8.94011	13.2029	1.79536	2.62103	3.45806	5.50861	2.34254	6.13e-25	2.51e-24	yes
ENSG00000241186	TDGF1	teratocarcinoma-derived growth factor 1 [Source:HGNC Symbol;Acc:11701]	6997	NM_003212	257.32	176.381	197.484	67.3633	157.482	116.308	131.865	48.5177	3.77863	8.14e-105	1.01e-102	yes
ENSG00000106991	ENG	endoglin [Source:HGNC Symbol;Acc:3349]	2022	NM_001278138	7.91951	5.6502	7.48962	5.08489	6.54783	5.03439	6.75812	4.94863	1.46585	3.34e-07	5.51e-07	no
Pathway downstream component																no
ENSG00000170365	SMAD1	SMAD family member 1 [Source:HGNC Symbol;Acc:6767]	4086	NM_005900	15.0087	22.4811	20.86	23.5316	7.59937	12.2671	11.5261	14.0247	1.53239	7.58e-15	1.92e-14	no
ENSG00000175387	SMAD2	SMAD family member 2 [Source:HGNC Symbol;Acc:6768]	4087	NM_005901	58.4931	76.7321	87.0115	68.0798	13.0315	18.4204	21.1529	17.8508	1.47936	1.7e-27	7.83e-27	no
ENSG00000166949	SMAD3	SMAD family member 3 [Source:HGNC Symbol;Acc:6769]	4088	NM_005902	66.2703	49.1672	43.5622	70.9942	22.3093	17.8349	16.0005	28.1281	1.61559	4.76e-38	3.44e-37	no
ENSG00000141646	SMAD4	SMAD family member 4 [Source:HGNC Symbol;Acc:6770]	4089	NM_005359	91.4057	125.641	127.611	131.82	20.9841	31.0802	31.9655	35.6169	1.43736	8.13e-34	4.91e-33	no
ENSG00000113658	SMAD5	SMAD family member 5 [Source:HGNC Symbol;Acc:6771]	4090	NM_005903	95.2832	97.3757	91.8133	105.495	33.3138	36.6699	35.0125	43.392	1.14741	7.06e-06	1.07e-05	no
ENSG00000137834	SMAD6	SMAD family member 6 [Source:HGNC Symbol;Acc:6772]	4091	NM_005585	12.4358	14.6041	13.6849	18.3634	10.4151	13.1794	12.5061	18.1013	1.44118	2.35e-09	4.41e-09	no
ENSG00000101665	SMAD7	SMAD family member 7 [Source:HGNC Symbol;Acc:6773]	4092	NM_005904	34.2707	22.6381	13.7242	11.7343	28.4728	20.2691	12.4438	11.4758	2.76975	3.58e-51	4.36e-50	yes
ENSG00000120693	SMAD9	SMAD family member 9 [Source:HGNC Symbol;Acc:6774]	4093	NM_005905	1.45768	4.35975	4.13753	11.023	0.782515	2.51822	2.42084	6.95403	4.89201	8.75e-36	5.73e-35	yes
Wnt pathway
Pathway upstream component (ligand and reccptor）
ENSG00000162552	WNT4	wingless-type MMTV integration site family, member 4 [Source:HGNC Symbol;Acc:12783]	54361	NM_030761	2.65334	9.44133	6.842	44.5853	1.79786	6.89407	5.05876	35.5597	12.4777	4.63e-93	3.3e-91	yes
ENSG00000125084	WNT1	wingless-type MMTV integration site family, member 1 [Source:HGNC Symbol;Acc:12774]	7471	NM_005430	0.850951	2.8347	4.29333	63.7009	2.20032	7.90758	12.1265	194.093	34.9555	4.48e-118	1.12e-115	yes
ENSG00000108379	WNT3	wingless-type MMTV integration site family, member 3 [Source:HGNC Symbol;Acc:12782]	7473	NM_030753	12.4563	6.97794	5.70453	9.47457	8.81666	5.32219	4.40502	7.893	2.00704	7.72e-19	2.39e-18	yes
ENSG00000114251	WNT5A	wingless-type MMTV integration site family, member 5A [Source:HGNC Symbol;Acc:12784]	7474	NM_003392	10.7953	13.2745	8.48835	15.4281	4.9726	6.58868	4.26561	8.36411	1.7314	1.08e-15	2.85e-15	no
ENSG00000188064	WNT7B	wingless-type MMTV integration site family, member 7B [Source:HGNC Symbol;Acc:12787]	7477	NM_058238	4.25345	14.0566	6.33264	64.8098	2.58307	9.19937	4.19683	46.3275	12.527	4.69e-107	6.6e-105	yes
ENSG00000061492	WNT8A	wingless-type MMTV integration site family, member 8A [Source:HGNC Symbol;Acc:12788]	7478	NM_058244	1.37691	0.645226	0.215675	1.10188	2.02386	1.02101	0.345639	1.90452	1.95522	9.84e-09	1.78e-08	no
ENSG00000075290	WNT8B	wingless-type MMTV integration site family, member 8B [Source:HGNC Symbol;Acc:12789]	7479	NM_003393	10.2276	16.9899	8.90064	58.6168	14.8589	26.5921	14.1063	100.21	6.02151	5.88e-92	4.02e-90	yes
ENSG00000169884	WNT10B	wingless-type MMTV integration site family, member 10B [Source:HGNC Symbol;Acc:12775]	7480	NM_003394	2.71363	5.18122	6.39136	71.3156	3.16811	6.51477	8.13778	97.9444	19.473	1.38e-116	3.18e-114	yes
ENSG00000134245	WNT2B	wingless-type MMTV integration site family, member 2B [Source:HGNC Symbol;Acc:12781]	7482	NM_024494	5.73247	6.15926	6.97944	18.5224	1.3995	1.62093	1.85991	5.32413	2.89973	2.92e-43	2.62e-42	yes
ENSG00000143816	WNT9A	wingless-type MMTV integration site family, member 9A [Source:HGNC Symbol;Acc:12778]	7483	NM_003395	7.656	8.95425	7.86162	15.0824	5.91447	7.45395	6.62676	13.7132	1.85795	2.29e-21	8e-21	no
ENSG00000111186	WNT5B	wingless-type MMTV integration site family, member 5B [Source:HGNC Symbol;Acc:16265]	81029	NM_032642	3.48401	6.86174	6.25392	16.2633	2.48186	5.26885	4.86248	13.6395	3.84996	1.28e-43	1.16e-42	yes
ENSG00000154342	WNT3A	wingless-type MMTV integration site family, member 3A [Source:HGNC Symbol;Acc:15983]	89780	NM_033131	5.81248	4.55448	3.25483	42.1883	6.08301	5.13485	3.7166	51.9522	10.1504	4.05e-94	3.02e-92	yes
ENSG00000111432	FZD10	frizzled family receptor 10 [Source:HGNC Symbol;Acc:4039]	11211	NM_007197	3.82778	3.4213	2.07785	27.0692	3.57857	3.44595	2.11866	29.7791	9.11975	5.35e-81	2.22e-79	yes
ENSG00000180340	FZD2	frizzled family receptor 2 [Source:HGNC Symbol;Acc:4040]	2535	NM_001466	70.1397	78.8035	72.0096	100.971	108.505	131.364	121.552	183.849	1.4334	3.27e-30	1.7e-29	no
ENSG00000163251	FZD5	frizzled family receptor 5 [Source:HGNC Symbol;Acc:4043]	7855	NM_003468	100.215	360.407	316.962	102.758	45.8332	177.605	158.169	55.3098	3.57069	8.38e-125	3.07e-122	yes
ENSG00000104290	FZD3	frizzled family receptor 3 [Source:HGNC Symbol;Acc:4041]	7976	NM_145866	72.5688	105.197	97.8697	182.305	16.1679	25.2537	23.791	47.8014	2.49161	1.88e-81	7.9e-80	yes
ENSG00000157240	FZD1	frizzled family receptor 1 [Source:HGNC Symbol;Acc:4038]	8321	NM_003505	12.496	11.046	8.56763	20.9616	8.83253	8.41147	6.60663	17.4341	2.29541	1.92e-31	1.06e-30	yes
ENSG00000174804	FZD4	frizzled family receptor 4 [Source:HGNC Symbol;Acc:4042]	8322	NM_012193	32.5661	23.8314	28.1144	23.5659	13.5348	10.6702	12.7469	11.5249	1.36637	4.4e-13	1.01e-12	no
ENSG00000164930	FZD6	frizzled family receptor 6 [Source:HGNC Symbol;Acc:4044]	8323	NM_003506	24.5466	26.9973	31.6039	25.0042	18.5276	21.9541	26.0247	22.2083	1.27625	4.45e-08	7.74e-08	no
ENSG00000155760	FZD7	frizzled family receptor 7 [Source:HGNC Symbol;Acc:4045]	8324	NM_003507	265.872	499.323	442.624	578.047	211.798	428.612	384.728	541.967	2.16975	1.5e-85	7.53e-84	yes
ENSG00000177283	FZD8	frizzled family receptor 8 [Source:HGNC Symbol;Acc:4046]	8325	NM_031866	10.1272	38.277	30.5254	30.8764	9.75056	39.7143	32.0711	34.9912	3.52983	3.91e-59	6.54e-58	yes
ENSG00000188763	FZD9	frizzled family receptor 9 [Source:HGNC Symbol;Acc:4047]	8326	NM_003508	6.50141	6.56874	5.43125	6.78573	8.51651	9.27152	7.76414	10.4615	1.21061	0.062765	0.0700961	no
ENSG00000070018	LRP6	low density lipoprotein receptor-related protein 6 [Source:HGNC Symbol;Acc:6698]	4040	NM_002336	110.683	145.452	148.356	141.456	32.8528	46.5136	48.0427	49.4084	1.33733	6.2e-27	2.79e-26	no
ENSG00000162337	LRP5	low density lipoprotein receptor-related protein 5 [Source:HGNC Symbol;Acc:6697]	4041	NM_002335	65.6843	79.7662	63.0901	62.348	32.6887	42.7772	34.261	36.521	1.27496	6.43e-16	1.72e-15	no
ENSG00000156076	WIF1	WNT inhibitory factor 1 [Source:HGNC Symbol;Acc:18081]	11197	NM_007191	2.28809	2.09186	2.33326	1.0443	2.96696	2.92016	3.29879	1.59222	1.63052	1.7e-05	2.51e-05	no
ENSG00000104332	SFRP1	secreted frizzled-related protein 1 [Source:HGNC Symbol;Acc:10776]	6422	NM_003012	306.963	867.105	871.668	578.839	197.969	602.551	613.359	439.345	2.83368	6.71e-112	1.24e-109	yes
ENSG00000145423	SFRP2	secreted frizzled-related protein 2 [Source:HGNC Symbol;Acc:10777]	6423	NM_003013	610.152	344.212	305.17	380.977	921.246	559.96	502.694	676.944	1.99612	3.16e-85	1.56e-83	no
ENSG00000120057	SFRP5	secreted frizzled-related protein 5 [Source:HGNC Symbol;Acc:10779]	6425	NM_003015	3.42234	7.03771	4.88119	5.18079	5.72169	12.6711	8.89751	10.1885	1.81752	7.84e-10	1.52e-09	no
ENSG00000107984	DKK1	dickkopf WNT signaling pathway inhibitor 1 [Source:HGNC Symbol;Acc:2891]	22943	NM_012242	0.891271	22.7728	30.1532	49.1082	1.23895	34.1244	45.7543	80.3762	26.4945	2.25e-94	1.72e-92	yes
ENSG00000155011	DKK2	dickkopf WNT signaling pathway inhibitor 2 [Source:HGNC Symbol;Acc:2892]	27123	NM_014421	3.84838	1.17293	0.352819	0.270563	2.73312	0.897729	0.273339	0.226201	3.81593	1.16e-29	5.88e-29	yes
ENSG00000167941	SOST	sclerostin [Source:HGNC Symbol;Acc:13771]	50964	NM_025237	0.871173	2.44315	0.627403	2.68707	1.16077	3.51135	0.913184	4.21831	2.26562	4.26e-15	1.09e-14	yes
Pathway downstream component
ENSG00000113712	CSNK1A1	casein kinase 1, alpha 1 [Source:HGNC Symbol;Acc:2451]	1452	NM_001892	209.907	205.776	215.246	182.165	84.6688	89.4322	94.7277	86.4742	1.18061	3.07e-13	7.12e-13	no
ENSG00000213923	CSNK1E	casein kinase 1, epsilon [Source:HGNC Symbol;Acc:2453]	1454	NM_152221	342.32	356.964	329.106	325.981	156.781	176.145	164.439	175.696	1.09476	5.82e-06	8.87e-06	no
ENSG00000101266	CSNK2A1	casein kinase 2, alpha 1 polypeptide [Source:HGNC Symbol;Acc:2457]	1457	NM_177560	195.483	186.354	188.428	169.856	105.762	108.626	111.222	108.142	1.14999	7.46e-09	1.36e-08	no
ENSG00000070770	CSNK2A2	casein kinase 2, alpha prime polypeptide [Source:HGNC Symbol;Acc:2459]	1459	NM_001896	94.462	104.842	107.105	99.5786	41.9709	50.1913	51.9219	52.0684	1.13244	7.86e-06	1.19e-05	no
ENSG00000204435	CSNK2B	casein kinase 2, beta polypeptide [Source:HGNC Symbol;Acc:2460]	1460	NM_001320	92.4193	86.6211	95.3206	81.9734	96.6622	97.6262	108.785	100.912	1.16086	2.02e-07	3.38e-07	no
ENSG00000107404	DVL1	dishevelled segment polarity protein 1 [Source:HGNC Symbol;Acc:3084]	1855	NM_004421	137.644	111.237	109.692	106.99	121.134	105.482	105.329	110.815	1.28386	3.91e-22	1.42e-21	no
ENSG00000004975	DVL2	dishevelled segment polarity protein 2 [Source:HGNC Symbol;Acc:3086]	1856	NM_004422	80.8956	91.2156	95.6721	110.874	46.3832	56.3599	59.8573	74.8272	1.36606	2.15e-22	7.9e-22	no
ENSG00000161202	DVL3	dishevelled segment polarity protein 3 [Source:HGNC Symbol;Acc:3087]	1857	NM_004423	132.864	139.528	141.292	151.207	66.931	75.7354	77.6572	89.647	1.13703	1.4e-06	2.23e-06	no
ENSG00000103126	AXIN1	axin 1 [Source:HGNC Symbol;Acc:903]	8312	NM_181050	78.6207	93.1733	100.238	81.7603	32.2214	41.1376	44.8125	39.429	1.27151	1.35e-17	3.92e-17	no
ENSG00000168646	AXIN2	axin 2 [Source:HGNC Symbol;Acc:904]	8313	NM_004655	29.2485	47.0171	48.4636	245.325	17.2645	29.9118	31.2201	170.472	8.14338	6.94e-135	5.86e-132	yes
ENSG00000115266	APC2	adenomatosis polyposis coli 2 [Source:HGNC Symbol;Acc:24036]	10297	NM_005883	11.2205	71.8461	88.068	93.0179	2.72965	18.8326	23.3764	26.6323	7.69348	6.67e-90	4.13e-88	yes
ENSG00000134982	APC	adenomatous polyposis coli [Source:HGNC Symbol;Acc:583]	324	NM_001127511	35.4854	37.9272	39.1718	37.9365	8.72575	10.05	10.5109	10.9797	1.10104	0.0741812	0.0823111	no
ENSG00000082701	GSK3B	glycogen synthase kinase 3 beta [Source:HGNC Symbol;Acc:4617]	2932	NM_002093	98.208	89.8106	91.7145	115.997	37.6357	37.0824	38.3468	52.3137	1.28837	2.63e-20	8.73e-20	no
ENSG00000105723	GSK3A	glycogen synthase kinase 3 alpha [Source:HGNC Symbol;Acc:4616]	2931	NM_019884	95.5761	89.107	83.1051	83.9895	71.0677	71.3901	67.4188	73.4974	1.14828	5e-07	8.15e-07	no
ENSG00000168036	CTNNB1	catenin (cadherin-associated protein), beta 1, 88kDa [Source:HGNC Symbol;Acc:2514]	1499	NM_001904	466.448	432.568	458.627	457.462	216.645	216.457	232.392	250.03	1.07814	0.000320664	0.000432022	no
ENSG00000178585	CTNNBIP1	catenin, beta interacting protein 1 [Source:HGNC Symbol;Acc:16913]	56998	NM_020248	71.5785	79.9577	66.6168	94.5054	65.681	79.0641	66.6996	102.07	1.41245	4.32e-26	1.88e-25	no
ENSG00000081059	TCF7	transcription factor 7 (T-cell specific, HMG-box) [Source:HGNC Symbol;Acc:11639]	6932	NM_213648	17.6208	18.5138	16.4685	17.6741	5.3719	6.08167	5.47804	6.34129	1.11709	0.19596	0.209677	no
ENSG00000148737	TCF7L2	transcription factor 7-like 2 (T-cell specific, HMG-box) [Source:HGNC Symbol;Acc:11641]	6934	NM_030756	58.5927	65.1785	77.8502	53.2305	35.6045	42.6731	51.6095	38.0652	1.45398	1.08e-25	4.62e-25	no
ENSG00000152284	TCF7L1	transcription factor 7-like 1 (T-cell specific, HMG-box) [Source:HGNC Symbol;Acc:11640]	83439	NM_031283	121.44	166.447	205.3	132.942	84.4075	124.652	155.68	108.745	1.68491	1.15e-56	1.72e-55	no
ENSG00000138795	LEF1	lymphoid enhancer-binding factor 1 [Source:HGNC Symbol;Acc:6551]	51176	NM_016269	4.98144	14.252	10.4104	49.3625	2.85261	8.78792	6.5001	33.2449	8.41979	8.1e-89	4.68e-87	yes
FGF/ERK pathway
Pathway upstream component (ligand and reccptor）
ENSG00000138685	FGF2	fibroblast growth factor 2 (basic) [Source:HGNC Symbol;Acc:3676]	2247	NM_002006	161.581	238.918	200.252	124.941	73.1717	116.572	98.9421	66.5844	1.90499	4.72e-67	1.07e-65	no
ENSG00000107831	FGF8	fibroblast growth factor 8 (androgen-induced) [Source:HGNC Symbol;Acc:3686]	2253	NM_033165	2.91629	2.07217	1.76439	1.72224	6.79527	5.20109	4.48406	4.72089	1.43863	0.00164698	0.00209748	no
ENSG00000102678	FGF9	fibroblast growth factor 9 [Source:HGNC Symbol;Acc:3687]	2254	NM_002010	0.425226	1.29034	1.92127	2.74584	0.287648	0.939726	1.4168	2.18415	2.62824	1.35e-14	3.37e-14	yes
ENSG00000161958	FGF11	fibroblast growth factor 11 [Source:HGNC Symbol;Acc:3667]	2256	NM_004112	25.2547	27.4865	31.7979	26.0654	13.9256	16.3271	19.1243	16.911	1.24922	1.25e-06	2e-06	no
ENSG00000114279	FGF12	fibroblast growth factor 12 [Source:HGNC Symbol;Acc:3668]	2257	NM_021032	15.2297	12.0611	8.80241	24.4969	6.35402	5.42074	4.00577	12.0255	2.60108	8.68e-39	6.47e-38	yes
ENSG00000129682	FGF13	fibroblast growth factor 13 [Source:HGNC Symbol;Acc:3670]	2258	NM_033642	76.1157	33.8587	12.8019	12.1813	61.9821	29.7119	11.375	11.6754	5.8504	4.58e-98	4.26e-96	yes
ENSG00000077782	FGFR1	fibroblast growth factor receptor 1 [Source:HGNC Symbol;Acc:3688]	2260	NM_023110	691.681	1178.29	1184.96	1065.53	167.114	306.741	312.366	302.977	1.71213	8.07e-75	2.57e-73	no
ENSG00000068078	FGFR3	fibroblast growth factor receptor 3 [Source:HGNC Symbol;Acc:3690]	2261	NM_022965	75.3424	299.788	224.891	266.216	47.8184	205.004	155.725	198.843	3.93999	1.6e-110	2.77e-108	yes
ENSG00000066468	FGFR2	fibroblast growth factor receptor 2 [Source:HGNC Symbol;Acc:3689]	2263	NM_023029	103.169	212.816	226.89	383.522	41.9654	93.2641	100.685	183.579	3.69133	2.97e-109	4.76e-107	yes
ENSG00000160867	FGFR4	fibroblast growth factor receptor 4 [Source:HGNC Symbol;Acc:3691]	2264	NM_213647	130.475	94.1311	103.007	61.3063	82.8895	64.4364	71.4021	45.8383	2.11014	6.52e-62	1.21e-60	yes
ENSG00000105550	FGF21	fibroblast growth factor 21 [Source:HGNC Symbol;Acc:3678]	26291	NM_019113	0.506426	2.40482	2.43082	1.46906	1.18348	6.05907	6.20073	4.04296	2.27745	9.24e-13	2.09e-12	yes
ENSG00000070388	FGF22	fibroblast growth factor 22 [Source:HGNC Symbol;Acc:3679]	27006	NM_020637	0.891146	1.21192	1.84263	1.16006	1.29578	1.89865	2.92241	1.98507	1.50312	0.00251247	0.00315246	no
ENSG00000156427	FGF18	fibroblast growth factor 18 [Source:HGNC Symbol;Acc:3674]	8817	NM_003862	4.57675	1.36887	0.647101	0.985047	7.07309	2.27848	1.09104	1.79114	3.3858	1.39e-24	5.59e-24	yes
ENSG00000158815	FGF17	fibroblast growth factor 17 [Source:HGNC Symbol;Acc:3673]	8822	NM_003867	1.51897	2.28703	0.627142	1.31403	1.41789	2.29998	0.638247	1.44351	2.02012	4.94e-08	8.57e-08	yes
ENSG00000162344	FGF19	fibroblast growth factor 19 [Source:HGNC Symbol;Acc:3675]	9965	NM_005117	20.4536	14.3274	10.9592	9.04661	25.6548	19.3547	14.9912	13.3488	2.13541	3.74e-25	1.55e-24	yes
ENSG00000132155	RAF1	v-raf-1 murine leukemia viral oncogene homolog 1 [Source:HGNC Symbol;Acc:9829]	5894	NM_002880	148.436	148.244	153.529	137.272	58.0367	62.4494	65.4911	63.1622	1.11757	1.91e-05	2.82e-05	no
ENSG00000157764	BRAF	v-raf murine sarcoma viral oncogene homolog B [Source:HGNC Symbol;Acc:1097]	673	NM_004333	42.287	52.2006	58.2671	66.898	12.5009	16.624	18.79	23.2697	1.56855	1.75e-28	8.43e-28	no
ENSG00000078061	ARAF	v-raf murine sarcoma 3611 viral oncogene homolog [Source:HGNC Symbol;Acc:646]	369	NM_001654	50.3903	47.075	45.8962	46.6896	44.2092	44.4989	43.9322	48.2065	1.09583	0.035289	0.040253	no
Pathway downstream component
ENSG00000169967	MAP3K2	mitogen-activated protein kinase kinase kinase 2 [Source:HGNC Symbol;Acc:6854]	10746	NM_006609	35.362	39.2155	34.4078	41.457	9.42783	11.2645	10.0084	13.0067	1.19909	1.92e-06	3.02e-06	no
ENSG00000104814	MAP4K1	mitogen-activated protein kinase kinase kinase kinase 1 [Source:HGNC Symbol;Acc:6863]	11184	NM_007181	9.33631	7.44922	8.72391	7.6161	7.24751	6.22933	7.3866	6.95662	1.22334	0.00964149	0.011527	no
ENSG00000107968	MAP3K8	mitogen-activated protein kinase kinase kinase 8 [Source:HGNC Symbol;Acc:6860]	1326	NM_005204	5.16406	5.76843	5.56768	14.9101	4.40139	5.29535	5.17512	14.9492	2.5811	2.01e-34	1.25e-33	yes
ENSG00000112062	MAPK14	mitogen-activated protein kinase 14 [Source:HGNC Symbol;Acc:6876]	1432	NM_139014	57.6019	58.9243	57.0909	60.3441	25.8877	28.5354	27.9965	31.9186	1.056	0.283842	0.298854	no
ENSG00000138834	MAPK8IP3	mitogen-activated protein kinase 8 interacting protein 3 [Source:HGNC Symbol;Acc:6884]	23162	NM_015133	134.887	160.739	147.194	174.904	40.2377	51.6622	47.9041	61.4014	1.29449	9.74e-23	3.63e-22	no
ENSG00000008735	MAPK8IP2	mitogen-activated protein kinase 8 interacting protein 2 [Source:HGNC Symbol;Acc:6883]	23542	NM_016431	4.65901	4.2617	4.84216	4.93033	2.33928	2.3068	2.65372	2.9149	1.12708	0.500404	0.514955	no
ENSG00000186868	MAPT	microtubule-associated protein tau [Source:HGNC Symbol;Acc:6893]	4137	NM_016841	4.17193	3.53871	3.31311	3.24747	0.857842	0.78382	0.743029	0.785692	1.21765	0.120206	0.131126	no
ENSG00000095015	MAP3K1	mitogen-activated protein kinase kinase kinase 1, E3 ubiquitin protein ligase [Source:HGNC Symbol;Acc:6848]	4214	NM_005921	25.6619	19.0006	19.7814	19.7219	10.2025	8.14006	8.58127	9.2285	1.33306	3.15e-09	5.86e-09	no
ENSG00000198909	MAP3K3	mitogen-activated protein kinase kinase kinase 3 [Source:HGNC Symbol;Acc:6855]	4215	NM_203351	50.1269	37.4162	35.6817	36.9663	25.183	20.2529	19.5577	21.8553	1.3938	6.33e-19	1.97e-18	no
ENSG00000085511	MAP3K4	mitogen-activated protein kinase kinase kinase 4 [Source:HGNC Symbol;Acc:6856]	4216	NM_006724	65.579	75.6359	79.4797	70.3739	26.7499	33.2391	35.3689	33.7799	1.20878	1.33e-09	2.55e-09	no
ENSG00000197442	MAP3K5	mitogen-activated protein kinase kinase kinase 5 [Source:HGNC Symbol;Acc:6857]	4217	NM_005923	5.95504	4.63284	5.07772	2.32143	3.44349	2.88734	3.20448	1.58012	2.09399	4.63e-13	1.06e-12	yes
ENSG00000173327	MAP3K11	mitogen-activated protein kinase kinase kinase 11 [Source:HGNC Symbol;Acc:6850]	4296	NM_002419	83.4039	72.3328	63.9718	81.1181	24.2219	22.634	20.2701	27.7252	1.29908	1.92e-17	5.54e-17	no
ENSG00000100030	MAPK1	mitogen-activated protein kinase 1 [Source:HGNC Symbol;Acc:6871]	5594	NM_138957	126.445	123.398	126.649	114.334	34.2183	35.9835	37.397	36.4166	1.10678	5.8e-05	8.26e-05	no
ENSG00000102882	MAPK3	mitogen-activated protein kinase 3 [Source:HGNC Symbol;Acc:6877]	5595	NM_002746	42.3294	30.1248	27.9566	40.0174	35.3965	27.1413	25.5046	39.381	1.49636	6.04e-24	2.37e-23	no
ENSG00000166484	MAPK7	mitogen-activated protein kinase 7 [Source:HGNC Symbol;Acc:6880]	5598	NM_139034	38.6424	44.1824	42.2298	40.8744	22.8188	28.1084	27.2049	28.4025	1.13975	0.00292895	0.00365231	no
ENSG00000107643	MAPK8	mitogen-activated protein kinase 8 [Source:HGNC Symbol;Acc:6881]	5599	NM_139049	58.6759	61.7194	65.5017	62.4545	18.7245	21.2236	22.8086	23.4572	1.11438	0.00592732	0.00720122	no
ENSG00000185386	MAPK11	mitogen-activated protein kinase 11 [Source:HGNC Symbol;Acc:6873]	5600	NM_002751	3.15914	4.32065	4.70539	7.40668	2.91975	4.30067	4.74291	8.05223	2.02125	1.27e-13	3.02e-13	yes
ENSG00000050748	MAPK9	mitogen-activated protein kinase 9 [Source:HGNC Symbol;Acc:6886]	5601	NM_139070	60.8823	55.5628	59.4636	46.7719	20.8578	20.5105	22.2277	18.8579	1.29537	6.96e-14	1.67e-13	no
ENSG00000109339	MAPK10	mitogen-activated protein kinase 10 [Source:HGNC Symbol;Acc:6872]	5602	NM_138982	11.0174	36.988	39.4053	45.554	3.44399	12.4561	13.4367	16.7558	3.87387	1.23e-67	2.86e-66	yes
ENSG00000156711	MAPK13	mitogen-activated protein kinase 13 [Source:HGNC Symbol;Acc:6875]	5603	NM_002754	5.89287	6.58903	7.72403	4.33138	6.60658	7.9551	9.44201	5.71166	1.63635	4.12e-08	7.17e-08	no
ENSG00000169032	MAP2K1	mitogen-activated protein kinase kinase 1 [Source:HGNC Symbol;Acc:6840]	5604	NM_002755	117.005	87.0556	85.2814	66.1462	95.4946	76.5562	75.9393	63.5339	1.75743	1.43e-46	1.47e-45	no
ENSG00000126934	MAP2K2	mitogen-activated protein kinase kinase 2 [Source:HGNC Symbol;Acc:6842]	5605	NM_030662	149.226	138.452	137.783	151.447	87.4402	87.4087	88.0796	104.433	1.09846	8e-06	1.21e-05	no
ENSG00000034152	MAP2K3	mitogen-activated protein kinase kinase 3 [Source:HGNC Symbol;Acc:6843]	5606	NM_145109	38.7638	28.4432	26.3883	17.9968	31.4409	24.854	23.3486	17.1771	2.09318	1.22e-35	7.92e-35	yes
ENSG00000137764	MAP2K5	mitogen-activated protein kinase kinase 5 [Source:HGNC Symbol;Acc:6845]	5607	NM_145160	17.2155	20.4288	19.9967	20.534	10.4981	13.4228	13.3038	14.7364	1.18218	0.0024906	0.00312556	no
ENSG00000108984	MAP2K6	mitogen-activated protein kinase kinase 6 [Source:HGNC Symbol;Acc:6846]	5608	NM_002758	21.552	24.8271	28.2504	28.947	10.7912	13.3991	15.4382	17.0634	1.32791	1.9e-09	3.58e-09	no
ENSG00000076984	MAP2K7	mitogen-activated protein kinase kinase 7 [Source:HGNC Symbol;Acc:6847]	5609	NM_145185	58.1062	62.3431	62.4423	64.2658	34.651	40.0551	40.6244	45.0997	1.10421	0.0104777	0.0124906	no
ENSG00000168067	MAP4K2	mitogen-activated protein kinase kinase kinase kinase 2 [Source:HGNC Symbol;Acc:6864]	5871	NM_004579	44.5372	32.7447	34.1131	33.3676	36.4862	28.9031	30.4905	32.1705	1.34946	2.07e-15	5.38e-15	no
ENSG00000188130	MAPK12	mitogen-activated protein kinase 12 [Source:HGNC Symbol;Acc:6874]	6300	NM_002969	52.2332	54.0162	58.0495	71.8411	17.0105	18.9532	20.6242	27.5333	1.36834	6.98e-21	2.38e-20	no
ENSG00000065559	MAP2K4	mitogen-activated protein kinase kinase 4 [Source:HGNC Symbol;Acc:6844]	6416	NM_003010	42.2276	41.5626	38.1912	40.7994	22.6746	24.0446	22.3729	25.78	1.10299	0.037656	0.0428674	no
ENSG00000135341	MAP3K7	mitogen-activated protein kinase kinase kinase 7 [Source:HGNC Symbol;Acc:6859]	6885	NM_145333	88.9343	92.7069	95.8494	110.635	37.752	42.4043	44.3939	55.2725	1.24129	1.27e-14	3.17e-14	no
ENSG00000139625	MAP3K12	mitogen-activated protein kinase kinase kinase 12 [Source:HGNC Symbol;Acc:6851]	7786	NM_006301	40.4644	40.5849	41.4651	64.1896	17.3659	18.7635	19.4122	32.4143	1.57218	1.03e-35	6.75e-35	no
ENSG00000114738	MAPKAPK3	mitogen-activated protein kinase-activated protein kinase 3 [Source:HGNC Symbol;Acc:6888]	7867	NM_004635	85.87	105.999	99.7115	108.809	67.3391	89.5461	85.2957	100.401	1.26406	1.58e-16	4.38e-16	no
ENSG00000011566	MAP4K3	mitogen-activated protein kinase kinase kinase kinase 3 [Source:HGNC Symbol;Acc:6865]	8491	NM_003618	81.8828	56.4793	55.9935	52.9613	41.4102	30.7731	30.8939	31.5178	1.53597	2.45e-34	1.52e-33	no
ENSG00000089022	MAPKAPK5	mitogen-activated protein kinase-activated protein kinase 5 [Source:HGNC Symbol;Acc:6889]	8550	NM_139078	90.2061	80.5461	79.5759	68.5349	49.6378	47.7505	47.7681	44.3784	1.31166	2.35e-16	6.43e-16	no
ENSG00000142733	MAP3K6	mitogen-activated protein kinase kinase kinase 6 [Source:HGNC Symbol;Acc:6858]	9064	NM_004672	20.1723	18.788	21.3505	33.2324	12.5005	12.5442	14.4352	24.2355	1.72995	8.31e-28	3.88e-27	no
ENSG00000073803	MAP3K13	mitogen-activated protein kinase kinase kinase 13 [Source:HGNC Symbol;Acc:6852]	9175	NM_004721	5.22554	6.58826	12.5278	9.45328	1.26992	1.7253	3.32207	2.704	2.17295	7.34e-23	2.75e-22	yes
ENSG00000162889	MAPKAPK2	mitogen-activated protein kinase-activated protein kinase 2 [Source:HGNC Symbol;Acc:6887]	9261	NM_032960	84.415	75.269	78.4198	99.2223	61.7399	59.3117	62.5719	85.3995	1.31406	4.23e-20	1.39e-19	no
ENSG00000071054	MAP4K4	mitogen-activated protein kinase kinase kinase kinase 4 [Source:HGNC Symbol;Acc:6866]	9448	NM_145687	200.414	328.691	323.113	293.929	51.5858	91.1675	90.7495	89.046	1.63688	8.54e-60	1.46e-58	no
ENSG00000121653	MAPK8IP1	mitogen-activated protein kinase 8 interacting protein 1 [Source:HGNC Symbol;Acc:6882]	9479	NM_005456	28.7375	39.3317	41.0514	28.712	25.2113	37.1687	39.2798	29.636	1.4153	1.52e-21	5.36e-21	no
ENSG00000072062	PRKACA	protein kinase, cAMP-dependent, catalytic, alpha [Source:HGNC Symbol;Acc:9380]	5566	NM_207518	47.1891	49.4006	46.2694	50.4428	23.5663	26.5788	25.2091	29.6433	1.08829	0.0427077	0.0483773	no
ENSG00000142875	PRKACB	protein kinase, cAMP-dependent, catalytic, beta [Source:HGNC Symbol;Acc:9381]	5567	NM_207578	19.3424	30.0684	31.2713	28.9449	8.88832	14.8885	15.6801	15.6541	1.58641	8.12e-21	2.76e-20	no
ENSG00000154229	PRKCA	protein kinase C, alpha [Source:HGNC Symbol;Acc:9393]	5578	NM_002737	31.0871	21.0555	24.6628	35.0154	8.55413	6.2412	7.40232	11.3366	1.63295	4.15e-24	1.64e-23	no
ENSG00000166501	PRKCB	protein kinase C, beta [Source:HGNC Symbol;Acc:9395]	5579	NM_212535	20.1525	22.5198	25.3887	21.1128	6.15961	7.41677	8.46704	7.59487	1.24755	2.08e-05	3.06e-05	no
ENSG00000126583	PRKCG	protein kinase C, gamma [Source:HGNC Symbol;Acc:9402]	5582	NM_002739	23.0059	18.0445	20.3699	39.5343	20.6022	17.4055	19.8965	41.6529	2.1284	6.38e-42	5.44e-41	yes
ENSG00000082701	GSK3B	glycogen synthase kinase 3 beta [Source:HGNC Symbol;Acc:4617]	2932	NM_002093	98.208	89.8106	91.7145	115.997	37.6357	37.0824	38.3468	52.3137	1.28837	2.63e-20	8.73e-20	no
ENSG00000105723	GSK3A	glycogen synthase kinase 3 alpha [Source:HGNC Symbol;Acc:4616]	2931	NM_019884	95.5761	89.107	83.1051	83.9895	71.0677	71.3901	67.4188	73.4974	1.14828	5e-07	8.15e-07	no
PI3K pathway
Pathway upstream component (ligand and reccptor）
ENSG00000017427	IGF1	insulin-like growth factor 1 (somatomedin C) [Source:HGNC Symbol;Acc:5464]
ENSG00000140443	IGF1R	insulin-like growth factor 1 receptor [Source:HGNC Symbol;Acc:5465]	3480	NM_000875	253.089	207.167	203.623	198.88	57.4766	50.6936	50.456	53.1549	1.27121	5.25e-26	2.27e-25	no
ENSG00000171105	INSR	insulin receptor [Source:HGNC Symbol;Acc:6091]	3643	NM_001079817	65.3781	61.9333	66.9513	57.967	19.1923	19.5894	21.4433	20.0261	1.15236	1.72e-05	2.54e-05	no
ENSG00000169047	IRS1	insulin receptor substrate 1 [Source:HGNC Symbol;Acc:6125]	3667	NM_005544	94.2014	100.547	91.5186	94.4127	29.0345	33.3942	30.7797	34.2493	1.09758	0.00357295	0.00442356	no
ENSG00000138798	EGF	epidermal growth factor [Source:HGNC Symbol;Acc:3229]	1950	NM_001963	10.9166	7.64329	6.23497	6.51658	5.46635	4.12369	3.40678	3.84007	1.64708	5.78e-12	1.25e-11	no
ENSG00000146648	EGFR	epidermal growth factor receptor [Source:HGNC Symbol;Acc:3236]	1956	NM_201284	22.3613	17.6527	15.1551	12.9354	5.29184	4.50222	3.91409	3.60341	1.67641	8.63e-18	2.54e-17	no
ENSG00000112715	VEGFA	vascular endothelial growth factor A [Source:HGNC Symbol;Acc:12680]	7422	NM_003376	75.2398	258.997	284.981	195.088	15.997	59.3272	66.1023	48.8102	3.75108	6.61e-109	1.04e-106	yes
ENSG00000173511	VEGFB	vascular endothelial growth factor B [Source:HGNC Symbol;Acc:12681]	7423	NM_003377	23.4135	21.6397	21.0171	18.9497	46.6712	46.48	45.7133	44.4563	1.22375	0.000618488	0.000814906	no
ENSG00000150630	VEGFC	vascular endothelial growth factor C [Source:HGNC Symbol;Acc:12682]	7424	NM_005429	1.03289	1.8379	1.76454	4.06094	1.30801	2.50742	2.43784	6.05114	2.48953	4.74e-15	1.21e-14	yes
Pathway downstream component																no
ENSG00000155629	PIK3AP1	phosphoinositide-3-kinase adaptor protein 1 [Source:HGNC Symbol;Acc:30034]	118788	NM_152309	3.92877	2.34581	2.33266	1.10283	2.11874	1.36257	1.37165	0.699596	2.34387	3.22e-12	7.08e-12	yes
ENSG00000174083	PIK3R6	phosphoinositide-3-kinase, regulatory subunit 6 [Source:HGNC Symbol;Acc:27101]	146850	NM_001010855	0.0810756	1.23172	1.11725	1.93309	0.0696231	1.14276	1.04922	1.95896	2.71312	2.71e-15	7.02e-15	yes
ENSG00000141506	PIK3R5	phosphoinositide-3-kinase, regulatory subunit 5 [Source:HGNC Symbol;Acc:30035]	23533	NM_014308	8.8521	9.18924	8.41082	8.16007	3.61865	4.04965	3.75346	3.92774	1.11235	0.407855	0.423279	no
ENSG00000121879	PIK3CA	phosphatidylinositol-4,5-bisphosphate 3-kinase, catalytic subunit alpha [Source:HGNC Symbol;Acc:8975]	5290	NM_006218	19.0391	18.2403	18.1341	21.0763	6.20574	6.40698	6.44946	8.08591	1.15377	0.0132996	0.0157253	no
ENSG00000051382	PIK3CB	phosphatidylinositol-4,5-bisphosphate 3-kinase, catalytic subunit beta [Source:HGNC Symbol;Acc:8976]	5291	NM_006219	64.365	46.9772	50.012	39.2121	30.2367	23.7773	25.6316	21.6777	1.62551	1.24e-30	6.58e-30	no
ENSG00000171608	PIK3CD	phosphatidylinositol-4,5-bisphosphate 3-kinase, catalytic subunit delta [Source:HGNC Symbol;Acc:8977]	5293	NM_005026	40.3462	40.7216	39.6425	42.1233	18.7725	20.4172	20.1274	23.0689	1.06104	0.40413	0.41957	no
ENSG00000145675	PIK3R1	phosphoinositide-3-kinase, regulatory subunit 1 (alpha) [Source:HGNC Symbol;Acc:8979]	5295	NM_181524	38.8469	16.8134	13.7226	31.9425	11.0438	5.15051	4.25609	10.6876	2.70651	2.35e-55	3.35e-54	yes
ENSG00000105647	PIK3R2	phosphoinositide-3-kinase, regulatory subunit 2 (beta) [Source:HGNC Symbol;Acc:8980]	5296	NM_005027	107.368	98.5101	92.7913	97.2809	72.8009	71.9803	68.6561	77.6406	1.15542	1.29e-06	2.05e-06	no
ENSG00000117461	PIK3R3	phosphoinositide-3-kinase, regulatory subunit 3 (gamma) [Source:HGNC Symbol;Acc:8981]	8503	NM_003629	20.9202	29.2082	29.7021	38.9001	8.36377	12.5784	12.9525	18.2976	1.82024	1.59e-28	7.66e-28	no
ENSG00000117020	AKT3	v-akt murine thymoma viral oncogene homolog 3 [Source:HGNC Symbol;Acc:393]	10000	NM_181690	40.9083	30.9491	30.2126	35.5573	16.7417	13.6427	13.4867	17.1199	1.34267	3.52e-13	8.14e-13	no
ENSG00000142208	AKT1	v-akt murine thymoma viral oncogene homolog 1 [Source:HGNC Symbol;Acc:391]	207	NM_005163	143.919	121.756	110.944	137.062	40.7418	37.1362	34.2637	45.6609	1.29457	1.61e-22	5.92e-22	no
ENSG00000105221	AKT2	v-akt murine thymoma viral oncogene homolog 2 [Source:HGNC Symbol;Acc:392]	208	NM_001626	159.267	173.931	179.406	228.449	32.5036	38.2411	39.9415	54.8611	1.43166	2.12e-38	1.56e-37	no
ENSG00000198793	MTOR	mechanistic target of rapamycin (serine/threonine kinase) [Source:HGNC Symbol;Acc:3942]	2475	NM_004958	223.068	230.57	216.305	229.521	56.4736	62.8915	59.7448	68.3805	1.06564	0.00620326	0.00752753	no
ENSG00000108443	RPS6KB1	ribosomal protein S6 kinase, 70kDa, polypeptide 1 [Source:HGNC Symbol;Acc:10436]	6198	NM_003161	25.1517	24.2616	24.9381	23.9588	10.0953	10.4878	10.9163	11.312	1.04779	0.701097	0.711757	no
