# Supplementary material for: Transcriptome variations among human embryonic stem cell lines are associated with their differentiation propensity
Source: PLoS One. 2018 Feb 14;13(2):e0192625. doi: 10.1371/journal.pone.0192625 (PMC5812638; doi:10.1371/journal.pone.0192625)
Supplement: S7 Table — (XLSX) [file pone.0192625.s013.xlsx]

## Sheet: HUES1
Results of GO biological process complete enrichment ananlysis for HUES1 upregulated genes compared to HUES9
Analysis Type:	PANTHER Overrepresentation Test (Released 20171205)
Annotation Version and Release Date:	GO Ontology database Released 2017-12-27
Analyzed List:	upload_1 (Homo sapiens)
Reference List:	Homo sapiens (all genes in database)
Test Type:	FISHER
GO biological process complete	Homo sapiens - REFLIST (21042)	upload_1 (249)	upload_1 (expected)	upload_1 (over/under)	upload_1 (fold Enrichment)	upload_1 (raw P-value)	upload_1 (FDR)
positive regulation of ERK5 cascade (GO:0070378)	2	2	0.02	+	84.51	0.000805	0.0419
positive regulation of chemokine (C-C motif) ligand 2 secretion (GO:1904209)	2	2	0.02	+	84.51	0.000805	0.0418
regulation of chemokine (C-C motif) ligand 2 secretion (GO:1904207)	2	2	0.02	+	84.51	0.000805	0.0417
endodermal cell fate specification (GO:0001714)	6	3	0.07	+	42.25	0.000126	0.0102
membrane raft assembly (GO:0001765)	10	3	0.12	+	25.35	0.000414	0.0261
cellular response to zinc ion (GO:0071294)	19	5	0.22	+	22.24	7.45e-06	0.00112
regulation of renal sodium excretion (GO:0035813)	20	5	0.24	+	21.13	9.22e-06	0.00129
positive regulation of glial cell proliferation (GO:0060252)	12	3	0.14	+	21.13	0.000648	0.0367
positive regulation of chemokine secretion (GO:0090197)	12	3	0.14	+	21.13	0.000648	0.0366
endodermal cell fate commitment (GO:0001711)	13	3	0.15	+	19.5	0.000791	0.0425
regulation of chemokine secretion (GO:0090196)	13	3	0.15	+	19.5	0.000791	0.0423
regulation of heat generation (GO:0031650)	13	3	0.15	+	19.5	0.000791	0.0422
positive regulation of renal sodium excretion (GO:0035815)	13	3	0.15	+	19.5	0.000791	0.042
positive regulation of urine volume (GO:0035810)	13	3	0.15	+	19.5	0.000791	0.0419
telencephalon regionalization (GO:0021978)	13	3	0.15	+	19.5	0.000791	0.0418
regulation of excretion (GO:0044062)	23	5	0.27	+	18.37	1.66e-05	0.00204
positive regulation of heart contraction (GO:0045823)	36	7	0.43	+	16.43	6.19e-07	0.000163
regulation of urine volume (GO:0035809)	21	4	0.25	+	16.1	0.00019	0.0141
retinoic acid metabolic process (GO:0042573)	22	4	0.26	+	15.36	0.000223	0.016
positive regulation of heart rate (GO:0010460)	22	4	0.26	+	15.36	0.000223	0.0159
regulation of renal system process (GO:0098801)	33	6	0.39	+	15.36	5.69e-06	0.00095
cGMP biosynthetic process (GO:0006182)	25	4	0.3	+	13.52	0.000345	0.0226
inactivation of MAPK activity (GO:0000188)	26	4	0.31	+	13	0.000394	0.0252
cyclic purine nucleotide metabolic process (GO:0052652)	33	5	0.39	+	12.8	7.7e-05	0.00691
regulation of the force of heart contraction (GO:0002026)	27	4	0.32	+	12.52	0.000448	0.0278
cyclic nucleotide biosynthetic process (GO:0009190)	34	5	0.4	+	12.43	8.74e-05	0.00754
membrane assembly (GO:0071709)	28	4	0.33	+	12.07	0.000508	0.0302
regulation of sensory perception (GO:0051931)	35	5	0.41	+	12.07	9.9e-05	0.00849
regulation of sensory perception of pain (GO:0051930)	35	5	0.41	+	12.07	9.9e-05	0.00845
response to zinc ion (GO:0010043)	54	7	0.64	+	10.95	7.01e-06	0.00108
cellular response to cadmium ion (GO:0071276)	31	4	0.37	+	10.9	0.000719	0.0396
cGMP metabolic process (GO:0046068)	32	4	0.38	+	10.56	0.000802	0.042
positive regulation of phosphatidylinositol 3-kinase activity (GO:0043552)	32	4	0.38	+	10.56	0.000802	0.0419
fat-soluble vitamin metabolic process (GO:0006775)	33	4	0.39	+	10.24	0.000891	0.045
cAMP metabolic process (GO:0046058)	34	4	0.4	+	9.94	0.000986	0.0492
membrane biogenesis (GO:0044091)	34	4	0.4	+	9.94	0.000986	0.0491
regulation of vascular permeability (GO:0043114)	34	4	0.4	+	9.94	0.000986	0.0489
positive regulation of blood circulation (GO:1903524)	69	8	0.82	+	9.8	3.28e-06	0.0006
positive regulation of protein tyrosine kinase activity (GO:0061098)	44	5	0.52	+	9.6	0.000263	0.0181
cyclic nucleotide metabolic process (GO:0009187)	56	6	0.66	+	9.05	8.56e-05	0.00747
positive regulation of muscle contraction (GO:0045933)	49	5	0.58	+	8.62	0.000417	0.0261
regulation of smooth muscle contraction (GO:0006940)	60	6	0.71	+	8.45	0.000122	0.01
endoderm formation (GO:0001706)	51	5	0.6	+	8.28	0.000494	0.0295
endoderm development (GO:0007492)	76	7	0.9	+	7.78	5.36e-05	0.0053
neural crest cell differentiation (GO:0014033)	67	6	0.79	+	7.57	0.000213	0.0153
neural crest cell development (GO:0014032)	59	5	0.7	+	7.16	0.000914	0.0461
regulation of neurological system process (GO:0031644)	71	6	0.84	+	7.14	0.000285	0.0194
negative regulation of MAP kinase activity (GO:0043407)	73	6	0.86	+	6.95	0.000328	0.022
hormone secretion (GO:0046879)	74	6	0.88	+	6.85	0.000351	0.0229
hormone transport (GO:0009914)	87	7	1.03	+	6.8	0.000119	0.00984
regulation of protein tyrosine kinase activity (GO:0061097)	75	6	0.89	+	6.76	0.000376	0.0242
regulation of hemostasis (GO:1900046)	89	7	1.05	+	6.65	0.000135	0.0108
regulation of blood coagulation (GO:0030193)	89	7	1.05	+	6.65	0.000135	0.0108
diencephalon development (GO:0021536)	78	6	0.92	+	6.5	0.000457	0.0282
renal system process (GO:0003014)	106	8	1.25	+	6.38	5.92e-05	0.00571
acid secretion (GO:0046717)	80	6	0.95	+	6.34	0.000519	0.0306
regulation of coagulation (GO:0050818)	94	7	1.11	+	6.29	0.000186	0.014
cyclic-nucleotide-mediated signaling (GO:0019935)	94	7	1.11	+	6.29	0.000186	0.0139
negative regulation of vasculature development (GO:1901343)	95	7	1.12	+	6.23	0.000198	0.0143
regulation of blood vessel size (GO:0050880)	136	10	1.61	+	6.21	8.8e-06	0.00125
regulation of cell junction assembly (GO:1901888)	82	6	0.97	+	6.18	0.000586	0.0341
regulation of tube size (GO:0035150)	137	10	1.62	+	6.17	9.34e-06	0.0013
regulation of wound healing (GO:0061041)	137	10	1.62	+	6.17	9.34e-06	0.00128
inner ear morphogenesis (GO:0042472)	99	7	1.17	+	5.98	0.000251	0.0173
dorsal/ventral pattern formation (GO:0009953)	85	6	1.01	+	5.97	0.000701	0.0391
cAMP-mediated signaling (GO:0019933)	85	6	1.01	+	5.97	0.000701	0.039
regulation of blood vessel diameter (GO:0097746)	128	9	1.51	+	5.94	3.46e-05	0.00368
regulation of tube diameter (GO:0035296)	128	9	1.51	+	5.94	3.46e-05	0.00365
negative regulation of angiogenesis (GO:0016525)	87	6	1.03	+	5.83	0.000786	0.0424
regulation of blood pressure (GO:0008217)	176	12	2.08	+	5.76	2.32e-06	0.000451
myeloid leukocyte migration (GO:0097529)	103	7	1.22	+	5.74	0.000315	0.0212
vascular process in circulatory system (GO:0003018)	162	11	1.92	+	5.74	6.39e-06	0.00101
stem cell differentiation (GO:0048863)	133	9	1.57	+	5.72	4.58e-05	0.00462
retinoid metabolic process (GO:0001523)	89	6	1.05	+	5.7	0.000879	0.0449
negative regulation of blood vessel morphogenesis (GO:2000181)	89	6	1.05	+	5.7	0.000879	0.0447
regulation of heart rate (GO:0002027)	91	6	1.08	+	5.57	0.00098	0.0491
anterior/posterior pattern specification (GO:0009952)	198	13	2.34	+	5.55	1.31e-06	0.000282
regulation of endothelial cell proliferation (GO:0001936)	108	7	1.28	+	5.48	0.000412	0.026
regulation of muscle contraction (GO:0006937)	156	10	1.85	+	5.42	2.69e-05	0.00307
cellular hormone metabolic process (GO:0034754)	110	7	1.3	+	5.38	0.000458	0.0281
leukocyte chemotaxis (GO:0030595)	127	8	1.5	+	5.32	0.000193	0.0142
negative regulation of protein serine/threonine kinase activity (GO:0071901)	128	8	1.51	+	5.28	0.000203	0.0147
regulation of response to wounding (GO:1903034)	160	10	1.89	+	5.28	3.3e-05	0.00356
regulation of smooth muscle cell proliferation (GO:0048660)	116	7	1.37	+	5.1	0.000618	0.0357
ear morphogenesis (GO:0042471)	118	7	1.4	+	5.01	0.00068	0.0381
regulation of cyclic nucleotide metabolic process (GO:0030799)	140	8	1.66	+	4.83	0.000361	0.0234
negative regulation of epithelial cell proliferation (GO:0050680)	123	7	1.46	+	4.81	0.000858	0.044
cellular response to transforming growth factor beta stimulus (GO:0071560)	142	8	1.68	+	4.76	0.000395	0.0251
response to transforming growth factor beta (GO:0071559)	147	8	1.74	+	4.6	0.000491	0.0295
blood circulation (GO:0008015)	376	20	4.45	+	4.5	4.91e-08	2.06e-05
circulatory system process (GO:0003013)	380	20	4.5	+	4.45	5.78e-08	2.3e-05
regulation of heart contraction (GO:0008016)	231	12	2.73	+	4.39	3.12e-05	0.00343
negative regulation of MAPK cascade (GO:0043409)	156	8	1.85	+	4.33	0.000713	0.0395
regionalization (GO:0003002)	313	16	3.7	+	4.32	1.82e-06	0.000368
positive regulation of vasculature development (GO:1904018)	158	8	1.87	+	4.28	0.000772	0.0422
response to interferon-gamma (GO:0034341)	160	8	1.89	+	4.23	0.000834	0.043
regulation of ion homeostasis (GO:2000021)	204	10	2.41	+	4.14	0.000223	0.0158
regulation of epithelial cell proliferation (GO:0050678)	306	15	3.62	+	4.14	6.24e-06	0.00102
cell chemotaxis (GO:0060326)	184	9	2.18	+	4.13	0.000465	0.0283
telencephalon development (GO:0021537)	246	12	2.91	+	4.12	5.58e-05	0.00548
hormone metabolic process (GO:0042445)	187	9	2.21	+	4.07	0.00052	0.0306
extracellular matrix organization (GO:0030198)	314	15	3.72	+	4.04	8.38e-06	0.00123
forebrain development (GO:0030900)	377	18	4.46	+	4.03	1.04e-06	0.000249
extracellular structure organization (GO:0043062)	315	15	3.73	+	4.02	8.69e-06	0.00125
blood vessel development (GO:0001568)	466	22	5.51	+	3.99	7.66e-08	2.97e-05
angiogenesis (GO:0001525)	297	14	3.51	+	3.98	1.94e-05	0.00233
pattern specification process (GO:0007389)	406	19	4.8	+	3.95	6.93e-07	0.000176
blood vessel morphogenesis (GO:0048514)	386	18	4.57	+	3.94	1.44e-06	0.000306
negative regulation of growth (GO:0045926)	236	11	2.79	+	3.94	0.000166	0.0128
regulation of muscle system process (GO:0090257)	215	10	2.54	+	3.93	0.000333	0.0221
regulation of transmembrane receptor protein serine/threonine kinase signaling pathway (GO:0090092)	215	10	2.54	+	3.93	0.000333	0.022
positive regulation of homeostatic process (GO:0032846)	221	10	2.62	+	3.82	0.00041	0.026
vasculature development (GO:0001944)	490	22	5.8	+	3.79	1.76e-07	5.57e-05
regulation of ERK1 and ERK2 cascade (GO:0070372)	268	12	3.17	+	3.78	0.000121	0.01
regulation of angiogenesis (GO:0045765)	247	11	2.92	+	3.76	0.000242	0.017
muscle organ development (GO:0007517)	292	13	3.46	+	3.76	6.71e-05	0.00632
regulation of vasculature development (GO:1901342)	270	12	3.2	+	3.76	0.00013	0.0105
embryonic morphogenesis (GO:0048598)	563	25	6.66	+	3.75	2.99e-08	1.45e-05
response to growth factor (GO:0070848)	497	22	5.88	+	3.74	2.22e-07	6.75e-05
cardiovascular system development (GO:0072358)	500	22	5.92	+	3.72	2.44e-07	7.3e-05
tissue morphogenesis (GO:0048729)	526	23	6.22	+	3.7	1.43e-07	4.83e-05
regulation of blood circulation (GO:1903522)	278	12	3.29	+	3.65	0.000168	0.0129
cellular response to growth factor stimulus (GO:0071363)	470	20	5.56	+	3.6	1.44e-06	0.000302
negative regulation of cell proliferation (GO:0008285)	661	28	7.82	+	3.58	1.11e-08	6.39e-06
embryonic organ development (GO:0048568)	426	18	5.04	+	3.57	5.39e-06	0.000909
regulation of system process (GO:0044057)	505	21	5.98	+	3.51	1.11e-06	0.000254
heart development (GO:0007507)	481	20	5.69	+	3.51	2.02e-06	0.000397
positive regulation of secretion (GO:0051047)	386	16	4.57	+	3.5	2.26e-05	0.00264
embryonic organ morphogenesis (GO:0048562)	290	12	3.43	+	3.5	0.000244	0.017
response to molecule of bacterial origin (GO:0002237)	318	13	3.76	+	3.45	0.000152	0.0119
regulation of hormone levels (GO:0010817)	514	21	6.08	+	3.45	1.45e-06	0.000301
regulation of cellular response to growth factor stimulus (GO:0090287)	249	10	2.95	+	3.39	0.000991	0.049
chemotaxis (GO:0006935)	499	20	5.9	+	3.39	3.44e-06	0.000622
regulation of body fluid levels (GO:0050878)	499	20	5.9	+	3.39	3.44e-06	0.000614
taxis (GO:0042330)	500	20	5.92	+	3.38	3.54e-06	0.000625
response to lipopolysaccharide (GO:0032496)	300	12	3.55	+	3.38	0.000328	0.0219
circulatory system development (GO:0072359)	808	32	9.56	+	3.35	4.35e-09	2.7e-06
response to peptide hormone (GO:0043434)	379	15	4.48	+	3.34	6.75e-05	0.00632
regulation of MAP kinase activity (GO:0043405)	333	13	3.94	+	3.3	0.000234	0.0165
negative regulation of cell development (GO:0010721)	284	11	3.36	+	3.27	0.000747	0.041
regulation of homeostatic process (GO:0032844)	471	18	5.57	+	3.23	1.98e-05	0.00237
morphogenesis of an epithelium (GO:0002009)	419	16	4.96	+	3.23	5.82e-05	0.00565
positive regulation of kinase activity (GO:0033674)	551	21	6.52	+	3.22	4.14e-06	0.000722
animal organ morphogenesis (GO:0009887)	881	33	10.43	+	3.17	9.07e-09	5.42e-06
muscle tissue development (GO:0060537)	295	11	3.49	+	3.15	0.00101	0.0494
anatomical structure formation involved in morphogenesis (GO:0048646)	840	31	9.94	+	3.12	3.7e-08	1.69e-05
positive regulation of secretion by cell (GO:1903532)	359	13	4.25	+	3.06	0.000467	0.0283
leukocyte migration (GO:0050900)	360	13	4.26	+	3.05	0.000479	0.029
positive regulation of cell motility (GO:2000147)	445	16	5.27	+	3.04	0.000114	0.0096
response to wounding (GO:0009611)	557	20	6.59	+	3.03	1.63e-05	0.00202
positive regulation of locomotion (GO:0040017)	477	17	5.64	+	3.01	7.77e-05	0.00693
positive regulation of protein kinase activity (GO:0045860)	512	18	6.06	+	2.97	5.66e-05	0.00553
positive regulation of cellular component movement (GO:0051272)	457	16	5.41	+	2.96	0.000153	0.012
positive regulation of cell migration (GO:0030335)	429	15	5.08	+	2.95	0.000249	0.0173
positive regulation of apoptotic process (GO:0043065)	601	21	7.11	+	2.95	1.48e-05	0.00186
regulation of receptor activity (GO:0010469)	547	19	6.47	+	2.94	4.11e-05	0.00423
embryo development (GO:0009790)	924	32	10.93	+	2.93	8.97e-08	3.4e-05
positive regulation of programmed cell death (GO:0043068)	607	21	7.18	+	2.92	1.7e-05	0.00208
regulation of protein serine/threonine kinase activity (GO:0071900)	492	17	5.82	+	2.92	0.000111	0.00941
regulation of secretion (GO:0051046)	725	25	8.58	+	2.91	2.75e-06	0.000514
regulation of anatomical structure size (GO:0090066)	466	16	5.51	+	2.9	0.00019	0.0142
regulation of MAPK cascade (GO:0043408)	700	24	8.28	+	2.9	4.82e-06	0.000823
behavior (GO:0007610)	555	19	6.57	+	2.89	4.96e-05	0.00494
gland development (GO:0048732)	409	14	4.84	+	2.89	0.00049	0.0295
negative regulation of developmental process (GO:0051093)	862	29	10.2	+	2.84	6.73e-07	0.000174
response to peptide (GO:1901652)	446	15	5.28	+	2.84	0.000371	0.024
supramolecular fiber organization (GO:0097435)	388	13	4.59	+	2.83	0.000936	0.047
negative regulation of multicellular organismal process (GO:0051241)	1051	35	12.44	+	2.81	5.31e-08	2.17e-05
positive regulation of cell proliferation (GO:0008284)	871	29	10.31	+	2.81	8.25e-07	0.000203
cell migration (GO:0016477)	872	29	10.32	+	2.81	8.44e-07	0.000205
regulation of peptidase activity (GO:0052547)	421	14	4.98	+	2.81	0.000645	0.0367
tissue development (GO:0009888)	1658	55	19.62	+	2.8	4.07e-12	1.58e-08
brain development (GO:0007420)	697	23	8.25	+	2.79	1.39e-05	0.00178
regulation of cell proliferation (GO:0042127)	1588	52	18.79	+	2.77	2.86e-11	3.71e-08
head development (GO:0060322)	734	24	8.69	+	2.76	1.04e-05	0.0014
negative regulation of cell differentiation (GO:0045596)	646	21	7.64	+	2.75	4.1e-05	0.00425
positive regulation of multicellular organismal process (GO:0051240)	1512	49	17.89	+	2.74	1.71e-10	1.77e-07
muscle structure development (GO:0061061)	463	15	5.48	+	2.74	0.000541	0.0317
positive regulation of cell death (GO:0010942)	653	21	7.73	+	2.72	4.77e-05	0.00478
positive regulation of transferase activity (GO:0051347)	690	22	8.17	+	2.69	3.55e-05	0.00373
response to bacterium (GO:0009617)	566	18	6.7	+	2.69	0.000191	0.0141
epithelium development (GO:0060429)	1074	34	12.71	+	2.68	2.66e-07	7.65e-05
response to inorganic substance (GO:0010035)	480	15	5.68	+	2.64	0.000772	0.0421
response to lipid (GO:0033993)	834	26	9.87	+	2.63	9.87e-06	0.00134
response to other organism (GO:0051707)	839	26	9.93	+	2.62	1.09e-05	0.00146
positive regulation of phosphorus metabolic process (GO:0010562)	1098	34	12.99	+	2.62	4.36e-07	0.000119
positive regulation of phosphate metabolic process (GO:0045937)	1098	34	12.99	+	2.62	4.36e-07	0.000117
response to external biotic stimulus (GO:0043207)	841	26	9.95	+	2.61	1.14e-05	0.00151
locomotion (GO:0040011)	1205	37	14.26	+	2.59	1.55e-07	5.12e-05
anatomical structure morphogenesis (GO:0009653)	2021	62	23.92	+	2.59	3.23e-12	1.67e-08
response to biotic stimulus (GO:0009607)	881	27	10.43	+	2.59	8.89e-06	0.00125
regulation of kinase activity (GO:0043549)	849	26	10.05	+	2.59	1.33e-05	0.00172
regulation of protein kinase activity (GO:0045859)	784	24	9.28	+	2.59	2.93e-05	0.00327
regulation of anatomical structure morphogenesis (GO:0022603)	980	30	11.6	+	2.59	2.77e-06	0.000513
tube development (GO:0035295)	563	17	6.66	+	2.55	0.000509	0.0302
central nervous system development (GO:0007417)	899	27	10.64	+	2.54	1.26e-05	0.00166
response to endogenous stimulus (GO:0009719)	1368	41	16.19	+	2.53	9.24e-08	3.34e-05
chordate embryonic development (GO:0043009)	568	17	6.72	+	2.53	0.00056	0.0327
localization of cell (GO:0051674)	969	29	11.47	+	2.53	6.29e-06	0.00102
cell motility (GO:0048870)	969	29	11.47	+	2.53	6.29e-06	0.00101
regulation of cell adhesion (GO:0030155)	671	20	7.94	+	2.52	0.000194	0.0142
response to drug (GO:0042493)	911	27	10.78	+	2.5	1.59e-05	0.00199
regulation of cell activation (GO:0050865)	574	17	6.79	+	2.5	0.000628	0.0361
embryo development ending in birth or egg hatching (GO:0009792)	574	17	6.79	+	2.5	0.000628	0.036
positive regulation of phosphorylation (GO:0042327)	983	29	11.63	+	2.49	1.32e-05	0.00173
response to cytokine (GO:0034097)	921	27	10.9	+	2.48	3.02e-05	0.00335
regulation of cellular component movement (GO:0051270)	858	25	10.15	+	2.46	6.82e-05	0.00619
response to oxygen-containing compound (GO:1901700)	1445	42	17.1	+	2.46	1e-07	3.46e-05
positive regulation of developmental process (GO:0051094)	1241	36	14.69	+	2.45	1.05e-06	0.000248
secretion (GO:0046903)	1071	31	12.67	+	2.45	7.3e-06	0.00111
positive regulation of intracellular signal transduction (GO:1902533)	968	28	11.45	+	2.44	2.29e-05	0.00266
positive regulation of protein phosphorylation (GO:0001934)	936	27	11.08	+	2.44	3.44e-05	0.00368
positive regulation of transport (GO:0051050)	978	28	11.57	+	2.42	2.55e-05	0.00294
regulation of secretion by cell (GO:1903530)	670	19	7.93	+	2.4	0.000773	0.0419
response to organonitrogen compound (GO:0010243)	884	25	10.46	+	2.39	8.73e-05	0.00757
regulation of cell motility (GO:2000145)	784	22	9.28	+	2.37	0.000276	0.0188
regulation of multicellular organismal development (GO:2000026)	1831	51	21.67	+	2.35	1.27e-08	6.81e-06
positive regulation of cell communication (GO:0010647)	1643	45	19.44	+	2.31	1.72e-07	5.56e-05
response to hormone (GO:0009725)	877	24	10.38	+	2.31	0.000178	0.0135
response to organic cyclic compound (GO:0014070)	879	24	10.4	+	2.31	0.000182	0.0138
positive regulation of signaling (GO:0023056)	1650	45	19.53	+	2.3	1.89e-07	5.86e-05
negative regulation of signal transduction (GO:0009968)	1176	32	13.92	+	2.3	2.05e-05	0.00243
negative regulation of response to stimulus (GO:0048585)	1477	40	17.48	+	2.29	1.27e-06	0.000277
positive regulation of transcription from RNA polymerase II promoter (GO:0045944)	1114	30	13.18	+	2.28	4.57e-05	0.00467
regulation of locomotion (GO:0040012)	855	23	10.12	+	2.27	0.000302	0.0204
regulation of cell development (GO:0060284)	826	22	9.77	+	2.25	0.000465	0.0284
positive regulation of signal transduction (GO:0009967)	1510	40	17.87	+	2.24	1.97e-06	0.000393
response to organic substance (GO:0010033)	2765	73	32.72	+	2.23	2.77e-11	3.91e-08
regulation of transferase activity (GO:0051338)	1024	27	12.12	+	2.23	0.000154	0.012
cell adhesion (GO:0007155)	873	23	10.33	+	2.23	0.000387	0.0249
regulation of cell differentiation (GO:0045595)	1672	44	19.79	+	2.22	8.04e-07	0.000201
defense response (GO:0006952)	1255	33	14.85	+	2.22	2.18e-05	0.00257
biological adhesion (GO:0022610)	878	23	10.39	+	2.21	0.000636	0.0363
response to nitrogen compound (GO:1901698)	998	26	11.81	+	2.2	0.000239	0.0168
movement of cell or subcellular component (GO:0006928)	1462	38	17.3	+	2.2	7.62e-06	0.00113
positive regulation of cell differentiation (GO:0045597)	885	23	10.47	+	2.2	0.000663	0.0373
negative regulation of cell communication (GO:0010648)	1273	33	15.06	+	2.19	2.74e-05	0.00311
response to external stimulus (GO:0009605)	1893	49	22.4	+	2.19	3.17e-07	8.79e-05
negative regulation of signaling (GO:0023057)	1277	33	15.11	+	2.18	2.89e-05	0.00325
neurogenesis (GO:0022008)	1512	39	17.89	+	2.18	5.98e-06	0.000989
generation of neurons (GO:0048699)	1415	36	16.74	+	2.15	1.93e-05	0.00234
cell-cell signaling (GO:0007267)	1142	29	13.51	+	2.15	0.000126	0.0103
regulation of developmental process (GO:0050793)	2379	60	28.15	+	2.13	1.74e-08	8.7e-06
regulation of multicellular organismal process (GO:0051239)	2801	70	33.15	+	2.11	9.62e-10	6.79e-07
positive regulation of cellular metabolic process (GO:0031325)	3051	76	36.1	+	2.11	1.79e-10	1.74e-07
positive regulation of nitrogen compound metabolic process (GO:0051173)	2940	73	34.79	+	2.1	5.96e-10	4.87e-07
positive regulation of gene expression (GO:0010628)	1818	45	21.51	+	2.09	2.55e-06	0.000483
positive regulation of biosynthetic process (GO:0009891)	1831	45	21.67	+	2.08	4.29e-06	0.00074
nervous system development (GO:0007399)	2238	55	26.48	+	2.08	2.58e-07	7.56e-05
positive regulation of metabolic process (GO:0009893)	3268	80	38.67	+	2.07	1.02e-10	1.13e-07
positive regulation of nucleic acid-templated transcription (GO:1903508)	1433	35	16.96	+	2.06	6.77e-05	0.00629
positive regulation of transcription, DNA-templated (GO:0045893)	1433	35	16.96	+	2.06	6.77e-05	0.00626
positive regulation of RNA biosynthetic process (GO:1902680)	1434	35	16.97	+	2.06	6.81e-05	0.00626
positive regulation of cellular biosynthetic process (GO:0031328)	1804	44	21.35	+	2.06	6.46e-06	0.001
positive regulation of cellular protein metabolic process (GO:0032270)	1520	37	17.99	+	2.06	3.77e-05	0.00393
regulation of signal transduction (GO:0009966)	3083	75	36.48	+	2.06	7.52e-10	5.84e-07
regulation of signaling (GO:0023051)	3423	83	40.51	+	2.05	7.03e-11	8.39e-08
regulation of protein phosphorylation (GO:0001932)	1362	33	16.12	+	2.05	0.000136	0.0108
animal organ development (GO:0048513)	2988	72	35.36	+	2.04	2.72e-09	1.84e-06
positive regulation of nucleobase-containing compound metabolic process (GO:0045935)	1744	42	20.64	+	2.04	1.42e-05	0.0018
regulation of cell communication (GO:0010646)	3374	81	39.93	+	2.03	1.87e-10	1.71e-07
cell development (GO:0048468)	1508	36	17.84	+	2.02	6.61e-05	0.00629
positive regulation of response to stimulus (GO:0048584)	2187	52	25.88	+	2.01	1.19e-06	0.000264
positive regulation of macromolecule biosynthetic process (GO:0010557)	1687	40	19.96	+	2	3.16e-05	0.00346
regulation of hydrolase activity (GO:0051336)	1194	28	14.13	+	1.98	0.000801	0.0421
positive regulation of macromolecule metabolic process (GO:0010604)	3034	71	35.9	+	1.98	1.16e-08	6.43e-06
cellular response to endogenous stimulus (GO:0071495)	1113	26	13.17	+	1.97	0.00101	0.0496
regulation of intracellular signal transduction (GO:1902531)	1800	42	21.3	+	1.97	3.22e-05	0.0035
positive regulation of protein modification process (GO:0031401)	1202	28	14.22	+	1.97	0.000836	0.043
positive regulation of RNA metabolic process (GO:0051254)	1504	35	17.8	+	1.97	0.00017	0.013
regulation of phosphate metabolic process (GO:0019220)	1723	40	20.39	+	1.96	6.27e-05	0.00601
response to chemical (GO:0042221)	4164	96	49.27	+	1.95	1.33e-11	2.96e-08
regulation of phosphorus metabolic process (GO:0051174)	1737	40	20.55	+	1.95	6.69e-05	0.00633
regulation of molecular function (GO:0065009)	3391	78	40.13	+	1.94	3.66e-09	2.37e-06
positive regulation of protein metabolic process (GO:0051247)	1612	37	19.08	+	1.94	0.000115	0.00956
system development (GO:0048731)	4200	96	49.7	+	1.93	1.81e-11	3.12e-08
regulation of phosphorylation (GO:0042325)	1490	34	17.63	+	1.93	0.000274	0.0188
cellular response to organic substance (GO:0071310)	2150	49	25.44	+	1.93	8.43e-06	0.00122
regulation of transport (GO:0051049)	1849	42	21.88	+	1.92	4.58e-05	0.00465
positive regulation of molecular function (GO:0044093)	1761	40	20.84	+	1.92	7.81e-05	0.00685
system process (GO:0003008)	1852	42	21.92	+	1.92	6.82e-05	0.00622
cellular response to chemical stimulus (GO:0070887)	2624	59	31.05	+	1.9	1.15e-06	0.000259
regulation of catalytic activity (GO:0050790)	2317	52	27.42	+	1.9	6.39e-06	0.001
regulation of localization (GO:0032879)	2595	58	30.71	+	1.89	2.5e-06	0.00048
regulation of response to stimulus (GO:0048583)	4078	90	48.26	+	1.87	8.57e-10	6.34e-07
regulation of biological quality (GO:0065008)	3627	80	42.92	+	1.86	1.64e-08	8.5e-06
regulation of apoptotic process (GO:0042981)	1497	33	17.71	+	1.86	0.000718	0.0397
multicellular organism development (GO:0007275)	4795	105	56.74	+	1.85	1.78e-11	3.45e-08
positive regulation of cellular process (GO:0048522)	4985	109	58.99	+	1.85	6.63e-12	2.06e-08
regulation of programmed cell death (GO:0043067)	1512	33	17.89	+	1.84	0.000778	0.0421
cellular developmental process (GO:0048869)	3598	78	42.58	+	1.83	4.46e-08	1.92e-05
cell differentiation (GO:0030154)	3525	76	41.71	+	1.82	9.23e-08	3.41e-05
anatomical structure development (GO:0048856)	5151	111	60.95	+	1.82	7.05e-12	1.83e-08
positive regulation of biological process (GO:0048518)	5607	120	66.35	+	1.81	6.43e-13	9.99e-09
negative regulation of biological process (GO:0048519)	4952	104	58.6	+	1.77	2.67e-10	2.3e-07
regulation of cellular component organization (GO:0051128)	2343	49	27.73	+	1.77	0.000103	0.00874
developmental process (GO:0032502)	5511	115	65.21	+	1.76	2.07e-11	3.21e-08
cell surface receptor signaling pathway (GO:0007166)	2278	47	26.96	+	1.74	0.000198	0.0144
negative regulation of cellular process (GO:0048523)	4457	91	52.74	+	1.73	3.47e-08	1.63e-05
phosphate-containing compound metabolic process (GO:0006796)	2107	43	24.93	+	1.72	0.000433	0.027
response to stress (GO:0006950)	3358	68	39.74	+	1.71	7.6e-06	0.00113
regulation of transcription from RNA polymerase II promoter (GO:0006357)	1986	40	23.5	+	1.7	0.001	0.0494
multicellular organismal process (GO:0032501)	6706	134	79.36	+	1.69	1.37e-12	1.06e-08
immune system process (GO:0002376)	2575	49	30.47	+	1.61	0.00089	0.0452
response to stimulus (GO:0050896)	8142	137	96.35	+	1.42	2.69e-07	7.6e-05
regulation of nitrogen compound metabolic process (GO:0051171)	5958	100	70.5	+	1.42	6.97e-05	0.00629
cell communication (GO:0007154)	5447	90	64.46	+	1.4	0.000456	0.0282
regulation of primary metabolic process (GO:0080090)	6124	101	72.47	+	1.39	0.000142	0.0112
cellular response to stimulus (GO:0051716)	6423	105	76.01	+	1.38	0.000132	0.0106
regulation of cellular metabolic process (GO:0031323)	6187	100	73.21	+	1.37	0.000345	0.0227
regulation of metabolic process (GO:0019222)	6672	105	78.95	+	1.33	0.000597	0.0346
regulation of biological process (GO:0050789)	11425	178	135.2	+	1.32	4.02e-08	1.78e-05
regulation of cellular process (GO:0050794)	10771	166	127.46	+	1.3	1.06e-06	0.000247
biological regulation (GO:0065007)	12072	184	142.85	+	1.29	9.51e-08	3.36e-05
cellular process (GO:0009987)	15086	211	178.52	+	1.18	1.75e-06	0.000358
biological_process (GO:0008150)	17500	229	207.09	+	1.11	7.78e-05	0.0069

## Sheet: HUES8
Results of GO biological process complete enrichment ananlysis for HUES8 upregulated genes compared to HUES9
Analysis Type:	PANTHER Overrepresentation Test (Released 20171205)
Annotation Version and Release Date:	GO Ontology database Released 2017-12-27
Analyzed List:	upload_1 (Homo sapiens)
Reference List:	Homo sapiens (all genes in database)
Test Type:	FISHER
GO biological process complete	Homo sapiens - REFLIST (21042)	upload_1 (190)	upload_1 (expected)	upload_1 (over/under)	upload_1 (fold Enrichment)	upload_1 (raw P-value)	upload_1 (FDR)
mesenchyme migration (GO:0090131)	5	3	0.05	+	66.45	3.82e-05	0.0044
endodermal cell fate specification (GO:0001714)	6	3	0.05	+	55.37	5.69e-05	0.00618
isoprenoid catabolic process (GO:0008300)	8	3	0.07	+	41.53	0.00011	0.0101
endodermal cell fate commitment (GO:0001711)	13	3	0.12	+	25.56	0.000363	0.0259
telencephalon regionalization (GO:0021978)	13	3	0.12	+	25.56	0.000363	0.0258
retinoic acid metabolic process (GO:0042573)	22	4	0.2	+	20.14	7.96e-05	0.00808
cAMP biosynthetic process (GO:0006171)	17	3	0.15	+	19.54	0.000719	0.0428
negative regulation of endothelial cell apoptotic process (GO:2000352)	28	4	0.25	+	15.82	0.000184	0.0151
cyclic purine nucleotide metabolic process (GO:0052652)	33	4	0.3	+	13.42	0.000326	0.0247
fat-soluble vitamin metabolic process (GO:0006775)	33	4	0.3	+	13.42	0.000326	0.0246
regulation of renal system process (GO:0098801)	33	4	0.3	+	13.42	0.000326	0.0244
regulation of vascular permeability (GO:0043114)	34	4	0.31	+	13.03	0.000361	0.0261
cyclic nucleotide biosynthetic process (GO:0009190)	34	4	0.31	+	13.03	0.000361	0.026
regulation of endothelial cell apoptotic process (GO:2000351)	43	5	0.39	+	12.88	6.82e-05	0.00706
positive regulation of smooth muscle cell migration (GO:0014911)	35	4	0.32	+	12.66	0.0004	0.0279
positive regulation of heart contraction (GO:0045823)	36	4	0.33	+	12.31	0.000441	0.0299
negative regulation of epithelial cell apoptotic process (GO:1904036)	39	4	0.35	+	11.36	0.000584	0.0364
endoderm formation (GO:0001706)	51	5	0.46	+	10.86	0.000144	0.0126
endodermal cell differentiation (GO:0035987)	41	4	0.37	+	10.8	0.000695	0.0417
multicellular organismal response to stress (GO:0033555)	65	6	0.59	+	10.22	4.19e-05	0.00479
endoderm development (GO:0007492)	76	7	0.69	+	10.2	9.62e-06	0.00138
regulation of smooth muscle cell migration (GO:0014910)	59	5	0.53	+	9.39	0.000271	0.0213
muscle tissue morphogenesis (GO:0060415)	74	6	0.67	+	8.98	8.23e-05	0.00814
tissue migration (GO:0090130)	88	7	0.79	+	8.81	2.34e-05	0.00298
cardiac muscle tissue morphogenesis (GO:0055008)	63	5	0.57	+	8.79	0.000359	0.0261
positive regulation of angiogenesis (GO:0045766)	141	11	1.27	+	8.64	1.28e-07	3.96e-05
positive regulation of vasculature development (GO:1904018)	158	12	1.43	+	8.41	4.44e-08	1.73e-05
somatic stem cell population maintenance (GO:0035019)	66	5	0.6	+	8.39	0.000439	0.0299
neural crest cell differentiation (GO:0014033)	67	5	0.6	+	8.26	0.000469	0.0311
muscle organ morphogenesis (GO:0048644)	81	6	0.73	+	8.2	0.000131	0.0118
cellular hormone metabolic process (GO:0034754)	110	8	0.99	+	8.05	1.12e-05	0.00158
regulation of epithelial cell apoptotic process (GO:1904035)	70	5	0.63	+	7.91	0.000566	0.036
positive regulation of leukocyte chemotaxis (GO:0002690)	86	6	0.78	+	7.73	0.000179	0.0148
pancreas development (GO:0031016)	72	5	0.65	+	7.69	0.000639	0.0392
embryonic placenta development (GO:0001892)	88	6	0.79	+	7.55	0.000201	0.0164
stem cell differentiation (GO:0048863)	133	9	1.2	+	7.49	5.47e-06	0.000849
positive regulation of smooth muscle cell proliferation (GO:0048661)	74	5	0.67	+	7.48	0.000718	0.0429
axis specification (GO:0009798)	89	6	0.8	+	7.47	0.000213	0.0171
cytosolic calcium ion transport (GO:0060401)	77	5	0.7	+	7.19	0.000851	0.0491
hormone metabolic process (GO:0042445)	187	12	1.69	+	7.11	2.49e-07	6.56e-05
negative regulation of vasculature development (GO:1901343)	95	6	0.86	+	6.99	0.000297	0.0231
platelet degranulation (GO:0002576)	128	8	1.16	+	6.92	3.15e-05	0.00373
positive regulation of chemotaxis (GO:0050921)	130	8	1.17	+	6.82	3.49e-05	0.00405
cellular response to fibroblast growth factor stimulus (GO:0044344)	114	7	1.03	+	6.8	0.00011	0.0102
regulation of angiogenesis (GO:0045765)	247	15	2.23	+	6.73	1.51e-08	7.56e-06
inner ear morphogenesis (GO:0042472)	99	6	0.89	+	6.71	0.000367	0.026
regulation of smooth muscle cell proliferation (GO:0048660)	116	7	1.05	+	6.68	0.000122	0.0111
regulation of cell-matrix adhesion (GO:0001952)	101	6	0.91	+	6.58	0.000406	0.0281
regulation of vasculature development (GO:1901342)	270	16	2.44	+	6.56	6.82e-09	4.41e-06
positive regulation of transmembrane receptor protein serine/threonine kinase signaling pathway (GO:0090100)	102	6	0.92	+	6.51	0.000426	0.0293
myeloid leukocyte migration (GO:0097529)	103	6	0.93	+	6.45	0.000448	0.0302
response to fibroblast growth factor (GO:0071774)	121	7	1.09	+	6.41	0.000156	0.0134
endocrine system development (GO:0035270)	122	7	1.1	+	6.35	0.000164	0.0138
renal system process (GO:0003014)	106	6	0.96	+	6.27	0.000518	0.0334
regulation of leukocyte chemotaxis (GO:0002688)	107	6	0.97	+	6.21	0.000543	0.0348
regulation of endothelial cell proliferation (GO:0001936)	108	6	0.98	+	6.15	0.000569	0.036
positive regulation of cell-substrate adhesion (GO:0010811)	109	6	0.98	+	6.1	0.000595	0.037
placenta development (GO:0001890)	150	8	1.35	+	5.91	9.1e-05	0.00883
mesenchyme development (GO:0060485)	190	10	1.72	+	5.83	1.34e-05	0.00183
tissue morphogenesis (GO:0048729)	526	27	4.75	+	5.68	7.64e-13	1.19e-08
stem cell population maintenance (GO:0019827)	137	7	1.24	+	5.66	0.000322	0.0248
regulation of wound healing (GO:0061041)	137	7	1.24	+	5.66	0.000322	0.0246
regulation of extrinsic apoptotic signaling pathway (GO:2001236)	157	8	1.42	+	5.64	0.000123	0.0111
maintenance of cell number (GO:0098727)	139	7	1.26	+	5.58	0.00035	0.0257
regulation of response to wounding (GO:1903034)	160	8	1.44	+	5.54	0.000139	0.0124
regulation of cell-substrate adhesion (GO:0010810)	186	9	1.68	+	5.36	6.8e-05	0.00713
anterior/posterior pattern specification (GO:0009952)	198	9	1.79	+	5.03	0.000107	0.00998
positive regulation of cell motility (GO:2000147)	445	20	4.02	+	4.98	7.64e-09	4.56e-06
regulation of muscle contraction (GO:0006937)	156	7	1.41	+	4.97	0.000677	0.0414
regulation of chemotaxis (GO:0050920)	179	8	1.62	+	4.95	0.000289	0.0226
gastrulation (GO:0007369)	158	7	1.43	+	4.91	0.000728	0.0431
cardiac muscle tissue development (GO:0048738)	158	7	1.43	+	4.91	0.000728	0.043
positive regulation of cell migration (GO:0030335)	429	19	3.87	+	4.9	2.31e-08	1.06e-05
positive regulation of locomotion (GO:0040017)	477	21	4.31	+	4.88	4.46e-09	3.01e-06
heart morphogenesis (GO:0003007)	228	10	2.06	+	4.86	5.93e-05	0.00626
positive regulation of cellular component movement (GO:0051272)	457	20	4.13	+	4.85	1.17e-08	6.27e-06
embryonic organ development (GO:0048568)	426	18	3.85	+	4.68	1.09e-07	3.51e-05
response to mechanical stimulus (GO:0009612)	215	9	1.94	+	4.64	0.000194	0.0159
transmembrane receptor protein serine/threonine kinase signaling pathway (GO:0007178)	192	8	1.73	+	4.61	0.000454	0.0305
blood vessel morphogenesis (GO:0048514)	386	16	3.49	+	4.59	7.27e-07	0.000155
extracellular matrix organization (GO:0030198)	314	13	2.84	+	4.59	8.35e-06	0.00125
extracellular structure organization (GO:0043062)	315	13	2.84	+	4.57	8.63e-06	0.00126
respiratory system development (GO:0060541)	195	8	1.76	+	4.54	0.000501	0.0327
embryonic morphogenesis (GO:0048598)	563	23	5.08	+	4.52	3.05e-09	2.49e-06
muscle contraction (GO:0006936)	245	10	2.21	+	4.52	0.000105	0.00982
blood vessel development (GO:0001568)	466	19	4.21	+	4.52	8.08e-08	2.85e-05
angiogenesis (GO:0001525)	297	12	2.68	+	4.47	2.36e-05	0.00298
heart development (GO:0007507)	481	19	4.34	+	4.37	1.3e-07	3.95e-05
regulation of heart contraction (GO:0008016)	231	9	2.09	+	4.31	0.000324	0.0246
vasculature development (GO:0001944)	490	19	4.42	+	4.29	1.71e-07	4.74e-05
cellular response to growth factor stimulus (GO:0071363)	470	18	4.24	+	4.24	4.36e-07	0.000103
response to growth factor (GO:0070848)	497	19	4.49	+	4.23	2.11e-07	5.74e-05
cardiovascular system development (GO:0072358)	500	19	4.51	+	4.21	2.3e-07	6.16e-05
embryonic organ morphogenesis (GO:0048562)	290	11	2.62	+	4.2	8.92e-05	0.00876
negative regulation of cell adhesion (GO:0007162)	238	9	2.15	+	4.19	0.000399	0.0279
muscle organ development (GO:0007517)	292	11	2.64	+	4.17	9.45e-05	0.00912
response to decreased oxygen levels (GO:0036293)	347	13	3.13	+	4.15	2.31e-05	0.00296
muscle system process (GO:0003012)	294	11	2.65	+	4.14	0.0001	0.00949
muscle tissue development (GO:0060537)	295	11	2.66	+	4.13	0.000103	0.00971
blood circulation (GO:0008015)	376	14	3.4	+	4.12	1.19e-05	0.00166
forebrain development (GO:0030900)	377	14	3.4	+	4.11	1.22e-05	0.0017
calcium ion transport (GO:0006816)	243	9	2.19	+	4.1	0.000462	0.0309
circulatory system process (GO:0003013)	380	14	3.43	+	4.08	1.33e-05	0.00183
telencephalon development (GO:0021537)	246	9	2.22	+	4.05	0.000503	0.0327
regulation of epithelial cell proliferation (GO:0050678)	306	11	2.76	+	3.98	0.000141	0.0124
circulatory system development (GO:0072359)	808	29	7.3	+	3.97	4.05e-10	4.83e-07
morphogenesis of an epithelium (GO:0002009)	419	15	3.78	+	3.96	9.05e-06	0.00131
anatomical structure formation involved in morphogenesis (GO:0048646)	840	30	7.58	+	3.96	2.18e-10	3.07e-07
regulation of system process (GO:0044057)	505	18	4.56	+	3.95	1.18e-06	0.000232
striated muscle tissue development (GO:0014706)	282	10	2.55	+	3.93	0.000314	0.0242
response to hypoxia (GO:0001666)	339	12	3.06	+	3.92	8.07e-05	0.00813
animal organ morphogenesis (GO:0009887)	881	31	7.96	+	3.9	1.49e-10	2.31e-07
regionalization (GO:0003002)	313	11	2.83	+	3.89	0.00017	0.0141
response to oxygen levels (GO:0070482)	371	13	3.35	+	3.88	4.49e-05	0.00509
regulation of hormone levels (GO:0010817)	514	18	4.64	+	3.88	1.51e-06	0.000285
pattern specification process (GO:0007389)	406	14	3.67	+	3.82	2.7e-05	0.00333
chemotaxis (GO:0006935)	499	17	4.51	+	3.77	4.25e-06	0.000687
taxis (GO:0042330)	500	17	4.51	+	3.77	4.36e-06	0.000698
muscle structure development (GO:0061061)	463	15	4.18	+	3.59	2.8e-05	0.00339
response to wounding (GO:0009611)	557	18	5.03	+	3.58	4.46e-06	0.000707
regulation of body fluid levels (GO:0050878)	499	16	4.51	+	3.55	1.7e-05	0.0022
embryo development (GO:0009790)	924	29	8.34	+	3.48	7.67e-09	4.41e-06
regulation of cell migration (GO:0030334)	733	23	6.62	+	3.48	3.18e-07	7.71e-05
regulation of cell motility (GO:2000145)	784	24	7.08	+	3.39	2.66e-07	6.89e-05
regulation of anatomical structure morphogenesis (GO:0022603)	980	30	8.85	+	3.39	7.11e-09	4.42e-06
regulation of cellular component movement (GO:0051270)	858	26	7.75	+	3.36	9.75e-08	3.29e-05
negative regulation of cell proliferation (GO:0008285)	661	20	5.97	+	3.35	3.36e-06	0.00058
regulation of locomotion (GO:0040012)	855	25	7.72	+	3.24	3.37e-07	8.05e-05
behavior (GO:0007610)	555	16	5.01	+	3.19	5.86e-05	0.00623
response to lipid (GO:0033993)	834	24	7.53	+	3.19	7.8e-07	0.000161
response to organic cyclic compound (GO:0014070)	879	25	7.94	+	3.15	5.54e-07	0.000123
tube development (GO:0035295)	563	16	5.08	+	3.15	6.9e-05	0.0071
reproductive structure development (GO:0048608)	423	12	3.82	+	3.14	0.000574	0.0361
reproductive system development (GO:0061458)	427	12	3.86	+	3.11	0.000622	0.0385
regulation of homeostatic process (GO:0032844)	471	13	4.25	+	3.06	0.000438	0.0299
brain development (GO:0007420)	697	19	6.29	+	3.02	2.47e-05	0.00309
tissue development (GO:0009888)	1658	45	14.97	+	3.01	2.77e-11	8.62e-08
sensory organ development (GO:0007423)	519	14	4.69	+	2.99	0.000331	0.0246
regulation of cell adhesion (GO:0030155)	671	18	6.06	+	2.97	4.98e-05	0.00552
cellular response to lipid (GO:0071396)	486	13	4.39	+	2.96	0.000582	0.0365
positive regulation of apoptotic process (GO:0043065)	601	16	5.43	+	2.95	0.000144	0.0125
enzyme linked receptor protein signaling pathway (GO:0007167)	715	19	6.46	+	2.94	3.46e-05	0.00403
positive regulation of cell proliferation (GO:0008284)	871	23	7.86	+	2.92	5.44e-06	0.000853
positive regulation of programmed cell death (GO:0043068)	607	16	5.48	+	2.92	0.000161	0.0137
anatomical structure morphogenesis (GO:0009653)	2021	53	18.25	+	2.9	1e-12	7.76e-09
regulated exocytosis (GO:0045055)	688	18	6.21	+	2.9	6.8e-05	0.00709
head development (GO:0060322)	734	19	6.63	+	2.87	4.87e-05	0.00544
cellular response to organic cyclic compound (GO:0071407)	503	13	4.54	+	2.86	0.000793	0.0461
regulation of cell proliferation (GO:0042127)	1588	41	14.34	+	2.86	1.11e-09	9.6e-07
positive regulation of developmental process (GO:0051094)	1241	32	11.21	+	2.86	1.06e-07	3.5e-05
negative regulation of multicellular organismal process (GO:0051241)	1051	27	9.49	+	2.85	1.28e-06	0.000245
regulation of receptor activity (GO:0010469)	547	14	4.94	+	2.83	0.00055	0.0351
positive regulation of transport (GO:0051050)	978	25	8.83	+	2.83	3.58e-06	0.000592
epithelium development (GO:0060429)	1074	27	9.7	+	2.78	1.9e-06	0.000344
positive regulation of transcription from RNA polymerase II promoter (GO:0045944)	1114	28	10.06	+	2.78	1.21e-06	0.000234
positive regulation of cell death (GO:0010942)	653	16	5.9	+	2.71	0.000355	0.0259
cellular component morphogenesis (GO:0032989)	735	18	6.64	+	2.71	0.000152	0.0132
positive regulation of multicellular organismal process (GO:0051240)	1512	37	13.65	+	2.71	3.36e-08	1.41e-05
secretion (GO:0046903)	1071	26	9.67	+	2.69	5.56e-06	0.000856
response to endogenous stimulus (GO:0009719)	1368	33	12.35	+	2.67	2.92e-07	7.3e-05
cell adhesion (GO:0007155)	873	21	7.88	+	2.66	5.41e-05	0.00596
secretion by cell (GO:0032940)	960	23	8.67	+	2.65	2.48e-05	0.00308
response to hormone (GO:0009725)	877	21	7.92	+	2.65	5.77e-05	0.00622
biological adhesion (GO:0022610)	878	21	7.93	+	2.65	5.86e-05	0.00628
transcription from RNA polymerase II promoter (GO:0006366)	843	20	7.61	+	2.63	9.87e-05	0.00946
cell-cell signaling (GO:0007267)	1142	27	10.31	+	2.62	5.79e-06	0.000882
central nervous system development (GO:0007417)	899	21	8.12	+	2.59	8.12e-05	0.00814
exocytosis (GO:0006887)	772	18	6.97	+	2.58	0.000274	0.0215
cell development (GO:0048468)	1508	35	13.62	+	2.57	2.94e-07	7.25e-05
positive regulation of biosynthetic process (GO:0009891)	1831	42	16.53	+	2.54	1.99e-08	9.39e-06
cell migration (GO:0016477)	872	20	7.87	+	2.54	0.000154	0.0133
response to oxygen-containing compound (GO:1901700)	1445	33	13.05	+	2.53	9.68e-07	0.000193
positive regulation of cellular biosynthetic process (GO:0031328)	1804	41	16.29	+	2.52	3.95e-08	1.57e-05
locomotion (GO:0040011)	1205	27	10.88	+	2.48	1.49e-05	0.00198
positive regulation of nucleic acid-templated transcription (GO:1903508)	1433	32	12.94	+	2.47	3.5e-06	0.000597
positive regulation of transcription, DNA-templated (GO:0045893)	1433	32	12.94	+	2.47	3.5e-06	0.000591
positive regulation of RNA biosynthetic process (GO:1902680)	1434	32	12.95	+	2.47	3.52e-06	0.000588
neuron differentiation (GO:0030182)	947	21	8.55	+	2.46	0.000165	0.0137
negative regulation of developmental process (GO:0051093)	862	19	7.78	+	2.44	0.000367	0.0259
positive regulation of gene expression (GO:0010628)	1818	40	16.42	+	2.44	1.66e-07	4.69e-05
response to drug (GO:0042493)	911	20	8.23	+	2.43	0.000269	0.0213
positive regulation of macromolecule biosynthetic process (GO:0010557)	1687	37	15.23	+	2.43	5.9e-07	0.000129
positive regulation of cell communication (GO:0010647)	1643	36	14.84	+	2.43	8.94e-07	0.000183
positive regulation of signal transduction (GO:0009967)	1510	33	13.63	+	2.42	3.03e-06	0.000529
positive regulation of signaling (GO:0023056)	1650	36	14.9	+	2.42	9.61e-07	0.000194
regulation of response to external stimulus (GO:0032101)	782	17	7.06	+	2.41	0.000872	0.0498
response to cytokine (GO:0034097)	921	20	8.32	+	2.4	0.000484	0.032
chemical homeostasis (GO:0048878)	969	21	8.75	+	2.4	0.000333	0.0247
cellular response to endogenous stimulus (GO:0071495)	1113	24	10.05	+	2.39	0.000111	0.0101
positive regulation of cell differentiation (GO:0045597)	885	19	7.99	+	2.38	0.00075	0.0441
regulation of multicellular organismal development (GO:2000026)	1831	39	16.53	+	2.36	4.94e-07	0.000113
positive regulation of RNA metabolic process (GO:0051254)	1504	32	13.58	+	2.36	6.81e-06	0.00103
negative regulation of molecular function (GO:0044092)	1178	25	10.64	+	2.35	9e-05	0.00879
movement of cell or subcellular component (GO:0006928)	1462	31	13.2	+	2.35	1.04e-05	0.00148
generation of neurons (GO:0048699)	1415	30	12.78	+	2.35	1.5e-05	0.00197
negative regulation of cell death (GO:0060548)	946	20	8.54	+	2.34	0.00057	0.036
response to external stimulus (GO:0009605)	1893	40	17.09	+	2.34	6.44e-07	0.000139
cellular response to oxygen-containing compound (GO:1901701)	905	19	8.17	+	2.33	0.00086	0.0493
regulation of localization (GO:0032879)	2595	54	23.43	+	2.3	3.25e-09	2.52e-06
positive regulation of intracellular signal transduction (GO:1902533)	968	20	8.74	+	2.29	0.000685	0.0417
localization of cell (GO:0051674)	969	20	8.75	+	2.29	0.000692	0.0418
cell motility (GO:0048870)	969	20	8.75	+	2.29	0.000692	0.0416
system process (GO:0003008)	1852	38	16.72	+	2.27	2.04e-06	0.000364
neurogenesis (GO:0022008)	1512	31	13.65	+	2.27	2.7e-05	0.00331
response to organic substance (GO:0010033)	2765	56	24.97	+	2.24	4.29e-09	3.03e-06
positive regulation of nucleobase-containing compound metabolic process (GO:0045935)	1744	35	15.75	+	2.22	8.54e-06	0.00126
regulation of apoptotic process (GO:0042981)	1497	30	13.52	+	2.22	4.86e-05	0.00547
positive regulation of phosphorus metabolic process (GO:0010562)	1098	22	9.91	+	2.22	0.000486	0.032
positive regulation of phosphate metabolic process (GO:0045937)	1098	22	9.91	+	2.22	0.000486	0.0319
regulation of programmed cell death (GO:0043067)	1512	30	13.65	+	2.2	5.48e-05	0.006
animal organ development (GO:0048513)	2988	59	26.98	+	2.19	3.8e-09	2.81e-06
homeostatic process (GO:0042592)	1469	29	13.26	+	2.19	8.15e-05	0.00811
cellular response to organic substance (GO:0071310)	2150	42	19.41	+	2.16	1.72e-06	0.000313
positive regulation of response to stimulus (GO:0048584)	2187	42	19.75	+	2.13	3.63e-06	0.000594
regulation of cell death (GO:0010941)	1629	31	14.71	+	2.11	9.9e-05	0.00943
regulation of transport (GO:0051049)	1849	35	16.7	+	2.1	2.94e-05	0.00351
regulation of multicellular organismal process (GO:0051239)	2801	53	25.29	+	2.1	1.44e-07	4.15e-05
regulation of developmental process (GO:0050793)	2379	45	21.48	+	2.09	1.58e-06	0.000292
positive regulation of cellular metabolic process (GO:0031325)	3051	57	27.55	+	2.07	7.06e-08	2.55e-05
positive regulation of metabolic process (GO:0009893)	3268	61	29.51	+	2.07	1.58e-08	7.65e-06
regulation of transcription from RNA polymerase II promoter (GO:0006357)	1986	37	17.93	+	2.06	2.81e-05	0.00338
positive regulation of macromolecule metabolic process (GO:0010604)	3034	56	27.4	+	2.04	1.23e-07	3.88e-05
positive regulation of nitrogen compound metabolic process (GO:0051173)	2940	54	26.55	+	2.03	2.72e-07	6.92e-05
system development (GO:0048731)	4200	77	37.92	+	2.03	1.19e-10	2.05e-07
nervous system development (GO:0007399)	2238	41	20.21	+	2.03	1.49e-05	0.002
cellular response to chemical stimulus (GO:0070887)	2624	48	23.69	+	2.03	1.56e-06	0.000291
negative regulation of response to stimulus (GO:0048585)	1477	27	13.34	+	2.02	0.000516	0.0334
regulation of signaling (GO:0023051)	3423	62	30.91	+	2.01	3.25e-08	1.44e-05
regulation of cell communication (GO:0010646)	3374	61	30.47	+	2	4.82e-08	1.82e-05
regulation of signal transduction (GO:0009966)	3083	55	27.84	+	1.98	4.95e-07	0.000111
cellular developmental process (GO:0048869)	3598	64	32.49	+	1.97	3.51e-08	1.44e-05
multicellular organism development (GO:0007275)	4795	85	43.3	+	1.96	2.96e-11	7.66e-08
negative regulation of cellular process (GO:0048523)	4457	79	40.24	+	1.96	3.21e-10	4.15e-07
regulation of biological quality (GO:0065008)	3627	64	32.75	+	1.95	6.56e-08	2.43e-05
cell differentiation (GO:0030154)	3525	62	31.83	+	1.95	9.21e-08	3.18e-05
positive regulation of cellular process (GO:0048522)	4985	87	45.01	+	1.93	4.86e-11	1.08e-07
regulation of molecular function (GO:0065009)	3391	59	30.62	+	1.93	4.74e-07	0.00011
regulation of cell differentiation (GO:0045595)	1672	29	15.1	+	1.92	0.000691	0.0419
positive regulation of biological process (GO:0048518)	5607	97	50.63	+	1.92	1.32e-12	6.83e-09
response to chemical (GO:0042221)	4164	72	37.6	+	1.91	8.65e-09	4.8e-06
negative regulation of biological process (GO:0048519)	4952	84	44.71	+	1.88	5.07e-10	5.25e-07
regulation of catalytic activity (GO:0050790)	2317	39	20.92	+	1.86	0.000162	0.0137
anatomical structure development (GO:0048856)	5151	86	46.51	+	1.85	5.43e-10	5.27e-07
cell surface receptor signaling pathway (GO:0007166)	2278	38	20.57	+	1.85	0.000234	0.0187
developmental process (GO:0032502)	5511	90	49.76	+	1.81	4.69e-10	5.2e-07
regulation of response to stimulus (GO:0048583)	4078	66	36.82	+	1.79	7.58e-07	0.000159
multicellular organismal process (GO:0032501)	6706	102	60.55	+	1.68	9.17e-10	8.37e-07
response to stress (GO:0006950)	3358	51	30.32	+	1.68	0.00014	0.0124
aromatic compound biosynthetic process (GO:0019438)	3041	46	27.46	+	1.68	0.000388	0.0272
organic cyclic compound biosynthetic process (GO:1901362)	3174	48	28.66	+	1.67	0.000326	0.0244
nucleobase-containing compound biosynthetic process (GO:0034654)	2968	44	26.8	+	1.64	0.000776	0.0455
heterocycle biosynthetic process (GO:0018130)	3036	45	27.41	+	1.64	0.000828	0.048
regulation of biosynthetic process (GO:0009889)	4468	62	40.34	+	1.54	0.000335	0.0247
regulation of macromolecule metabolic process (GO:0060255)	6151	84	55.54	+	1.51	1.34e-05	0.00182
regulation of cellular biosynthetic process (GO:0031326)	4400	60	39.73	+	1.51	0.000624	0.0384
regulation of nitrogen compound metabolic process (GO:0051171)	5958	81	53.8	+	1.51	3.25e-05	0.00382
cellular component organization (GO:0016043)	5280	71	47.68	+	1.49	0.000202	0.0163
localization (GO:0051179)	5433	73	49.06	+	1.49	0.000164	0.0138
regulation of gene expression (GO:0010468)	4625	62	41.76	+	1.48	0.000782	0.0456
regulation of metabolic process (GO:0019222)	6672	89	60.25	+	1.48	1.5e-05	0.00195
regulation of primary metabolic process (GO:0080090)	6124	81	55.3	+	1.46	7.87e-05	0.00804
cellular component organization or biogenesis (GO:0071840)	5505	72	49.71	+	1.45	0.000466	0.0311
response to stimulus (GO:0050896)	8142	106	73.52	+	1.44	2.87e-06	0.000506
regulation of biological process (GO:0050789)	11425	147	103.16	+	1.42	5.88e-11	1.14e-07
regulation of cellular metabolic process (GO:0031323)	6187	79	55.87	+	1.41	0.000408	0.0282
cellular response to stimulus (GO:0051716)	6423	82	58	+	1.41	0.000259	0.0207
biological regulation (GO:0065007)	12072	153	109	+	1.4	2.3e-11	8.95e-08
regulation of cellular process (GO:0050794)	10771	135	97.26	+	1.39	3.27e-08	1.41e-05
cellular macromolecule metabolic process (GO:0044260)	7040	86	63.57	+	1.35	0.000859	0.0494
cellular process (GO:0009987)	15086	169	136.22	+	1.24	1.39e-08	7.2e-06
biological_process (GO:0008150)	17500	182	158.02	+	1.15	1.41e-07	4.14e-05
